# Supplementary material for: Crystal structures of four isomeric hydrogen-bonded co-crystals of 6-methyl­quinoline with 2-chloro-4-nitro­benzoic acid, 2-chloro-5-nitro­benzoic acid, 3-chloro-2-nitro­benzoic acid and 4-chloro-2-nitro­benzoic acid
Source: Acta Crystallogr E Crystallogr Commun. 2020 Oct 6;76(Pt 11):1701–7. doi: 10.1107/S2056989020013134 (PMC7643240; doi:10.1107/S2056989020013134)
Supplement: Supplementary file 1 [file e-76-01701-sup1.cif]

##############################################################################
#                                                                            #
# This CIF contains the data in a paper accepted for publication in          #
# Acta Crystallographica Section E. It conforms to the requirements of       #
# Notes for Authors for Acta Crystallographica Section E, and has been       #
# peer reviewed under the auspices of the IUCr Commission on Journals.       #
#                                                                            #
# Full details of the Crystallographic Information File format               #
# are given in the paper "The Crystallographic Information File (CIF):       #
# a New Standard Archive File for Crystallography" by S. R. Hall, F. H.      #
# Allen and I. D. Brown [Acta Cryst. (1991), A47, 655-685].                  #
#                                                                            #
# The current version of the core CIF dictionary is obtainable from          #
# ftp://ftp.iucr.org/pub/cif_core.dic.                                       #
#                                                                            #
# Software is freely available for graphical display of the structure(s)     #
# in this CIF. For information consult the CIF software page                 #
# http://www.iucr.org/resources/cif/software.                                #
#                                                                            #
# This file may be used for bona fide research purposes within the           #
# scientific community so long as proper attribution is given to the journal # 
# article from which it was obtained.                                        #
#                                                                            #
##############################################################################
data_global
_audit_creation_method     'by CrystalStructure 4.3'
_journal_date_recd_electronic     2020-09-26
_journal_date_accepted     2020-09-29
_journal_name_full     'Acta Crystallographica, Section E'
_journal_year     2020
_journal_volume     76
_journal_issue     11
_journal_page_first     1701
_journal_page_last     1707
_journal_paper_category     GO
_journal_paper_doi     10.1107/S2056989020013134
_journal_coeditor_code     HB7946
_publ_contact_author_name     ' Prof. Hiroyuki Ishida'
_publ_contact_author_address
;
Department of Chemistry
Faculty of Science
Okayama University
Okayama 700-8530
Japan
;
_publ_contact_author_email     ' ishidah@cc.okayama-u.ac.jp '
_publ_contact_author_fax     ' 81-86-251-7832'
_publ_contact_author_phone     ' 81-86-251-7832'
_publ_section_title
;
Crystal structures of four isomeric hydrogen-bonded co-crystals of
6-methylquinoline with 2-chloro-4-nitrobenzoic acid, 2-chloro-5-nitrobenzoic
acid, 3-chloro-2-nitrobenzoic acid and 4-chloro-2-nitrobenzoic acid
;
loop_
    _publ_author_name
    _publ_author_address
    'Gotoh, Kazuma'
;
Department of Chemistry
Faculty of Science
Okayama University
Okayama 700-8530
Japan
;
    'Ishida, Hiroyuki'
;
Department of Chemistry
Faculty of Science
Okayama University
Okayama 700-8530
Japan
;
_publ_section_synopsis
;
The structures of the four isomeric hydrogen-bonded 1:1 co-crystals of
6-methylquinoline with 2-chloro-4-nitrobenzoic acid, 2-chloro-5-nitrobenzoic
acid, 3-chloro-2-nitrobenzoic acid and 4-chloro-2-nitrobenzoic acid have been
determined at 185--190 K. In each crystal, the acid and base molecules are
linked by a short O---H...N hydrogen bond.
;
data_I
_audit_creation_method     'SHELXL-2018/3'
_chemical_name_systematic
;
2-Chloro-4-nitrobenzoic acid--6-methylquinoline (1/1)
;
_chemical_name_common     ?
_chemical_formula_moiety     'C7 H3.65 Cl N O4, C10 H9.35 N'
_chemical_formula_sum     'C17 H13 Cl N2 O4'
_chemical_formula_iupac     'C7 H3.65 Cl N O4, C10 H9.35 N'
_chemical_formula_weight     344.74
_chemical_melting_point     ?
_space_group_crystal_system     monoclinic
_space_group_name_H-M_alt     'P 21/c'
_space_group_name_Hall     '-P 2ybc'
loop_
    _space_group_symop_operation_xyz
    'x, y, z'
    '-x, y+1/2, -z+1/2'
    '-x, -y, -z'
    'x, -y-1/2, z-1/2'
_cell_length_a     9.5055(2)
_cell_length_b     8.3019(4)
_cell_length_c     19.5865(4)
_cell_angle_alpha     90.0000
_cell_angle_beta     95.7214(7)
_cell_angle_gamma     90.0000
_cell_volume     1537.94(8)
_cell_formula_units_Z     4
_cell_measurement_reflns_used     26323
_cell_measurement_theta_min     3.13
_cell_measurement_theta_max     30.16
_cell_measurement_temperature     185.0(10)
_exptl_crystal_description     block
_exptl_crystal_colour     colorless
_exptl_crystal_size_max     0.400
_exptl_crystal_size_mid     0.350
_exptl_crystal_size_min     0.350
_exptl_crystal_density_diffrn     1.489
_exptl_crystal_density_meas     ?
_exptl_crystal_density_method     'not measured'
_exptl_crystal_F_000     712.00
_exptl_absorpt_coefficient_mu     0.273
_exptl_absorpt_correction_type     numerical
_exptl_absorpt_process_details
;
(<i>NUMABS</i>; Higashi, 1999)
;
_exptl_absorpt_correction_T_min     0.887
_exptl_absorpt_correction_T_max     0.909
_diffrn_ambient_temperature     185(2)
_diffrn_radiation_type     'Mo K\a'
_diffrn_radiation_wavelength     0.71075
_diffrn_measurement_device_type     'Rigaku R-AXIS RAPIDII'
_diffrn_measurement_method     \w
_diffrn_detector_area_resol_mean     10.000
_diffrn_reflns_number     30539
_diffrn_reflns_av_R_equivalents     0.0245
_diffrn_reflns_av_unetI/netI     0.0128
_diffrn_reflns_theta_min     3.148
_diffrn_reflns_theta_max     30.030
_diffrn_reflns_theta_full     25.242
_diffrn_measured_fraction_theta_max     0.997
_diffrn_measured_fraction_theta_full     0.999
_diffrn_reflns_limit_h_min     -13
_diffrn_reflns_limit_h_max     12
_diffrn_reflns_limit_k_min     -11
_diffrn_reflns_limit_k_max     11
_diffrn_reflns_limit_l_min     -27
_diffrn_reflns_limit_l_max     26
_diffrn_standards_number     0
_diffrn_standards_interval_count     .
_diffrn_standards_decay_%     ?
_reflns_number_total     4487
_reflns_number_gt     4065
_reflns_threshold_expression     'I > 2\s(I)'
_refine_ls_structure_factor_coef     Fsqd
_refine_ls_R_factor_all     0.0366
_refine_ls_R_factor_gt     0.0340
_refine_ls_wR_factor_gt     0.0939
_refine_ls_wR_factor_ref     0.0959
_refine_ls_goodness_of_fit_ref     1.057
_refine_ls_restrained_S_all     1.057
_refine_ls_number_reflns     4487
_refine_ls_number_parameters     225
_refine_ls_number_restraints     2
_refine_ls_hydrogen_treatment     mixed
_refine_ls_weighting_scheme     calc
_refine_ls_weighting_details
            'w = 1/[\s^2^(Fo^2^)+(0.0572P)^2^+0.3290P] where P=(Fo^2^+2Fc^2^)/3'
_atom_sites_solution_hydrogens     mixed
_atom_sites_solution_primary     direct
_atom_sites_solution_secondary     difmap
_refine_ls_shift/su_max     0.001
_refine_ls_shift/su_mean     0.000
_refine_diff_density_max     0.428
_refine_diff_density_min     -0.219
_refine_ls_extinction_method     none
_refine_ls_extinction_coef     ?
loop_
    _atom_type_symbol
    _atom_type_description
    _atom_type_scat_dispersion_real
    _atom_type_scat_dispersion_imag
    _atom_type_scat_source
    'C' 'C' 0.0033 0.0016
                         'International Tables Vol C Tables 4.2.6.8 and 6.1.1.4'
    'H' 'H' 0.0000 0.0000
                         'International Tables Vol C Tables 4.2.6.8 and 6.1.1.4'
    'O' 'O' 0.0106 0.0060
                         'International Tables Vol C Tables 4.2.6.8 and 6.1.1.4'
    'N' 'N' 0.0061 0.0033
                         'International Tables Vol C Tables 4.2.6.8 and 6.1.1.4'
    'Cl' 'Cl' 0.1484 0.1585
                         'International Tables Vol C Tables 4.2.6.8 and 6.1.1.4'
_computing_data_collection
;
<i>PROCESS-AUTO</i> (Rigaku, 2006)
;
_computing_cell_refinement
;
<i>PROCESS-AUTO</i> (Rigaku, 2006)
;
_computing_data_reduction
;
<i>PROCESS-AUTO</i> (Rigaku, 2006)
;
_computing_structure_solution
;
<i>SHELXT</i> (Sheldrick, 2015<i>a</i>)
;
_computing_structure_refinement
;
<i>SHELXL2018/3</i> (Sheldrick, 2015<i>b</i>)
;
_computing_molecular_graphics
;
<i>ORTEP-3 for Windows</i> (Farrugia, 2012)
and Mercury (Macrae <i>et al.</i>, 2020)
;
_computing_publication_material
;
<i>CrystalStructure</i> (Rigaku, 2018) and <i>PLATON</i> (Spek,
2020)
;
loop_
    _atom_site_type_symbol
    _atom_site_label
    _atom_site_fract_x
    _atom_site_fract_y
    _atom_site_fract_z
    _atom_site_U_iso_or_equiv
    _atom_site_adp_type
    _atom_site_calc_flag
    _atom_site_occupancy
    _atom_site_disorder_assembly
    _atom_site_disorder_group
    Cl Cl1 0.87370(3) 0.79426(3) 0.44087(2) 0.03134(8) Uani d 1 . .
    O O1 0.42961(8) 0.64577(11) 0.42646(5) 0.03635(19) Uani d 1 . .
    H H1 0.401(3) 0.576(3) 0.3967(11) 0.055 Uiso d 0.65(3) . .
    O O2 0.64551(9) 0.55323(11) 0.41332(5) 0.0415(2) Uani d 1 . .
    O O3 0.85703(9) 1.17879(11) 0.64471(4) 0.03715(19) Uani d 1 . .
    O O4 0.67137(9) 1.12532(11) 0.69548(4) 0.03875(19) Uani d 1 . .
    N N1 0.74667(9) 1.10600(10) 0.64913(4) 0.02564(17) Uani d 1 . .
    N N2 0.32928(9) 0.44919(10) 0.33444(4) 0.02445(16) Uani d 1 . .
    H H2 0.364(4) 0.521(4) 0.3649(17) 0.037 Uiso d 0.35(3) . .
    C C1 0.61850(9) 0.76377(11) 0.49454(4) 0.02042(16) Uani d 1 . .
    C C2 0.75219(9) 0.83696(11) 0.49820(4) 0.02126(17) Uani d 1 . .
    C C3 0.79336(9) 0.95089(11) 0.54813(5) 0.02240(17) Uani d 1 . .
    H H3 0.883075 1.001906 0.549641 0.027 Uiso calc 1 . .
    C C4 0.70028(10) 0.98778(11) 0.59541(4) 0.02162(17) Uani d 1 . .
    C C5 0.56791(10) 0.91744(12) 0.59456(5) 0.02394(18) Uani d 1 . .
    H H5 0.506368 0.944280 0.628184 0.029 Uiso calc 1 . .
    C C6 0.52786(10) 0.80690(11) 0.54331(5) 0.02350(18) Uani d 1 . .
    H H6 0.436619 0.759387 0.541313 0.028 Uiso calc 1 . .
    C C7 0.56641(10) 0.64206(11) 0.44026(5) 0.02361(17) Uani d 1 . .
    C C8 0.40800(11) 0.39905(13) 0.28726(5) 0.0284(2) Uani d 1 . .
    H H8 0.500827 0.441308 0.287010 0.034 Uiso calc 1 . .
    C C9 0.36003(12) 0.28509(13) 0.23709(5) 0.0314(2) Uani d 1 . .
    H H9 0.418985 0.252719 0.203149 0.038 Uiso calc 1 . .
    C C10 0.22700(12) 0.22130(12) 0.23779(5) 0.0291(2) Uani d 1 . .
    H H10 0.193332 0.143923 0.204340 0.035 Uiso calc 1 . .
    C C11 0.14049(10) 0.27092(11) 0.28827(5) 0.02387(18) Uani d 1 . .
    C C12 0.00279(11) 0.20841(12) 0.29329(5) 0.0285(2) Uani d 1 . .
    H H12 -0.034075 0.128787 0.261562 0.034 Uiso calc 1 . .
    C C13 -0.07753(11) 0.26074(13) 0.34293(6) 0.0294(2) Uani d 1 . .
    C C14 -0.02173(11) 0.38120(13) 0.38945(6) 0.0299(2) Uani d 1 . .
    H H14 -0.078279 0.419813 0.423309 0.036 Uiso calc 1 . .
    C C15 0.11154(11) 0.44368(12) 0.38702(5) 0.02705(19) Uani d 1 . .
    H H15 0.146830 0.523118 0.419192 0.032 Uiso calc 1 . .
    C C16 0.19535(10) 0.38878(11) 0.33634(5) 0.02220(17) Uani d 1 . .
    C C17 -0.22358(12) 0.19441(16) 0.34909(8) 0.0408(3) Uani d 1 . .
    H H17A -0.290638 0.283656 0.350772 0.061 Uiso calc 1 . .
    H H17B -0.222599 0.130421 0.391184 0.061 Uiso calc 1 . .
    H H17C -0.252335 0.126106 0.309332 0.061 Uiso calc 1 . .
loop_
    _atom_site_aniso_label
    _atom_site_aniso_U_11
    _atom_site_aniso_U_22
    _atom_site_aniso_U_33
    _atom_site_aniso_U_12
    _atom_site_aniso_U_13
    _atom_site_aniso_U_23
    Cl1 0.02668(13) 0.03764(15) 0.03157(13) -0.00822(9) 0.01214(9) -0.01037(9)
    O1 0.0247(4) 0.0378(4) 0.0445(4) 0.0002(3) -0.0067(3) -0.0172(3)
    O2 0.0293(4) 0.0412(5) 0.0547(5) -0.0052(3) 0.0083(3) -0.0239(4)
    O3 0.0343(4) 0.0387(4) 0.0387(4) -0.0130(3) 0.0050(3) -0.0133(3)
    O4 0.0452(5) 0.0433(5) 0.0297(4) -0.0057(4) 0.0133(3) -0.0115(3)
    N1 0.0282(4) 0.0247(4) 0.0239(4) -0.0008(3) 0.0022(3) -0.0028(3)
    N2 0.0244(4) 0.0227(4) 0.0254(4) -0.0023(3) -0.0015(3) -0.0010(3)
    C1 0.0196(4) 0.0194(4) 0.0219(4) -0.0016(3) 0.0006(3) 0.0011(3)
    C2 0.0195(4) 0.0228(4) 0.0219(4) -0.0016(3) 0.0043(3) -0.0005(3)
    C3 0.0197(4) 0.0235(4) 0.0241(4) -0.0042(3) 0.0024(3) -0.0010(3)
    C4 0.0235(4) 0.0200(4) 0.0211(4) -0.0012(3) 0.0011(3) -0.0012(3)
    C5 0.0219(4) 0.0258(4) 0.0247(4) -0.0006(3) 0.0055(3) -0.0004(3)
    C6 0.0193(4) 0.0246(4) 0.0268(4) -0.0033(3) 0.0034(3) 0.0000(3)
    C7 0.0247(4) 0.0213(4) 0.0247(4) -0.0042(3) 0.0019(3) -0.0004(3)
    C8 0.0274(4) 0.0280(5) 0.0297(5) -0.0020(4) 0.0029(4) 0.0016(4)
    C9 0.0375(5) 0.0320(5) 0.0256(4) 0.0002(4) 0.0072(4) -0.0014(4)
    C10 0.0389(5) 0.0267(5) 0.0212(4) -0.0027(4) 0.0000(4) -0.0031(3)
    C11 0.0276(4) 0.0214(4) 0.0214(4) -0.0014(3) -0.0038(3) 0.0008(3)
    C12 0.0286(5) 0.0257(4) 0.0295(5) -0.0047(3) -0.0060(4) 0.0000(3)
    C13 0.0238(4) 0.0268(4) 0.0366(5) -0.0010(4) -0.0017(4) 0.0065(4)
    C14 0.0280(5) 0.0274(5) 0.0346(5) 0.0035(4) 0.0052(4) 0.0015(4)
    C15 0.0292(5) 0.0234(4) 0.0282(4) 0.0006(3) 0.0011(3) -0.0032(3)
    C16 0.0237(4) 0.0197(4) 0.0223(4) -0.0004(3) -0.0023(3) 0.0003(3)
    C17 0.0269(5) 0.0399(6) 0.0553(7) -0.0065(4) 0.0026(5) 0.0073(5)
_geom_special_details
;
 All esds (except the esd in the dihedral angle between two l.s. planes)
 are estimated using the full covariance matrix.  The cell esds are taken
 into account individually in the estimation of esds in distances, angles
 and torsion angles; correlations between esds in cell parameters are only
 used when they are defined by crystal symmetry.  An approximate (isotropic)
 treatment of cell esds is used for estimating esds involving l.s. planes.
;
loop_
    _geom_bond_atom_site_label_1
    _geom_bond_atom_site_label_2
    _geom_bond_site_symmetry_2
    _geom_bond_distance
    _geom_bond_publ_flag
    Cl1 C2 . 1.7262(9) ?
    O1 C7 . 1.3019(12) ?
    O1 H1 . 0.847(10) ?
    O2 C7 . 1.2111(13) ?
    O3 N1 . 1.2211(12) ?
    O4 N1 . 1.2215(11) ?
    N1 C4 . 1.4739(12) ?
    N2 C8 . 1.3134(13) ?
    N2 C16 . 1.3722(12) ?
    N2 H2 . 0.883(10) ?
    C1 C6 . 1.3954(13) ?
    C1 C2 . 1.4039(12) ?
    C1 C7 . 1.5137(12) ?
    C2 C3 . 1.3884(12) ?
    C3 C4 . 1.3774(13) ?
    C3 H3 . 0.9500 ?
    C4 C5 . 1.3857(13) ?
    C5 C6 . 1.3851(13) ?
    C5 H5 . 0.9500 ?
    C6 H6 . 0.9500 ?
    C8 C9 . 1.4069(14) ?
    C8 H8 . 0.9500 ?
    C9 C10 . 1.3722(16) ?
    C9 H9 . 0.9500 ?
    C10 C11 . 1.4091(14) ?
    C10 H10 . 0.9500 ?
    C11 C12 . 1.4206(14) ?
    C11 C16 . 1.4205(12) ?
    C12 C13 . 1.3656(16) ?
    C12 H12 . 0.9500 ?
    C13 C14 . 1.4196(15) ?
    C13 C17 . 1.5096(15) ?
    C14 C15 . 1.3741(15) ?
    C14 H14 . 0.9500 ?
    C15 C16 . 1.4090(14) ?
    C15 H15 . 0.9500 ?
    C17 H17A . 0.9800 ?
    C17 H17B . 0.9800 ?
    C17 H17C . 0.9800 ?
loop_
    _geom_angle_atom_site_label_1
    _geom_angle_atom_site_label_2
    _geom_angle_atom_site_label_3
    _geom_angle_site_symmetry_1
    _geom_angle_site_symmetry_3
    _geom_angle
    _geom_angle_publ_flag
    C7 O1 H1 . . 112.0(19) ?
    O3 N1 O4 . . 123.98(9) ?
    O3 N1 C4 . . 118.49(8) ?
    O4 N1 C4 . . 117.53(8) ?
    C8 N2 C16 . . 119.89(8) ?
    C8 N2 H2 . . 119(3) ?
    C16 N2 H2 . . 121(3) ?
    C6 C1 C2 . . 118.13(8) ?
    C6 C1 C7 . . 118.10(8) ?
    C2 C1 C7 . . 123.77(8) ?
    C3 C2 C1 . . 121.40(8) ?
    C3 C2 Cl1 . . 115.99(7) ?
    C1 C2 Cl1 . . 122.60(7) ?
    C4 C3 C2 . . 118.04(8) ?
    C4 C3 H3 . . 121.0 ?
    C2 C3 H3 . . 121.0 ?
    C3 C4 C5 . . 122.79(8) ?
    C3 C4 N1 . . 117.48(8) ?
    C5 C4 N1 . . 119.73(8) ?
    C6 C5 C4 . . 118.14(8) ?
    C6 C5 H5 . . 120.9 ?
    C4 C5 H5 . . 120.9 ?
    C5 C6 C1 . . 121.48(8) ?
    C5 C6 H6 . . 119.3 ?
    C1 C6 H6 . . 119.3 ?
    O2 C7 O1 . . 125.07(9) ?
    O2 C7 C1 . . 122.59(9) ?
    O1 C7 C1 . . 112.34(8) ?
    N2 C8 C9 . . 122.47(9) ?
    N2 C8 H8 . . 118.8 ?
    C9 C8 H8 . . 118.8 ?
    C10 C9 C8 . . 119.17(10) ?
    C10 C9 H9 . . 120.4 ?
    C8 C9 H9 . . 120.4 ?
    C9 C10 C11 . . 119.80(9) ?
    C9 C10 H10 . . 120.1 ?
    C11 C10 H10 . . 120.1 ?
    C10 C11 C12 . . 123.23(9) ?
    C10 C11 C16 . . 117.72(9) ?
    C12 C11 C16 . . 119.05(9) ?
    C13 C12 C11 . . 121.16(9) ?
    C13 C12 H12 . . 119.4 ?
    C11 C12 H12 . . 119.4 ?
    C12 C13 C14 . . 118.79(9) ?
    C12 C13 C17 . . 121.65(10) ?
    C14 C13 C17 . . 119.56(10) ?
    C15 C14 C13 . . 122.03(10) ?
    C15 C14 H14 . . 119.0 ?
    C13 C14 H14 . . 119.0 ?
    C14 C15 C16 . . 119.36(9) ?
    C14 C15 H15 . . 120.3 ?
    C16 C15 H15 . . 120.3 ?
    N2 C16 C15 . . 119.48(8) ?
    N2 C16 C11 . . 120.93(9) ?
    C15 C16 C11 . . 119.59(9) ?
    C13 C17 H17A . . 109.5 ?
    C13 C17 H17B . . 109.5 ?
    H17A C17 H17B . . 109.5 ?
    C13 C17 H17C . . 109.5 ?
    H17A C17 H17C . . 109.5 ?
    H17B C17 H17C . . 109.5 ?
loop_
    _geom_torsion_atom_site_label_1
    _geom_torsion_atom_site_label_2
    _geom_torsion_atom_site_label_3
    _geom_torsion_atom_site_label_4
    _geom_torsion_site_symmetry_1
    _geom_torsion_site_symmetry_2
    _geom_torsion_site_symmetry_3
    _geom_torsion_site_symmetry_4
    _geom_torsion
    _geom_torsion_publ_flag
    C6 C1 C2 C3 . . . . -0.91(13) ?
    C7 C1 C2 C3 . . . . 178.41(8) ?
    C6 C1 C2 Cl1 . . . . -179.86(7) ?
    C7 C1 C2 Cl1 . . . . -0.55(13) ?
    C1 C2 C3 C4 . . . . 1.56(14) ?
    Cl1 C2 C3 C4 . . . . -179.42(7) ?
    C2 C3 C4 C5 . . . . -0.70(14) ?
    C2 C3 C4 N1 . . . . 178.55(8) ?
    O3 N1 C4 C3 . . . . 8.31(13) ?
    O4 N1 C4 C3 . . . . -171.89(9) ?
    O3 N1 C4 C5 . . . . -172.41(9) ?
    O4 N1 C4 C5 . . . . 7.39(13) ?
    C3 C4 C5 C6 . . . . -0.78(14) ?
    N1 C4 C5 C6 . . . . 179.98(8) ?
    C4 C5 C6 C1 . . . . 1.46(14) ?
    C2 C1 C6 C5 . . . . -0.64(14) ?
    C7 C1 C6 C5 . . . . 180.00(8) ?
    C6 C1 C7 O2 . . . . -151.53(10) ?
    C2 C1 C7 O2 . . . . 29.15(15) ?
    C6 C1 C7 O1 . . . . 28.79(12) ?
    C2 C1 C7 O1 . . . . -150.52(9) ?
    C16 N2 C8 C9 . . . . 0.66(15) ?
    N2 C8 C9 C10 . . . . -1.13(16) ?
    C8 C9 C10 C11 . . . . 0.25(16) ?
    C9 C10 C11 C12 . . . . -178.73(9) ?
    C9 C10 C11 C16 . . . . 0.97(14) ?
    C10 C11 C12 C13 . . . . -179.69(9) ?
    C16 C11 C12 C13 . . . . 0.62(14) ?
    C11 C12 C13 C14 . . . . 0.77(15) ?
    C11 C12 C13 C17 . . . . -179.57(9) ?
    C12 C13 C14 C15 . . . . -1.57(16) ?
    C17 C13 C14 C15 . . . . 178.76(10) ?
    C13 C14 C15 C16 . . . . 0.91(15) ?
    C8 N2 C16 C15 . . . . -179.81(9) ?
    C8 N2 C16 C11 . . . . 0.65(14) ?
    C14 C15 C16 N2 . . . . -179.02(9) ?
    C14 C15 C16 C11 . . . . 0.53(14) ?
    C10 C11 C16 N2 . . . . -1.45(13) ?
    C12 C11 C16 N2 . . . . 178.26(9) ?
    C10 C11 C16 C15 . . . . 179.01(9) ?
    C12 C11 C16 C15 . . . . -1.28(13) ?
loop_
    _geom_hbond_atom_site_label_D
    _geom_hbond_atom_site_label_H
    _geom_hbond_atom_site_label_A
    _geom_hbond_site_symmetry_A
    _geom_hbond_distance_DH
    _geom_hbond_distance_HA
    _geom_hbond_distance_DA
    _geom_hbond_angle_DHA
    _geom_hbond_publ_flag
    O1 H1 N2 . 0.85(2) 1.70(2) 2.5452(12) 174(3) y
    N2 H2 O1 . 0.88(3) 1.66(3) 2.5452(12) 176(3) y
    C8 H8 O4 4_575 0.95 2.59 3.2307(13) 125 y
_shelx_space_group_comment
;
The symmetry employed for this shelxl refinement is uniquely defined
by the following loop, which should always be used as a source of
symmetry information in preference to the above space-group names.
They are only intended as comments.
;
_shelx_hkl_file
;
   0   0   3    0.12    0.02
   0   0   3    0.08    0.04
   0   0  -3    0.11    0.04
   0   0  -3   -0.02    0.04
   0   0  -3    0.13    0.03
   0   0   4  415.97    6.26
   0   0   4  416.28    6.56
   0   0  -4  417.68    6.63
   0   0  -4  433.72    6.56
   0   0  -4  424.87    6.82
   0   0   5    0.08    0.06
   0   0   5    0.07    0.07
   0   0  -5    0.02    0.07
   0   0  -5    0.07    0.04
   0   0  -5    0.18    0.08
   0   0   6  192.78    2.57
   0   0   6  186.90    2.73
   0   0  -6  186.01    2.73
   0   0  -6  188.86    2.77
   0   0  -6  197.77    2.70
   0   0   7    0.10    0.06
   0   0   7    0.00    0.14
   0   0  -7    0.01    0.15
   0   0  -7    0.05    0.04
   0   0  -7    0.10    0.09
   0   0   8  514.48    8.43
   0   0   8  518.02    8.95
   0   0  -8  533.88    8.76
   0   0  -8  506.91    8.81
   0   0  -8  513.00    9.05
   0   0   9    0.62    0.05
   0   0   9    0.18    0.13
   0   0  -9    0.22    0.11
   0   0  -9    0.11    0.11
   0   0  -9    0.14    0.08
   0   0  10  119.02    1.83
   0   0  10  117.08    1.59
   0   0 -10  115.79    1.81
   0   0 -10  121.25    1.61
   0   0 -10  120.87    1.87
   0   0  11    0.08    0.08
   0   0  11    0.15    0.20
   0   0 -11    0.23    0.09
   0   0 -11    0.03    0.13
   0   0 -11    0.16    0.22
   0   0  12   37.77    0.50
   0   0  12   39.28    0.71
   0   0 -12   37.88    0.71
   0   0 -12   38.24    0.71
   0   0 -12   39.80    0.58
   0   0  13    0.11    0.15
   0   0  13    0.10    0.05
   0   0 -13    0.04    0.15
   0   0 -13    0.03    0.05
   0   0 -13    0.01    0.14
   0   0  14  241.53    3.68
   0   0 -14  235.47    4.37
   0   0 -14  252.24    3.76
   0   0 -14  237.20    4.13
   0   0  15    0.13    0.10
   0   0 -15    0.21    0.20
   0   0 -15    0.16    0.11
   0   0  16    0.13    0.10
   0   0 -16    0.00    0.19
   0   0 -16    0.08    0.19
   0   0  17    0.05    0.06
   0   0 -17   -0.02    0.22
   0   0 -17   -0.24    0.22
   0   0 -17   -0.01    0.10
   0   0  18  168.99    2.46
   0   0 -18  171.68    3.25
   0   0 -18  171.50    3.65
   0   0 -18  173.77    2.64
   0   0  19    0.23    0.08
   0   0  19    0.29    0.12
   0   0 -19   -0.05    0.32
   0   0 -19    0.21    0.12
   0   0 -19   -0.02    0.32
   0   0  20  257.26    4.05
   0   0  20  261.29    4.12
   0   0 -20  263.90    5.26
   0   0 -20  261.42    5.17
   0   0 -20  262.86    4.14
   0   0  21    0.27    0.06
   0   0  21    0.45    0.10
   0   0 -21    0.66    0.40
   0   0 -21    0.80    0.65
   0   0 -22    6.35    0.91
   0   0 -22    6.89    0.57
   0   0 -23    0.21    0.32
   0   0 -23    0.03    0.33
   0   0 -24    0.26    0.37
   0   0 -24    0.26    0.36
   0   0 -25    0.29    0.57
   0   0 -25    0.03    0.35
   0   0 -26    2.14    0.52
   0   0 -26    2.01    0.51
   0   0 -27    0.08    0.38
   0   0 -27    0.19    0.39
   0   1   2    3.26    0.09
   0   1   2    3.15    0.08
   0   1  -2    3.09    0.09
   0  -1   2    3.06    0.05
   0  -1   2    3.03    0.09
   0  -1  -2    2.74    0.08
   0  -1  -2    2.99    0.08
   0   1   3  178.05    2.50
   0   1   3  180.70    2.58
   0   1  -3  183.57    2.35
   0   1  -3  177.71    2.47
   0  -1   3  180.86    2.31
   0  -1   3  175.50    2.44
   0  -1  -3  178.15    2.44
   0  -1  -3  179.83    2.56
   0   1   4 1333.27   26.65
   0   1   4 1252.15   24.92
   0   1  -4 1288.36   25.91
   0   1  -4 1318.28   25.48
   0  -1   4 1292.28   24.87
   0  -1   4 1261.46   25.31
   0  -1  -4 1299.59   26.09
   0  -1  -4 1277.59   25.49
   0   1   5  127.89    1.74
   0   1   5  130.98    1.84
   0   1  -5  128.04    1.81
   0  -1   5  130.33    1.84
   0  -1   5  133.21    1.61
   0  -1  -5  130.85    1.77
   0  -1  -5  127.55    1.80
   0   1   6  205.03    3.04
   0   1  -6  200.28    3.12
   0   1   6  202.51    2.90
   0  -1   6  199.37    2.97
   0  -1   6  207.85    2.69
   0  -1  -6  203.87    3.03
   0  -1  -6  210.15    3.01
   0  -1  -6  204.67    3.05
   0   1   7   56.65    0.75
   0   1   7   58.32    0.86
   0   1  -7   56.88    0.85
   0  -1   7   57.54    0.63
   0  -1   7   58.29    0.85
   0  -1   7   55.73    0.62
   0  -1  -7   57.40    0.83
   0  -1  -7   56.30    0.95
   0  -1  -7   58.71    0.87
   0   1   8    1.58    0.22
   0   1   8    1.52    0.14
   0   1  -8    1.31    0.14
   0  -1   8    1.24    0.13
   0  -1  -8    1.61    0.14
   0  -1   8    1.42    0.05
   0  -1  -8    1.37    0.15
   0  -1  -8    1.36    0.21
   0   1   9    6.54    0.15
   0   1  -9    6.40    0.35
   0   1   9    6.38    0.22
   0  -1   9    6.28    0.22
   0  -1  -9    6.46    0.16
   0  -1   9    6.26    0.08
   0  -1  -9    6.31    0.21
   0  -1  -9    6.50    0.22
   0   1  10  120.93    1.72
   0   1 -10  123.05    2.09
   0  -1  10  123.67    1.55
   0  -1  10  124.04    1.53
   0  -1  10  122.75    1.91
   0  -1 -10  120.69    1.90
   0  -1 -10  123.11    1.91
   0  -1 -10  124.72    1.78
   0   1  11   40.87    0.67
   0   1 -11   41.51    0.92
   0  -1  11   41.41    0.88
   0  -1  11   40.78    0.49
   0  -1  11   40.51    0.48
   0  -1 -11   41.18    0.88
   0  -1 -11   42.55    0.62
   0  -1 -11   41.35    0.74
   0   1 -12  339.44    6.16
   0   1  12  341.60    5.54
   0  -1  12  342.83    5.09
   0  -1  12  341.32    5.92
   0  -1  12  347.47    5.19
   0  -1 -12  340.40    5.92
   0  -1 -12  357.89    5.92
   0  -1 -12  337.59    5.86
   0   1  13    9.89    0.31
   0   1 -13   10.52    0.57
   0   1 -13   10.22    0.37
   0  -1  13   10.11    0.54
   0  -1  13   10.38    0.17
   0  -1 -13   10.80    0.38
   0  -1  13   10.18    0.13
   0  -1 -13   10.17    0.33
   0  -1 -13   10.95    0.54
   0   1  14   29.96    0.48
   0   1 -14   29.84    0.68
   0   1 -14   30.64    0.69
   0  -1  14   29.47    0.37
   0  -1 -14   28.94    0.65
   0  -1 -14   31.35    0.51
   0  -1  14   30.03    0.37
   0  -1 -14   28.84    0.68
   0  -1  14   30.62    0.67
   0   1 -15   22.30    0.84
   0   1  15   21.95    0.47
   0   1 -15   22.85    0.61
   0  -1  15   21.75    0.28
   0  -1  15   21.96    0.28
   0  -1 -15   22.13    0.58
   0  -1  15   22.00    0.81
   0  -1 -15   23.34    0.41
   0  -1 -15   22.56    0.61
   0   1  16    9.46    0.24
   0   1 -16    9.33    0.45
   0   1 -16    9.39    0.44
   0  -1  16    9.10    0.14
   0  -1  16    9.27    0.44
   0  -1 -16    9.08    0.43
   0  -1  16    9.21    0.14
   0  -1 -16    9.91    0.25
   0  -1 -16   10.07    0.45
   0   1  17   19.28    0.47
   0   1 -17   18.54    0.65
   0   1 -17   18.92    0.67
   0  -1  17   20.51    0.67
   0  -1  17   18.65    0.22
   0  -1 -17   19.88    0.50
   0  -1 -17   19.70    0.65
   0  -1 -17   19.34    0.66
   0  -1  17   19.03    0.23
   0   1  18  263.44    4.45
   0   1 -18  260.76    4.97
   0   1 -18  264.82    5.07
   0  -1  18  265.53    5.03
   0  -1 -18  268.89    4.56
   0  -1 -18  263.96    5.42
   0  -1 -18  263.04    5.45
   0   1  19    1.82    0.15
   0   1 -19    1.44    0.64
   0   1 -19    1.62    0.40
   0  -1  19    3.17    0.40
   0  -1 -19    2.91    0.40
   0  -1 -19    1.49    0.16
   0  -1 -19    1.66    0.39
   0   1  20    9.16    0.25
   0   1 -20   10.02    0.60
   0   1 -20    9.48    0.93
   0  -1 -20    9.12    0.57
   0  -1 -20    9.26    0.59
   0  -1 -20    8.95    0.25
   0   1  21  158.72    2.65
   0   1 -21  161.55    3.34
   0   1 -21  159.95    3.30
   0  -1 -21  159.08    2.52
   0  -1 -21  159.62    3.31
   0  -1 -21  160.08    3.30
   0   1  22  170.23    2.82
   0   1 -22  172.27    3.61
   0   1 -22  180.95    3.76
   0  -1 -22  172.67    3.53
   0  -1 -22  163.79    2.75
   0  -1 -22  175.42    3.64
   0   1 -23   -0.01    0.61
   0   1 -23    0.37    0.39
   0  -1 -23    0.56    0.61
   0  -1 -23    0.29    0.59
   0   1 -24    0.20    0.58
   0   1 -24    0.16    0.35
   0  -1 -24    0.07    0.34
   0  -1 -24    0.25    0.36
   0   1 -25    3.40    0.57
   0   1 -25    3.61    0.56
   0  -1 -25    3.93    0.55
   0  -1 -25    3.79    0.54
   0   1 -26    1.34    0.49
   0   1 -26    1.14    0.51
   0  -1 -26    1.37    0.77
   0  -1 -26    1.28    0.48
   0   1 -27   -0.01    0.38
   0   1 -27   -0.10    0.38
   0  -1 -27    0.01    0.39
   0  -1 -27   -0.23    0.39
   0   2   0 1596.97   33.73
   0   2   0 1469.35   30.65
   0  -2   0 1506.65   31.59
   0  -2   0 1568.97   32.89
   0   2   1  759.61   13.75
   0   2  -1  770.16   13.84
   0   2   1  814.07   15.02
   0   2  -1  808.53   15.02
   0  -2   1  788.23   14.14
   0  -2  -1  803.28   14.64
   0  -2  -1  776.85   14.08
   0  -2   1  781.74   14.26
   0   2   2   57.30    0.80
   0   2  -2   59.04    0.83
   0   2   2   59.47    0.87
   0   2  -2   59.34    0.90
   0  -2   2   58.03    0.85
   0  -2  -2   58.51    0.82
   0  -2  -2   59.36    0.88
   0  -2   2   58.38    0.75
   0   2   3  335.24    5.29
   0   2   3  350.33    5.54
   0   2  -3  338.47    5.42
   0   2  -3  342.50    5.27
   0  -2   3  339.16    5.15
   0  -2  -3  338.11    5.34
   0  -2   3  335.87    5.35
   0  -2  -3  345.45    5.50
   0   2   4 1302.43   26.70
   0   2  -4 1344.06   26.99
   0   2   4 1397.10   28.57
   0   2  -4 1344.38   27.70
   0  -2   4 1322.66   26.54
   0  -2  -4 1366.71   28.08
   0  -2  -4 1334.05   27.58
   0  -2   4 1321.90   27.15
   0   2   5 1199.08   23.94
   0   2  -5 1168.80   23.53
   0   2   5 1155.08   23.06
   0   2  -5 1186.19   22.95
   0  -2   5 1156.23   22.32
   0  -2  -5 1184.82   23.72
   0  -2   5 1149.35   23.05
   0  -2  -5 1187.29   23.85
   0   2  -6   89.32    1.35
   0   2   6   90.11    1.30
   0   2  -6   93.71    1.18
   0   2   6   93.11    1.49
   0  -2  -6   89.10    1.33
   0  -2   6   87.34    1.30
   0  -2  -6   91.48    1.32
   0  -2   6   90.17    1.14
   0   2   7  126.49    1.89
   0   2   7  123.21    1.81
   0   2  -7  122.53    1.86
   0  -2   7  122.38    1.98
   0  -2  -7  121.39    1.77
   0  -2   7  124.48    1.56
   0  -2  -7  124.25    1.87
   0   2  -8    0.16    0.22
   0   2   8    0.24    0.10
   0   2   8    0.12    0.12
   0   2  -8    0.32    0.03
   0  -2   8    0.25    0.03
   0  -2   8    0.01    0.21
   0  -2  -8    0.21    0.13
   0  -2   8    0.26    0.04
   0  -2  -8    0.20    0.11
   0   2   9   82.60    1.23
   0   2   9   87.02    1.36
   0   2  -9   85.06    1.36
   0  -2   9   84.72    1.01
   0  -2   9   84.57    1.02
   0  -2  -9   85.27    1.51
   0  -2  -9   85.59    1.29
   0  -2   9   85.77    1.50
   0   2  10  337.73    5.70
   0   2 -10  326.27    5.56
   0   2  10  326.71    5.39
   0  -2  10  335.59    4.87
   0  -2  10  334.87    4.87
   0  -2 -10  330.06    5.57
   0  -2 -10  324.00    5.51
   0  -2 -10  343.37    5.64
   0  -2  10  324.95    5.53
   0   2  11    4.59    0.25
   0   2 -11    3.90    0.26
   0  -2  11    4.13    0.24
   0  -2  11    4.17    0.05
   0  -2 -11    4.76    0.30
   0  -2 -11    4.77    0.26
   0  -2 -11    4.17    0.24
   0   2  12   21.29    0.41
   0   2 -12   22.48    0.55
   0   2  12   22.55    0.71
   0  -2  12   21.71    0.21
   0  -2 -12   24.69    0.56
   0  -2  12   21.55    0.51
   0  -2 -12   23.19    0.45
   0  -2 -12   22.60    0.69
   0   2  13   21.82    0.55
   0   2  13   21.72    0.43
   0   2 -13   21.19    0.58
   0  -2  13   21.71    0.55
   0  -2 -13   23.16    0.78
   0  -2 -13   21.22    0.52
   0  -2 -13   22.81    0.45
   0   2  14  203.26    3.46
   0   2 -14  207.56    3.69
   0  -2  14  209.02    3.65
   0  -2 -14  208.71    3.96
   0  -2 -14  206.62    3.61
   0  -2 -14  217.19    3.70
   0   2  15    0.09    0.13
   0   2 -15    0.16    0.26
   0  -2 -15    0.25    0.23
   0  -2 -15    0.30    0.14
   0  -2  15    0.32    0.36
   0  -2 -15    0.33    0.40
   0   2  16  107.07    1.74
   0   2 -16  106.45    2.06
   0  -2  16  108.57    2.04
   0  -2 -16  106.51    2.01
   0  -2 -16  109.22    1.78
   0  -2 -16  107.11    2.37
   0   2  17    1.89    0.18
   0   2 -17    2.08    0.37
   0   2 -17    1.21    0.35
   0  -2  17    2.41    0.56
   0  -2 -17    1.96    0.57
   0  -2 -17    2.37    0.34
   0  -2 -17    2.19    0.20
   0   2  18   19.68    0.44
   0   2 -18   20.22    0.72
   0   2 -18   20.34    0.69
   0  -2  18   20.48    0.69
   0  -2 -18   20.70    0.60
   0  -2 -18   20.24    1.01
   0  -2 -18   20.33    0.68
   0   2  19   19.66    0.44
   0   2 -19   19.18    0.75
   0   2 -19   20.00    1.04
   0  -2 -19   20.11    0.71
   0  -2  19   20.79    1.04
   0  -2 -19   20.28    0.60
   0  -2 -19   21.17    0.70
   0   2  20   20.21    0.60
   0   2 -20   20.05    0.79
   0   2 -20   21.30    0.76
   0  -2  20   20.57    0.77
   0  -2 -20   20.33    0.75
   0  -2 -20   20.57    0.47
   0  -2 -20   22.22    0.77
   0   2  21   50.05    0.90
   0   2 -21   51.26    1.82
   0   2 -21   50.70    1.28
   0  -2 -21   51.38    0.92
   0  -2  21   51.51    1.30
   0  -2 -21   48.95    1.28
   0  -2 -21   52.19    1.32
   0   2  22    2.55    0.32
   0   2 -22    2.61    0.48
   0   2 -22    2.56    0.49
   0  -2  22    3.44    0.47
   0  -2 -22    2.61    0.48
   0  -2 -22    3.34    0.45
   0  -2 -22    2.37    0.20
   0   2  23    2.36    0.31
   0   2 -23    1.96    0.47
   0   2 -23    1.99    0.50
   0  -2  23    1.99    0.47
   0  -2 -23    1.90    0.47
   0  -2 -23    2.01    0.44
   0   2 -24    3.48    0.52
   0   2 -24    2.68    0.57
   0  -2 -24    2.28    0.82
   0  -2 -24    3.54    0.52
   0   2 -25    7.77    0.68
   0   2 -25    8.70    0.72
   0  -2 -25    8.35    1.05
   0  -2 -25    9.07    0.65
   0   2 -26    0.05    0.63
   0   2 -26   -0.14    0.68
   0  -2 -26    0.09    0.39
   0  -2 -26    0.32    0.38
   0   2 -27    0.15    0.42
   0   2 -27    0.26    0.44
   0  -2 -27    0.17    0.41
   0  -2 -27    0.14    0.41
   0   3   0    0.03    0.11
   0   3   0   -0.10    0.08
   0  -3   0    0.13    0.11
   0  -3   0    0.00    0.08
   0   3  -1  408.47    6.80
   0   3   1  397.94    6.56
   0   3   1  413.37    6.86
   0   3  -1  401.89    6.69
   0  -3   1  398.74    6.66
   0  -3  -1  393.45    6.49
   0  -3  -1  404.04    6.74
   0  -3   1  402.79    6.59
   0   3   2   72.66    1.07
   0   3  -2   75.01    1.15
   0   3   2   74.66    1.12
   0   3  -2   73.80    1.12
   0  -3   2   71.82    1.25
   0  -3  -2   73.79    1.09
   0  -3   2   73.18    1.03
   0  -3  -2   74.37    1.13
   0   3  -3   67.09    1.07
   0   3   3   64.26    0.97
   0   3   3   67.32    1.02
   0   3  -3   67.62    1.02
   0  -3   3   65.27    0.91
   0  -3  -3   67.47    1.05
   0  -3  -3   66.95    1.01
   0  -3   3   65.55    1.01
   0   3  -4  193.08    2.81
   0   3   4  187.16    2.88
   0   3   4  195.86    3.01
   0   3  -4  193.12    3.04
   0  -3   4  189.61    2.95
   0  -3  -4  192.66    2.97
   0  -3  -4  193.98    3.19
   0  -3   4  190.66    2.76
   0   3  -5  245.76    3.97
   0   3   5  241.25    3.83
   0   3   5  252.23    4.16
   0   3  -5  254.01    3.77
   0  -3   5  247.45    3.77
   0  -3  -5  245.84    3.91
   0  -3   5  243.62    4.06
   0  -3  -5  246.41    3.95
   0   3  -6    0.26    0.06
   0   3   6    0.26    0.13
   0   3   6    0.16    0.12
   0   3  -6    0.27    0.15
   0  -3   6    0.18    0.06
   0  -3  -6    0.29    0.13
   0  -3  -6    0.27    0.14
   0  -3   6    0.14    0.13
   0   3   7  126.95    1.96
   0   3  -7  135.97    1.85
   0   3   7  133.18    2.06
   0   3  -7  132.79    2.12
   0  -3   7  129.57    2.04
   0  -3  -7  133.79    2.07
   0  -3   7  129.85    1.76
   0  -3  -7  133.35    2.11
   0   3  -8    7.13    0.17
   0   3   8    7.53    0.40
   0   3   8    6.64    0.23
   0   3  -8    5.68    0.45
   0  -3   8    6.42    0.12
   0  -3  -8    6.87    0.37
   0  -3  -8    6.99    0.27
   0  -3   8    6.63    0.26
   0   3   9   40.09    0.69
   0   3  -9   42.12    0.57
   0   3   9   41.40    0.74
   0   3  -9   40.76    0.78
   0  -3   9   40.04    0.74
   0  -3  -9   40.64    0.75
   0  -3   9   40.27    0.54
   0  -3  -9   40.51    0.71
   0   3  10   22.57    0.51
   0   3  10   22.22    0.46
   0   3 -10   22.83    0.32
   0   3 -10   22.49    0.54
   0  -3  10   22.53    0.51
   0  -3  10   22.02    0.28
   0  -3 -10   21.65    0.52
   0  -3 -10   24.15    0.48
   0   3  11   17.55    0.63
   0   3  11   15.80    0.38
   0   3 -11   16.89    0.49
   0  -3  11   17.15    0.24
   0  -3  11   16.98    0.46
   0  -3 -11   16.29    0.46
   0  -3  11   16.68    0.21
   0  -3 -11   17.29    0.41
   0   3 -12    0.78    0.24
   0   3  12    0.57    0.26
   0   3  12    0.94    0.21
   0  -3  12    0.84    0.05
   0  -3  12    0.95    0.21
   0  -3 -12    1.01    0.22
   0  -3  12    0.71    0.05
   0  -3 -12    0.62    0.17
   0   3  13   16.34    0.50
   0   3  13   15.03    0.39
   0   3 -13   15.81    0.78
   0  -3  13   15.64    0.70
   0  -3 -13   15.62    0.47
   0  -3  13   15.67    0.16
   0  -3 -13   17.18    0.60
   0  -3 -13   15.63    0.51
   0   3  14    2.17    0.30
   0   3  14    2.09    0.21
   0   3 -14    2.06    0.33
   0  -3  14    2.32    0.30
   0  -3 -14    1.99    0.22
   0  -3 -14    1.98    0.31
   0  -3 -14    1.83    0.28
   0   3  15   70.62    1.70
   0   3  15   67.99    1.22
   0   3 -15   69.68    1.48
   0  -3  15   66.73    1.38
   0  -3 -15   67.77    1.64
   0  -3 -15   68.10    1.40
   0  -3 -15   69.59    1.26
   0   3  16  241.04    4.42
   0   3  16  224.83    4.14
   0   3 -16  231.55    4.41
   0  -3  16  225.32    4.20
   0  -3 -16  229.62    4.26
   0  -3 -16  229.11    4.27
   0  -3 -16  235.68    4.35
   0   3  17    4.90    0.28
   0   3 -17    5.70    0.49
   0  -3  17    4.38    0.44
   0  -3 -17    4.80    0.41
   0  -3 -17    5.80    0.70
   0  -3 -17    5.33    0.29
   0   3  18   40.94    0.99
   0   3 -18   42.50    1.10
   0  -3  18   42.86    1.37
   0  -3 -18   42.24    0.83
   0  -3 -18   43.50    1.03
   0  -3 -18   42.23    1.40
   0   3  19    9.10    0.34
   0   3 -19    8.46    0.57
   0  -3  19    8.86    0.54
   0  -3 -19    9.02    0.84
   0  -3 -19    8.59    0.52
   0  -3 -19    8.55    0.52
   0   3  20   13.37    0.41
   0   3 -20   10.76    0.64
   0   3 -20   13.63    0.68
   0  -3 -20   12.25    0.61
   0  -3  20   14.68    0.98
   0  -3 -20   13.84    0.97
   0  -3 -20   13.49    0.42
   0   3  21   13.22    0.41
   0   3 -21   14.42    0.69
   0   3 -21   13.51    0.73
   0  -3  21   12.94    0.67
   0  -3 -21   13.95    0.69
   0  -3 -21   13.34    0.65
   0  -3 -21   13.82    0.43
   0   3  22   14.63    0.61
   0   3 -22   14.50    0.77
   0   3 -22   14.43    1.06
   0  -3  22   14.89    1.10
   0  -3 -22   14.33    0.73
   0  -3 -22   14.07    0.70
   0  -3 -22   13.97    0.44
   0   3  23    3.44    0.27
   0   3 -23    4.17    0.53
   0   3 -23    3.62    0.57
   0  -3  23    4.80    0.53
   0  -3 -23    4.30    0.54
   0  -3 -23    2.86    0.43
   0  -3 -23    3.39    0.52
   0   3  24    8.49    0.52
   0   3 -24    9.20    1.06
   0   3 -24    8.60    1.18
   0  -3  24    7.90    1.10
   0  -3 -24    9.31    0.71
   0  -3 -24    9.03    0.67
   0   3 -25    1.16    0.51
   0   3 -25    1.30    0.89
   0  -3  25    1.24    0.50
   0  -3 -25    1.43    0.51
   0  -3 -25    1.31    0.48
   0   3 -26    7.79    0.74
   0   3 -26    7.55    0.80
   0  -3 -26    8.94    0.74
   0  -3  26    7.60    0.71
   0  -3 -26    8.32    0.72
   0   4   0    1.20    0.22
   0   4   0    0.33    0.18
   0  -4   0    0.52    0.17
   0  -4   0    0.45    0.13
   0   4   1    9.21    0.32
   0   4   1    8.81    0.26
   0   4  -1    9.34    0.33
   0   4  -1    9.58    0.25
   0  -4   1    8.79    0.36
   0  -4  -1    9.07    0.32
   0  -4   1    9.39    0.32
   0  -4  -1    8.60    0.27
   0   4   2    6.66    0.28
   0   4  -2    7.04    0.22
   0   4   2    6.43    0.25
   0   4  -2    7.27    0.31
   0  -4   2    6.75    0.22
   0  -4  -2    6.45    0.30
   0  -4   2    6.52    0.29
   0  -4  -2    6.94    0.38
   0   4   3  299.23    4.97
   0   4  -3  308.06    5.49
   0   4   3  311.19    5.20
   0   4  -3  311.44    5.19
   0  -4   3  305.74    4.96
   0  -4   3  299.51    5.04
   0  -4  -3  307.71    5.19
   0  -4  -3  303.47    5.07
   0   4   4  179.17    2.88
   0   4   4  171.55    2.76
   0   4  -4  179.82    2.96
   0   4  -4  179.41    2.87
   0  -4   4  173.51    2.82
   0  -4   4  174.41    2.67
   0  -4  -4  178.71    2.93
   0  -4  -4  176.00    2.84
   0   4   5  232.56    3.79
   0   4   5  218.65    3.58
   0   4  -5  228.43    3.62
   0   4  -5  221.14    3.69
   0  -4   5  221.03    3.65
   0  -4   5  221.57    3.44
   0  -4  -5  220.93    3.66
   0  -4  -5  222.27    3.63
   0   4  -6   33.36    0.51
   0   4   6   32.51    0.63
   0   4   6   33.07    0.82
   0   4  -6   32.64    0.70
   0  -4  -6   32.61    0.67
   0  -4  -6   33.38    0.64
   0  -4   6   32.03    0.50
   0  -4   6   33.07    0.83
   0   4   7   18.35    0.44
   0   4   7   19.06    0.46
   0   4  -7   18.74    0.32
   0   4  -7   17.54    0.74
   0  -4   7   18.61    0.32
   0  -4   7   19.08    0.47
   0  -4  -7   19.49    0.46
   0  -4  -7   18.65    0.49
   0   4   8   17.61    0.45
   0   4  -8   16.67    0.28
   0   4   8   15.60    0.42
   0   4  -8   16.33    0.50
   0  -4   8   16.08    0.28
   0  -4  -8   17.10    0.44
   0  -4   8   15.45    0.45
   0  -4  -8   16.90    0.48
   0   4  -9   11.93    0.45
   0   4   9   12.09    0.37
   0   4   9   12.89    0.40
   0   4  -9   12.44    0.29
   0  -4   9   11.95    0.22
   0  -4  -9   12.00    0.42
   0  -4  -9   12.10    0.39
   0  -4   9   11.47    0.40
   0   4 -10   25.15    0.37
   0   4  10   24.20    0.54
   0   4  10   26.05    0.60
   0   4 -10   25.02    0.66
   0  -4  10   24.14    0.60
   0  -4 -10   25.39    0.63
   0  -4  10   24.72    0.42
   0  -4 -10   25.73    0.58
   0   4 -11   37.30    0.86
   0   4  11   39.75    0.81
   0   4  11   37.23    0.75
   0   4 -11   37.75    0.50
   0  -4  11   37.90    1.04
   0  -4 -11   37.96    0.77
   0  -4  11   37.23    0.51
   0  -4 -11   37.05    0.82
   0   4 -12    0.27    0.05
   0   4  12    0.10    0.22
   0   4  12    0.27    0.18
   0   4 -12    0.29    0.26
   0  -4  12    0.29    0.22
   0  -4  12    0.23    0.05
   0  -4 -12    0.18    0.19
   0  -4  12    0.30    0.06
   0  -4 -12    0.30    0.23
   0   4  13   17.31    0.49
   0   4  13   18.88    0.81
   0   4 -13   18.03    0.94
   0  -4  13   18.77    0.58
   0  -4  13   18.40    0.24
   0  -4  13   18.77    0.24
   0  -4 -13   19.26    0.54
   0  -4 -13   18.88    0.88
   0   4  14    3.37    0.44
   0   4  14    3.26    0.35
   0   4 -14    3.75    0.41
   0  -4  14    3.53    0.08
   0  -4  14    3.39    0.08
   0  -4 -14    3.71    0.37
   0  -4  14    3.60    0.35
   0  -4 -14    3.41    0.47
   0   4  15    1.37    0.30
   0   4  15    1.58    0.23
   0   4 -15    1.18    0.34
   0  -4  15    1.30    0.31
   0  -4 -15    1.42    0.31
   0  -4 -15    1.42    0.24
   0  -4 -15    1.08    0.28
   0   4  16    0.38    0.19
   0   4  16    0.17    0.26
   0   4 -16    0.32    0.30
   0  -4 -16    0.10    0.28
   0  -4 -16    0.40    0.25
   0  -4  16    0.30    0.27
   0   4  17   12.13    0.63
   0   4  17   13.07    0.56
   0   4 -17   12.29    0.63
   0  -4  17   12.52    0.58
   0  -4 -17   12.49    0.89
   0  -4 -17   13.01    0.55
   0  -4 -17   12.74    0.46
   0   4  18    6.05    0.34
   0   4  18    6.47    0.47
   0   4 -18    6.55    0.54
   0  -4  18    5.39    0.48
   0  -4 -18    6.56    0.37
   0  -4 -18    6.13    0.46
   0  -4 -18    6.78    0.78
   0   4  19    0.02    0.32
   0   4  19    0.52    0.21
   0   4 -19    0.33    0.36
   0  -4  19    0.81    0.33
   0  -4 -19    0.55    0.23
   0  -4 -19    0.55    0.55
   0  -4 -19    0.85    0.51
   0   4  20    1.05    0.41
   0   4 -20    1.81    0.43
   0  -4  20    1.87    0.40
   0  -4 -20    1.39    0.40
   0  -4 -20    1.10    0.26
   0  -4 -20    1.28    0.36
   0   4  21    2.56    0.28
   0   4 -21    2.52    0.49
   0  -4  21    2.07    0.46
   0  -4 -21    2.03    0.28
   0  -4 -21    1.84    0.43
   0  -4 -21    2.21    0.45
   0   4  22   11.11    0.66
   0   4 -22   11.51    0.81
   0  -4  22   11.05    0.72
   0  -4 -22   11.77    1.15
   0  -4 -22   11.63    0.68
   0  -4 -22   11.97    0.69
   0   4  23   73.27    1.49
   0   4 -23   76.58    1.95
   0   4 -23   78.98    2.07
   0  -4 -23   76.29    1.92
   0  -4  23   77.94    1.98
   0  -4 -23   76.74    2.56
   0  -4 -23   75.77    1.54
   0   4 -24    3.57    0.99
   0   4  24    5.17    0.53
   0   4 -24    5.04    0.66
   0  -4  24    4.39    0.62
   0  -4 -24    4.35    0.35
   0  -4 -24    4.25    0.58
   0  -4 -24    2.88    0.98
   0   4 -25    2.68    0.56
   0   4 -25    2.37    0.61
   0  -4  25    2.30    0.56
   0  -4 -25    2.34    0.54
   0  -4 -25    2.54    0.93
   0   5   0    0.07    0.23
   0   5   0    0.20    0.16
   0  -5   0    0.18    0.27
   0  -5   0    0.05    0.21
   0   5   1  610.60   11.85
   0   5  -1  591.14   10.93
   0   5   1  584.46   10.89
   0   5  -1  607.54   11.45
   0  -5   1  587.70   11.11
   0  -5   1  588.34   10.92
   0  -5  -1  586.60   11.07
   0  -5  -1  583.42   10.89
   0   5   2  343.80    5.98
   0   5   2  360.60    6.33
   0   5  -2  357.93    6.15
   0   5  -2  353.47    6.29
   0  -5  -2  351.24    6.27
   0  -5   2  349.28    6.22
   0  -5   2  346.39    5.98
   0  -5  -2  350.66    6.14
   0   5  -3   16.32    0.38
   0   5   3   16.10    0.43
   0   5   3   16.20    0.48
   0   5  -3   16.31    0.51
   0  -5   3   15.50    0.37
   0  -5  -3   16.21    0.44
   0  -5   3   15.85    0.71
   0  -5  -3   15.15    0.75
   0   5   4   23.52    0.56
   0   5   4   22.40    0.53
   0   5  -4   24.86    0.60
   0   5  -4   24.31    0.62
   0  -5   4   22.43    0.45
   0  -5  -4   22.11    0.53
   0  -5   4   22.44    0.79
   0  -5  -4   24.16    0.85
   0   5  -5    5.97    0.37
   0   5   5    5.87    0.49
   0   5   5    5.37    0.29
   0   5  -5    5.56    0.32
   0  -5   5    5.50    0.21
   0  -5  -5    6.55    0.57
   0  -5  -5    5.20    0.30
   0  -5   5    5.20    0.32
   0   5   6    8.02    0.35
   0   5   6    7.79    0.34
   0   5  -6    8.18    0.43
   0   5  -6    8.44    0.24
   0  -5   6    7.80    0.24
   0  -5  -6    8.14    0.54
   0  -5   6    7.47    0.37
   0  -5  -6    7.21    0.40
   0   5   7   47.88    1.15
   0   5   7   50.12    0.98
   0   5  -7   50.41    1.39
   0   5  -7   49.16    0.90
   0  -5   7   48.17    0.96
   0  -5   7   47.89    0.77
   0  -5  -7   49.26    0.97
   0  -5  -7   48.12    1.01
   0   5   8   13.64    0.46
   0   5   8   12.47    0.63
   0   5  -8   13.84    0.39
   0   5  -8   12.61    0.53
   0  -5   8   12.50    0.46
   0  -5   8   13.21    0.29
   0  -5  -8   13.33    0.50
   0  -5  -8   13.04    0.46
   0   5  -9   36.80    0.92
   0   5   9   38.61    0.83
   0   5   9   37.53    1.01
   0   5  -9   38.14    0.60
   0  -5   9   37.01    0.59
   0  -5  -9   35.64    0.79
   0  -5  -9   38.13    1.17
   0  -5   9   34.92    0.81
   0   5  10   26.96    0.66
   0   5 -10   28.45    0.55
   0   5 -10   27.71    0.81
   0   5  10   28.90    0.70
   0  -5  10   26.75    0.97
   0  -5  10   27.26    0.55
   0  -5 -10   27.63    0.71
   0  -5 -10   28.00    0.76
   0   5 -11   38.56    0.58
   0   5  11   37.20    0.82
   0   5  11   39.27    0.87
   0   5 -11   38.20    0.98
   0  -5 -11   38.05    0.93
   0  -5 -11   38.63    1.13
   0  -5  11   36.99    0.88
   0  -5  11   37.00    0.57
   0   5  12    5.43    0.34
   0   5  12    6.11    0.58
   0   5 -12    5.36    0.15
   0   5 -12    5.54    0.47
   0  -5  12    5.00    0.15
   0  -5  12    5.21    0.39
   0  -5 -12    6.02    0.43
   0  -5 -12    5.61    0.37
   0   5 -13    1.36    0.59
   0   5  13    1.64    0.30
   0   5  13    1.44    0.26
   0   5 -13    1.51    0.14
   0  -5  13    1.35    0.31
   0  -5 -13    1.25    0.46
   0  -5 -13    1.91    0.53
   0  -5  13    1.51    0.14
   0   5 -14    8.33    0.15
   0   5  14    8.29    0.40
   0   5  14    8.40    0.46
   0   5 -14    8.52    0.52
   0  -5  14    8.13    0.15
   0  -5  14    8.22    0.20
   0  -5  14    8.11    0.46
   0  -5 -14    8.18    0.49
   0  -5 -14    8.73    0.43
   0   5  15   10.90    0.51
   0   5  15   10.30    0.44
   0   5 -15   10.17    0.59
   0  -5  15    9.94    0.18
   0  -5  15    9.81    0.18
   0  -5 -15   11.25    0.55
   0  -5  15   10.10    0.52
   0  -5 -15   11.07    0.70
   0   5 -16    6.22    0.54
   0   5  16    7.60    0.73
   0   5  16    5.19    0.59
   0  -5  16    5.58    0.48
   0  -5 -16    5.91    0.50
   0  -5 -16    6.34    0.40
   0   5  17   58.41    1.34
   0   5  17   52.97    1.17
   0   5 -17   57.73    1.88
   0  -5  17   54.33    1.72
   0  -5 -17   55.19    1.72
   0  -5 -17   56.46    1.51
   0  -5 -17   54.15    1.27
   0   5  18   16.93    0.58
   0   5  18   17.08    0.69
   0   5 -18   18.23    1.22
   0  -5  18   16.01    0.73
   0  -5 -18   16.15    0.69
   0  -5 -18   17.23    0.74
   0  -5 -18   17.06    0.60
   0   5  19   68.58    2.02
   0   5  19   63.49    1.66
   0   5 -19   65.86    1.68
   0  -5  19   65.11    1.60
   0  -5 -19   66.03    1.61
   0  -5 -19   65.75    1.99
   0  -5 -19   65.79    1.41
   0   5  20   19.28    0.82
   0   5  20   17.29    0.63
   0   5 -20   19.34    0.90
   0  -5  20   17.20    0.85
   0  -5 -20   17.47    0.83
   0  -5 -20   17.27    0.63
   0  -5 -20   16.66    0.77
   0   5  21    0.10    0.24
   0   5 -21    0.38    0.38
   0  -5  21    0.18    0.38
   0  -5 -21    0.10    0.35
   0  -5 -21   -0.19    0.32
   0  -5 -21    0.04    0.23
   0   5  22    0.33    0.42
   0   5 -22    0.39    0.45
   0  -5  22    0.49    0.66
   0  -5 -22    0.44    0.37
   0  -5 -22    0.00    0.44
   0  -5 -22    0.47    0.41
   0   5  23   -0.02    0.23
   0   5 -23    0.28    0.38
   0  -5  23    0.38    0.37
   0  -5 -23   -0.11    0.34
   0  -5 -23    0.00    0.22
   0  -5 -23   -0.22    0.32
   0   5 -24    0.06    0.43
   0   5  24    0.62    0.44
   0   5 -24    0.11    0.38
   0  -5 -24    0.03    0.39
   0  -5  24    0.46    0.74
   0  -5 -24    0.35    0.36
   0  -5 -24    0.00    0.24
   0   6   0   42.61    0.97
   0   6   0   43.10    0.86
   0  -6   0   42.08    0.86
   0   6   1   15.91    0.68
   0   6   1   16.91    0.58
   0   6  -1   15.86    0.46
   0   6  -1   16.86    0.61
   0  -6   1   16.04    0.47
   0  -6  -1   16.48    0.50
   0   6   2   98.14    1.73
   0   6   2  100.58    1.86
   0   6  -2   99.75    1.89
   0   6  -2   98.69    1.69
   0  -6   2   96.54    1.68
   0  -6  -2   99.30    2.02
   0   6   3   37.05    0.86
   0   6   3   34.66    0.77
   0   6  -3   36.40    0.89
   0   6  -3   36.10    0.72
   0  -6   3   34.56    0.71
   0  -6  -3   34.72    0.88
   0  -6  -3   35.73    0.80
   0   6   4    0.32    0.23
   0   6   4    0.10    0.20
   0   6  -4    0.08    0.15
   0   6  -4    0.22    0.26
   0  -6   4    0.30    0.16
   0  -6  -4   -0.03    0.25
   0  -6  -4    0.31    0.21
   0   6   5   57.29    1.16
   0   6   5   53.18    1.33
   0   6  -5   55.29    1.15
   0   6  -5   55.35    1.61
   0  -6   5   54.20    1.43
   0  -6   5   53.94    0.97
   0  -6  -5   55.01    1.19
   0  -6  -5   56.58    1.40
   0   6   6    6.36    0.57
   0   6   6    5.97    0.40
   0   6  -6    6.71    0.27
   0   6  -6    6.12    0.50
   0  -6   6    4.49    0.42
   0  -6   6    6.39    0.26
   0  -6  -6    6.55    0.44
   0  -6  -6    6.32    0.39
   0   6   7    1.94    0.31
   0   6   7    2.43    0.29
   0   6  -7    1.73    0.39
   0   6  -7    2.02    0.18
   0  -6   7    1.71    0.32
   0  -6   7    1.63    0.19
   0  -6  -7    2.28    0.58
   0  -6  -7    1.88    0.31
   0   6  -8   13.68    0.96
   0   6   8   13.45    0.52
   0   6   8   12.43    0.50
   0   6  -8   13.25    0.34
   0  -6   8   12.75    0.52
   0  -6  -8   12.71    0.58
   0  -6  -8   12.93    0.79
   0  -6   8   12.57    0.34
   0   6   9    0.90    0.29
   0   6   9    0.94    0.27
   0   6  -9    0.79    0.15
   0   6  -9    0.84    0.35
   0  -6   9    0.87    0.15
   0  -6   9    0.90    0.30
   0  -6  -9    0.98    0.29
   0  -6  -9    0.88    0.32
   0   6  10    9.34    0.45
   0   6 -10    7.89    0.58
   0   6  10    9.20    0.46
   0   6 -10    8.81    0.37
   0  -6  10    8.91    0.38
   0  -6  10    8.56    0.49
   0  -6 -10    9.25    0.51
   0  -6 -10    8.71    0.48
   0   6  11   80.82    1.91
   0   6 -11   83.30    1.81
   0   6  11   85.32    1.67
   0   6 -11   81.26    1.28
   0  -6  11   79.71    1.63
   0  -6  11   80.40    1.27
   0  -6 -11   85.25    2.03
   0  -6 -11   82.19    1.71
   0   6  12    1.15    0.50
   0   6  12    2.58    0.34
   0   6 -12    1.28    0.69
   0   6 -12    1.78    0.22
   0  -6  12    1.35    0.37
   0  -6 -12    1.26    0.32
   0  -6  12    1.59    0.22
   0  -6 -12    1.53    0.39
   0   6  13   44.13    1.35
   0   6 -13   40.10    0.63
   0   6  13   39.44    0.97
   0   6 -13   42.57    1.16
   0  -6  13   39.57    1.02
   0  -6 -13   41.05    1.06
   0  -6  13   40.19    0.64
   0  -6 -13   42.46    1.34
   0   6 -14    8.12    0.60
   0   6  14    9.19    0.50
   0   6  14    7.85    0.46
   0   6 -14    8.17    0.20
   0  -6  14    7.85    0.20
   0  -6 -14    8.55    0.56
   0  -6 -14    8.71    0.48
   0  -6  14    8.62    0.52
   0   6 -15   16.35    0.34
   0   6  15   17.45    0.68
   0   6 -15   17.41    1.21
   0   6  15   16.77    0.62
   0  -6  15   16.35    0.34
   0  -6 -15   17.91    0.73
   0  -6  15   16.38    0.34
   0  -6  15   15.53    1.02
   0  -6 -15   16.67    0.64
   0   6  16   34.98    0.96
   0   6  16   32.31    0.88
   0   6 -16   36.44    1.12
   0  -6  16   30.98    0.47
   0  -6  16   33.82    1.01
   0  -6  16   31.12    0.47
   0  -6 -16   35.71    1.48
   0  -6 -16   33.62    0.94
   0   6  17    9.50    0.53
   0   6  17   10.22    0.60
   0   6 -17   10.38    0.72
   0  -6 -17    9.16    0.66
   0  -6 -17    9.86    0.54
   0  -6  17    9.95    0.64
   0   6  18    9.25    0.54
   0   6  18   11.70    0.68
   0   6 -18   11.63    0.84
   0  -6  18    9.14    0.69
   0  -6 -18   11.01    0.65
   0  -6 -18   11.73    0.75
   0  -6 -18   11.43    0.60
   0   6  19  100.98    2.25
   0   6  19   94.75    2.08
   0   6 -19  104.84    2.59
   0  -6  19   99.17    2.34
   0  -6 -19   97.11    2.25
   0  -6 -19  101.79    2.41
   0  -6 -19   98.98    2.17
   0   6 -20    2.93    0.69
   0   6  20    2.81    0.54
   0   6  20    3.28    0.42
   0  -6  20    2.39    0.91
   0  -6 -20    3.54    0.54
   0  -6 -20    3.01    0.44
   0  -6 -20    3.32    0.60
   0   6  21   10.59    0.84
   0   6  21   10.90    0.71
   0   6 -21   10.41    0.85
   0  -6  21   10.38    0.74
   0  -6 -21    9.31    0.75
   0  -6 -21    9.32    0.57
   0  -6 -21   10.37    0.69
   0   6 -22    2.38    0.64
   0   6  22    2.83    0.39
   0   6  22    2.25    0.52
   0  -6  22    2.34    0.56
   0  -6 -22    2.65    0.83
   0  -6 -22    2.86    0.41
   0  -6 -22    2.81    0.58
   0   6  23    4.74    0.45
   0   6 -23    5.85    0.77
   0  -6  23    5.31    0.66
   0  -6 -23    5.26    0.62
   0  -6 -23    4.42    1.10
   0  -6 -23    5.69    0.76
   0   7   0    0.15    0.32
   0  -7   0    0.06    0.27
   0  -7   0    0.01    0.20
   0   7  -1   92.75    1.73
   0   7   1   92.61    1.74
   0   7  -1   96.26    1.94
   0  -7   1   91.93    1.87
   0  -7  -1   93.77    1.79
   0  -7   1   91.97    1.72
   0   7  -2    9.92    0.57
   0   7   2    9.39    0.46
   0   7  -2    9.12    0.41
   0  -7   2   10.05    0.54
   0  -7   2    9.30    0.42
   0  -7  -2    9.32    0.48
   0   7  -3   82.85    1.77
   0   7   3   84.75    1.72
   0   7   3   81.39    1.59
   0   7  -3   83.91    1.54
   0  -7   3   79.67    1.65
   0  -7  -3   82.87    1.65
   0  -7   3   82.82    1.79
   0   7  -4    1.17    0.23
   0   7   4    1.00    0.33
   0   7   4    1.01    0.47
   0  -7   4    0.76    0.37
   0  -7  -4    1.15    0.35
   0  -7  -4    0.75    0.30
   0   7  -5   13.46    0.42
   0   7   5   12.89    0.53
   0   7   5   13.52    0.57
   0   7  -5   12.85    0.64
   0  -7   5   12.22    0.87
   0  -7  -5   12.63    0.54
   0  -7  -5   11.84    0.63
   0  -7   5   13.91    0.62
   0   7  -6    2.98    0.39
   0   7   6    2.99    0.37
   0   7   6    2.85    0.35
   0   7  -6    2.23    0.44
   0  -7   6    2.34    0.24
   0  -7  -6    2.58    0.38
   0  -7  -6    3.82    0.44
   0  -7   6    2.59    0.38
   0   7   7   66.57    1.41
   0   7   7   64.69    1.39
   0   7  -7   65.36    1.18
   0   7  -7   64.06    1.97
   0  -7   7   63.56    1.17
   0  -7  -7   63.67    1.45
   0  -7   7   65.27    1.41
   0  -7  -7   66.36    1.79
   0   7   8   24.89    0.78
   0   7   8   27.02    0.82
   0   7  -8   26.89    0.95
   0   7  -8   25.68    0.59
   0  -7  -8   30.01    0.93
   0  -7   8   24.37    0.80
   0  -7   8   24.85    0.57
   0  -7  -8   27.01    0.83
   0   7   9  110.24    2.16
   0   7  -9  105.38    2.26
   0   7   9  104.18    2.09
   0   7  -9  105.89    1.80
   0  -7   9  102.75    1.78
   0  -7  -9  107.91    2.17
   0  -7   9  103.52    2.10
   0  -7  -9  104.42    2.20
   0   7 -10    7.89    0.68
   0   7  10    9.17    0.54
   0   7  10   13.78    0.92
   0   7 -10    9.44    0.32
   0  -7  10    8.47    0.94
   0  -7 -10    8.73    0.84
   0  -7 -10    9.78    0.63
   0  -7  10    9.28    0.47
   0   7  11   61.05    1.38
   0   7  11   63.74    1.43
   0   7 -11   60.84    2.02
   0   7 -11   60.19    1.04
   0  -7  11   59.63    1.05
   0  -7  11   59.55    1.42
   0  -7 -11   60.94    1.48
   0  -7 -11   62.25    1.41
   0   7 -12    6.66    0.64
   0   7  12    7.20    0.52
   0   7 -12    7.30    0.38
   0   7  12    8.36    0.51
   0  -7 -12    9.36    0.54
   0  -7  12    7.20    0.54
   0  -7 -12    8.12    0.57
   0  -7  12    7.77    0.27
   0   7  13    0.40    0.30
   0   7 -13    0.20    0.38
   0   7  13    0.23    0.29
   0   7 -13    0.24    0.12
   0  -7  13    0.21    0.12
   0  -7  13    0.61    0.52
   0  -7 -13    0.38    0.33
   0  -7 -13   -0.11    0.50
   0   7 -14    5.53    0.64
   0   7  14    5.08    0.74
   0   7  14    5.51    0.78
   0   7 -14    5.20    0.30
   0  -7  14    5.06    0.52
   0  -7 -14    5.68    0.50
   0  -7 -14    5.14    0.55
   0  -7  14    5.43    0.30
   0   7  15   38.00    1.08
   0   7  15   36.61    1.38
   0   7 -15   38.60    1.26
   0  -7  15   35.54    0.69
   0  -7 -15   38.10    1.09
   0  -7  15   36.95    1.12
   0  -7 -15   37.86    1.17
   0   7  16   10.32    0.61
   0   7  16   11.44    0.65
   0   7 -16   10.32    0.81
   0  -7 -16   12.12    0.66
   0  -7 -16   11.82    0.74
   0  -7  16    9.28    1.06
   0   7  17   26.66    0.92
   0   7  17   28.20    0.98
   0   7 -17   29.47    1.17
   0  -7  17   26.02    1.03
   0  -7 -17   28.44    1.08
   0  -7 -17   26.99    0.94
   0   7  18    1.98    0.47
   0   7  18    2.03    0.42
   0   7 -18    2.12    0.97
   0  -7  18    1.70    0.52
   0  -7 -18    1.53    0.68
   0  -7 -18    1.79    0.54
   0   7  19    6.32    0.83
   0   7  19    6.49    0.61
   0   7 -19    6.08    0.78
   0  -7  19    5.58    0.65
   0  -7 -19    6.11    0.55
   0  -7 -19    6.37    0.58
   0  -7 -19    7.12    1.10
   0   7  20   11.19    1.11
   0   7  20   10.21    0.62
   0   7 -20   11.70    0.92
   0  -7  20   11.59    0.79
   0  -7 -20   10.71    0.80
   0  -7 -20   10.93    1.00
   0  -7 -20   11.79    1.10
   0   7  21    0.99    0.44
   0   7  21    0.54    0.37
   0   7 -21    0.57    0.58
   0  -7  21    0.66    0.78
   0  -7 -21    0.80    0.50
   0  -7 -21    0.79    0.45
   0  -7 -21    0.87    0.39
   0   8   0    8.07    0.46
   0  -8   0    7.95    0.73
   0  -8   0    8.22    0.56
   0   8   1   34.21    0.89
   0   8   1   35.87    1.03
   0   8  -1   35.54    1.15
   0  -8   1   36.58    1.19
   0  -8  -1   33.87    0.90
   0  -8  -1   33.13    0.99
   0   8   2   24.47    0.74
   0   8   2   24.68    0.84
   0   8  -2   22.96    0.69
   0  -8   2   23.15    0.97
   0  -8  -2   23.97    0.76
   0   8  -3   50.24    1.09
   0   8   3   51.34    1.52
   0   8  -3   50.96    1.32
   0  -8   3   50.12    1.26
   0  -8   3   49.74    1.08
   0  -8  -3   50.62    1.22
   0   8  -4    3.36    0.33
   0   8   4    3.39    0.43
   0  -8   4    3.84    0.34
   0  -8   4    4.52    0.47
   0  -8  -4    3.14    0.48
   0   8   5   57.29    1.34
   0   8  -5   53.89    1.12
   0   8  -5   54.13    1.43
   0   8   5   53.58    1.27
   0  -8   5   51.60    1.74
   0  -8   5   52.27    1.39
   0  -8  -5   57.43    1.89
   0  -8  -5   55.01    1.33
   0   8   6   11.24    0.60
   0   8  -6   10.58    0.71
   0   8   6   12.37    0.62
   0   8  -6   11.81    0.45
   0  -8   6   11.34    0.67
   0  -8   6   12.71    0.69
   0  -8  -6   10.58    0.61
   0   8   7   13.08    0.63
   0   8   7   13.46    0.62
   0   8  -7   13.94    0.66
   0   8  -7   12.66    0.74
   0  -8  -7   14.38    0.66
   0  -8   7   13.08    0.65
   0  -8  -7   13.22    0.72
   0   8  -8    2.86    0.28
   0   8   8    3.01    0.45
   0   8   8    2.90    0.42
   0   8  -8    2.50    0.54
   0  -8   8    2.58    0.45
   0  -8  -8    3.13    0.46
   0  -8  -8    3.70    0.50
   0  -8   8    2.46    0.27
   0   8   9    4.44    0.48
   0   8  -9    4.62    0.59
   0   8   9    5.53    0.81
   0   8  -9    4.41    0.29
   0  -8   9    4.21    0.30
   0  -8  -9    5.63    0.55
   0  -8   9    3.90    0.83
   0  -8  -9    5.06    0.82
   0   8  10   21.48    0.81
   0   8 -10   20.67    0.54
   0   8  10   22.16    0.80
   0   8 -10   21.43    0.97
   0  -8  10   21.30    0.84
   0  -8  10   20.92    0.54
   0  -8 -10   20.69    0.88
   0  -8 -10   22.20    0.83
   0   8  11   24.34    0.88
   0   8  11   26.54    0.90
   0   8 -11   25.02    1.04
   0   8 -11   24.71    0.58
   0  -8 -11   23.82    0.93
   0  -8  11   25.49    0.77
   0  -8  11   24.16    0.90
   0  -8 -11   24.97    0.89
   0   8 -12    3.24    0.94
   0   8  12    3.29    0.47
   0   8  12    2.13    0.46
   0   8 -12    2.62    0.23
   0  -8  12    2.61    0.23
   0  -8 -12    2.59    0.48
   0  -8 -12    2.22    0.52
   0  -8  12    1.89    0.81
   0   8 -13   44.61    1.38
   0   8  13   44.13    1.63
   0   8  13   42.75    1.20
   0   8 -13   39.73    0.93
   0  -8  13   40.11    0.94
   0  -8 -13   41.87    1.22
   0  -8 -13   41.59    1.75
   0  -8  13   41.46    1.25
   0   8  14    0.82    0.38
   0   8  14    0.97    0.38
   0   8 -14    0.46    0.51
   0   8 -14    0.70    0.16
   0  -8 -14    0.91    0.44
   0  -8  14    0.37    0.15
   0  -8  14    0.64    0.40
   0  -8 -14    0.68    0.41
   0   8  15    0.44    0.36
   0   8  15    0.17    0.36
   0   8 -15    0.94    0.80
   0  -8  15   -0.07    0.63
   0  -8 -15    0.57    0.65
   0  -8 -15    0.34    0.43
   0   8 -16    0.91    0.54
   0   8  16    0.88    0.43
   0   8  16    0.76    0.69
   0  -8  16    0.99    0.46
   0  -8 -16    0.89    0.80
   0  -8 -16    1.21    0.45
   0   8 -17    2.17    0.59
   0   8  17    1.82    0.48
   0   8  17    1.69    0.72
   0  -8  17    1.54    0.50
   0  -8 -17    2.00    0.47
   0  -8 -17    1.05    0.54
   0   8  18    0.22    0.31
   0   8  18    0.02    0.34
   0   8 -18    0.33    0.51
   0  -8  18   -0.08    0.38
   0  -8 -18    0.26    0.44
   0  -8 -18    0.41    0.38
   0   8  19    4.93    0.57
   0   8  19    4.81    0.98
   0   8 -19    5.60    0.78
   0  -8  19    6.19    0.67
   0  -8 -19    5.21    0.70
   0  -8 -19    5.22    0.59
   0   8  20    0.35    0.35
   0   8  20    0.04    0.40
   0  -8  20   -0.13    0.71
   0  -8 -20    0.58    0.63
   0  -8 -20    0.18    0.40
   0   9   0   -0.06    0.30
   0   9   0    0.24    0.24
   0  -9   0   -0.18    0.24
   0   9   1   13.65    0.62
   0   9  -1   13.82    0.59
   0  -9   1   13.34    0.61
   0  -9  -1   12.73    0.63
   0   9  -2    0.32    0.44
   0   9   2    0.40    0.53
   0  -9   2    0.51    0.36
   0  -9  -2    0.18    0.52
   0  -9   2    0.42    0.29
   0   9   3   -0.27    0.29
   0   9   3    0.17    0.26
   0   9  -3    0.22    0.24
   0   9  -3   -0.03    0.36
   0  -9   3   -0.02    0.22
   0  -9  -3    0.11    0.32
   0   9   4    0.10    0.28
   0   9   4   -0.62    0.33
   0   9  -4   -0.03    0.61
   0   9  -4    0.04    0.38
   0  -9   4    0.15    0.22
   0  -9  -4    0.16    0.34
   0  -9   4   -0.02    0.30
   0  -9  -4    0.07    0.31
   0   9   5   20.82    1.22
   0   9  -5   17.27    0.61
   0   9   5   16.89    0.76
   0   9  -5   16.64    0.87
   0  -9   5   16.37    0.80
   0  -9   5   17.18    0.62
   0  -9  -5   17.36    0.80
   0  -9  -5   21.55    1.30
   0   9  -6    8.59    0.68
   0   9   6    7.93    0.60
   0   9  -6    8.71    0.74
   0  -9   6    8.18    0.46
   0  -9  -6    8.68    0.64
   0  -9   6    7.67    1.04
   0  -9  -6    9.91    0.70
   0   9  -7    8.52    0.43
   0   9   7    7.30    0.60
   0   9   7    7.57    0.60
   0   9  -7    9.19    0.74
   0  -9   7    8.27    0.65
   0  -9  -7    8.41    0.65
   0  -9  -7    8.74    1.09
   0  -9   7    7.64    0.66
   0   9   8    2.96    0.50
   0   9   8    3.18    0.49
   0   9  -8    2.87    0.57
   0   9  -8    2.34    0.30
   0  -9   8    2.51    0.31
   0  -9   8    2.66    0.50
   0  -9  -8    2.04    0.49
   0  -9  -8    2.93    0.53
   0   9   9    3.34    0.48
   0   9  -9    2.92    0.46
   0   9   9    2.62    0.78
   0   9  -9    2.71    0.59
   0  -9   9    2.66    0.80
   0  -9  -9    2.56    0.87
   0  -9   9    2.20    0.30
   0  -9  -9    3.00    0.51
   0   9  10    0.07    0.35
   0   9  10    0.21    0.36
   0   9 -10    0.29    0.69
   0   9 -10   -0.22    0.19
   0  -9  10    0.41    0.21
   0  -9 -10    0.11    0.36
   0  -9  10    0.17    0.38
   0  -9 -10   -0.20    0.40
   0   9  11    4.85    0.57
   0   9  11    3.46    0.54
   0   9 -11    4.53    0.30
   0   9 -11    4.53    0.69
   0  -9  11    4.50    0.49
   0  -9 -11    4.25    0.62
   0  -9  11    3.69    0.58
   0  -9 -11    4.86    0.93
   0   9  12    7.49    0.98
   0   9  12    6.42    0.63
   0   9 -12    6.22    0.78
   0   9 -12    6.57    0.35
   0  -9  12    7.14    0.35
   0  -9 -12    7.69    0.66
   0  -9  12    6.57    1.02
   0  -9 -12    6.98    0.70
   0   9 -13    0.26    0.18
   0   9  13    0.20    0.39
   0   9  13    0.19    0.39
   0   9 -13    0.68    0.49
   0  -9  13    0.29    0.29
   0  -9 -13    0.22    0.44
   0  -9 -13    0.32    0.41
   0  -9  13    0.32    0.41
   0   9  14   -0.02    0.38
   0   9  14    0.37    0.37
   0   9 -14    0.26    0.46
   0  -9  14    0.08    0.40
   0  -9 -14    0.16    0.64
   0  -9 -14   -0.06    0.37
   0   9  15    0.49    0.43
   0   9  15    0.88    0.71
   0   9 -15    0.84    0.60
   0  -9  15    0.88    0.47
   0  -9 -15    0.90    0.49
   0  -9 -15    1.21    0.52
   0   9  16    6.08    0.63
   0   9  16    5.33    0.64
   0   9 -16    5.60    1.28
   0  -9  16    4.28    0.68
   0  -9 -16    4.83    0.64
   0  -9 -16    4.35    0.71
   0   9  17    0.16    0.37
   0   9  17    0.07    0.37
   0   9 -17    0.43    0.53
   0  -9  17    0.03    0.67
   0  -9 -17    0.41    0.68
   0  -9 -17    0.05    0.47
   0  10   0    6.43    0.54
   0 -10   0    7.64    0.57
   0  10   1    9.42    0.61
   0  10  -1    9.07    0.76
   0  10  -1    8.90    0.58
   0 -10   1    9.43    0.61
   0 -10  -1    9.49    0.64
   0  10   2    9.19    0.64
   0  10  -2    8.34    0.56
   0 -10   2    9.56    0.59
   0 -10  -2    8.46    0.65
   0  10   3    0.20    0.36
   0  10  -3    0.44    0.31
   0 -10   3    0.13    0.30
   0 -10   3    0.42    0.39
   0 -10  -3    0.26    0.39
   0  10  -4    0.07    0.26
   0  10   4    0.25    0.36
   0  10  -4    0.03    0.38
   0 -10   4    0.11    0.64
   0 -10   4    0.18    0.30
   0 -10  -4   -0.07    0.56
   0  10  -5    0.55    0.48
   0  10   5    0.52    0.38
   0  10   5    0.35    0.42
   0  10  -5    0.03    0.46
   0 -10   5    0.57    0.30
   0 -10  -5    0.77    0.68
   0 -10   5   -0.24    0.42
   0  10   6    5.96    1.04
   0  10   6    6.24    0.97
   0  10  -6    6.20    0.46
   0  10  -6    5.05    0.75
   0 -10   6    5.86    0.47
   0 -10  -6    7.32    0.65
   0 -10   6    5.31    0.68
   0  10   7    3.04    0.92
   0  10   7    5.60    0.62
   0  10  -7    3.99    0.61
   0 -10   7    3.21    0.40
   0 -10   7    3.37    1.00
   0 -10  -7    2.43    1.02
   0 -10  -7    3.83    0.58
   0  10   8    1.88    0.50
   0  10   8    1.93    0.82
   0  10  -8    3.33    1.02
   0  10  -8    2.36    0.34
   0 -10   8    1.72    0.54
   0 -10   8    1.52    0.53
   0 -10  -8    1.86    0.58
   0 -10  -8    2.56    0.56
   0  10  -9    0.67    0.25
   0  10   9   -0.33    0.60
   0  10   9    0.36    0.36
   0  10  -9   -0.50    0.52
   0 -10   9   -0.36    0.22
   0 -10  -9    0.23    0.46
   0 -10  -9   -0.02    0.43
   0 -10   9    0.50    0.39
   0  10  10    6.99    0.66
   0  10  10    6.87    0.67
   0  10 -10    6.60    0.62
   0  10 -10    7.63    0.78
   0 -10  10    5.38    0.70
   0 -10  10    6.08    0.41
   0 -10 -10    5.43    0.75
   0 -10 -10    4.44    0.67
   0  10  11    1.57    0.54
   0  10 -11    1.49    0.29
   0  10  11    1.59    0.54
   0  10 -11    2.40    0.68
   0 -10  11    1.64    0.29
   0 -10 -11    1.42    0.60
   0 -10 -11    1.76    0.55
   0 -10  11    1.63    0.56
   0  10  12   11.05    1.20
   0  10 -12   10.71    0.46
   0  10  12    8.12    1.25
   0  10 -12   10.63    0.98
   0 -10  12   10.22    0.46
   0 -10 -12   10.83    1.38
   0 -10  12   10.20    1.25
   0 -10 -12   11.60    0.84
   0  10  13   -0.33    0.38
   0  10  13    0.51    0.64
   0  10 -13    0.37    0.78
   0 -10  13    0.04    0.40
   0 -10 -13    0.24    0.66
   0 -10 -13   -0.14    0.43
   0  10  14    0.87    0.76
   0  10  14    0.55    0.44
   0  10 -14    0.03    0.57
   0 -10  14    0.15    0.49
   0 -10 -14    0.41    0.50
   0 -10 -14    0.39    0.46
   0  11   0    0.12    0.60
   0 -11   0    0.21    0.38
   0  11   1   20.67    0.91
   0  11  -1   19.57    0.87
   0 -11   1   19.53    0.88
   0 -11  -1   19.33    0.92
   0  11   2   -0.05    0.37
   0  11  -2   -0.05    0.33
   0 -11   2    0.21    0.33
   0 -11  -2   -0.15    0.38
   0  11   3   15.97    0.84
   0  11  -3   15.48    0.75
   0 -11   3   14.63    0.75
   0 -11  -3   15.61    0.88
   0  11  -4    1.28    0.42
   0  11   4    1.34    0.85
   0 -11  -4    1.56    0.54
   0 -11   4    1.57    0.42
   0  11   5   14.31    1.39
   0  11  -5   15.95    0.74
   0 -11   5   14.75    0.71
   0 -11  -5   15.60    0.92
   0 -11   5   14.50    0.95
   0  11   6    0.35    0.50
   0  11   6    1.04    0.51
   0  11  -6    0.38    0.52
   0  11  -6    0.04    0.53
   0 -11  -6    0.47    0.46
   0 -11   6    0.39    0.57
   0 -11   6    0.58    0.35
   0  11   7    0.28    0.79
   0  11   7    0.24    0.47
   0  11  -7    0.04    0.57
   0  11  -7    0.92    0.33
   0 -11   7    0.13    0.50
   0 -11   7    0.58    0.32
   0 -11  -7    0.30    0.83
   0 -11  -7   -0.08    0.88
   0  11   8    1.95    0.58
   0  11  -8    0.03    1.09
   0  11   8    1.63    0.59
   0  11  -8    1.74    0.38
   0 -11   8    2.16    0.60
   0 -11  -8    1.72    0.61
   0 -11   8    1.58    0.38
   0 -11  -8    1.62    0.59
   0  11  -9    0.07    0.62
   0  11   9    0.64    0.50
   0  11   9    0.53    0.51
   0  11  -9    0.96    0.32
   0 -11   9    0.81    0.50
   0 -11  -9    0.66    0.55
   0 -11  -9    0.97    0.57
   0 -11   9    0.40    0.53
   1   0 -27   -0.02    0.52
   1   0 -27    0.02    0.31
   1   0 -26    0.99    0.42
   1   0 -26    0.61    0.42
   1   0 -25   -0.35    0.47
   1   0 -25    0.11    0.30
   1   0 -24   11.70    0.99
   1   0 -24   10.83    0.64
   1   0 -23    0.11    0.28
   1   0 -23    0.02    0.28
   1   0 -22    0.55    0.33
   1   0 -22    0.79    0.33
  -1   0  22    0.67    0.15
  -1   0  22    0.38    0.09
   1   0 -21    0.00    0.08
   1   0 -21    0.36    0.25
   1   0 -21    0.15    0.26
  -1   0  21   -0.08    0.08
  -1   0  21   -0.01    0.08
   1   0 -20    5.22    0.44
   1   0 -20    4.94    0.26
   1   0 -20    4.43    0.45
  -1   0  20    4.83    0.17
  -1   0  20    5.07    0.25
   1   0 -19    0.00    0.15
   1   0 -19    0.19    0.25
   1   0 -19   -0.03    0.25
  -1   0  19    0.01    0.09
  -1   0  19    0.10    0.14
   1   0 -18  448.55    7.73
   1   0 -18  432.60    8.41
   1   0 -18  435.64    8.85
  -1   0  18  442.27    7.59
  -1   0  18  428.45    7.37
   1   0 -17   -0.24    0.31
   1   0 -17    0.00    0.08
   1   0 -17    0.07    0.19
  -1   0  17    0.01    0.08
   1   0 -16    1.30    0.25
   1   0 -16    1.60    0.19
   1   0 -16    1.64    0.26
  -1   0  16    1.44    0.11
   1   0 -15   -0.01    0.07
   1   0 -15   -0.07    0.24
   1   0 -15    0.06    0.14
  -1   0  15    0.04    0.08
   1   0 -14    1.18    0.17
   1   0 -14    1.10    0.21
   1   0 -14    1.08    0.21
  -1   0  14    1.16    0.20
  -1   0  14    1.12    0.16
   1   0 -13   -0.18    0.15
   1   0 -13   -0.07    0.24
   1   0 -13    0.00    0.08
  -1   0  13   -0.20    0.15
  -1   0  13    0.01    0.12
   1   0 -12  496.36    8.97
   1   0 -12  531.36    9.18
   1   0 -12  493.79    8.92
  -1   0  12  501.79    8.69
  -1   0  12  516.57    9.53
   1   0 -11    0.01    0.06
   1   0 -11   -0.07    0.11
   1   0 -11   -0.07    0.11
  -1   0  11    0.32    0.12
  -1   0  11   -0.06    0.12
   1   0 -10  141.82    2.19
   1   0 -10  146.70    2.07
   1   0 -10  141.19    2.18
  -1   0  10  140.95    1.99
  -1   0  10  144.80    2.21
   1   0  -9    0.02    0.06
   1   0  -9    0.04    0.09
   1   0  -9    0.08    0.09
  -1   0   9    0.03    0.06
  -1   0   9    0.08    0.09
   1   0  -8    0.09    0.09
   1   0  -8    0.12    0.10
   1   0  -8    0.04    0.14
  -1   0   8    0.06    0.06
  -1   0   8    0.16    0.08
   1   0  -7    0.03    0.07
   1   0  -7    0.01    0.12
   1   0  -7    0.08    0.09
  -1   0   7    0.30    0.06
  -1   0   7    0.10    0.08
   1   0  -6  466.38    7.63
   1   0  -6  459.87    7.56
  -1   0   6  460.40    7.52
  -1   0   6  462.57    7.68
   1   0  -5    0.05    0.09
   1   0  -5   -0.01    0.05
  -1   0   5    0.00    0.06
  -1   0   5    0.05    0.06
   1   0  -4  188.70    2.60
   1   0  -4  189.39    2.65
  -1   0   4  186.61    2.57
  -1   0   4  188.77    2.63
   1   0  -3    0.03    0.04
   1   0  -3    0.02    0.03
  -1   0   3    0.05    0.04
  -1   0   3    0.03    0.05
   1   0   2  189.68    2.54
   1   0   2  190.13    2.58
   1   0   2  180.90    2.36
  -1   0  -2  194.96    2.53
  -1   0  -2  190.95    2.61
  -1   0  -2  191.25    2.57
   1   0   3    0.65    0.07
   1   0   3    0.99    0.04
  -1   0  -3    0.70    0.08
  -1   0  -3    0.76    0.05
  -1   0  -3    0.95    0.07
   1   0   4 2297.87   51.13
   1   0   4 2173.48   49.58
  -1   0  -4 2226.55   50.93
  -1   0  -4 2173.23   49.60
  -1   0  -4 2301.19   51.16
   1   0   5    0.30    0.09
   1   0   5    0.32    0.05
  -1   0  -5    0.32    0.10
  -1   0  -5    0.26    0.05
  -1   0  -5    0.13    0.09
   1   0   6   13.66    0.18
   1   0   6   13.61    0.27
  -1   0  -6   13.75    0.28
  -1   0  -6   13.60    0.27
  -1   0  -6   13.88    0.17
   1   0   7   -0.08    0.08
   1   0   7    0.03    0.04
  -1   0  -7    0.01    0.04
  -1   0  -7   -0.07    0.08
  -1   0  -7    0.01    0.09
   1   0   8  137.43    1.76
   1   0   8  137.59    2.19
  -1   0  -8  134.95    2.18
  -1   0  -8  136.54    2.06
   1   0   9    0.00    0.05
   1   0   9   -0.06    0.10
  -1   0  -9    0.04    0.10
  -1   0  -9   -0.03    0.10
   1   0  10  162.44    2.21
   1   0  10  164.03    2.60
  -1   0 -10  173.64    2.33
  -1   0 -10  164.90    2.62
  -1   0 -10  160.13    2.58
   1   0  11    0.02    0.14
   1   0  11    0.17    0.06
  -1   0 -11   -0.11    0.12
  -1   0 -11    0.00    0.06
  -1   0 -11    0.04    0.13
   1   0  12    2.42    0.22
   1   0  12    2.56    0.07
  -1   0 -12    2.02    0.22
  -1   0 -12    2.16    0.22
   1   0  13    0.02    0.06
  -1   0 -13    0.01    0.04
  -1   0 -13   -0.27    0.23
  -1   0 -13    0.00    0.22
   1   0  14    5.31    0.14
  -1   0 -14    5.13    0.32
  -1   0 -14    5.48    0.15
  -1   0 -14    5.39    0.32
   1   0  15    0.02    0.06
  -1   0 -15   -0.18    0.19
  -1   0 -15    0.10    0.07
  -1   0 -15   -0.06    0.19
   1   0  16   34.33    0.44
  -1   0 -16   35.18    0.45
  -1   0 -16   35.18    0.84
  -1   0 -16   36.65    1.12
   1   0  17    0.04    0.04
  -1   0 -17    0.06    0.07
  -1   0 -17   -0.05    0.23
  -1   0 -17    0.24    0.37
   1   0  18   44.89    0.56
  -1   0 -18   44.09    1.09
  -1   0 -18   46.52    1.13
  -1   0 -18   46.13    0.58
   1   0  19    0.01    0.05
   1   0  19    0.02    0.03
  -1   0 -19    0.06    0.05
  -1   0 -19    0.04    0.28
  -1   0 -19   -0.03    0.28
  -1   0 -20    3.58    0.49
  -1   0 -20    3.80    0.48
  -1   0 -21    0.07    0.34
  -1   0 -21    0.11    0.33
  -1   0 -22  155.25    3.30
  -1   0 -22  157.06    3.34
  -1   0 -23    0.42    0.62
  -1   0 -23    0.11    0.38
  -1   0 -24    6.02    1.00
  -1   0 -24    6.44    0.63
  -1   0 -25   -0.66    0.43
  -1   0 -25   -0.33    0.44
  -1   0 -26    1.61    0.84
  -1   0 -26    1.50    0.51
  -1   0 -27    0.28    0.55
  -1   0 -27   -0.11    0.35
   1   1 -27    4.08    0.60
   1   1 -27    3.86    0.57
   1  -1 -27    3.84    0.57
   1  -1 -27    3.99    0.92
   1   1 -26    3.57    0.90
   1   1 -26    3.08    0.86
   1  -1 -26    3.70    0.53
   1  -1 -26    3.22    0.53
   1   1 -25    1.39    0.44
   1   1 -25    1.41    0.45
   1  -1 -25    1.22    0.43
   1  -1 -25    1.56    0.69
   1   1 -24    3.37    0.48
   1   1 -24    2.83    0.49
   1  -1 -24    3.77    0.47
   1  -1 -24    3.33    0.48
   1   1 -23   20.17    1.14
  -1   1  23   20.41    0.42
  -1   1  23   19.81    0.41
   1   1 -23   20.65    0.81
   1  -1 -23   20.30    0.79
   1  -1 -23   21.56    1.15
   1   1 -22    0.13    0.49
   1   1 -22   -0.04    0.30
  -1   1  22    0.03    0.11
   1  -1 -22    0.35    0.47
   1  -1 -22    0.02    0.30
   1  -1 -22    0.26    0.12
  -1   1  21    2.99    0.18
   1   1 -21    2.95    0.42
   1   1 -21    3.62    0.40
   1  -1 -21    2.84    0.19
   1  -1 -21    3.48    0.40
  -1  -1  21    2.84    0.12
  -1  -1  21    2.85    0.08
   1  -1 -21    2.99    0.40
   1   1 -20   13.18    0.60
   1   1 -20   14.03    0.62
  -1   1  20   13.96    0.34
   1  -1 -20   13.77    0.34
   1  -1 -20   13.28    0.61
   1  -1 -20   14.21    0.60
  -1  -1  20   13.71    0.27
  -1  -1  20   13.60    0.27
  -1  -1  20   14.84    0.60
  -1   1  19  131.38    2.28
   1   1 -19  130.84    2.57
   1   1 -19  130.08    2.57
   1  -1 -19  130.46    2.52
   1  -1 -19  132.88    2.29
  -1  -1  19  131.40    1.86
  -1  -1  19  128.92    1.91
   1  -1 -19  126.97    2.49
  -1  -1  19  136.49    2.62
  -1   1  18  197.92    3.38
   1   1 -18  192.11    4.01
   1   1 -18  195.23    3.69
   1  -1 -18  202.05    3.27
   1  -1 -18  198.76    4.08
  -1  -1  18  194.10    2.87
   1  -1 -18  198.12    3.71
  -1  -1  18  200.57    4.13
  -1  -1  18  197.01    3.01
  -1   1  17    0.88    0.15
   1   1 -17    0.86    0.30
   1   1 -17    0.79    0.29
   1  -1 -17    0.86    0.15
   1  -1 -17    0.73    0.45
  -1  -1  17    1.20    0.09
  -1  -1  17    1.19    0.09
  -1  -1  17    0.97    0.30
   1  -1 -17    0.91    0.28
  -1   1  16  162.59    2.55
   1   1 -16  158.75    2.86
   1   1 -16  163.71    3.24
   1  -1 -16  164.12    2.94
   1  -1 -16  163.02    2.91
  -1  -1  16  169.66    3.29
   1  -1 -16  171.05    2.85
  -1  -1  16  162.59    2.42
  -1  -1  16  165.66    2.47
  -1   1  15   20.48    0.51
   1   1 -15   20.10    0.56
   1   1 -15   20.40    0.79
   1  -1 -15   19.99    0.55
   1  -1 -15   20.07    0.54
  -1  -1  15   20.08    0.30
  -1  -1  15   21.54    0.55
   1  -1 -15   21.87    0.42
  -1  -1  15   20.63    0.37
  -1   1  14   31.42    0.54
   1   1 -14   30.79    0.68
   1   1 -14   30.96    0.69
   1  -1 -14   31.48    0.68
   1  -1 -14   33.68    0.68
  -1  -1  14   31.41    0.50
  -1  -1  14   31.37    0.67
   1  -1 -14   30.70    0.66
  -1  -1  14   31.52    0.44
   1   1 -13   96.77    1.65
  -1   1  13   96.95    1.59
   1  -1 -13   97.85    1.66
   1  -1 -13  102.04    1.55
   1  -1 -13   98.18    1.65
  -1  -1  13   98.21    1.41
  -1  -1  13   98.59    1.66
  -1  -1  13   98.78    1.40
  -1   1  12  108.51    1.63
   1   1 -12  107.62    1.78
   1  -1 -12  110.73    1.81
   1  -1 -12  112.59    1.69
  -1  -1  12  108.00    1.53
  -1  -1  12  109.16    1.48
   1  -1 -12  111.51    1.97
  -1  -1  12  112.08    1.81
   1   1 -11  110.96    1.78
  -1   1  11  110.89    1.63
   1  -1 -11  112.08    1.76
   1  -1 -11  116.03    1.71
   1  -1 -11  112.17    1.78
  -1  -1  11  111.60    1.50
  -1  -1  11  111.05    1.50
  -1  -1  11  114.23    1.79
   1   1 -10    9.21    0.40
  -1   1  10    8.98    0.21
   1  -1 -10    9.15    0.26
   1  -1 -10    9.16    0.22
   1  -1 -10    8.89    0.25
  -1  -1  10    9.57    0.16
  -1  -1  10    9.72    0.26
  -1  -1  10    9.35    0.16
   1   1  -9  102.77    1.56
  -1   1   9  102.05    1.46
   1  -1  -9  103.09    1.55
   1  -1  -9  105.63    1.52
   1  -1  -9  101.94    1.52
  -1  -1   9  101.64    1.33
  -1  -1   9  104.15    1.55
  -1  -1   9  102.41    1.40
   1   1  -8  301.47    4.83
  -1   1   8  304.97    4.88
  -1   1   8  311.49    4.95
   1  -1  -8  302.98    4.83
   1  -1  -8  300.35    4.77
  -1  -1   8  308.70    4.68
  -1  -1   8  302.03    4.53
  -1  -1   8  303.13    4.84
   1  -1  -8  312.97    5.01
  -1   1   7   41.63    0.60
   1   1  -7   41.36    0.73
  -1   1   7   42.12    0.61
   1  -1  -7   42.17    0.60
   1  -1  -7   41.82    0.60
  -1  -1   7   40.86    0.51
   1  -1  -7   41.31    0.70
  -1  -1   7   42.07    0.62
  -1  -1   7   41.41    0.52
   1   1  -6  638.64   11.25
  -1   1   6  650.72   11.34
  -1   1   6  628.63   11.13
   1  -1  -6  652.25   11.40
   1  -1  -6  638.65   11.20
   1  -1  -6  644.72   11.30
  -1  -1   6  628.34   10.70
  -1  -1   6  629.28   10.73
  -1  -1   6  636.89   11.19
   1   1  -5    1.70    0.12
   1   1  -5    1.64    0.12
  -1   1   5    1.71    0.11
  -1   1   5    1.78    0.10
   1  -1  -5    1.75    0.10
  -1  -1   5    1.94    0.11
   1  -1  -5    1.76    0.12
  -1  -1   5    1.55    0.12
  -1  -1   5    1.72    0.07
   1   1  -4  472.78    7.73
   1   1  -4  474.74    7.58
  -1   1   4  466.01    7.65
  -1   1   4  486.41    7.84
   1  -1  -4  475.79    7.80
  -1  -1   4  466.94    7.63
   1  -1  -4  468.80    7.69
  -1  -1   4  475.28    7.60
  -1   1   3  125.50    1.70
   1   1  -3  126.41    1.69
   1   1  -3  126.15    1.63
  -1   1   3  128.80    1.66
   1  -1  -3  126.26    1.63
  -1  -1   3  124.96    1.75
  -1  -1   3  126.72    1.65
   1  -1  -3  125.14    1.70
  -1   1   2  762.45   13.58
   1   1  -2  794.37   14.15
   1   1  -2  781.39   13.79
  -1   1   2  820.91   14.31
   1  -1  -2  765.87   13.64
  -1  -1   2  776.33   13.70
  -1  -1   2  783.09   13.84
   1  -1  -2  803.21   14.01
   1   1  -1    1.33    0.07
   1   1  -1    1.40    0.07
  -1   1   1    1.24    0.07
   1  -1  -1    1.39    0.08
   1  -1  -1    1.25    0.07
  -1  -1   1    1.31    0.07
   1   1   0 1102.20   21.05
   1   1   0 1141.78   21.72
  -1   1   0 1148.46   21.74
  -1   1   0 1112.89   21.31
   1  -1   0 1127.86   21.27
   1  -1   0 1105.52   21.02
  -1  -1   0 1134.64   21.67
  -1  -1   0 1138.78   21.88
   1   1   1   83.73    1.12
  -1   1  -1   85.67    1.05
   1   1   1   81.76    1.08
  -1   1  -1   86.91    1.09
   1  -1   1   84.57    1.03
   1  -1   1   83.57    1.00
  -1  -1  -1   83.53    1.06
  -1  -1  -1   83.13    1.05
   1   1   2   14.59    0.24
  -1   1  -2   13.96    0.21
   1   1   2   14.30    0.21
  -1   1  -2   14.55    0.17
   1  -1   2   14.01    0.17
  -1  -1  -2   14.18    0.21
   1  -1   2   13.98    0.21
  -1  -1  -2   14.13    0.23
   1   1   3  436.12    6.95
  -1   1  -3  458.58    7.02
   1   1   3  450.59    7.29
  -1   1  -3  448.03    7.38
   1  -1   3  445.38    6.75
  -1  -1  -3  446.61    7.15
   1  -1   3  437.45    7.04
  -1  -1  -3  452.17    7.36
  -1   1  -4 3717.75   93.17
   1   1   4 3590.31   91.92
   1   1   4 3734.91   96.18
  -1   1  -4 3583.09   92.89
   1  -1   4 3492.40   90.06
  -1  -1  -4 3633.56   93.24
   1  -1   4 3673.04   91.77
  -1  -1  -4 3670.35   94.83
   1   1   5  312.78    5.03
   1   1   5  304.48    4.60
  -1   1  -5  313.17    4.94
  -1  -1  -5  318.73    4.84
  -1  -1  -5  314.73    4.97
   1  -1   5  307.76    4.93
   1   1   6  460.59    7.47
   1   1   6  462.55    7.93
  -1   1  -6  462.38    7.81
   1  -1   6  450.70    7.58
  -1  -1  -6  475.92    7.77
  -1  -1  -6  465.76    7.89
   1   1   7  305.19    5.05
   1   1   7  302.34    4.67
  -1   1  -7  304.77    4.92
   1  -1   7  297.15    4.77
  -1  -1  -7  316.11    4.82
  -1  -1  -7  303.57    5.04
  -1  -1  -7  303.39    4.91
   1   1   8  157.60    2.42
   1   1   8  152.37    2.22
  -1   1  -8  156.41    2.42
   1  -1   8  153.15    2.35
  -1  -1  -8  156.53    2.41
  -1  -1  -8  155.65    2.41
  -1  -1  -8  160.81    2.35
   1   1   9  375.56    6.34
  -1   1  -9  368.44    6.26
   1   1   9  367.91    5.94
  -1  -1  -9  364.44    6.18
   1  -1   9  358.88    6.08
  -1  -1  -9  364.53    6.19
  -1  -1  -9  383.65    6.11
   1   1  10    3.74    0.18
  -1   1 -10    4.65    0.24
   1  -1  10    3.91    0.22
  -1  -1 -10    4.26    0.13
  -1  -1 -10    4.58    0.25
  -1  -1 -10    4.13    0.22
   1   1  11    4.42    0.18
  -1   1 -11    3.79    0.25
   1  -1  11    3.77    0.23
  -1  -1 -11    4.18    0.25
  -1  -1 -11    4.18    0.23
  -1  -1 -11    4.21    0.14
   1   1  12    9.20    0.19
  -1   1 -12    9.55    0.36
  -1   1 -12   10.02    0.35
   1  -1  12    9.57    0.33
  -1  -1 -12   10.47    0.29
  -1  -1 -12    9.42    0.34
  -1  -1 -12   10.33    0.36
   1   1  13   69.16    0.98
  -1   1 -13   70.38    1.28
  -1   1 -13   70.07    1.27
   1  -1  13   70.77    1.26
  -1  -1 -13   71.48    1.28
  -1  -1 -13   68.32    1.26
  -1  -1 -13   74.58    1.15
   1   1  14   32.62    0.57
  -1   1 -14   34.50    0.76
  -1   1 -14   33.09    0.98
   1  -1  14   33.32    0.96
  -1  -1 -14   32.50    0.73
  -1  -1 -14   32.87    0.76
  -1  -1 -14   35.12    0.62
   1   1  15   69.27    1.00
  -1   1 -15   69.22    1.34
  -1   1 -15   67.71    1.33
   1  -1  15   70.02    1.33
  -1  -1 -15   72.22    1.14
  -1  -1 -15   70.19    1.35
  -1  -1 -15   68.18    1.32
  -1   1 -16   10.65    0.73
   1   1  16   10.32    0.30
  -1   1 -16    9.90    0.47
   1  -1  16   10.39    0.46
  -1  -1 -16   10.57    0.32
  -1  -1 -16    9.36    0.69
  -1  -1 -16    9.69    0.72
  -1   1 -17    1.35    0.33
   1   1  17    1.28    0.11
  -1   1 -17    1.58    0.33
  -1  -1 -17    1.68    0.54
   1  -1  17    1.06    0.31
  -1  -1 -17    1.76    0.20
  -1  -1 -17    0.89    0.32
   1   1  18  125.75    1.99
  -1   1 -18  124.14    2.46
  -1   1 -18  129.10    2.55
  -1  -1 -18  130.69    2.06
   1  -1  18  129.09    2.51
  -1  -1 -18  128.22    2.50
  -1  -1 -18  124.78    2.47
   1   1  19  104.36    1.55
  -1   1 -19  106.33    2.64
  -1   1 -19  108.50    2.27
  -1  -1 -19  106.85    2.21
   1  -1  19  104.46    2.15
  -1  -1 -19  107.52    1.61
  -1  -1 -19  108.02    2.22
   1   1  20    1.95    0.13
  -1   1 -20    1.53    0.43
  -1   1 -20    1.57    0.42
  -1  -1 -20    1.88    0.13
  -1  -1 -20    1.58    0.43
  -1  -1 -20    1.72    0.42
   1   1  21   13.42    0.27
  -1   1 -21   12.79    0.70
  -1   1 -21   12.20    1.11
  -1  -1 -21   12.02    0.69
  -1  -1 -21   12.35    1.08
  -1  -1 -21   11.98    0.34
  -1   1 -22    7.50    0.64
  -1   1 -22    6.38    0.99
  -1  -1 -22    6.57    1.01
  -1  -1 -22    7.65    0.63
  -1   1 -23   35.34    1.20
  -1   1 -23   33.65    1.16
  -1  -1 -23   34.11    1.16
  -1  -1 -23   33.46    1.16
  -1   1 -24   40.49    1.30
  -1   1 -24   41.12    1.34
  -1  -1 -24   40.41    1.79
  -1  -1 -24   40.23    1.28
  -1   1 -25    1.50    0.92
  -1   1 -25    2.66    0.94
  -1  -1 -25    3.95    0.57
  -1  -1 -25    2.44    0.56
  -1   1 -26   22.49    1.07
  -1   1 -26   22.74    1.04
  -1  -1 -26   20.11    1.53
  -1  -1 -26   22.50    1.05
  -1   1 -27    0.21    0.44
  -1   1 -27   -0.01    0.44
  -1  -1 -27   -0.01    0.44
  -1  -1 -27    0.37    0.42
   1   2 -27    1.74    0.56
   1   2 -27    1.61    0.51
   1  -2 -27    2.16    0.50
   1  -2 -27    1.39    0.50
   1   2 -26    4.51    0.61
   1   2 -26    3.82    0.57
   1  -2 -26    3.26    0.86
   1  -2 -26    4.48    0.55
   1   2 -25    0.26    0.33
   1   2 -25    0.06    0.35
   1  -2 -25   -0.04    0.32
   1  -2 -25    0.03    0.31
   1   2 -24    0.83    0.61
   1   2 -24    1.02    0.65
   1  -2 -24    0.88    0.61
   1  -2 -24    0.22    0.36
   1   2 -23    0.25    0.35
   1   2 -23    0.29    0.33
  -1   2  23   -0.09    0.23
   1  -2 -23    0.21    0.32
   1  -2 -23    0.32    0.25
   1  -2 -23    0.08    0.52
  -1  -2  23    0.37    0.29
   1   2 -22   21.47    1.14
   1   2 -22   20.59    0.82
  -1   2  22   21.14    0.49
   1  -2 -22   21.00    0.76
   1  -2 -22   21.56    0.78
   1  -2 -22   21.13    0.50
  -1  -2  22   20.98    1.12
   1   2 -21    0.83    0.36
   1   2 -21    0.65    0.33
  -1   2  21    0.56    0.17
   1  -2 -21    0.66    0.34
   1  -2 -21    0.83    0.18
   1  -2 -21    0.80    0.53
  -1  -2  21    1.20    0.34
   1   2 -20   35.82    1.00
   1   2 -20   35.62    0.95
  -1   2  20   36.11    0.86
   1  -2 -20   35.01    0.95
   1  -2 -20   35.75    0.86
  -1  -2  20   35.22    0.96
   1  -2 -20   32.92    0.91
   1   2 -19    8.88    0.50
   1   2 -19    8.93    0.53
  -1   2  19    8.73    0.31
   1  -2 -19    9.33    0.32
   1  -2 -19    9.26    0.50
   1  -2 -19    8.57    0.47
  -1  -2  19    9.44    0.49
   1   2 -18    9.41    0.50
   1   2 -18   10.61    0.52
  -1   2  18    9.13    0.32
   1  -2 -18    9.74    0.48
   1  -2 -18    9.93    0.33
   1  -2 -18    9.64    0.49
  -1  -2  18    9.06    0.13
  -1  -2  18    9.67    0.14
  -1  -2  18    9.90    0.49
   1   2 -17  117.60    2.26
  -1   2  17  114.98    1.94
   1  -2 -17  113.78    2.55
   1  -2 -17  112.67    2.13
  -1  -2  17  114.48    1.57
  -1  -2  17  116.19    2.21
  -1  -2  17  113.14    1.56
  -1   2  16  200.35    3.36
   1   2 -16  202.26    3.76
   1  -2 -16  200.29    3.66
   1  -2 -16  210.12    3.56
   1  -2 -16  203.33    4.09
  -1  -2  16  200.00    2.85
  -1  -2  16  201.67    2.96
  -1  -2  16  202.71    3.66
   1   2 -15   50.38    1.10
  -1   2  15   50.55    0.91
   1  -2 -15   51.00    0.92
   1  -2 -15   48.98    1.00
   1  -2 -15   51.46    1.34
  -1  -2  15   53.11    1.09
  -1  -2  15   49.98    0.71
  -1  -2  15   50.50    0.71
   1   2 -14  108.85    1.94
  -1   2  14  108.23    1.74
   1  -2 -14  108.46    1.88
   1  -2 -14  108.31    2.16
   1  -2 -14  114.69    1.86
  -1  -2  14  108.96    2.15
  -1  -2  14  107.76    1.44
  -1  -2  14  107.66    1.50
  -1   2  13    0.22    0.17
  -1   2  13    0.20    0.13
   1   2 -13    0.35    0.19
  -1  -2  13    0.35    0.09
   1  -2 -13    0.14    0.14
  -1  -2  13    0.28    0.17
  -1  -2  13    0.11    0.05
   1  -2 -13    0.22    0.26
   1   2 -12   74.83    1.31
  -1   2  12   77.60    1.30
  -1   2  12   74.36    1.33
   1  -2 -12   77.34    1.24
   1  -2 -12   75.17    1.29
   1  -2 -12   75.13    1.25
  -1  -2  12   77.37    1.31
  -1  -2  12   74.51    1.03
  -1   2  11  143.04    2.25
   1   2 -11  144.05    2.36
  -1   2  11  149.14    2.37
   1  -2 -11  146.30    2.36
  -1  -2  11  143.41    2.03
   1  -2 -11  149.60    2.34
   1  -2 -11  145.03    2.33
  -1  -2  11  144.55    2.34
  -1  -2  11  144.23    2.03
  -1   2  10   14.39    0.32
  -1   2  10   14.94    0.35
   1   2 -10   14.36    0.38
   1  -2 -10   14.57    0.33
   1  -2 -10   14.73    0.45
  -1  -2  10   14.10    0.21
   1  -2 -10   14.28    0.48
  -1  -2  10   14.36    0.49
  -1  -2  10   14.42    0.21
   1   2  -9   47.62    0.80
  -1   2   9   49.02    0.78
  -1   2   9   45.35    0.72
   1  -2  -9   47.53    0.77
  -1  -2   9   48.93    0.79
   1  -2  -9   48.17    0.76
  -1  -2   9   47.52    0.61
  -1  -2   9   46.92    0.61
   1   2  -8   24.17    0.46
  -1   2   8   25.18    0.44
  -1   2   8   25.00    0.43
   1   2  -8   25.16    0.34
   1  -2  -8   25.25    0.44
   1  -2  -8   24.90    0.56
  -1  -2   8   24.81    0.34
  -1  -2   8   25.36    0.58
  -1  -2   8   25.68    0.39
   1   2  -7   10.94    0.18
   1   2  -7   10.75    0.38
  -1   2   7   10.77    0.25
  -1   2   7   10.79    0.24
   1  -2  -7   10.51    0.25
  -1  -2   7   10.50    0.17
   1  -2  -7   10.73    0.25
  -1  -2   7   10.85    0.26
  -1   2   6   43.14    0.73
   1   2  -6   42.89    0.61
   1   2  -6   42.24    0.79
  -1   2   6   41.44    0.63
   1  -2  -6   42.96    0.66
  -1  -2   6   41.63    0.59
  -1  -2   6   41.63    0.64
   1  -2  -6   41.33    0.62
   1   2  -5  477.34    8.08
   1   2  -5  474.25    7.83
  -1   2   5  484.17    8.05
  -1   2   5  462.53    7.94
   1  -2  -5  480.58    8.04
  -1  -2   5  465.58    7.85
   1  -2  -5  473.85    8.16
  -1  -2   5  473.42    7.72
   1   2  -4   35.27    0.47
   1   2  -4   34.96    0.56
  -1   2   4   36.28    0.61
   1  -2  -4   35.91    0.63
   1  -2  -4   34.70    0.54
  -1  -2   4   34.98    0.47
  -1  -2   4   35.19    0.55
   1   2  -3    9.08    0.25
   1   2  -3    9.13    0.17
  -1   2   3    8.73    0.20
   1  -2  -3    8.76    0.21
   1  -2  -3    8.26    0.22
  -1  -2   3    8.77    0.23
  -1  -2   3    8.72    0.17
   1   2  -2  237.77    3.81
  -1   2   2  243.81    3.60
   1   2  -2  237.19    3.48
  -1   2   2  230.94    3.59
   1  -2  -2  239.35    3.56
  -1  -2   2  237.09    3.77
  -1  -2   2  235.72    3.46
   1  -2  -2  234.42    3.53
   1   2  -1  178.31    2.66
   1   2  -1  179.39    2.56
  -1   2   1  180.81    2.61
  -1   2   1  188.00    2.72
   1  -2  -1  184.42    2.66
   1  -2  -1  184.12    2.66
  -1  -2   1  180.14    2.58
  -1  -2   1  182.86    2.72
   1   2   0  579.32    9.98
  -1   2   0  595.99   10.19
   1   2   0  560.68    9.57
  -1   2   0  566.02    9.63
   1  -2   0  574.07    9.76
   1  -2   0  577.26    9.84
  -1  -2   0  575.43    9.96
  -1  -2   0  569.02    9.72
   1   2   1   45.08    0.85
   1   2   1   44.19    0.63
  -1   2  -1   44.84    0.61
  -1   2  -1   45.81    0.86
   1  -2   1   44.04    0.60
  -1  -2  -1   44.82    0.71
   1  -2   1   43.97    0.64
  -1  -2  -1   44.52    0.64
   1   2   2 1825.26   40.23
  -1   2  -2 1854.40   40.60
   1   2   2 1958.95   43.17
  -1   2  -2 1898.67   41.89
   1  -2   2 1854.26   40.41
   1  -2   2 1852.12   40.76
  -1  -2  -2 1878.65   41.46
  -1  -2  -2 1912.74   42.33
  -1   2  -3 9305.34  307.66
   1   2   3 8911.69  292.77
   1   2   3 9999.00  328.13
  -1   2  -3 9057.99  297.58
   1  -2   3 8963.78  294.57
  -1  -2  -3 9049.25  299.29
   1  -2   3 8718.70  284.43
  -1  -2  -3 9925.57  327.95
  -1   2  -4  474.28    7.61
   1   2   4  452.78    7.59
   1   2   4  471.89    7.96
  -1   2  -4  465.12    7.89
   1  -2   4  462.67    7.42
  -1  -2  -4  463.03    7.78
   1  -2   4  450.85    7.61
  -1  -2  -4  464.99    8.15
  -1   2  -5    0.86    0.25
   1   2   5    0.93    0.25
   1   2   5    0.88    0.20
  -1   2  -5    0.97    0.05
   1  -2   5    0.99    0.23
  -1  -2  -5    0.85    0.15
   1  -2   5    1.05    0.08
  -1  -2  -5    0.97    0.13
   1   2   6   82.64    1.26
  -1   2  -6   84.41    1.01
   1   2   6   78.79    1.14
  -1   2  -6   80.90    1.25
   1  -2   6   81.84    0.98
   1  -2   6   78.30    1.19
  -1  -2  -6   82.40    1.21
  -1  -2  -6   79.74    1.24
   1   2   7  338.91    5.48
   1   2   7  341.77    5.67
  -1   2  -7  340.20    5.67
  -1   2  -7  356.66    5.10
   1  -2   7  332.56    5.53
  -1  -2  -7  339.34    5.52
   1  -2   7  344.39    4.92
  -1  -2  -7  335.86    5.82
   1   2   8  424.95    7.16
   1   2   8  441.41    7.62
  -1   2  -8  433.91    7.77
   1  -2   8  428.62    7.40
  -1  -2  -8  445.09    7.51
  -1  -2  -8  432.03    7.53
   1   2   9    4.43    0.17
   1   2   9    4.47    0.24
  -1   2  -9    4.35    0.24
   1  -2   9    4.32    0.23
  -1  -2  -9    4.62    0.39
   1   2  10    0.05    0.15
   1   2  10    0.05    0.09
  -1   2 -10    0.17    0.15
   1  -2  10    0.35    0.14
  -1  -2 -10    0.09    0.14
  -1  -2 -10    0.11    0.10
  -1  -2 -10   -0.08    0.13
  -1   2 -11   59.94    1.07
   1   2  11   58.74    0.91
   1   2  11   60.54    1.06
   1  -2  11   59.12    1.04
  -1  -2 -11   58.59    1.06
  -1  -2 -11   60.72    1.05
  -1  -2 -11   61.36    1.07
   1   2  12   47.09    0.75
  -1   2 -12   48.02    1.16
   1   2  12   48.81    0.93
  -1  -2 -12   48.95    0.92
   1  -2  12   46.84    0.89
  -1  -2 -12   49.49    0.92
  -1  -2 -12   46.68    0.92
   1   2  13    7.34    0.32
   1   2  13    7.78    0.36
  -1   2 -13    7.78    0.58
   1  -2  13    7.56    0.35
  -1  -2 -13    8.14    0.35
  -1  -2 -13    7.83    0.36
  -1  -2 -13    7.38    0.38
   1   2  14   27.24    0.49
  -1   2 -14   28.27    0.96
   1  -2  14   27.49    0.91
  -1  -2 -14   28.96    0.53
  -1  -2 -14   28.56    0.90
  -1  -2 -14   28.58    0.95
   1   2  15    1.38    0.15
  -1   2 -15    1.90    0.49
   1  -2  15    1.28    0.28
  -1  -2 -15    1.20    0.27
  -1  -2 -15    1.34    0.48
  -1  -2 -15    1.39    0.16
   1   2  16   35.10    0.74
  -1   2 -16   36.73    1.22
   1  -2  16   36.02    1.15
  -1  -2 -16   35.75    1.19
  -1  -2 -16   37.05    0.65
  -1  -2 -16   34.51    0.86
   1   2  17   50.61    0.85
  -1   2 -17   51.79    1.19
  -1   2 -17   51.19    1.17
  -1  -2 -17   51.02    1.16
   1  -2  17   50.79    1.15
  -1  -2 -17   51.37    1.51
  -1  -2 -17   52.96    0.88
   1   2  18    0.18    0.20
  -1   2 -18    0.33    0.45
  -1   2 -18    0.24    0.29
  -1  -2 -18    0.19    0.29
   1  -2  18    0.22    0.26
  -1  -2 -18    0.17    0.13
  -1  -2 -18    0.15    0.27
   1   2  19    3.21    0.19
  -1   2 -19    3.26    0.42
  -1   2 -19    3.07    0.44
  -1  -2 -19    4.03    0.43
   1  -2  19    3.23    0.42
  -1  -2 -19    3.46    0.20
  -1  -2 -19    4.12    0.41
   1   2  20    0.51    0.22
  -1   2 -20    0.33    0.34
  -1   2 -20    0.16    0.32
  -1  -2 -20    0.22    0.34
   1  -2  20    0.33    0.33
  -1  -2 -20    0.43    0.14
  -1  -2 -20    0.03    0.53
   1   2  21   21.75    0.46
  -1   2 -21   22.17    0.91
  -1   2 -21   23.07    0.88
   1  -2  21   21.51    0.87
  -1  -2 -21   22.56    0.88
  -1  -2 -21   22.10    0.61
  -1  -2 -21   22.72    0.88
   1   2  22  104.45    1.70
  -1   2 -22  103.84    2.39
  -1   2 -22  107.97    2.46
   1  -2  22  105.63    2.37
  -1  -2 -22  107.05    2.92
  -1  -2 -22  104.13    1.73
  -1  -2 -22  103.47    2.41
  -1   2 -23   26.79    1.57
  -1   2 -23   24.17    1.45
  -1  -2 -23   27.51    1.05
  -1  -2 -23   27.70    1.04
  -1   2 -24    1.34    0.53
  -1   2 -24    0.95    0.48
  -1  -2 -24    1.46    0.83
  -1  -2 -24    1.29    0.49
  -1   2 -25    9.79    0.81
  -1   2 -25    8.29    0.77
  -1  -2 -25    8.87    0.76
  -1  -2 -25    9.56    0.78
  -1   2 -26   72.63    2.09
  -1   2 -26   69.58    1.95
  -1  -2 -26   65.30    1.93
  -1  -2 -26   67.56    1.95
   1   3 -26    6.69    0.71
   1   3 -26    7.15    0.68
   1  -3 -26    7.47    0.66
  -1  -3  26    7.21    0.68
   1   3 -25    2.20    0.48
   1   3 -25    1.90    0.53
   1  -3 -25    1.58    0.48
   1  -3 -25    1.52    0.46
  -1  -3  25    1.47    0.47
   1   3 -24    8.16    0.68
   1   3 -24    8.17    0.62
  -1   3  24    7.29    0.36
   1  -3 -24    8.55    0.62
   1  -3 -24    8.21    0.92
   1  -3 -24    6.93    0.36
  -1  -3  24    8.38    0.63
   1   3 -23    1.66    0.46
  -1   3  23    1.11    0.37
   1   3 -23    1.25    0.42
   1  -3 -23    1.28    0.40
   1  -3 -23    1.21    0.38
   1  -3 -23    1.55    0.42
  -1  -3  23    1.24    0.42
   1   3 -22   13.60    0.67
   1   3 -22   13.29    0.73
  -1   3  22   12.54    0.43
   1  -3 -22   12.41    0.63
   1  -3 -22   12.77    0.67
   1  -3 -22   12.77    0.44
  -1  -3  22   12.36    0.67
   1   3 -21    0.79    0.34
   1   3 -21    0.44    0.37
  -1   3  21    0.14    0.31
   1  -3 -21    0.44    0.31
   1  -3 -21    0.57    0.20
   1  -3 -21    0.59    0.33
  -1  -3  21    0.73    0.33
   1   3 -20    3.68    0.74
  -1   3  20    3.29    0.28
   1  -3 -20    3.71    0.42
   1  -3 -20    4.49    0.39
   1  -3 -20    3.41    0.44
  -1  -3  20    4.74    0.42
   1   3 -19   27.04    1.23
  -1   3  19   26.85    0.82
   1  -3 -19   27.90    0.65
   1  -3 -19   26.62    0.78
  -1  -3  19   27.63    0.82
   1  -3 -19   26.69    0.82
   1   3 -18   36.56    1.32
  -1   3  18   35.18    0.74
   1  -3 -18   36.06    0.92
   1  -3 -18   36.57    0.77
  -1  -3  18   35.46    0.91
   1  -3 -18   36.96    1.19
   1   3 -17    0.45    0.29
  -1   3  17    0.24    0.31
   1  -3 -17    0.03    0.18
   1  -3 -17    0.16    0.23
   1  -3 -17    0.16    0.25
  -1  -3  17    1.06    0.46
  -1   3  16  243.99    4.42
  -1   3  16  228.62    4.08
   1   3 -16  234.84    4.42
   1  -3 -16  229.96    4.22
  -1  -3  16  233.44    3.42
  -1  -3  16  227.86    3.28
   1  -3 -16  238.77    4.24
  -1  -3  16  232.46    4.33
   1  -3 -16  233.82    4.35
   1   3 -15   90.38    1.86
  -1   3  15   93.24    1.77
  -1   3  15   88.12    1.60
   1  -3 -15   92.12    1.67
   1  -3 -15   89.69    1.79
   1  -3 -15   89.29    1.72
  -1  -3  15   88.76    1.24
  -1  -3  15   90.85    1.78
  -1  -3  15   87.81    1.22
   1   3 -14  265.22    4.91
  -1   3  14  274.95    4.93
   1  -3 -14  277.34    4.89
   1  -3 -14  265.71    4.78
   1  -3 -14  271.07    4.92
  -1  -3  14  267.06    4.02
  -1  -3  14  264.57    3.97
  -1  -3  14  265.04    4.80
   1   3 -13   21.89    0.63
  -1   3  13   21.12    0.56
  -1   3  13   20.47    0.51
   1  -3 -13   21.01    0.58
   1  -3 -13   20.33    0.53
  -1  -3  13   20.78    0.36
   1  -3 -13   22.15    0.74
  -1  -3  13   20.72    0.58
  -1  -3  13   20.68    0.36
   1   3 -12    4.15    0.52
  -1   3  12    5.03    0.26
  -1   3  12    6.02    0.44
   1  -3 -12    5.33    0.27
  -1  -3  12    5.16    0.13
   1  -3 -12    5.40    0.31
  -1  -3  12    4.75    0.17
  -1  -3  12    4.92    0.30
  -1   3  11   81.62    1.52
   1   3 -11   82.41    1.46
   1   3 -11   84.30    1.14
  -1   3  11   85.43    1.42
   1  -3 -11   82.10    1.41
  -1  -3  11   82.02    1.16
   1  -3 -11   84.07    1.58
  -1  -3  11   80.66    1.09
  -1  -3  11   82.57    1.41
   1   3 -10   12.79    0.40
   1   3 -10   12.58    0.22
  -1   3  10   12.52    0.34
  -1   3  10   12.80    0.35
   1  -3 -10   13.40    0.55
  -1  -3  10   11.96    0.21
   1  -3 -10   12.97    0.36
  -1  -3  10   12.87    0.38
  -1  -3  10   12.39    0.22
   1   3  -9  221.15    3.26
  -1   3   9  220.90    3.56
   1   3  -9  212.55    3.54
  -1   3   9  210.59    3.44
   1  -3  -9  214.89    3.51
  -1  -3   9  213.67    3.24
  -1  -3   9  215.27    3.52
   1  -3  -9  216.71    3.53
   1   3  -8   10.04    0.19
  -1   3   8   10.15    0.29
  -1   3   8   10.54    0.41
   1   3  -8    9.73    0.51
   1  -3  -8    9.91    0.30
   1  -3  -8   10.00    0.30
  -1  -3   8    9.66    0.25
  -1  -3   8    9.50    0.30
  -1   3   7  136.38    2.08
   1   3  -7  130.36    2.08
   1   3  -7  136.01    1.93
  -1   3   7  132.78    2.07
  -1  -3   7  134.30    2.09
  -1  -3   7  130.64    1.85
   1  -3  -7  136.19    2.12
   1  -3  -7  132.93    2.06
   1   3  -6   21.42    0.46
   1   3  -6   21.90    0.41
  -1   3   6   21.00    0.42
  -1   3   6   22.91    0.42
   1  -3  -6   21.44    0.43
  -1  -3   6   20.93    0.33
   1  -3  -6   22.30    0.57
  -1  -3   6   20.96    0.43
   1   3  -5  102.62    1.76
   1   3  -5  102.87    1.45
  -1   3   5   99.16    1.51
  -1   3   5  101.86    1.50
   1  -3  -5  102.14    1.55
  -1  -3   5   99.92    1.49
   1  -3  -5  100.91    1.53
  -1  -3   5  100.48    1.54
   1   3  -4   44.68    0.76
   1   3  -4   44.58    0.64
  -1   3   4   44.12    0.70
  -1   3   4   46.30    0.71
   1  -3  -4   44.42    0.71
   1  -3  -4   44.55    0.71
  -1  -3   4   44.24    0.72
  -1  -3   4   43.53    0.63
  -1   3   3  301.59    4.86
   1   3  -3  307.47    5.00
   1   3  -3  312.27    5.02
  -1   3   3  316.96    5.04
   1  -3  -3  300.50    4.85
  -1  -3   3  304.70    4.93
  -1  -3   3  303.83    4.89
   1  -3  -3  311.13    5.14
  -1   3   2  205.42    3.11
   1   3  -2  200.91    3.11
   1   3  -2  201.07    3.12
  -1   3   2  196.91    3.01
   1  -3  -2  198.14    3.02
  -1  -3   2  199.51    2.99
  -1  -3   2  200.89    3.11
   1  -3  -2  200.98    3.22
   1   3  -1  149.84    2.28
   1   3  -1  150.77    2.31
  -1   3   1  150.18    2.22
  -1   3   1  154.49    2.30
   1  -3  -1  150.14    2.39
   1  -3  -1  147.12    2.18
  -1  -3   1  149.58    2.29
  -1  -3   1  146.43    2.15
  -1   3   0    2.38    0.17
  -1   3   0    2.75    0.14
   1   3   0    2.82    0.19
   1   3   0    2.82    0.15
   1  -3   0    2.45    0.22
  -1  -3   0    2.82    0.15
  -1  -3   0    2.46    0.19
   1  -3   0    2.61    0.28
   1   3   1  107.84    1.79
   1   3   1  105.89    1.56
  -1   3  -1  109.23    1.64
  -1   3  -1  109.65    1.56
   1  -3   1  107.02    1.64
   1  -3   1  108.40    1.75
  -1  -3  -1  108.43    1.65
  -1  -3  -1  106.47    1.57
   1   3   2    7.84    0.26
   1   3   2    7.38    0.34
  -1   3  -2    7.89    0.26
  -1   3  -2    8.46    0.20
   1  -3   2    7.65    0.19
  -1  -3  -2    8.13    0.34
   1  -3   2    7.78    0.24
  -1  -3  -2    7.81    0.28
   1   3   3  257.97    4.11
  -1   3  -3  253.44    4.07
   1   3   3  252.04    3.99
  -1   3  -3  260.24    3.94
   1  -3   3  255.38    3.88
  -1  -3  -3  255.42    4.11
   1  -3   3  251.28    3.99
  -1  -3  -3  253.29    4.02
   1   3   4 2616.08   63.93
   1   3   4 2810.21   68.55
  -1   3  -4 2678.05   64.62
  -1   3  -4 2737.64   67.19
   1  -3   4 2647.62   63.99
   1  -3   4 2658.97   65.43
  -1  -3  -4 2713.43   66.56
  -1  -3  -4 2760.67   67.75
  -1   3  -5  982.21   18.79
   1   3   5 1002.24   19.69
   1   3   5  932.75   18.29
  -1   3  -5  994.86   19.67
  -1  -3  -5  936.94   18.47
  -1  -3  -5  986.94   19.89
   1  -3   5  945.70   17.84
   1  -3   5  944.61   18.59
   1   3   6   45.89    0.97
  -1   3  -6   44.48    0.81
   1   3   6   43.17    0.72
  -1   3  -6   44.84    0.58
   1  -3   6   47.91    0.81
   1  -3   6   42.92    0.57
  -1  -3  -6   44.23    0.99
  -1  -3  -6   44.03    0.75
   1   3   7   64.70    1.08
   1   3   7   62.52    1.01
  -1   3  -7   65.95    0.88
  -1   3  -7   65.91    1.12
   1  -3   7   63.54    1.06
   1  -3   7   62.48    0.79
  -1  -3  -7   65.54    1.06
  -1  -3  -7   63.72    1.10
   1   3   8   28.22    0.58
  -1   3  -8   28.04    0.81
   1   3   8   26.93    0.51
  -1   3  -8   29.32    0.39
   1  -3   8   26.35    0.56
   1  -3   8   27.55    0.34
  -1  -3  -8   26.88    0.60
  -1  -3  -8   28.02    0.53
  -1   3  -9    1.48    0.07
   1   3   9    1.07    0.16
   1   3   9    1.52    0.21
  -1   3  -9    1.40    0.23
   1  -3   9    2.05    0.20
  -1  -3  -9    1.34    0.27
  -1  -3  -9    1.72    0.36
   1   3  10   49.80    0.91
  -1   3 -10   51.20    0.55
   1   3  10   48.30    0.82
  -1   3 -10   48.98    0.94
   1  -3  10   46.54    0.49
   1  -3  10   48.94    0.90
  -1  -3 -10   50.21    0.86
  -1  -3 -10   48.31    0.93
   1   3  11    2.14    0.25
   1   3  11    2.18    0.18
  -1   3 -11    1.89    0.28
   1  -3  11    2.21    0.25
  -1  -3 -11    2.44    0.43
  -1  -3 -11    2.56    0.20
   1   3  12   50.30    0.98
   1   3  12   47.70    0.84
  -1   3 -12   49.12    1.01
   1  -3  12   48.76    1.18
  -1  -3 -12   48.91    1.00
  -1  -3 -12   50.43    0.87
   1   3  13   41.97    0.90
   1   3  13   41.13    0.91
  -1   3 -13   41.96    0.94
   1  -3  13   40.69    0.88
  -1  -3 -13   42.25    0.88
  -1  -3 -13   44.10    0.97
  -1  -3 -13   41.04    0.92
  -1   3 -14   17.27    0.62
   1   3  14   17.62    0.57
   1   3  14   16.99    0.42
   1  -3  14   17.76    0.55
  -1  -3 -14   18.60    0.46
  -1  -3 -14   18.64    0.57
  -1  -3 -14   18.41    0.61
   1   3  15   67.55    1.65
  -1   3 -15   66.29    1.39
   1   3  15   63.14    1.11
  -1  -3 -15   65.72    1.63
   1  -3  15   64.01    1.30
  -1  -3 -15   68.00    1.19
  -1  -3 -15   65.66    1.37
  -1   3 -16    7.82    0.76
   1   3  16    8.35    0.47
   1   3  16    7.60    0.30
   1  -3  16    7.30    0.46
  -1  -3 -16    8.06    0.48
  -1  -3 -16    7.56    0.32
  -1  -3 -16    8.14    0.44
  -1   3 -17   11.30    0.85
   1   3  17    9.59    0.46
  -1  -3 -17    9.70    0.81
   1  -3  17    9.81    0.77
  -1  -3 -17   10.39    0.50
   1   3  18    7.57    0.30
  -1   3 -18    7.34    0.85
   1  -3  18    7.84    0.50
  -1  -3 -18    7.16    0.81
  -1  -3 -18    7.92    0.31
  -1  -3 -18    8.14    0.49
   1   3  19    1.24    0.31
  -1   3 -19    1.40    0.40
  -1   3 -19    0.04    0.37
   1  -3  19    1.07    0.58
  -1  -3 -19    1.53    0.60
  -1  -3 -19    1.39    0.20
  -1  -3 -19    1.18    0.35
  -1   3 -20    5.08    0.51
   1   3  20    4.96    0.27
  -1   3 -20    5.21    0.53
  -1  -3 -20    5.29    0.82
  -1  -3 -20    5.06    0.48
  -1  -3 -20    4.74    0.28
   1  -3  20    5.27    0.51
   1   3  21   11.29    0.36
  -1   3 -21   10.76    0.71
  -1   3 -21   12.00    1.03
   1  -3  21   11.31    0.66
  -1  -3 -21   11.04    0.65
  -1  -3 -21   11.45    0.67
  -1  -3 -21   10.86    0.37
  -1   3 -22    8.66    0.65
   1   3  22    9.12    0.34
  -1   3 -22   10.31    0.71
   1  -3  22    9.60    0.66
  -1  -3 -22    8.71    0.68
  -1  -3 -22    9.32    0.66
  -1  -3 -22    9.52    0.52
  -1   3 -23   21.17    1.00
   1   3  23   19.78    0.68
  -1   3 -23   18.96    0.91
  -1  -3 -23   20.82    0.92
   1  -3  23   20.12    0.94
  -1  -3 -23   18.19    0.70
  -1  -3 -23   20.15    0.96
  -1   3 -24   20.01    1.02
  -1   3 -24   20.55    1.07
  -1  -3 -24   20.58    1.04
   1  -3  24   20.43    1.00
  -1  -3 -24   21.46    0.99
  -1   3 -25   48.48    1.64
  -1   3 -25   49.82    1.60
   1  -3  25   48.76    1.57
  -1  -3 -25   47.20    1.52
  -1  -3 -25   48.65    1.59
  -1   3 -26    0.01    0.51
  -1   3 -26    0.18    0.90
  -1  -3 -26    1.03    0.53
  -1  -3 -26    0.86    0.50
   1   4 -25    0.29    0.72
   1   4 -25    0.26    0.39
  -1   4  25    0.32    0.23
   1  -4 -25    0.17    0.37
   1  -4 -25    0.31    0.38
   1  -4 -25    0.26    0.40
  -1  -4  25   -0.03    0.40
  -1   4  24   18.92    0.86
   1   4 -24   19.77    0.95
   1   4 -24   19.62    0.91
   1  -4 -24   18.26    0.61
   1  -4 -24   18.54    1.22
  -1  -4  24   19.46    0.89
   1  -4 -24   17.62    0.85
  -1   4  23    2.90    0.33
   1   4 -23    2.69    0.56
   1   4 -23    3.31    0.52
   1  -4 -23    3.33    0.48
   1  -4 -23    3.10    0.82
  -1  -4  23    3.05    0.82
   1  -4 -23    3.41    0.34
   1   4 -22    4.07    0.56
  -1   4  22    3.65    0.53
   1  -4 -22    3.70    0.75
  -1  -4  22    4.28    0.52
   1  -4 -22    3.90    0.81
   1   4 -21   27.11    0.99
  -1   4  21   25.93    0.69
   1  -4 -21   28.22    0.88
   1  -4 -21   26.81    1.28
   1  -4 -21   27.64    0.74
  -1  -4  21   27.00    1.29
   1   4 -20    1.68    0.42
  -1   4  20    1.48    0.43
   1  -4 -20    1.60    0.36
   1  -4 -20    1.64    0.63
   1  -4 -20    2.10    0.28
  -1  -4  20    2.18    0.40
   1   4 -19    1.12    0.38
  -1   4  19    1.19    0.26
   1  -4 -19    1.14    0.31
   1  -4 -19    1.16    0.26
  -1  -4  19    1.00    0.57
   1  -4 -19    0.95    0.34
  -1   4  18    8.08    0.46
   1   4 -18    7.45    0.52
  -1   4  18    6.94    0.37
   1  -4 -18    7.00    0.44
  -1  -4  18    6.20    0.48
   1  -4 -18    6.85    0.39
   1  -4 -18    6.56    0.48
   1   4 -17   57.87    1.73
  -1   4  17   54.28    1.11
  -1   4  17   59.78    1.58
   1  -4 -17   57.77    1.44
   1  -4 -17   56.74    1.28
  -1  -4  17   56.10    1.27
  -1  -4  17   53.80    0.65
  -1  -4  17   56.02    0.71
   1  -4 -17   55.93    1.52
   1   4 -16    6.46    0.76
  -1   4  16    5.41    0.34
  -1   4  16    6.09    0.40
   1  -4 -16    5.96    0.39
   1  -4 -16    5.77    0.36
   1  -4 -16    5.96    0.42
  -1  -4  16    5.42    0.15
  -1  -4  16    5.45    0.11
  -1  -4  16    4.36    0.67
  -1   4  15   29.87    0.77
   1   4 -15   28.60    0.84
  -1   4  15   27.09    0.67
   1  -4 -15   29.45    0.74
   1  -4 -15   30.32    0.98
  -1  -4  15   28.89    0.79
   1  -4 -15   29.21    0.79
  -1  -4  15   27.83    0.39
  -1  -4  15   28.18    0.45
   1   4 -14   81.84    1.70
  -1   4  14   84.05    1.90
  -1   4  14   76.64    1.45
   1  -4 -14   80.35    1.54
  -1  -4  14   79.90    1.19
   1  -4 -14   81.07    1.94
  -1  -4  14   80.31    1.60
  -1  -4  14   78.70    1.09
   1   4 -13  282.07    5.28
  -1   4  13  291.35    5.25
   1   4 -13  287.97    4.51
  -1   4  13  281.93    5.14
   1  -4 -13  288.20    5.30
  -1  -4  13  280.58    4.40
  -1  -4  13  283.57    4.58
  -1  -4  13  287.96    5.72
   1  -4 -13  288.78    5.60
   1   4 -12  181.98    3.37
  -1   4  12  187.88    3.29
   1   4 -12  183.90    2.75
  -1   4  12  176.79    3.14
   1  -4 -12  185.56    3.29
  -1  -4  12  180.90    3.26
  -1  -4  12  180.26    2.70
  -1  -4  12  178.89    2.69
   1  -4 -12  182.94    3.30
   1   4 -11  261.22    4.06
   1   4 -11  248.74    4.53
  -1   4  11  251.37    4.41
  -1   4  11  265.84    4.60
   1  -4 -11  257.82    4.54
  -1  -4  11  251.01    3.92
   1  -4 -11  261.68    4.58
  -1  -4  11  254.59    4.51
  -1   4  10   33.46    0.89
   1   4 -10   34.31    1.09
  -1   4  10   34.89    0.71
   1   4 -10   34.39    0.62
  -1  -4  10   33.38    0.73
   1  -4 -10   34.48    0.73
  -1  -4  10   32.93    0.60
   1  -4 -10   34.54    0.75
  -1   4   9   51.52    0.93
   1   4  -9   50.45    1.00
  -1   4   9   47.17    0.88
   1   4  -9   50.28    0.75
  -1  -4   9   48.41    0.81
   1  -4  -9   50.60    0.94
  -1  -4   9   49.74    0.94
   1  -4  -9   50.05    0.95
   1   4  -8   94.47    1.68
  -1   4   8   94.30    1.60
   1   4  -8   95.94    1.42
  -1   4   8   95.69    1.58
   1  -4  -8   95.91    1.85
   1  -4  -8   96.16    1.62
  -1  -4   8   94.83    1.61
  -1  -4   8   93.96    1.49
   1   4  -7  465.93    7.98
   1   4  -7  455.46    8.59
  -1   4   7  478.83    8.69
  -1   4   7  451.23    8.09
  -1  -4   7  453.51    7.77
   1  -4  -7  455.57    8.20
   1  -4  -7  458.19    8.48
  -1  -4   7  446.49    8.03
   1   4  -6    1.94    0.22
   1   4  -6    1.40    0.44
  -1   4   6    1.76    0.20
   1  -4  -6    1.79    0.21
   1  -4  -6    1.79    0.36
  -1  -4   6    1.82    0.13
  -1  -4   6    2.11    0.35
   1   4  -5   64.53    1.08
  -1   4   5   65.73    1.06
   1   4  -5   64.50    1.36
  -1   4   5   62.87    1.05
   1  -4  -5   63.71    1.07
   1  -4  -5   62.84    1.22
  -1  -4   5   61.43    0.94
  -1  -4   5   62.32    1.07
   1   4  -4   66.05    1.37
   1   4  -4   67.88    1.14
  -1   4   4   67.27    1.08
  -1   4   4   65.23    1.07
  -1  -4   4   65.39    1.10
   1  -4  -4   67.77    1.11
   1  -4  -4   66.42    1.11
  -1  -4   4   64.78    0.99
  -1   4   3   10.72    0.45
   1   4  -3   10.66    0.37
  -1   4   3   11.52    0.48
   1   4  -3   10.84    0.37
  -1  -4   3   10.79    0.27
   1  -4  -3   11.09    0.34
  -1  -4   3   10.69    0.52
   1  -4  -3   11.00    0.32
   1   4  -2  112.11    1.83
  -1   4   2  113.87    1.80
   1   4  -2  112.38    1.71
  -1   4   2  112.52    1.75
   1  -4  -2  109.91    1.88
   1  -4  -2  112.50    1.79
  -1  -4   2  112.29    1.81
  -1  -4   2  112.56    1.72
   1   4  -1  123.52    1.90
   1   4  -1  125.99    2.25
  -1   4   1  125.50    1.94
  -1   4   1  127.51    2.02
   1  -4  -1  124.39    1.97
   1  -4  -1  123.09    1.91
  -1  -4   1  124.23    2.00
  -1  -4   1  123.62    1.90
   1   4   0  187.52    3.03
   1   4   0  186.39    3.07
  -1   4   0  189.24    3.02
   1  -4   0  184.60    2.89
   1  -4   0  184.64    2.95
  -1  -4   0  183.06    2.88
  -1  -4   0  186.04    3.03
   1   4   1  222.37    3.56
  -1   4  -1  228.63    3.72
   1   4   1  226.20    3.69
  -1   4  -1  226.73    3.57
   1  -4   1  220.06    3.48
  -1  -4  -1  223.60    3.68
   1  -4   1  224.75    3.65
  -1  -4  -1  221.03    3.55
   1   4   2  201.53    3.39
   1   4   2  202.00    3.40
   1   4   2  206.35    3.35
  -1   4  -2  205.51    3.36
  -1   4  -2  203.11    3.31
  -1  -4  -2  203.59    3.60
   1  -4   2  198.51    3.10
   1  -4   2  199.69    3.22
  -1  -4  -2  204.23    3.28
   1   4   3  141.44    2.26
   1   4   3  135.11    2.14
  -1   4  -3  140.08    2.53
  -1   4  -3  142.00    2.14
   1  -4   3  134.85    2.04
   1  -4   3  133.79    2.15
  -1  -4  -3  138.41    2.20
  -1  -4  -3  139.87    2.29
   1   4   4  129.33    2.06
  -1   4  -4  133.07    1.98
   1   4   4  133.09    2.36
  -1   4  -4  132.99    2.18
   1  -4   4  130.18    2.09
  -1  -4  -4  130.90    2.10
   1  -4   4  128.43    1.92
  -1  -4  -4  132.10    2.17
  -1   4  -5   75.26    1.32
   1   4   5   73.58    1.22
  -1   4  -5   77.64    1.12
   1   4   5   74.52    1.26
  -1  -4  -5   75.39    1.32
   1  -4   5   73.34    1.08
  -1  -4  -5   76.15    1.27
   1  -4   5   74.33    1.43
   1   4   6  113.28    1.88
   1   4   6  109.60    1.99
  -1   4  -6  110.35    2.17
  -1   4  -6  113.37    1.63
   1  -4   6  107.60    1.80
   1  -4   6  109.48    1.69
  -1  -4  -6  118.00    1.99
  -1  -4  -6  111.47    1.84
   1   4   7  182.34    3.06
   1   4   7  175.80    2.91
  -1   4  -7  179.03    3.08
  -1   4  -7  182.93    2.69
  -1  -4  -7  178.19    2.98
   1  -4   7  173.85    2.56
   1  -4   7  172.97    2.93
  -1  -4  -7  177.19    3.06
   1   4   8  585.06   10.98
   1   4   8  573.43   10.68
  -1   4  -8  583.97   11.08
  -1   4  -8  597.45   10.50
   1  -4   8  578.00   10.02
  -1  -4  -8  570.35   11.24
   1  -4   8  561.16   10.54
  -1  -4  -8  593.36   11.11
  -1  -4  -8  576.28   11.36
   1   4   9    1.22    0.25
   1   4   9    1.28    0.20
  -1   4  -9    0.41    0.47
  -1   4  -9    1.41    0.13
   1  -4   9    1.12    0.24
  -1  -4  -9    1.35    0.36
   1  -4   9    1.35    0.09
  -1  -4  -9    1.59    0.28
   1   4  10    0.51    0.21
  -1   4 -10    0.46    0.23
   1   4  10    0.43    0.17
  -1   4 -10    0.31    0.09
   1  -4  10    0.54    0.33
   1  -4  10    0.38    0.06
  -1  -4 -10    0.32    0.18
  -1  -4 -10    0.26    0.23
  -1   4 -11   22.98    0.32
   1   4  11   22.84    0.61
   1   4  11   21.80    0.52
  -1   4 -11   23.41    0.94
   1  -4  11   21.85    0.58
  -1  -4 -11   22.59    0.64
   1  -4  11   22.00    0.31
  -1  -4 -11   23.21    0.56
   1   4  12    5.24    0.37
  -1   4 -12    4.62    0.41
   1   4  12    5.64    0.44
  -1   4 -12    5.43    0.09
   1  -4  12    5.66    0.09
   1  -4  12    5.42    0.36
   1  -4  12    5.33    0.09
  -1  -4 -12    5.91    0.63
  -1  -4 -12    5.31    0.48
   1   4  13   40.52    0.91
   1   4  13   37.49    0.77
  -1   4 -13   41.14    1.00
   1  -4  13   39.40    0.89
  -1  -4 -13   41.33    0.97
  -1  -4 -13   41.34    0.84
   1   4  14   18.13    0.49
   1   4  14   18.88    0.61
  -1   4 -14   19.12    0.68
   1  -4  14   18.45    0.60
  -1  -4 -14   19.74    0.53
  -1  -4 -14   18.83    0.65
   1   4  15    0.64    0.20
  -1   4 -15    0.52    0.32
   1   4  15    0.62    0.28
  -1  -4 -15    0.82    0.21
   1  -4  15    0.61    0.28
  -1  -4 -15    0.58    0.30
  -1  -4 -15    0.51    0.27
   1   4  16    0.23    0.16
   1   4  16   -0.17    0.24
  -1   4 -16   -0.31    0.42
   1  -4  16   -0.21    0.40
  -1  -4 -16   -0.01    0.23
  -1  -4 -16    0.13    0.17
  -1  -4 -16   -0.15    0.40
   1   4  17   34.40    0.93
   1   4  17   34.17    0.95
  -1   4 -17   35.54    1.42
   1  -4  17   34.76    0.96
  -1  -4 -17   34.32    0.93
  -1  -4 -17   34.01    1.33
  -1  -4 -17   34.30    0.77
   1   4  18    0.88    0.22
   1   4  18    1.36    0.36
  -1   4 -18    1.21    0.40
  -1  -4 -18    0.76    0.35
  -1  -4 -18    0.83    0.38
   1  -4  18    1.23    0.36
  -1  -4 -18    0.90    0.38
   1   4  19   32.80    0.75
  -1   4 -19   34.74    1.09
   1  -4  19   32.73    1.00
  -1  -4 -19   33.36    1.03
  -1  -4 -19   34.94    0.79
  -1  -4 -19   33.68    1.37
   1   4  20    1.80    0.40
  -1   4 -20    1.94    0.48
   1  -4  20    2.01    0.44
  -1  -4 -20    1.60    0.26
  -1  -4 -20    1.94    0.42
  -1  -4 -20    1.92    0.44
  -1   4 -21    3.04    0.56
   1   4  21    3.04    0.29
  -1  -4 -21    3.59    0.55
   1  -4  21    3.11    0.50
  -1  -4 -21    3.20    0.47
  -1  -4 -21    4.05    0.50
  -1   4 -22   38.86    1.25
   1   4  22   36.09    1.07
  -1   4 -22   39.62    1.88
  -1  -4 -22   38.59    1.22
  -1  -4 -22   37.61    0.88
  -1  -4 -22   38.26    1.28
   1  -4  22   38.97    1.24
  -1   4 -23    0.25    0.69
   1   4  23    0.05    0.19
  -1   4 -23    0.31    0.39
   1  -4  23    0.09    0.37
  -1  -4 -23    0.12    0.40
  -1  -4 -23    0.06    0.20
  -1  -4 -23    0.00    0.38
   1   4  24    7.73    0.57
  -1   4 -24    7.89    0.73
  -1   4 -24    8.28    1.26
   1  -4  24    7.42    0.75
  -1  -4 -24    8.44    1.24
  -1  -4 -24    8.82    0.72
  -1   4 -25    2.00    0.59
  -1   4 -25    2.54    0.64
   1  -4  25    1.90    0.59
  -1  -4 -25    1.89    0.99
  -1  -4 -25    2.27    0.58
  -1   5  24    0.47    0.28
   1   5 -24    0.39    0.47
   1  -5 -24    0.57    0.61
   1  -5 -24    0.14    0.41
   1  -5 -24    0.30    0.28
  -1  -5  24    0.23    0.43
   1   5 -23   -0.04    0.42
  -1   5  23    0.53    0.29
   1  -5 -23    0.31    0.34
   1  -5 -23    0.41    0.36
   1  -5 -23    0.00    0.26
  -1  -5  23    0.53    0.43
   1   5 -22    0.25    0.40
  -1   5  22   -0.19    0.23
   1  -5 -22   -0.02    0.34
   1  -5 -22    0.00    0.41
   1  -5 -22    0.45    0.51
  -1  -5  22    0.19    0.34
   1   5 -21   16.61    0.88
  -1   5  21   16.52    0.89
   1  -5 -21   15.87    0.72
   1  -5 -21   15.83    0.77
   1  -5 -21   16.63    0.63
  -1  -5  21   16.09    1.20
  -1   5  20    5.76    0.42
   1   5 -20    5.46    0.62
  -1   5  20    5.12    0.52
   1  -5 -20    6.20    0.54
   1  -5 -20    5.15    0.50
   1  -5 -20    6.51    0.67
  -1  -5  20    6.50    0.56
   1   5 -19   11.07    0.70
  -1   5  19   10.51    0.50
  -1   5  19   12.00    0.58
   1  -5 -19   11.71    0.94
   1  -5 -19   11.25    0.52
   1  -5 -19   10.87    0.56
  -1  -5  19   10.63    0.96
  -1   5  18    6.13    0.46
   1   5 -18    5.40    0.55
  -1   5  18    5.37    0.62
   1  -5 -18    5.24    0.64
   1  -5 -18    5.60    0.76
  -1  -5  18    5.46    0.49
   1  -5 -18    5.59    0.44
   1   5 -17   15.04    0.72
  -1   5  17   14.99    0.56
  -1   5  17   15.88    0.60
   1  -5 -17   15.89    0.60
   1  -5 -17   14.72    0.59
   1  -5 -17   15.07    0.65
  -1  -5  17   14.92    0.27
  -1  -5  17   14.30    0.65
  -1  -5  17   14.93    0.27
  -1   5  16    0.02    0.19
   1   5 -16   -0.06    0.30
  -1   5  16   -0.11    0.21
   1  -5 -16    0.04    0.25
   1  -5 -16    0.35    0.37
  -1  -5  16    0.08    0.09
   1  -5 -16    0.10    0.22
  -1  -5  16   -0.04    0.06
   1   5 -15   11.22    0.89
  -1   5  15    9.23    0.68
  -1   5  15   10.99    0.49
   1  -5 -15    9.23    0.51
   1  -5 -15    9.87    0.47
  -1  -5  15   10.49    0.52
  -1  -5  15    9.91    0.21
  -1  -5  15    9.35    0.21
   1   5 -14    0.74    0.10
   1   5 -14    0.46    0.35
  -1   5  14    0.45    0.26
  -1   5  14    0.71    0.26
  -1  -5  14    0.52    0.30
   1  -5 -14    0.56    0.48
  -1  -5  14    0.50    0.16
  -1  -5  14    0.83    0.10
   1   5 -13   72.20    1.55
   1   5 -13   69.53    1.04
  -1   5  13   69.14    1.37
  -1   5  13   72.94    1.42
   1  -5 -13   70.81    1.44
   1  -5 -13   73.74    1.46
  -1  -5  13   70.29    1.43
  -1  -5  13   69.93    1.05
   1   5 -12    0.16    0.16
  -1   5  12    0.53    0.38
   1   5 -12    0.29    0.49
  -1   5  12    0.25    0.23
   1  -5 -12    0.14    0.26
  -1  -5  12    0.30    0.42
  -1  -5  12    0.29    0.17
   1  -5 -12    0.50    0.25
  -1   5  11    2.37    0.30
   1   5 -11    2.45    0.16
   1   5 -11    3.13    0.40
  -1   5  11    2.77    0.49
   1  -5 -11    2.26    0.32
  -1  -5  11    2.64    0.33
  -1  -5  11    2.36    0.15
   1  -5 -11    3.10    0.34
  -1   5  10   30.64    0.73
   1   5 -10   31.54    0.54
   1   5 -10   30.64    1.20
  -1   5  10   32.18    0.74
   1  -5 -10   31.74    0.78
  -1  -5  10   30.59    0.76
  -1  -5  10   31.07    0.54
   1  -5 -10   31.97    1.08
  -1   5   9   38.90    1.07
   1   5  -9   39.99    0.67
   1   5  -9   39.79    0.96
  -1   5   9   40.97    0.83
   1  -5  -9   40.23    0.90
  -1  -5   9   38.85    0.65
  -1  -5   9   39.95    0.87
   1  -5  -9   40.36    1.14
  -1   5   8    8.00    0.54
   1   5  -8    7.35    0.23
  -1   5   8    8.26    0.55
   1   5  -8    6.88    0.44
  -1  -5   8    7.46    0.23
   1  -5  -8    7.51    0.39
  -1  -5   8    7.07    0.38
   1  -5  -8    7.28    0.38
   1   5  -7    8.44    0.26
  -1   5   7    8.21    0.55
  -1   5   7    8.13    0.54
   1   5  -7    8.10    0.45
   1  -5  -7    8.85    0.39
   1  -5  -7    9.82    0.63
  -1  -5   7    8.42    0.39
  -1  -5   7    8.26    0.26
   1   5  -6   85.01    1.36
   1   5  -6   85.84    1.60
  -1   5   6   88.48    1.53
  -1   5   6   84.64    1.72
  -1  -5   6   82.81    1.33
   1  -5  -6   85.43    1.76
   1  -5  -6   85.11    1.83
  -1  -5   6   84.61    1.51
   1   5  -5    4.41    0.36
   1   5  -5    4.66    0.22
  -1   5   5    4.69    0.28
  -1   5   5    4.56    0.29
  -1  -5   5    4.20    0.21
   1  -5  -5    4.83    0.30
  -1  -5   5    3.90    0.32
   1   5  -4  119.29    2.09
  -1   5   4  122.43    2.04
   1   5  -4  118.67    1.90
  -1   5   4  116.38    1.95
   1  -5  -4  119.54    2.28
  -1  -5   4  115.94    1.87
   1  -5  -4  118.62    2.00
  -1  -5   4  117.18    2.02
   1   5  -3   -0.06    0.13
  -1   5   3    0.08    0.28
   1   5  -3    0.31    0.20
  -1   5   3    0.09    0.15
   1  -5  -3    0.15    0.30
   1  -5  -3    0.16    0.16
  -1  -5   3    0.23    0.31
  -1  -5   3    0.07    0.13
  -1   5   2   23.80    0.53
   1   5  -2   24.76    0.51
  -1   5   2   25.19    0.59
   1   5  -2   24.56    0.62
  -1  -5   2   24.13    0.61
   1  -5  -2   24.49    0.73
  -1  -5   2   24.10    0.66
   1  -5  -2   23.94    0.59
   1   5  -1  131.64    2.15
   1   5  -1  132.40    2.29
  -1   5   1  136.31    2.29
  -1   5   1  129.25    2.13
   1  -5  -1  130.63    2.17
  -1  -5   1  132.13    2.29
   1  -5  -1  133.57    2.28
  -1  -5   1  130.34    2.15
  -1   5   0  607.15   11.37
  -1   5   0  588.61   10.93
   1   5   0  584.74   11.16
   1   5   0  593.80   11.19
   1  -5   0  584.17   10.85
  -1  -5   0  582.47   11.06
  -1  -5   0  591.96   11.05
   1  -5   0  588.80   11.06
   1   5   1   13.10    0.70
   1   5   1   11.93    0.38
  -1   5  -1   13.23    0.37
  -1   5  -1   12.71    0.44
  -1  -5  -1   11.93    0.47
   1  -5   1   11.31    0.35
   1  -5   1   12.22    0.43
  -1  -5  -1   11.36    0.38
   1   5   2    1.89    0.22
   1   5   2    2.30    0.27
  -1   5  -2    1.93    0.27
  -1   5  -2    2.09    0.18
   1  -5   2    2.09    0.41
  -1  -5  -2    2.02    0.29
   1  -5   2    1.95    0.19
   1   5   3   83.49    1.46
  -1   5  -3   84.23    1.34
   1   5   3   83.42    1.59
  -1   5  -3   84.45    1.50
   1  -5   3   81.13    1.64
  -1  -5  -3   82.96    1.50
  -1  -5  -3   83.56    1.43
   1  -5   3   81.69    1.32
   1   5   4   10.32    0.37
  -1   5  -4   11.09    0.45
  -1   5  -4   11.16    0.30
   1   5   4   11.62    0.42
   1  -5   4   10.71    0.29
   1  -5   4   11.24    0.39
  -1  -5  -4   11.25    0.57
  -1  -5  -4   10.98    0.45
   1   5   5  145.03    2.45
  -1   5  -5  151.48    2.36
   1   5   5  151.19    2.58
  -1   5  -5  151.38    2.65
   1  -5   5  145.57    2.29
  -1  -5  -5  147.38    2.51
   1  -5   5  145.23    2.49
  -1  -5  -5  148.74    2.62
   1   5   6    6.71    0.33
   1   5   6    6.73    0.37
  -1   5  -6    4.98    0.66
   1  -5   6    6.97    0.22
  -1  -5  -6    6.18    0.40
  -1  -5  -6    6.31    0.34
   1  -5   6    6.33    0.35
  -1   5  -7   54.10    0.83
   1   5   7   48.98    0.96
   1   5   7   52.22    1.03
  -1   5  -7   51.85    1.10
   1  -5   7   48.73    0.98
  -1  -5  -7   49.54    1.08
  -1  -5  -7   50.55    1.01
   1  -5   7   49.27    0.90
  -1   5  -8   18.02    0.34
   1   5   8   18.36    0.56
  -1   5  -8   18.36    0.63
   1  -5   8   17.20    0.53
   1  -5   8   17.25    0.33
  -1  -5  -8   16.85    0.62
  -1  -5  -8   18.48    0.54
   1   5   9    5.76    0.34
   1   5   9    5.75    0.37
  -1   5  -9    4.36    0.70
  -1   5  -9    5.83    0.25
   1  -5   9    5.42    0.25
   1  -5   9    4.61    0.57
  -1  -5  -9    5.91    0.35
  -1  -5  -9    5.32    0.42
   1   5  10   45.19    0.94
  -1   5 -10   47.88    1.12
   1   5  10   48.07    1.04
  -1   5 -10   48.94    0.79
   1  -5  10   45.96    1.00
  -1  -5 -10   47.43    1.45
  -1  -5 -10   48.08    1.01
   1  -5  10   47.06    0.69
  -1   5 -11   15.72    0.95
   1   5  11   15.08    0.55
   1   5  11   15.32    0.49
  -1   5 -11   15.01    0.32
   1  -5  11   14.25    0.53
  -1  -5 -11   15.43    0.61
  -1  -5 -11   15.26    0.51
   1  -5  11   14.81    0.26
   1   5  12    0.85    0.29
   1   5  12    0.77    0.24
  -1   5 -12    1.54    0.32
  -1   5 -12    0.73    0.07
   1  -5  12    0.90    0.28
   1  -5  12    0.99    0.12
  -1  -5 -12    0.64    0.25
  -1  -5 -12    0.70    0.51
   1   5  13   25.92    0.67
  -1   5 -13   26.56    0.34
   1   5  13   27.39    1.06
  -1   5 -13   27.86    0.82
   1  -5  13   26.17    0.74
  -1  -5 -13   26.94    0.70
   1  -5  13   26.01    0.34
  -1  -5 -13   27.11    0.80
   1   5  14   20.24    0.68
   1   5  14   18.83    0.57
  -1   5 -14   19.56    0.77
   1  -5  14   19.57    0.69
  -1  -5 -14   20.01    0.73
  -1  -5 -14   20.59    0.84
   1   5  15   23.33    0.64
  -1   5 -15   24.97    1.24
   1   5  15   24.71    0.78
  -1  -5 -15   24.61    0.69
   1  -5  15   24.07    0.78
  -1  -5 -15   26.01    0.83
   1   5  16   13.77    0.71
   1   5  16   13.49    0.94
  -1   5 -16   14.73    0.71
  -1  -5 -16   14.24    0.61
  -1  -5 -16   13.81    0.51
   1  -5  16   14.75    0.93
  -1  -5 -16   13.42    1.00
   1   5  17    0.88    0.33
   1   5  17    0.48    0.24
  -1   5 -17    0.74    0.38
   1  -5  17    0.59    0.34
  -1  -5 -17    0.63    0.36
  -1  -5 -17    0.60    0.26
  -1  -5 -17    0.70    0.33
   1   5  18    4.44    0.35
   1   5  18    4.60    0.49
  -1   5 -18    4.31    0.56
   1  -5  18    4.68    0.50
  -1  -5 -18    4.52    0.37
  -1  -5 -18    4.63    0.48
  -1  -5 -18    4.25    0.50
   1   5  19    1.52    0.66
   1   5  19    1.19    0.29
  -1   5 -19    1.84    0.48
   1  -5  19    1.71    0.43
  -1  -5 -19    1.57    0.45
  -1  -5 -19    1.42    0.49
  -1  -5 -19    1.15    0.68
   1   5  20    5.18    0.56
   1   5  20    4.68    0.37
  -1   5 -20    5.08    0.63
   1  -5  20    4.10    0.57
  -1  -5 -20    3.61    0.54
  -1  -5 -20    5.01    0.39
  -1  -5 -20    4.22    0.58
   1   5  21   23.56    0.71
  -1   5 -21   24.16    1.08
   1  -5  21   23.83    0.98
  -1  -5 -21   24.41    0.74
  -1  -5 -21   23.00    0.96
  -1  -5 -21   24.85    1.03
   1   5  22    2.93    0.54
  -1   5 -22    2.68    0.66
   1  -5  22    2.47    0.57
  -1  -5 -22    4.23    0.57
  -1  -5 -22    3.00    0.62
   1   5  23   31.25    0.84
  -1   5 -23   33.41    1.32
   1  -5  23   32.34    1.18
  -1  -5 -23   31.25    0.88
  -1  -5 -23   32.34    1.23
  -1  -5 -23   31.31    1.16
  -1   5 -24    0.48    0.52
   1   5  24    0.90    0.28
  -1   5 -24    0.55    0.48
   1  -5  24    0.65    0.51
  -1  -5 -24    0.00    0.26
  -1  -5 -24    0.86    0.44
  -1  -5 -24    0.93    0.49
   1   6 -23   12.20    0.94
  -1   6  23   12.12    0.63
   1  -6 -23   13.74    0.94
   1  -6 -23   11.94    0.81
  -1  -6  23   12.92    0.81
   1  -6 -23   12.38    0.75
  -1   6  22   -0.10    0.35
   1   6 -22    0.14    0.46
  -1   6  22   -0.09    0.29
   1  -6 -22    0.38    0.29
   1  -6 -22    0.11    0.56
  -1  -6  22   -0.26    0.38
   1  -6 -22    0.00    0.38
  -1   6  21   12.01    0.61
   1   6 -21   13.49    0.86
  -1   6  21   12.45    0.70
   1  -6 -21   11.38    0.77
   1  -6 -21   12.43    0.95
  -1  -6  21   10.93    0.75
   1  -6 -21   12.22    0.69
   1   6 -20   33.79    1.30
  -1   6  20   31.81    0.98
  -1   6  20   34.81    1.10
   1  -6 -20   35.11    1.03
  -1  -6  20   33.71    1.18
   1  -6 -20   34.90    1.09
   1  -6 -20   33.00    1.17
   1   6 -19   37.91    1.30
  -1   6  19   38.57    1.12
  -1   6  19   35.96    1.00
   1  -6 -19   36.56    1.44
  -1  -6  19   39.24    1.66
   1  -6 -19   36.66    1.17
   1  -6 -19   36.48    1.11
  -1   6  18    5.48    0.47
  -1   6  18    6.28    0.51
   1   6 -18    5.99    1.05
   1  -6 -18    6.07    0.56
   1  -6 -18    6.75    0.50
  -1  -6  18    5.36    0.56
   1  -6 -18    6.69    0.50
   1   6 -17   11.94    0.73
  -1   6  17   12.22    0.57
  -1   6  17   13.94    0.91
  -1  -6  17   11.30    0.64
   1  -6 -17   12.27    0.90
   1  -6 -17   12.57    0.98
  -1   6  16   -0.06    0.36
   1   6 -16   -0.15    0.31
  -1   6  16    0.25    0.23
   1  -6 -16   -0.11    0.25
  -1  -6  16    0.13    0.26
  -1  -6  16    0.00    0.12
  -1  -6  16   -0.04    0.12
   1  -6 -16    0.15    0.27
   1   6 -15   24.95    0.90
   1   6 -15   23.29    0.51
  -1   6  15   23.12    0.74
   1  -6 -15   25.73    1.08
  -1  -6  15   23.91    0.52
  -1  -6  15   23.11    0.51
   1  -6 -15   24.58    0.80
  -1  -6  15   23.52    0.80
   1   6 -14    0.28    0.54
   1   6 -14    0.22    0.11
  -1   6  14   -0.02    0.25
  -1   6  14    0.13    0.25
   1  -6 -14    0.00    0.27
   1  -6 -14    0.30    0.46
  -1  -6  14    0.55    0.28
  -1  -6  14    0.20    0.11
  -1   6  13    8.02    0.46
   1   6 -13    8.93    0.58
   1   6 -13    8.88    0.25
  -1   6  13    9.28    0.69
   1  -6 -13    8.34    0.50
  -1  -6  13    8.36    0.78
  -1  -6  13    8.28    0.34
   1  -6 -13    8.54    0.48
  -1   6  12    0.04    0.22
  -1   6  12    0.12    0.34
   1   6 -12   -0.13    0.30
   1   6 -12    0.17    0.11
   1  -6 -12    0.22    0.40
  -1  -6  12   -0.10    0.24
  -1  -6  12    0.05    0.10
   1  -6 -12    0.06    0.26
   1   6 -11   17.83    1.05
  -1   6  11   17.29    0.61
   1   6 -11   17.86    0.53
  -1   6  11   19.03    0.59
   1  -6 -11   18.52    0.64
  -1  -6  11   17.47    0.62
   1  -6 -11   17.12    0.63
  -1  -6  11   17.57    0.39
  -1   6  10   12.28    0.48
   1   6 -10   11.47    0.62
   1   6 -10   12.30    0.32
  -1   6  10   11.44    0.50
   1  -6 -10   11.89    0.54
  -1  -6  10   11.44    0.46
   1  -6 -10   12.06    0.55
  -1  -6  10   10.85    0.53
  -1   6   9   52.97    1.14
   1   6  -9   54.27    1.73
   1   6  -9   53.62    0.94
  -1   6   9   57.39    1.17
   1  -6  -9   54.81    1.21
  -1  -6   9   53.67    1.11
  -1  -6   9   53.85    1.20
   1  -6  -9   56.57    1.55
   1   6  -8   34.03    0.66
   1   6  -8   33.05    0.98
  -1   6   8   32.68    1.10
  -1   6   8   34.68    0.82
  -1  -6   8   33.10    0.66
   1  -6  -8   33.46    0.87
   1  -6  -8   35.71    1.26
  -1  -6   8   31.00    1.24
   1   6  -7   74.78    1.27
  -1   6   7   71.58    1.69
   1   6  -7   76.22    1.61
  -1   6   7   76.19    1.44
   1  -6  -7   72.74    1.47
  -1  -6   7   71.60    1.83
   1  -6  -7   74.41    1.47
  -1  -6   7   72.59    1.26
   1   6  -6   19.98    1.06
  -1   6   6   20.55    0.59
   1   6  -6   18.84    0.46
  -1   6   6   18.92    0.58
   1  -6  -6   20.83    0.86
  -1  -6   6   19.68    0.64
  -1  -6   6   19.36    0.47
   1  -6  -6   19.36    0.63
   1   6  -5   -0.02    0.24
   1   6  -5    0.04    0.27
  -1   6   5    0.37    0.20
  -1   6   5    0.05    0.21
   1  -6  -5    0.13    0.20
   1  -6  -5    0.17    0.22
  -1  -6   5    0.01    0.15
  -1  -6   5    0.05    0.23
   1   6  -4    6.96    0.45
  -1   6   4    6.42    0.36
   1   6  -4    6.52    0.29
  -1   6   4    7.02    0.38
   1  -6  -4    6.35    0.41
   1  -6  -4    6.54    0.37
  -1  -6   4    7.52    0.42
  -1  -6   4    7.01    0.46
   1   6  -3    2.52    0.36
  -1   6   3    3.02    0.32
   1   6  -3    2.51    0.23
  -1   6   3    3.58    0.29
   1  -6  -3    3.01    0.29
  -1  -6   3    2.96    0.34
  -1  -6   3    2.82    0.39
   1   6  -2    0.06    0.16
   1   6  -2    0.01    0.24
  -1   6   2   -0.15    0.36
  -1   6   2    0.30    0.18
   1  -6  -2    0.32    0.19
  -1  -6   2    0.08    0.16
  -1  -6   2   -0.12    0.23
  -1   6   1   43.27    1.09
   1   6  -1   42.90    0.85
   1   6  -1   43.03    0.98
  -1   6   1   44.71    1.25
   1  -6  -1   42.26    1.09
  -1  -6   1   42.11    0.98
  -1  -6   1   46.65    0.90
   1   6   0    0.62    0.32
   1   6   0    2.04    0.24
  -1   6   0    0.58    0.20
  -1   6   0    0.65    0.28
  -1  -6   0    0.78    0.30
   1  -6   0    1.38    0.38
  -1  -6   0    0.58    0.22
   1   6   1   65.24    1.44
   1   6   1   65.07    1.32
  -1   6  -1   66.13    1.19
  -1   6  -1   66.86    1.33
   1  -6   1   63.53    1.17
  -1  -6  -1   64.76    1.34
  -1  -6  -1   64.75    1.21
   1   6   2    7.79    0.44
   1   6   2    7.23    0.36
  -1   6  -2    7.14    0.31
   1  -6   2    6.80    0.32
  -1  -6  -2    6.88    0.37
  -1  -6  -2    7.20    0.47
   1   6   3   84.27    1.62
  -1   6  -3   84.33    2.06
   1   6   3   84.11    1.53
  -1   6  -3   85.00    1.45
   1  -6   3   84.52    1.93
   1  -6   3   82.34    1.43
  -1  -6  -3   84.24    1.67
  -1  -6  -3   84.39    1.56
   1   6   4   24.13    0.63
  -1   6  -4   25.26    0.54
   1   6   4   25.79    0.71
  -1   6  -4   26.13    0.78
   1  -6   4   24.78    0.55
  -1  -6  -4   25.54    0.67
   1  -6   4   25.95    1.01
  -1  -6  -4   24.64    0.75
   1   6   5   49.97    1.30
   1   6   5   51.72    1.09
  -1   6  -5   51.58    1.16
  -1   6  -5   52.40    1.08
   1  -6   5   52.37    1.09
   1  -6   5   49.56    1.06
  -1  -6  -5   46.81    1.00
  -1  -6  -5   51.65    1.53
   1   6   6    0.24    0.26
  -1   6  -6    0.32    0.29
   1   6   6    0.37    0.23
  -1   6  -6    0.38    0.14
   1  -6   6    0.66    0.24
   1  -6   6    0.19    0.25
  -1  -6  -6    0.16    0.33
  -1  -6  -6    0.37    0.23
   1   6   7   10.68    0.49
  -1   6  -7   10.59    0.86
   1   6   7    9.89    0.44
  -1   6  -7   10.01    0.29
   1  -6   7    9.72    0.46
   1  -6   7    9.57    0.29
  -1  -6  -7   10.12    0.47
  -1  -6  -7   10.68    0.55
   1   6   8    5.07    0.65
  -1   6  -8    3.70    0.47
   1   6   8    4.55    0.36
  -1   6  -8    4.76    0.21
   1  -6   8    4.51    0.22
   1  -6   8    4.34    0.39
  -1  -6  -8    5.21    0.50
  -1  -6  -8    5.74    0.40
   1   6   9   64.37    1.31
   1   6   9   65.86    1.35
  -1   6  -9   64.86    1.04
  -1   6  -9   64.56    1.46
   1  -6   9   61.47    1.31
  -1  -6  -9   64.48    1.41
   1  -6   9   62.78    1.15
  -1  -6  -9   66.46    1.37
   1   6  10   15.65    0.57
   1   6  10   16.86    0.62
  -1   6 -10   16.13    0.45
  -1   6 -10   16.40    0.70
   1  -6  10   15.75    0.34
  -1  -6 -10   14.82    0.58
   1  -6  10   16.04    0.60
  -1  -6 -10   16.17    0.68
   1   6  11   10.53    0.51
   1   6  11    9.02    0.47
  -1   6 -11    9.63    0.60
  -1   6 -11    9.58    0.24
   1  -6  11    9.13    0.24
   1  -6  11    9.51    0.51
  -1  -6 -11   10.73    0.50
  -1  -6 -11    9.95    0.58
  -1   6 -12   13.09    0.69
   1   6  12   13.51    0.60
   1   6  12   12.50    0.52
  -1   6 -12   13.26    0.27
   1  -6  12   12.39    0.35
  -1  -6 -12   14.05    0.84
  -1  -6 -12   13.09    0.64
   1  -6  12   12.84    0.58
  -1   6 -13   37.60    1.10
   1   6  13   36.59    0.90
   1   6  13   40.14    1.02
  -1   6 -13   37.66    0.56
   1  -6  13   36.63    0.63
  -1  -6 -13   40.85    0.99
  -1  -6 -13   37.18    1.07
   1  -6  13   36.82    0.99
   1   6  14   18.46    0.88
   1   6  14   19.37    0.73
  -1   6 -14   18.25    0.33
   1   6  14   18.56    0.88
  -1   6 -14   18.78    0.80
   1  -6  14   18.13    0.33
   1  -6  14   17.62    1.04
  -1  -6 -14   19.97    0.94
  -1  -6 -14   18.71    0.77
   1   6  15    4.25    0.45
   1   6  15    4.13    0.36
  -1   6 -15    4.53    0.55
   1  -6  15    3.73    0.10
   1  -6  15    3.21    0.46
   1  -6  15    3.74    0.10
  -1  -6 -15    5.04    0.82
  -1  -6 -15    5.11    0.42
  -1   6 -16    0.96    0.42
   1   6  16    0.64    0.29
   1   6  16    0.97    0.35
   1  -6  16    0.70    0.36
  -1  -6 -16    0.61    0.39
  -1  -6 -16    0.48    0.49
   1   6  17    4.83    0.50
   1   6  17    4.12    0.40
  -1   6 -17    4.74    0.60
  -1  -6 -17    5.00    0.43
  -1  -6 -17    5.07    0.57
   1  -6  17    4.35    0.51
   1   6  18    0.08    0.24
   1   6  18    0.03    0.31
  -1   6 -18    0.20    0.64
   1  -6  18    0.11    0.32
  -1  -6 -18    0.28    0.27
  -1  -6 -18   -0.03    0.33
  -1  -6 -18    0.14    0.36
   1   6  19    7.18    0.75
   1   6  19    8.10    0.62
  -1   6 -19    7.25    1.15
   1  -6  19    6.79    1.02
  -1  -6 -19    8.38    0.51
  -1  -6 -19    7.16    0.63
  -1  -6 -19    7.07    0.67
   1   6  20   16.79    0.83
   1   6  20   15.32    0.64
  -1   6 -20   16.38    1.48
  -1  -6 -20   15.98    0.82
  -1  -6 -20   14.96    1.38
   1  -6  20   14.91    0.85
  -1  -6 -20   16.52    0.67
   1   6  21    9.69    0.54
   1   6  21   10.87    0.75
  -1   6 -21   10.94    0.86
   1  -6  21   11.37    1.18
  -1  -6 -21   10.34    1.28
  -1  -6 -21    9.71    0.57
  -1  -6 -21    9.66    0.72
  -1   6 -22   12.07    0.88
   1   6  22   11.59    0.78
   1   6  22    9.44    0.82
   1  -6  22    9.71    0.77
  -1  -6 -22    9.78    0.57
  -1  -6 -22   11.00    1.32
  -1  -6 -22   10.75    1.17
   1   6  23    0.16    0.27
  -1   6 -23   -0.16    0.48
   1  -6  23    0.30    0.43
  -1  -6 -23   -0.14    0.73
  -1  -6 -23   -0.16    0.39
  -1  -6 -23    0.00    0.44
  -1   7  22    5.11    0.59
   1   7 -22    2.94    1.12
  -1   7  22    4.34    0.50
   1  -7 -22    3.41    0.77
  -1  -7  22    3.20    0.64
   1  -7 -22    3.31    0.54
   1  -7 -22    0.00    0.96
  -1   7  21   10.04    0.69
   1   7 -21   13.15    1.43
  -1   7  21    9.79    0.97
   1  -7 -21    9.22    1.24
   1  -7 -21   10.90    0.70
  -1  -7  21   10.49    0.78
   1  -7 -21   10.68    0.68
  -1   7  20    0.05    0.33
   1   7 -20    0.30    0.46
  -1   7  20    0.52    0.35
   1  -7 -20   -0.01    0.39
   1  -7 -20    0.82    0.55
  -1  -7  20   -0.16    0.64
   1  -7 -20   -0.02    0.34
   1   7 -19   17.48    1.00
  -1   7  19   17.36    0.80
  -1   7  19   16.27    0.76
   1  -7 -19   15.68    0.78
   1  -7 -19   15.75    0.79
   1  -7 -19   16.83    0.87
  -1  -7  19   16.46    0.87
   1   7 -18    0.71    0.50
  -1   7  18    0.40    0.37
  -1   7  18    0.56    0.37
   1  -7 -18    0.58    0.37
   1  -7 -18    0.00    0.44
  -1  -7  18    0.07    0.43
   1   7 -17    1.40    0.53
  -1   7  17    1.57    0.67
  -1   7  17    1.28    0.41
  -1  -7  17    1.42    0.47
   1  -7 -17    0.00    0.43
   1  -7 -17    1.45    0.41
   1   7 -16   13.72    0.82
  -1   7  16   13.74    0.65
  -1   7  16   12.73    0.66
   1  -7 -16   13.16    1.10
   1  -7 -16   13.69    0.68
  -1  -7  16   13.39    0.73
   1   7 -15    0.06    0.32
   1   7 -15   -0.02    0.10
  -1   7  15    0.15    0.27
  -1   7  15    0.07    0.28
  -1  -7  15    0.07    0.12
   1  -7 -15    0.23    0.27
  -1  -7  15    0.42    0.50
   1   7 -14    0.11    0.20
  -1   7  14    0.09    0.41
   1   7 -14   -0.15    0.38
  -1   7  14   -0.05    0.26
   1  -7 -14    0.32    0.31
   1  -7 -14    0.32    0.31
  -1  -7  14    0.02    0.18
  -1  -7  14   -0.14    0.27
   1   7 -13   51.48    1.41
  -1   7  13   51.91    1.21
   1   7 -13   48.51    0.87
  -1   7  13   49.36    1.24
   1  -7 -13   49.41    1.67
  -1  -7  13   49.71    0.89
   1  -7 -13   51.90    1.28
  -1  -7  13   50.23    1.28
  -1   7  12    7.04    0.49
  -1   7  12    7.10    0.51
   1   7 -12    7.52    0.29
   1   7 -12    6.63    0.61
   1  -7 -12    7.27    0.53
  -1  -7  12    7.65    0.42
  -1  -7  12    7.16    0.52
   1  -7 -12    7.74    0.83
   1   7 -11    0.36    0.38
  -1   7  11    0.51    0.30
   1   7 -11    0.56    0.27
  -1   7  11    0.41    0.31
   1  -7 -11    0.73    0.33
   1  -7 -11    0.30    0.33
  -1  -7  11    0.69    0.17
  -1  -7  11    0.48    0.33
  -1   7  10    0.23    0.27
   1   7 -10    0.47    0.61
   1   7 -10    0.33    0.27
  -1   7  10    0.19    0.28
   1  -7 -10    0.41    0.31
  -1  -7  10    0.30    0.16
  -1  -7  10   -0.06    0.29
   1  -7 -10    0.42    0.32
   1   7  -9   21.19    0.69
  -1   7   9   21.46    1.04
   1   7  -9   21.70    0.85
   1  -7  -9   23.74    1.12
   1  -7  -9   20.39    1.07
  -1  -7   9   20.94    0.51
  -1  -7   9   21.09    0.74
   1   7  -8   94.08    2.51
  -1   7   8   93.17    2.26
  -1   7   8   99.89    2.30
   1   7  -8   91.93    1.64
   1  -7  -8   95.20    1.94
   1  -7  -8   92.50    1.91
  -1  -7   8   93.92    1.94
  -1  -7   8   93.63    1.90
  -1   7   7    2.47    0.60
   1   7  -7    3.27    0.26
   1   7  -7    3.07    0.48
   1  -7  -7    2.62    0.40
  -1  -7   7    3.14    0.42
  -1  -7   7    2.31    0.69
   1  -7  -7    3.41    0.41
   1   7  -6    5.73    0.52
   1   7  -6    5.03    0.29
  -1   7   6    4.95    0.39
  -1   7   6    3.96    0.39
   1  -7  -6    4.59    0.44
   1  -7  -6    4.13    0.41
  -1  -7   6    4.12    0.44
  -1  -7   6    4.73    0.46
   1   7  -5    9.00    0.37
   1   7  -5    9.75    0.59
  -1   7   5    9.22    0.47
  -1   7   5    8.25    0.46
   1  -7  -5    8.70    0.75
  -1  -7   5    8.56    0.57
   1  -7  -5    8.36    0.51
  -1  -7   5    9.54    0.51
   1   7  -4    0.91    0.22
  -1   7   4    0.70    0.28
  -1   7   4    0.80    0.29
   1   7  -4    0.65    0.36
   1  -7  -4    0.61    0.29
   1  -7  -4    1.12    0.32
  -1  -7   4    0.86    0.32
  -1  -7   4    0.79    0.37
   1   7  -3    0.04    0.29
   1   7  -3    0.29    0.30
  -1   7   3    0.30    0.24
  -1   7   3    0.09    0.22
   1  -7  -3    0.01    0.23
  -1  -7   3    0.29    0.26
  -1  -7   3   -0.17    0.19
   1   7  -2    0.26    0.21
  -1   7   2    0.20    0.22
  -1   7   2    0.09    0.25
   1  -7  -2    0.38    0.24
  -1  -7   2   -0.04    0.20
  -1  -7   2    0.40    0.28
   1   7  -1   18.80    0.57
  -1   7   1   19.76    0.68
  -1   7   1   18.97    0.82
  -1  -7   1   19.11    0.59
   1  -7  -1   19.59    0.66
   1  -7  -1   18.25    0.59
  -1   7   0   35.43    0.82
   1   7   0   36.37    1.00
   1   7   0   34.87    0.83
  -1   7   0   37.45    0.97
   1  -7   0   35.35    0.93
  -1  -7   0   35.70    0.85
   1  -7   0   34.90    0.83
   1   7   1   43.37    1.10
  -1   7  -1   44.33    1.15
   1   7   1   43.15    0.98
  -1   7  -1   43.71    0.94
   1  -7   1   42.30    1.05
  -1  -7  -1   43.01    1.00
   1  -7   1   42.47    0.94
   1   7   2  120.85    2.37
  -1   7  -2  135.22    3.09
   1   7   2  116.93    2.18
  -1   7  -2  121.93    2.46
   1  -7   2  116.40    2.11
   1  -7   2  116.81    2.25
  -1  -7  -2  122.51    2.66
  -1  -7  -2  118.94    2.40
   1   7   3   18.29    0.68
   1   7   3   18.55    0.62
  -1   7  -3   18.45    0.53
   1  -7   3   18.61    0.53
  -1  -7  -3   19.09    0.63
  -1  -7  -3   17.91    0.73
   1   7   4    8.90    0.46
  -1   7  -4    8.67    0.54
   1   7   4    9.08    0.50
  -1   7  -4    9.94    0.57
   1  -7   4    8.36    0.37
  -1  -7  -4    8.75    0.49
  -1  -7  -4   13.21    0.94
   1  -7   4    8.43    0.77
   1   7   5    0.21    0.31
   1   7   5    0.51    0.26
  -1   7  -5    0.47    0.33
  -1   7  -5    0.60    0.19
   1  -7   5    0.52    0.19
  -1  -7  -5    0.45    0.28
   1  -7   5    0.29    0.28
  -1  -7  -5    0.02    0.34
   1   7   6    4.43    0.67
  -1   7  -6    2.91    0.24
   1   7   6    3.34    0.37
  -1   7  -6    3.71    0.72
   1  -7   6    3.20    0.25
   1  -7   6    3.53    0.38
  -1  -7  -6    2.94    0.43
  -1  -7  -6    2.88    0.37
   1   7   7   29.76    0.80
   1   7   7   29.86    0.86
  -1   7  -7   30.51    0.91
  -1   7  -7   29.20    0.79
   1  -7   7   28.13    0.80
   1  -7   7   28.62    0.61
  -1  -7  -7   29.43    1.29
  -1  -7  -7   30.28    0.85
  -1   7  -8    2.65    0.34
   1   7   8    2.96    0.36
   1   7   8    2.81    0.39
  -1   7  -8    3.10    0.45
   1  -7   8    2.47    0.35
  -1  -7  -8    2.41    0.44
  -1  -7  -8    2.96    0.38
   1  -7   8    2.73    0.37
  -1   7  -9    0.03    0.34
   1   7   9    0.20    0.26
   1   7   9    0.05    0.29
  -1   7  -9    0.37    0.24
   1  -7   9    0.37    0.15
  -1  -7  -9    0.24    0.29
  -1  -7  -9    0.46    0.33
   1  -7   9   -0.02    0.28
   1   7  10    3.16    0.40
  -1   7 -10    2.36    0.30
   1   7  10    2.66    0.38
  -1   7 -10    3.33    0.47
   1  -7  10    2.72    0.20
  -1  -7 -10    2.62    0.45
  -1  -7 -10    2.70    0.41
   1  -7  10    2.38    0.40
   1   7  11    0.02    0.47
  -1   7 -11    0.09    0.11
   1   7  11    0.14    0.27
  -1   7 -11   -0.04    0.33
   1  -7  11    0.17    0.29
   1  -7  11    0.15    0.12
  -1  -7 -11    0.41    0.46
  -1  -7 -11   -0.31    0.51
   1   7  12    1.12    0.35
   1   7  12    1.37    0.38
  -1   7 -12    1.90    0.76
  -1   7 -12    1.78    0.15
   1  -7  12    1.21    0.59
   1  -7  12    1.16    0.23
  -1  -7 -12    2.04    0.38
  -1  -7 -12    1.33    0.44
   1   7  13    0.36    0.31
   1   7  13    0.53    0.34
  -1   7 -13    0.51    0.38
  -1   7 -13    0.24    0.11
   1  -7  13    0.37    0.18
   1  -7  13    0.89    0.33
  -1  -7 -13    0.86    0.36
  -1  -7 -13    0.36    0.32
  -1   7 -14    0.28    0.40
   1   7  14    0.54    0.33
   1   7  14    0.41    0.29
  -1   7 -14    0.33    0.10
   1  -7  14    0.22    0.15
  -1  -7 -14    0.50    0.31
  -1  -7 -14    0.32    0.37
   1  -7  14    0.15    0.33
   1   7  15   12.78    0.62
   1   7  15   14.85    1.05
  -1   7 -15   13.88    0.79
   1  -7  15   13.95    1.04
  -1  -7 -15   13.42    0.65
  -1  -7 -15   14.29    0.77
   1   7  16    1.35    0.42
   1   7  16    1.60    0.37
  -1   7 -16    1.97    0.85
   1  -7  16    1.27    0.44
  -1  -7 -16    1.46    0.50
  -1  -7 -16    1.39    0.39
   1   7  17    0.83    0.41
   1   7  17    0.75    0.56
  -1   7 -17    0.85    0.50
   1  -7  17    0.78    0.43
  -1  -7 -17    1.01    0.36
  -1  -7 -17    0.57    0.75
   1   7  18    0.17    0.39
  -1   7 -18    0.62    0.51
   1   7  18    0.49    0.32
  -1  -7 -18    0.81    0.59
   1  -7  18    0.74    0.41
  -1  -7 -18    0.74    0.47
   1   7  19    0.08    0.30
   1   7  19    0.35    0.37
  -1   7 -19   -0.11    0.46
   1  -7  19    0.17    0.39
  -1  -7 -19   -0.36    0.42
  -1  -7 -19    0.27    0.37
  -1  -7 -19    0.48    0.31
   1   7  20   16.89    1.28
   1   7  20   15.80    0.71
  -1   7 -20   17.17    1.07
   1  -7  20   16.55    1.37
  -1  -7 -20   17.00    1.11
  -1  -7 -20   16.44    0.97
  -1  -7 -20   17.12    1.32
   1   7  21   13.90    0.84
  -1   7 -21   13.58    1.03
   1   7  21   13.73    1.01
  -1  -7 -21   14.29    0.85
   1  -7  21   13.05    0.90
  -1  -7 -21   13.66    0.72
  -1  -7 -21   13.87    0.95
  -1   8  20    0.41    0.40
   1   8 -20    0.10    0.48
  -1   8  20    0.39    0.42
   1  -8 -20    0.30    0.60
   1  -8 -20    0.08    0.35
  -1  -8  20    0.41    0.47
   1  -8 -20    0.01    0.41
  -1   8  19    0.32    0.60
   1   8 -19    0.23    0.50
  -1   8  19    0.17    0.38
   1  -8 -19   -0.01    0.44
   1  -8 -19    0.64    0.40
  -1  -8  19    0.55    0.70
   1   8 -18   -0.07    0.40
  -1   8  18    0.03    0.33
  -1   8  18    0.19    0.54
   1  -8 -18    0.03    0.32
  -1  -8  18    0.07    0.37
   1  -8 -18   -0.01    0.56
  -1   8  17   46.63    1.39
  -1   8  17   43.27    1.35
  -1  -8  17   43.56    1.47
   1  -8 -17   45.09    1.38
   1  -8 -17   43.44    1.43
  -1   8  16   76.23    1.98
   1   8 -16   79.31    2.22
  -1   8  16   84.50    2.56
   1  -8 -16   80.56    2.12
   1  -8 -16   80.88    2.06
  -1  -8  16   77.14    2.08
   1   8 -15   16.12    1.03
  -1   8  15   18.12    0.84
  -1   8  15   16.13    0.83
   1  -8 -15   15.94    1.26
  -1  -8  15   15.42    0.89
   1  -8 -15   17.57    0.91
  -1  -8  15   16.08    0.43
  -1   8  14   31.30    1.08
   1   8 -14   30.87    0.83
  -1   8  14   32.79    1.04
   1   8 -14   31.99    1.24
  -1  -8  14   30.62    1.58
   1  -8 -14   33.59    1.10
  -1  -8  14   31.82    0.86
   1  -8 -14   33.21    1.09
   1   8 -13    3.75    0.40
  -1   8  13    3.70    0.47
   1   8 -13    2.92    1.00
  -1   8  13    3.74    0.51
   1  -8 -13    2.97    0.52
  -1  -8  13    3.68    0.54
  -1  -8  13    3.61    0.26
   1  -8 -13    3.66    0.52
   1   8 -12    8.68    0.35
   1   8 -12    9.84    0.72
  -1   8  12    8.87    0.89
  -1   8  12    9.51    0.62
  -1  -8  12    8.70    0.64
   1  -8 -12    8.71    0.63
  -1  -8  12    9.64    0.53
  -1   8  11    1.01    0.60
   1   8 -11    1.19    0.21
   1   8 -11    0.45    0.47
  -1   8  11    1.23    0.36
   1  -8 -11    0.84    0.40
  -1  -8  11    0.73    0.21
  -1  -8  11    0.43    0.40
   1  -8 -11    0.46    0.40
   1   8 -10   12.72    0.42
   1   8 -10   12.68    0.82
  -1   8  10   13.48    0.62
  -1   8  10   12.75    1.00
   1  -8 -10   13.09    0.69
  -1  -8  10   12.58    0.43
   1  -8 -10   12.42    0.68
  -1  -8  10   12.06    0.68
   1   8  -9   32.31    0.97
  -1   8   9   33.41    1.38
  -1   8   9   34.99    1.02
   1   8  -9   32.46    1.15
   1  -8  -9   32.73    1.03
   1  -8  -9   34.18    1.06
  -1  -8   9   32.58    0.77
  -1  -8   9   31.29    1.03
  -1   8   8   37.41    1.42
   1   8  -8   31.62    0.77
   1   8  -8   32.82    1.12
  -1   8   8   32.09    1.34
   1  -8  -8   37.28    1.08
  -1  -8   8   32.33    0.77
  -1  -8   8   31.44    1.03
   1  -8  -8   34.25    1.43
   1   8  -7   19.96    0.58
   1   8  -7   21.20    0.92
  -1   8   7   19.37    1.07
   1  -8  -7   20.59    0.79
   1  -8  -7   19.57    0.78
  -1  -8   7   18.53    1.21
  -1  -8   7   20.42    0.59
   1   8  -6    0.48    0.38
   1   8  -6    0.40    0.40
  -1   8   6    0.69    0.54
  -1   8   6    0.63    0.32
  -1  -8   6    0.42    0.38
   1  -8  -6    0.59    0.33
  -1  -8   6    0.60    0.39
   1   8  -5    7.22    0.96
   1   8  -5    5.75    0.38
  -1   8   5    5.73    0.48
  -1   8   5    6.31    0.48
   1  -8  -5    5.03    0.49
  -1  -8   5    6.96    0.59
   1  -8  -5    6.36    0.50
  -1  -8   5    6.28    0.53
   1   8  -4    5.00    0.53
   1   8  -4    4.91    0.37
  -1   8   4    4.17    0.45
  -1   8   4    4.76    0.44
   1  -8  -4    5.03    0.45
  -1  -8   4    4.67    0.58
  -1  -8   4    4.72    0.49
   1   8  -3    0.86    0.27
  -1   8   3    1.10    0.32
   1  -8  -3    1.04    0.53
  -1  -8   3    0.97    0.29
   1   8  -2   29.97    1.07
  -1   8   2   30.04    0.84
   1  -8  -2   30.12    1.18
   1  -8  -2   28.42    0.89
  -1  -8   2   30.05    0.81
   1   8  -1    3.77    0.36
  -1   8   1    2.96    0.58
   1   8  -1    3.42    0.49
   1  -8  -1    2.86    0.37
   1  -8  -1    3.52    0.43
  -1  -8   1    3.27    0.37
  -1  -8   1    2.71    0.46
   1   8   0    5.37    0.52
   1   8   0    6.59    0.42
  -1   8   0    5.99    0.50
  -1   8   0    5.49    0.41
   1  -8   0    6.33    0.43
  -1  -8   0    5.53    0.44
   1   8   1    0.36    0.45
  -1   8  -1    0.67    0.27
  -1   8  -1    0.64    0.34
  -1  -8  -1    0.47    0.30
   1  -8   1    0.52    0.26
   1   8   2    0.74    0.30
  -1   8  -2    0.87    0.43
   1  -8   2    0.45    0.33
   1  -8   2    0.92    0.26
  -1  -8  -2    0.88    0.33
   1   8   3   39.27    1.00
   1   8   3   40.10    1.09
  -1   8  -3   39.19    0.89
   1  -8   3   39.04    0.91
   1  -8   3   38.98    1.02
  -1  -8  -3   40.24    1.39
   1   8   4    4.68    0.47
  -1   8  -4    3.82    0.50
   1   8   4    3.84    0.42
  -1   8  -4    3.73    0.32
   1  -8   4    3.72    0.33
   1  -8   4    6.11    0.77
  -1  -8  -4    3.51    0.44
  -1   8  -5   13.71    0.49
   1   8   5   14.93    0.95
   1   8   5   16.84    0.71
  -1   8  -5   14.49    0.75
   1  -8   5   13.66    0.72
  -1  -8  -5   15.06    0.66
  -1  -8  -5   13.43    0.73
   1  -8   5   13.66    0.66
   1   8   6   15.79    1.05
   1   8   6   15.10    0.95
  -1   8  -6   14.65    0.68
  -1   8  -6   13.45    0.75
   1  -8   6   12.37    0.67
   1  -8   6   13.49    0.64
  -1  -8  -6   14.57    0.74
  -1  -8  -6   15.14    0.66
  -1   8  -7    1.17    0.39
   1   8   7    0.46    0.32
   1   8   7    0.34    0.35
  -1   8  -7    0.43    0.20
   1  -8   7    0.27    0.20
  -1  -8  -7    0.52    0.56
  -1  -8  -7    0.31    0.41
   1  -8   7    0.60    0.32
   1   8   8    0.75    0.36
   1   8   8    1.02    0.37
  -1   8  -8    1.23    0.43
  -1   8  -8    0.80    0.21
   1  -8   8    0.88    0.60
   1  -8   8    0.93    0.22
  -1  -8  -8    1.13    0.44
  -1  -8  -8    1.16    0.37
   1   8   9   10.67    0.63
   1   8   9    9.50    0.59
  -1   8  -9   10.56    0.71
  -1   8  -9   10.17    0.37
   1  -8   9   10.04    0.36
   1  -8   9   10.05    0.61
  -1  -8  -9   10.13    0.63
  -1  -8  -9    9.85    0.69
   1   8  10   11.28    1.00
   1   8  10   10.51    0.61
  -1   8 -10   11.07    0.75
  -1   8 -10   10.80    0.36
   1  -8  10   10.42    0.63
  -1  -8 -10   10.73    0.71
   1  -8  10   10.97    0.37
  -1  -8 -10   11.34    1.01
   1   8  11    2.56    0.43
  -1   8 -11    2.24    0.52
   1   8  11    2.49    0.46
  -1   8 -11    2.32    0.22
   1  -8  11    1.91    0.21
  -1  -8 -11    2.19    0.46
   1  -8  11    1.99    0.71
  -1  -8 -11    2.46    0.51
  -1   8 -12   -0.13    0.40
   1   8  12    0.49    0.32
   1   8  12   -0.03    0.33
  -1   8 -12    0.19    0.14
   1  -8  12   -0.22    0.33
  -1  -8 -12    0.42    0.35
  -1  -8 -12    0.44    0.62
   1  -8  12    0.26    0.14
   1   8  13    1.88    0.45
   1   8  13    1.57    0.67
  -1   8 -13    1.59    0.18
  -1   8 -13    1.80    0.53
   1  -8  13    1.49    0.45
  -1  -8 -13    1.74    0.51
  -1  -8 -13    1.94    0.71
   1   8  14   17.74    1.14
  -1   8 -14   17.59    0.95
   1   8  14   19.26    0.84
  -1  -8 -14   18.48    0.82
   1  -8  14   17.70    1.23
  -1  -8 -14   17.92    0.92
   1   8  15    3.41    0.53
   1   8  15    5.59    0.57
  -1   8 -15    5.31    0.69
   1  -8  15    4.36    0.57
  -1  -8 -15    6.16    0.89
  -1  -8 -15    3.20    1.04
  -1   8 -16    8.88    0.77
   1   8  16    6.75    0.58
   1   8  16    7.78    0.64
   1  -8  16    5.73    0.64
  -1  -8 -16    7.10    0.64
  -1  -8 -16    7.78    0.73
   1   8  17    0.08    0.30
   1   8  17   -0.18    0.36
  -1   8 -17    0.00    0.48
   1  -8  17   -0.14    0.36
  -1  -8 -17    0.53    0.45
  -1  -8 -17    0.23    0.37
   1   8  18    1.53    0.43
   1   8  18    1.33    0.50
  -1   8 -18    1.05    1.01
   1  -8  18    1.32    0.52
  -1  -8 -18    1.21    0.56
  -1  -8 -18    1.45    0.45
   1   8  19    1.59    0.83
   1   8  19    1.07    0.43
  -1   8 -19    1.11    0.62
   1  -8  19    1.52    0.54
  -1  -8 -19    0.91    0.44
  -1  -8 -19    0.85    0.57
   1   9 -17    0.02    0.46
  -1   9  17   -0.08    0.35
  -1   9  17    0.00    0.38
   1  -9 -17   -0.04    0.37
  -1  -9  17    0.35    0.40
   1  -9 -17    0.12    0.37
  -1   9  16    4.01    0.59
   1   9 -16    4.85    0.75
  -1   9  16    4.29    0.56
   1  -9 -16    0.02    0.99
  -1  -9  16    3.33    1.01
   1  -9 -16    4.20    0.62
   1   9 -15    1.95    0.61
  -1   9  15    1.23    0.80
  -1   9  15    2.22    0.53
   1  -9 -15    1.66    0.52
  -1  -9  15    2.13    0.56
   1  -9 -15    0.04    0.52
  -1   9  14    1.65    0.47
   1   9 -14    0.84    0.95
  -1   9  14    1.51    0.51
   1  -9 -14    0.02    0.49
  -1  -9  14    1.42    0.40
   1  -9 -14    1.87    0.76
  -1  -9  14    1.49    0.57
   1   9 -13   54.00    1.13
   1   9 -13   58.68    1.85
  -1   9  13   59.59    1.58
  -1   9  13   57.10    2.10
   1  -9 -13   57.46    1.63
   1  -9 -13   62.07    1.71
  -1  -9  13   55.87    1.16
  -1  -9  13   53.90    1.59
  -1   9  12    6.82    1.05
   1   9 -12    5.62    0.88
   1   9 -12    7.20    0.37
  -1   9  12   11.08    1.06
   1  -9 -12    6.77    0.69
  -1  -9  12    6.66    0.71
  -1  -9  12    7.07    0.39
   1  -9 -12    7.93    0.71
  -1   9  11   11.44    1.15
  -1   9  11   13.51    0.73
   1   9 -11   12.74    0.48
   1   9 -11   12.26    1.41
   1  -9 -11   13.46    1.18
  -1  -9  11   11.98    0.80
  -1  -9  11   12.60    0.69
   1  -9 -11   12.74    0.79
   1   9 -10    4.20    0.53
  -1   9  10    5.11    0.57
   1   9 -10    5.11    0.69
  -1   9  10    5.03    0.53
   1  -9 -10    5.35    0.57
  -1  -9  10    4.70    0.62
   1  -9 -10    3.28    0.94
  -1  -9  10    5.03    0.36
   1   9  -9    1.31    0.53
   1   9  -9    1.06    0.43
  -1   9   9    1.09    0.43
  -1   9   9    1.49    0.43
   1  -9  -9    1.04    0.47
  -1  -9   9    1.09    0.45
   1  -9  -9    1.41    0.45
  -1  -9   9    0.81    0.27
   1   9  -8   19.16    0.63
   1   9  -8   20.27    0.94
  -1   9   8   19.69    1.20
  -1   9   8   18.60    0.83
   1  -9  -8   19.99    0.86
  -1  -9   8   19.18    0.63
   1  -9  -8   18.48    1.27
  -1  -9   8   18.65    0.87
   1   9  -7    0.46    0.27
  -1   9   7    0.69    0.64
   1   9  -7    0.33    0.49
   1  -9  -7    0.47    0.41
  -1  -9   7    0.66    0.44
   1  -9  -7    0.95    0.40
  -1  -9   7    0.53    0.27
  -1   9   6   52.25    1.82
   1   9  -6   51.77    1.20
   1   9  -6   56.14    1.62
  -1   9   6   54.10    1.38
   1  -9  -6   55.58    1.95
  -1  -9   6   48.88    1.16
  -1  -9   6   50.79    1.42
   1  -9  -6   54.34    1.90
  -1   9   5   22.10    0.86
   1   9  -5   22.92    0.73
  -1  -9   5   21.65    1.03
   1  -9  -5   22.88    0.88
   1   9  -4   29.06    1.08
   1   9  -4   27.60    0.83
  -1   9   4   28.10    0.94
   1  -9  -4   28.03    0.96
  -1  -9   4   27.80    1.16
  -1   9   3   12.18    0.62
   1   9  -3   11.77    0.56
  -1  -9   3   10.67    0.71
   1  -9  -3    9.89    0.66
  -1  -9   3    8.88    0.54
   1   9  -2   48.11    1.20
  -1   9   2   50.08    1.27
  -1   9   2   50.32    1.36
   1  -9  -2   48.17    1.27
  -1  -9   2   47.80    1.18
   1   9  -1    6.01    0.76
  -1   9   1    5.84    0.51
   1  -9  -1    6.18    0.51
  -1  -9   1    6.74    0.50
   1   9   0    0.15    0.24
  -1   9   0    0.09    0.24
  -1  -9   0    0.10    0.26
  -1  -9   0   -0.15    0.32
   1  -9   0   -0.11    0.24
  -1   9  -1    3.44    0.40
   1   9   1    3.67    0.43
  -1   9  -1    3.94    0.54
  -1  -9  -1    3.96    0.46
   1  -9   1    2.77    0.40
  -1   9  -2   46.81    1.12
   1   9   2   44.76    1.19
  -1  -9  -2   47.41    1.25
   1  -9   2   45.35    1.10
  -1   9  -3    2.70    0.36
   1   9   3    2.71    0.71
  -1  -9  -3    2.67    0.46
   1  -9   3    2.80    0.37
   1   9   4   49.81    1.28
  -1   9  -4   52.94    1.46
  -1   9  -4   49.39    1.17
  -1  -9  -4   52.15    1.81
   1  -9   4   47.58    1.32
   1  -9   4   49.05    1.14
  -1   9  -5   20.05    0.92
   1   9   5   21.23    0.83
   1   9   5   21.42    0.90
   1  -9   5   20.55    0.66
  -1  -9  -5   20.34    0.95
  -1  -9  -5   20.41    0.84
   1  -9   5   22.10    1.30
  -1   9  -6    0.01    0.22
   1   9   6    0.40    0.36
  -1   9  -6    0.34    0.39
   1  -9   6    0.05    0.39
  -1  -9  -6    0.13    0.35
   1  -9   6    0.40    0.25
  -1   9  -7   31.95    0.80
   1   9   7   31.18    1.05
   1   9   7   33.18    1.08
  -1   9  -7   33.67    1.70
   1  -9   7   31.30    0.79
  -1  -9  -7   30.73    1.13
   1  -9   7   30.79    1.06
  -1  -9  -7   32.30    1.09
   1   9   8    6.46    0.62
  -1   9  -8    6.57    0.72
   1   9   8    7.53    0.59
  -1   9  -8    6.70    0.57
   1  -9   8    7.18    0.57
  -1  -9  -8    7.42    1.01
  -1  -9  -8    9.62    1.13
   1  -9   8    5.90    0.98
   1   9   9   -0.31    0.35
  -1   9  -9    0.93    0.74
   1   9   9    0.26    0.34
  -1   9  -9    0.16    0.20
   1  -9   9    0.04    0.35
  -1  -9  -9    0.38    0.45
   1  -9   9    0.23    0.19
  -1  -9  -9    0.47    0.38
   1   9  10    9.17    0.65
   1   9  10   10.40    0.66
  -1   9 -10    8.36    0.38
  -1   9 -10    8.27    0.76
   1  -9  10    8.71    0.39
   1  -9  10    8.57    0.67
  -1  -9 -10    8.42    0.74
  -1  -9 -10    9.92    0.69
   1   9  11    4.08    0.56
  -1   9 -11    3.37    0.66
   1   9  11    2.89    0.52
  -1   9 -11    3.62    0.28
   1  -9  11    3.38    0.88
  -1  -9 -11    3.10    0.64
   1  -9  11    3.56    0.28
  -1  -9 -11    3.86    0.57
   1   9  12   17.70    0.83
  -1   9 -12   16.33    0.98
   1   9  12   17.81    0.85
  -1   9 -12   15.21    0.46
   1  -9  12   16.39    0.47
  -1  -9 -12   15.65    0.83
   1  -9  12   14.42    0.85
  -1  -9 -12   16.18    0.94
   1   9  13   -0.41    0.36
   1   9  13    0.32    0.63
  -1   9 -13   -0.29    0.46
   1  -9  13    0.07    0.37
  -1  -9 -13   -0.07    0.38
  -1  -9 -13    0.24    0.70
  -1   9 -14    8.18    0.83
   1   9  14    7.40    0.67
   1   9  14    7.95    0.70
   1  -9  14    7.19    0.69
  -1  -9 -14    8.37    0.82
  -1  -9 -14    9.36    0.73
   1   9  15    7.69    0.72
   1   9  15    7.48    0.68
  -1   9 -15    8.96    1.40
   1  -9  15    6.71    0.73
  -1  -9 -15    8.28    0.71
  -1  -9 -15    7.76    0.83
   1   9  16    2.87    0.60
   1   9  16    2.54    0.55
  -1   9 -16    2.82    0.75
  -1  -9 -16    2.61    0.69
  -1  -9 -16    4.03    0.60
   1  -9  16    2.77    0.99
   1   9  17    4.06    0.98
   1   9  17    4.44    0.69
  -1   9 -17    4.12    0.81
   1  -9  17    5.59    0.69
  -1  -9 -17    3.78    1.00
  -1  -9 -17    4.55    1.19
  -1  10  14    0.11    0.35
   1  10 -14   -0.03    0.48
  -1  10  14   -0.54    0.67
   1 -10 -14    0.22    0.42
   1 -10 -14   -0.05    0.41
  -1 -10  14    0.27    0.42
  -1  10  13    1.47    0.58
   1  10 -13    1.55    0.63
  -1  10  13    2.00    0.51
   1  10 -13    0.77    0.26
  -1 -10  13    1.94    0.30
   1 -10 -13   -0.03    0.53
  -1 -10  13    1.51    0.58
   1 -10 -13    1.97    0.88
  -1  10  12   -0.22    0.35
   1  10 -12   -0.60    0.48
   1  10 -12    0.24    0.21
  -1  10  12    0.55    0.52
  -1 -10  12    0.20    0.34
  -1 -10  12   -0.08    0.19
   1 -10 -12    0.03    0.41
   1 -10 -12   -0.01    0.41
   1  10 -11    0.63    0.60
   1  10 -11    1.17    0.28
  -1  10  11    0.61    0.45
  -1  10  11    0.66    0.50
   1 -10 -11    0.79    0.51
  -1 -10  11    1.08    0.83
   1 -10 -11    0.54    0.50
  -1 -10  11    1.11    0.46
   1  10 -10    2.12    0.66
   1  10 -10    2.66    0.54
  -1  10  10    3.58    0.52
  -1  10  10    2.59    0.57
   1 -10 -10    2.21    0.57
   1 -10 -10    2.05    0.58
  -1 -10  10    2.40    0.35
  -1 -10  10    2.24    0.59
   1  10  -9    2.91    0.96
  -1  10   9    0.57    0.48
   1  10  -9    0.83    0.30
  -1  10   9    0.31    0.77
   1 -10  -9    0.84    0.49
  -1 -10   9    0.68    0.52
   1 -10  -9    0.85    0.82
  -1 -10   9    1.26    0.31
  -1  10   8    8.32    0.69
   1  10  -8    6.93    0.47
  -1  10   8    8.13    0.68
   1  10  -8    7.03    0.79
  -1 -10   8    6.52    1.13
   1 -10  -8    7.43    1.09
  -1 -10   8    7.53    0.49
   1 -10  -8    7.24    0.71
  -1  10   7    0.04    0.35
   1  10  -7   -0.02    0.47
   1  10  -7    0.19    0.26
  -1  10   7   -0.32    0.34
   1 -10  -7    0.28    0.39
  -1 -10   7    0.11    0.36
  -1 -10   7    0.18    0.25
   1 -10  -7   -0.04    0.40
   1  10  -6    1.83    0.37
  -1  10   6    4.11    0.57
   1  10  -6    0.02    0.64
  -1  10   6    2.69    0.85
   1 -10  -6    2.16    0.86
   1 -10  -6    1.75    0.51
  -1 -10   6    1.13    0.60
  -1 -10   6    1.76    0.39
   1  10  -5   11.22    0.60
  -1  10   5   12.42    1.16
   1  10  -5    9.57    0.89
  -1  10   5   12.19    1.14
  -1  10   5   11.73    0.75
  -1 -10   5   11.22    0.92
   1 -10  -5   11.09    0.80
  -1 -10   5   10.60    0.80
   1 -10  -5   10.81    0.77
   1  10  -4    5.95    0.50
  -1  10   4    5.36    0.59
  -1  10   4    5.24    0.62
   1 -10  -4    5.27    0.64
  -1 -10   4    5.90    0.66
  -1 -10   4    5.44    0.81
   1  10  -3   -0.14    0.31
  -1  10   3    0.33    0.35
   1 -10  -3   -0.32    0.60
  -1 -10   3   -0.30    0.52
   1  10  -2    9.33    0.93
  -1  10   2    9.21    0.65
   1 -10  -2   10.18    1.01
  -1 -10   2    9.92    0.96
   1  10  -1    0.67    0.37
  -1  10   1    0.69    0.37
  -1  10   1    0.01    0.44
  -1 -10   1    0.68    0.37
   1 -10  -1    1.01    0.63
   1  10   0    9.79    0.77
   1  10   0    9.82    0.62
  -1  10   0    8.91    0.91
   1 -10   0    9.48    0.61
  -1 -10   0    9.14    0.63
   1  10   1    1.18    0.61
  -1  10  -1    0.33    0.33
   1 -10   1    0.43    0.35
  -1 -10  -1    0.59    0.38
  -1  10  -2    4.90    0.48
   1  10   2    5.77    0.54
   1 -10   2    4.70    0.59
  -1 -10  -2    5.24    0.57
   1 -10   2    5.29    0.77
   1  10   3    6.72    0.59
  -1  10  -3    6.45    0.77
   1 -10   3    6.08    0.78
   1 -10   3    5.97    0.66
  -1 -10  -3    6.62    0.64
   1  10   4    5.61    0.60
  -1  10  -4    6.41    0.72
  -1  10  -4    6.44    0.48
   1 -10   4    5.98    0.65
  -1 -10  -4    6.91    0.65
   1 -10   4    7.16    0.74
   1  10   5    6.82    0.64
  -1  10  -5    7.32    0.49
   1 -10   5    5.80    0.47
   1 -10   5    7.92    0.70
  -1 -10  -5    8.45    1.09
  -1 -10  -5    7.79    0.82
   1  10   6   13.32    0.79
  -1  10  -6   12.98    0.92
   1  10   6   14.97    0.88
  -1  10  -6   13.11    0.58
   1 -10   6   13.18    0.58
   1 -10   6   11.28    1.30
  -1 -10  -6   15.87    1.41
  -1 -10  -6    9.87    0.80
   1  10   7   12.19    1.23
   1  10   7    8.08    0.70
  -1  10  -7    7.51    0.72
   1 -10   7    7.64    0.69
   1 -10   7    7.10    0.47
  -1 -10  -7    7.98    0.73
  -1 -10  -7   10.24    0.86
   1  10   8   18.43    0.97
   1  10   8   17.36    1.33
  -1  10  -8   17.55    0.62
  -1  10  -8   17.70    1.04
   1 -10   8   15.32    0.89
   1 -10   8   16.37    0.61
  -1 -10  -8   19.19    0.97
  -1 -10  -8   17.16    1.02
   1  10   9    0.64    0.74
   1  10   9    0.51    0.46
  -1  10  -9    0.36    0.26
  -1  10  -9    0.59    0.56
  -1 -10  -9    0.53    0.52
   1 -10   9    0.68    0.42
   1 -10   9    0.71    0.48
  -1 -10  -9    1.22    0.49
   1  10  10   -0.13    0.72
  -1  10 -10   -0.13    0.36
  -1  10 -10    0.24    0.51
   1  10  10    0.15    0.73
   1 -10  10    0.59    0.24
   1 -10  10   -0.13    0.44
  -1 -10 -10    0.04    0.71
  -1 -10 -10    0.90    0.47
   1  10  11    5.06    0.64
  -1  10 -11    4.20    0.53
   1  10  11    2.43    0.99
  -1  10 -11    3.95    0.76
   1 -10  11    3.92    1.02
   1 -10  11    3.32    0.33
  -1 -10 -11    4.06    1.19
  -1 -10 -11    3.61    0.67
   1  10  12   18.43    0.98
   1  10  12   17.01    1.45
  -1  10 -12   17.56    1.76
   1 -10  12   17.13    0.99
  -1 -10 -12   15.90    1.13
  -1 -10 -12   18.14    0.99
   1  10  13   10.36    1.21
   1  10  13    8.05    0.83
  -1  10 -13    8.66    1.02
   1 -10  13    7.49    1.32
  -1 -10 -13    9.22    0.95
  -1 -10 -13    9.35    1.31
   1  11  -9   11.43    0.61
  -1  11   9   11.73    0.85
   1  11  -9   13.87    1.72
  -1  11   9   11.69    0.90
   1 -11  -9   12.43    0.90
  -1 -11   9   11.96    0.65
   1 -11  -9   12.05    0.93
  -1 -11   9   13.19    1.49
   1  11  -8   12.04    1.30
  -1  11   8   19.99    1.02
   1  11  -8   17.35    0.73
  -1  11   8   18.07    1.05
   1 -11  -8   19.71    1.08
  -1 -11   8   19.33    1.14
  -1 -11   8   18.71    0.78
   1 -11  -8   18.36    1.06
   1  11  -7   16.34    1.18
  -1  11   7   10.99    0.89
  -1 -11   7   14.66    1.02
  -1 -11   7   10.54    0.65
   1 -11  -7   17.36    1.09
  -1  11   6   25.77    1.21
   1  11  -6   26.75    0.97
  -1  11   6   32.61    1.30
   1 -11  -6   34.99    1.93
  -1 -11   6   29.52    1.34
   1 -11  -6   28.36    1.76
  -1 -11   6   27.68    1.40
   1  11  -5   19.51    0.84
  -1  11   5   20.81    1.51
  -1  11   5   20.81    1.07
   1 -11  -5   18.76    1.00
  -1 -11   5   19.99    1.28
   1  11  -4   14.54    0.75
  -1  11   4   13.66    1.33
   1 -11  -4   14.35    0.87
  -1 -11   4   14.80    1.14
  -1  11   3    9.32    0.72
   1  11  -3    8.49    0.98
  -1 -11   3    7.14    1.03
   1 -11  -3    7.69    0.73
   1  11  -2    5.30    0.57
  -1  11   2    4.33    0.60
   1 -11  -2    4.96    0.62
  -1 -11   2    4.27    0.91
   1  11  -1    5.45    0.61
  -1  11   1    7.22    0.63
   1 -11  -1    6.76    0.64
  -1 -11   1    4.56    1.01
   1  11   0    0.16    0.63
  -1  11   0    0.27    0.38
   1 -11   0    0.32    0.37
  -1 -11   0    0.36    0.66
  -1  11  -1    0.18    0.35
   1  11   1    0.34    0.37
   1 -11   1    0.25    0.35
   1 -11   1   -0.08    0.42
  -1 -11  -1    0.40    0.42
  -1  11  -2    0.05    0.47
   1  11   2    0.35    0.43
  -1  11  -2    0.23    0.34
  -1 -11  -2    0.40    0.42
   1 -11   2    0.56    0.37
   1  11   3    2.14    0.54
  -1  11  -3    2.25    0.45
   1 -11   3    2.31    0.45
  -1 -11  -3    3.08    0.59
   1  11   4   17.92    0.99
  -1  11  -4   16.43    0.75
   1  11   4   16.57    0.91
   1 -11   4   15.78    0.74
  -1 -11  -4   17.71    0.96
   1 -11   4   16.62    0.93
   1  11   5    0.09    0.58
  -1  11  -5   -0.02    0.85
  -1  11  -5    0.15    0.32
   1 -11   5   -0.02    0.26
  -1 -11  -5    0.67    0.46
   1 -11   5   -0.05    0.42
  -1  11  -6   -0.10    0.62
   1  11   6    1.95    0.55
  -1  11  -6    1.23    0.58
   1 -11   6    1.25    0.57
  -1 -11  -6    1.69    1.00
   1 -11   6    1.47    0.61
  -1 -11  -6    1.92    0.56
   1  11   7    2.40    0.60
   1  11   7    2.09    0.66
  -1  11  -7    2.53    0.40
  -1  11  -7    0.05    1.14
   1 -11   7    2.08    0.62
  -1 -11  -7    1.92    1.00
   1 -11   7    2.77    0.39
  -1 -11  -7    2.74    0.70
   1  11   8    5.90    0.72
   1  11   8    9.16    1.30
  -1  11  -8    5.62    0.83
  -1  11  -8    4.28    0.43
   1 -11   8    4.95    0.78
  -1 -11  -8    4.55    0.71
  -1 -11  -8    3.82    0.76
   2   0 -27    0.09    0.35
   2   0 -27    0.22    0.36
   2   0 -26   10.72    1.02
   2   0 -26    9.09    0.63
   2   0 -25    0.31    0.34
   2   0 -25    0.29    0.33
   2   0 -24    1.21    0.37
   2   0 -24    1.05    0.37
   2   0 -23   -0.35    0.30
   2   0 -23   -0.30    0.30
   2   0 -22    0.26    0.42
   2   0 -22    0.08    0.26
  -2   0  22    0.08    0.10
  -2   0  22   -0.02    0.09
   2   0 -21    0.13    0.22
   2   0 -21    0.05    0.10
   2   0 -21   -0.21    0.22
  -2   0  21    0.10    0.11
  -2   0  21    0.14    0.11
   2   0 -20   -0.16    0.20
   2   0 -20    0.14    0.20
   2   0 -20    0.06    0.16
  -2   0  20    0.13    0.15
  -2   0  20    0.00    0.10
   2   0 -19   -0.16    0.10
   2   0 -19    0.15    0.20
   2   0 -19    0.27    0.20
  -2   0  19    0.08    0.17
  -2   0  19    0.07    0.10
   2   0 -18    0.18    0.38
   2   0 -18    0.43    0.38
   2   0 -18    0.67    0.20
  -2   0  18    0.55    0.19
  -2   0  18    0.47    0.20
   2   0 -17   -0.06    0.10
   2   0 -17    0.13    0.18
   2   0 -17    0.40    0.18
  -2   0  17    0.02    0.16
  -2   0  17    0.11    0.10
   2   0 -16    0.33    0.19
   2   0 -16    0.35    0.19
   2   0 -16    0.28    0.19
  -2   0  16    0.23    0.18
   2   0 -15    0.09    0.10
   2   0 -15   -0.04    0.26
   2   0 -15    0.05    0.16
  -2   0  15    0.00    0.09
   2   0 -14  100.76    1.70
   2   0 -14   99.14    1.68
   2   0 -14  105.03    1.59
  -2   0  14  103.42    1.72
  -2   0  14   99.78    1.52
   2   0 -13    0.02    0.21
   2   0 -13   -0.09    0.15
   2   0 -13   -0.02    0.13
  -2   0  13    0.21    0.11
  -2   0  13    0.17    0.14
   2   0 -12  375.24    6.21
   2   0 -12  350.39    6.20
   2   0 -12  353.59    6.06
  -2   0  12  356.34    5.91
  -2   0  12  368.10    6.47
   2   0 -11    0.03    0.09
   2   0 -11   -0.02    0.11
   2   0 -11    0.10    0.11
  -2   0  11    0.11    0.11
  -2   0  11    0.00    0.09
   2   0 -10   90.38    1.38
   2   0 -10   90.29    1.37
   2   0 -10   93.59    1.37
  -2   0  10   89.96    1.32
  -2   0  10   93.38    1.40
   2   0  -9    0.08    0.09
   2   0  -9    0.08    0.15
  -2   0   9    0.16    0.14
  -2   0   9    0.05    0.15
   2   0  -8  112.37    1.60
   2   0  -8  112.73    1.61
   2   0  -8  116.70    1.67
  -2   0   8  112.80    1.71
  -2   0   8  114.65    1.62
   2   0  -7   -0.11    0.06
   2   0  -7    0.13    0.06
  -2   0   7    0.03    0.11
  -2   0   7    0.00    0.09
   2   0  -6   62.36    0.86
   2   0  -6   58.28    0.76
  -2   0   6   60.34    0.77
  -2   0   6   59.57    0.91
   2   0  -5   -0.02    0.08
   2   0  -5    0.24    0.05
  -2   0   5    0.25    0.13
  -2   0   5    0.02    0.07
   2   0  -4  104.37    1.29
   2   0  -4  105.26    1.45
  -2   0   4  106.72    1.35
  -2   0   4  102.33    1.41
   2   0  -3    0.17    0.03
   2   0  -3    0.28    0.09
  -2   0   3    0.13    0.09
  -2   0   3    0.18    0.04
   2   0  -2  735.21   12.59
   2   0  -2  964.22   17.31
  -2   0   2 1004.05   17.93
  -2   0   2  975.42   18.39
  -2   0   2  955.32   18.06
   2   0  -1    0.10    0.07
   2   0  -1    0.05    0.02
  -2   0   1    0.01    0.07
  -2   0   1    0.05    0.03
  -2   0   1    0.08    0.07
   2   0   0  376.32    5.84
  -2   0   0  371.52    5.80
  -2   0   0  384.13    5.97
  -2   0   0  393.24    5.80
   2   0   1    0.28    0.11
   2   0   1    0.14    0.04
  -2   0  -1    0.19    0.04
  -2   0  -1    0.23    0.05
  -2   0  -1    0.31    0.12
  -2   0  -1    0.17    0.06
   2   0   2    1.18    0.08
   2   0   2    1.35    0.08
  -2   0  -2    1.39    0.08
  -2   0  -2    1.14    0.07
  -2   0  -2    1.49    0.08
   2   0   3    0.11    0.05
  -2   0  -3    0.12    0.07
  -2   0  -3    0.09    0.06
   2   0   4   29.52    0.37
   2   0   4   29.68    0.43
  -2   0  -4   30.04    0.43
  -2   0  -4   29.69    0.37
  -2   0  -4   29.82    0.44
   2   0   5    0.04    0.04
   2   0   5   -0.05    0.07
  -2   0  -5    0.04    0.04
  -2   0  -5   -0.04    0.08
  -2   0  -5   -0.01    0.08
   2   0   6 1688.74   36.85
   2   0   6 1694.86   35.83
  -2   0  -6 1766.81   37.52
  -2   0  -6 1724.10   37.78
  -2   0  -6 1685.92   36.98
   2   0   7    0.27    0.07
   2   0   7    0.13    0.11
  -2   0  -7    0.06    0.06
  -2   0  -7    0.14    0.11
  -2   0  -7   -0.02    0.17
   2   0   8   89.69    1.13
   2   0   8   90.95    1.40
  -2   0  -8   91.16    1.41
  -2   0  -8   90.22    1.40
  -2   0  -8   94.09    1.23
   2   0   9   -0.05    0.12
   2   0   9    0.06    0.06
  -2   0  -9   -0.05    0.12
  -2   0  -9    0.03    0.11
   2   0  10  727.54   12.79
  -2   0 -10  713.56   14.04
  -2   0 -10  738.66   14.44
  -2   0 -10  775.88   13.79
   2   0  11    0.02    0.04
  -2   0 -11   -0.04    0.15
  -2   0 -11   -0.03    0.15
  -2   0 -11    0.04    0.07
   2   0  12   96.13    1.23
  -2   0 -12   96.90    1.69
  -2   0 -12   96.92    1.68
  -2   0 -12  102.59    1.37
   2   0  13    0.01    0.05
  -2   0 -13    0.06    0.18
  -2   0 -13   -0.21    0.18
  -2   0 -13    0.13    0.07
   2   0  14   18.66    0.27
  -2   0 -14   19.59    0.29
  -2   0 -14   18.73    0.55
  -2   0 -14   18.67    0.55
   2   0  15    0.04    0.05
  -2   0 -15    0.01    0.05
  -2   0 -15   -0.20    0.29
  -2   0 -15   -0.06    0.17
   2   0  16    9.09    0.15
  -2   0 -16   10.14    0.47
  -2   0 -16    9.43    0.16
  -2   0 -16    9.34    0.47
   2   0  17    0.01    0.04
  -2   0 -17    0.04    0.04
  -2   0 -17   -0.02    0.23
  -2   0 -17   -0.06    0.37
  -2   0 -18    1.09    0.33
  -2   0 -18    1.07    0.34
  -2   0 -19   -0.23    0.51
  -2   0 -19   -0.33    0.31
  -2   0 -20   50.51    1.29
  -2   0 -20   51.13    1.72
  -2   0 -21   -0.19    0.35
  -2   0 -21   -0.19    0.36
  -2   0 -22   25.97    0.99
  -2   0 -22   27.87    1.00
  -2   0 -23   -0.25    0.55
  -2   0 -23    0.36    0.56
  -2   0 -24   -0.01    0.35
  -2   0 -24    0.10    0.36
  -2   0 -25    0.18    0.42
  -2   0 -25    0.30    0.42
  -2   0 -26    0.53    0.49
  -2   0 -26    0.82    0.50
   2   1 -27    6.71    0.63
   2   1 -27    7.76    0.67
   2  -1 -27    7.53    0.65
   2  -1 -27    6.38    0.63
   2   1 -26    5.44    0.87
   2   1 -26    5.37    0.60
   2  -1 -26    5.63    0.87
   2  -1 -26    5.24    0.55
   2   1 -25    0.39    0.37
   2   1 -25    0.50    0.39
   2  -1 -25    0.48    0.35
   2  -1 -25    0.88    0.36
   2   1 -24   18.86    0.77
   2   1 -24   18.41    1.16
   2  -1 -24   18.94    0.76
   2  -1 -24   19.33    1.07
   2   1 -23   20.18    0.77
   2   1 -23   18.24    0.71
  -2   1  23   20.92    0.62
  -2   1  23   19.31    0.45
   2  -1 -23   18.95    0.72
   2  -1 -23   19.82    0.46
   2  -1 -23   18.53    0.73
   2   1 -22    2.49    0.38
   2   1 -22    2.68    0.39
  -2   1  22    2.04    0.20
   2  -1 -22    2.45    0.37
   2  -1 -22    2.44    0.59
   2  -1 -22    2.21    0.32
  -2  -1  22    2.07    0.13
  -2  -1  22    2.24    0.19
  -2   1  21    1.42    0.19
   2   1 -21    1.32    0.34
   2   1 -21    0.86    0.51
   2  -1 -21    1.30    0.51
   2  -1 -21    1.32    0.31
  -2  -1  21    1.49    0.20
  -2  -1  21    2.07    0.19
   2  -1 -21    1.42    0.18
  -2   1  20   16.59    0.40
   2   1 -20   16.46    0.61
   2   1 -20   15.29    0.59
   2  -1 -20   16.28    0.58
   2  -1 -20   16.42    0.41
  -2  -1  20   16.07    0.31
   2  -1 -20   15.39    0.58
  -2  -1  20   16.76    0.59
  -2  -1  20   15.41    0.31
   2   1 -19   24.78    0.70
   2   1 -19   24.56    0.71
  -2   1  19   25.55    0.66
   2  -1 -19   24.82    0.69
   2  -1 -19   26.44    0.68
   2  -1 -19   24.83    0.69
  -2  -1  19   25.21    0.43
  -2  -1  19   25.09    0.43
  -2  -1  19   25.93    0.71
  -2   1  18    2.79    0.19
   2   1 -18    2.90    0.30
   2   1 -18    2.42    0.49
   2  -1 -18    2.38    0.46
   2  -1 -18    2.34    0.47
  -2  -1  18    2.72    0.14
  -2  -1  18    3.41    0.31
   2  -1 -18    2.31    0.20
  -2  -1  18    2.60    0.14
  -2   1  17    0.53    0.15
   2   1 -17    0.67    0.23
   2   1 -17    0.40    0.23
   2  -1 -17    0.46    0.24
   2  -1 -17    0.52    0.22
  -2  -1  17    0.64    0.17
  -2  -1  17    0.72    0.23
   2  -1 -17    0.61    0.37
  -2  -1  17    0.44    0.10
   2   1 -16   83.64    1.79
   2   1 -16   85.37    1.55
  -2   1  16   81.50    1.33
   2  -1 -16   87.90    1.42
   2  -1 -16   82.24    1.51
   2  -1 -16   84.27    1.52
  -2  -1  16   86.24    1.78
  -2  -1  16   85.43    1.38
  -2  -1  16   84.20    1.25
   2   1 -15   64.86    1.20
   2   1 -15   67.09    1.23
  -2   1  15   67.03    1.24
   2  -1 -15   67.56    1.40
   2  -1 -15   69.08    1.28
   2  -1 -15   65.63    1.20
  -2  -1  15   68.84    1.24
  -2  -1  15   67.14    1.10
  -2  -1  15   67.12    1.08
   2   1 -14    1.21    0.21
  -2   1  14    1.62    0.16
   2  -1 -14    1.31    0.16
   2  -1 -14    1.30    0.19
  -2  -1  14    1.38    0.12
   2  -1 -14    1.51    0.20
  -2  -1  14    1.28    0.11
  -2  -1  14    1.20    0.32
   2   1 -13   22.22    0.50
  -2   1  13   21.41    0.43
   2  -1 -13   21.35    0.47
   2  -1 -13   22.78    0.45
  -2  -1  13   22.72    0.49
   2  -1 -13   21.92    0.49
  -2  -1  13   22.29    0.38
  -2  -1  13   22.32    0.37
  -2   1  12   83.76    1.32
   2   1 -12   81.80    1.35
   2  -1 -12   82.43    1.33
   2  -1 -12   87.24    1.50
   2  -1 -12   83.32    1.34
  -2  -1  12   86.48    1.39
  -2  -1  12   83.00    1.20
  -2  -1  12   84.03    1.21
   2   1 -11   45.56    0.95
  -2   1  11   45.46    0.75
   2  -1 -11   45.14    0.75
   2  -1 -11   44.06    0.74
  -2  -1  11   45.17    0.75
  -2  -1  11   44.87    0.67
   2  -1 -11   46.15    0.75
  -2  -1  11   46.14    0.77
  -2   1  10  124.14    2.02
   2   1 -10  121.96    1.89
   2  -1 -10  121.86    1.85
   2  -1 -10  124.62    1.90
  -2  -1  10  123.34    1.87
  -2  -1  10  124.74    1.90
   2  -1 -10  128.40    1.94
  -2  -1  10  123.28    1.77
  -2   1   9  328.53    5.40
   2   1  -9  322.30    5.28
   2  -1  -9  336.26    5.64
   2  -1  -9  323.43    5.24
  -2  -1   9  333.13    5.43
  -2  -1   9  328.29    5.21
   2  -1  -9  323.02    5.24
  -2  -1   9  330.55    5.26
   2   1  -8 1402.05   29.45
  -2   1   8 1375.61   28.91
   2  -1  -8 1416.83   29.77
   2  -1  -8 1414.22   29.53
   2  -1  -8 1423.18   29.94
  -2  -1   8 1399.29   29.23
  -2  -1   8 1406.40   29.13
  -2  -1   8 1381.78   28.68
   2   1  -7   68.49    1.08
  -2   1   7   72.10    0.98
  -2   1   7   69.31    1.02
   2  -1  -7   70.71    0.97
  -2  -1   7   69.86    1.06
  -2  -1   7   70.46    0.99
   2  -1  -7   71.27    1.04
  -2  -1   7   68.52    0.95
   2  -1  -7   69.59    0.95
   2   1  -6  121.90    1.71
  -2   1   6  128.75    1.81
  -2   1   6  121.74    1.77
   2  -1  -6  124.66    1.69
   2  -1  -6  124.76    1.81
  -2  -1   6  123.41    1.72
  -2  -1   6  123.49    1.73
  -2  -1   6  126.27    1.83
   2  -1  -6  125.09    1.74
   2   1  -5  110.11    1.51
  -2   1   5  111.78    1.44
  -2   1   5  106.76    1.63
   2   1  -5  107.61    1.46
   2  -1  -5  108.34    1.41
  -2  -1   5  106.70    1.48
  -2  -1   5  108.06    1.45
  -2  -1   5  107.81    1.48
   2  -1  -5  107.17    1.53
   2  -1  -5  108.04    1.40
  -2   1   4   14.44    0.19
   2   1  -4   14.36    0.25
   2   1  -4   15.37    0.25
  -2   1   4   13.88    0.27
   2  -1  -4   14.27    0.23
  -2  -1   4   14.82    0.23
   2  -1  -4   14.01    0.28
  -2  -1   4   14.15    0.25
  -2  -1   4   13.99    0.24
  -2   1   3  542.37    8.69
   2   1  -3  524.12    8.80
   2   1  -3  534.08    8.93
  -2   1   3  511.59    8.67
   2  -1  -3  540.90    8.64
  -2  -1   3  527.02    8.67
   2  -1  -3  512.67    8.84
  -2  -1   3  525.94    8.82
  -2   1   2  352.62    5.59
   2   1  -2  355.65    5.70
   2   1  -2  368.30    5.65
  -2   1   2  376.08    5.50
   2  -1  -2  371.83    5.45
  -2  -1   2  369.85    5.67
  -2  -1   2  357.87    5.63
   2  -1  -2  355.53    5.63
   2   1  -1  199.74    2.78
   2   1  -1  193.89    2.80
  -2   1   1  193.14    2.80
  -2   1   1  205.24    2.71
   2  -1  -1  199.53    2.61
   2  -1  -1  191.49    2.77
  -2  -1   1  199.62    2.80
  -2  -1   1  195.46    2.82
   2   1   0    2.56    0.13
   2   1   0    2.83    0.11
  -2   1   0    2.96    0.12
  -2   1   0    2.86    0.13
   2  -1   0    2.66    0.13
  -2  -1   0    2.89    0.13
   2  -1   0    2.91    0.07
   2   1   1  738.57   13.21
   2   1   1  765.39   13.55
  -2   1  -1  733.99   13.03
  -2   1  -1  759.08   13.37
  -2  -1  -1  746.69   13.37
   2  -1   1  736.42   12.86
   2  -1   1  740.12   13.12
  -2  -1  -1  758.72   13.64
   2   1   2    2.47    0.12
   2   1   2    2.55    0.12
  -2   1  -2    2.59    0.10
  -2   1  -2    2.24    0.15
  -2  -1  -2    2.69    0.13
   2  -1   2    2.31    0.15
   2  -1   2    2.78    0.15
  -2  -1  -2    2.74    0.19
  -2   1  -3  475.51    7.69
   2   1   3  480.28    7.93
   2   1   3  468.40    7.69
  -2   1  -3  485.59    7.98
   2  -1   3  467.78    7.66
  -2  -1  -3  475.85    7.84
   2  -1   3  470.25    7.52
  -2  -1  -3  480.41    7.98
   2   1   4  236.81    3.58
   2   1   4  238.43    3.52
  -2   1  -4  245.23    3.45
  -2   1  -4  246.06    3.50
  -2   1  -4  243.43    3.78
   2  -1   4  233.50    3.60
  -2  -1  -4  237.39    3.62
  -2  -1  -4  242.67    3.60
   2  -1   4  244.28    3.47
  -2   1  -5    3.68    0.15
   2   1   5    3.18    0.16
  -2   1  -5    3.38    0.07
  -2   1  -5    3.44    0.07
  -2  -1  -5    3.31    0.17
  -2  -1  -5    3.41    0.12
   2  -1   5    3.39    0.14
   2   1   6  545.01    9.34
  -2   1  -6  564.35    9.11
   2   1   6  549.45    9.58
  -2   1  -6  551.64    9.69
  -2   1  -6  569.35    9.19
  -2  -1  -6  552.05    9.90
  -2  -1  -6  555.04    9.75
   2  -1   6  533.08    9.30
  -2  -1  -6  556.53    9.50
  -2   1  -7  140.77    2.32
   2   1   7  137.92    1.94
   2   1   7  139.12    2.12
  -2   1  -7  147.71    1.85
  -2   1  -7  149.81    1.87
  -2  -1  -7  141.35    2.18
  -2  -1  -7  143.18    2.12
   2  -1   7  135.57    2.07
  -2  -1  -7  140.32    2.16
   2   1   8  425.88    7.34
   2   1   8  424.43    6.93
  -2   1  -8  459.00    6.91
  -2   1  -8  447.80    6.74
  -2   1  -8  437.66    7.79
   2  -1   8  416.28    7.15
  -2  -1  -8  425.10    7.41
  -2  -1  -8  440.83    7.27
  -2  -1  -8  431.14    7.48
   2   1   9   91.52    1.47
   2   1   9   89.22    1.24
  -2   1  -9   93.04    1.67
   2  -1   9   90.40    1.44
  -2  -1  -9   90.82    1.49
  -2  -1  -9   90.98    1.46
  -2  -1  -9   95.00    1.41
   2   1  10  144.21    2.15
  -2   1 -10  148.18    2.61
  -2   1 -10  144.39    2.36
  -2  -1 -10  145.50    2.55
   2  -1  10  142.25    2.31
  -2  -1 -10  144.81    2.58
  -2  -1 -10  150.37    2.16
   2   1  11    1.74    0.16
  -2   1 -11    1.85    0.37
  -2   1 -11    1.91    0.23
  -2  -1 -11    1.82    0.38
   2  -1  11    2.01    0.21
  -2  -1 -11    2.02    0.22
  -2  -1 -11    2.56    0.18
   2   1  12  146.50    2.21
  -2   1 -12  149.36    2.54
  -2   1 -12  147.67    2.75
   2  -1  12  143.19    2.42
  -2  -1 -12  148.69    2.52
  -2  -1 -12  153.11    2.23
  -2  -1 -12  148.47    2.77
   2   1  13    8.47    0.19
  -2   1 -13    8.60    0.39
  -2   1 -13    9.14    0.40
   2  -1  13    8.47    0.37
  -2  -1 -13    9.07    0.20
  -2  -1 -13    8.01    0.38
  -2  -1 -13    8.73    0.61
   2   1  14    2.38    0.12
  -2   1 -14    2.19    0.30
  -2   1 -14    2.14    0.30
   2  -1  14    2.05    0.28
  -2  -1 -14    2.52    0.19
  -2  -1 -14    2.46    0.45
  -2  -1 -14    2.64    0.50
   2   1  15    9.54    0.28
  -2   1 -15    9.12    0.46
  -2   1 -15    9.54    0.68
  -2  -1 -15    9.28    0.46
   2  -1  15    8.81    0.66
  -2  -1 -15    9.51    0.44
  -2  -1 -15    9.78    0.22
   2   1  16   80.98    1.16
  -2   1 -16   80.41    1.60
  -2   1 -16   81.24    1.62
   2  -1  16   81.16    1.59
  -2  -1 -16   80.83    1.60
  -2  -1 -16   83.00    1.19
  -2  -1 -16   81.55    1.62
   2   1  17    0.64    0.09
  -2   1 -17    0.32    0.28
  -2   1 -17    0.78    0.46
   2  -1  17    0.46    0.29
  -2  -1 -17    0.25    0.28
  -2  -1 -17    0.27    0.28
  -2  -1 -17    0.39    0.15
   2   1  18   41.13    0.60
  -2   1 -18   39.51    1.39
  -2   1 -18   42.81    1.06
  -2  -1 -18   41.92    1.06
  -2  -1 -18   41.71    1.05
  -2  -1 -18   42.23    0.70
   2   1  19    1.84    0.17
  -2   1 -19    2.15    0.40
  -2   1 -19    1.81    0.41
  -2  -1 -19    1.63    0.39
  -2  -1 -19    2.02    0.63
  -2  -1 -19    1.97    0.11
   2   1  20    1.91    0.16
  -2   1 -20    1.81    0.42
  -2   1 -20    2.18    0.42
  -2  -1 -20    1.73    0.42
  -2  -1 -20    1.78    0.17
  -2  -1 -20    2.10    0.42
  -2   1 -21   28.93    1.40
  -2   1 -21   30.01    1.02
  -2  -1 -21   30.10    0.99
  -2  -1 -21   28.64    1.43
  -2   1 -22   46.25    1.33
  -2   1 -22   46.47    1.85
  -2  -1 -22   44.56    1.31
  -2  -1 -22   44.38    1.34
  -2   1 -23   -0.03    0.41
  -2   1 -23    0.20    0.40
  -2  -1 -23    0.59    0.40
  -2  -1 -23    0.20    0.40
  -2   1 -24    0.02    0.42
  -2   1 -24   -0.54    0.66
  -2  -1 -24   -0.27    0.41
  -2  -1 -24   -0.39    0.65
  -2   1 -25    2.29    0.58
  -2   1 -25    2.90    0.57
  -2  -1 -25    2.48    0.57
  -2  -1 -25    2.54    0.94
  -2   1 -26   15.52    0.96
  -2   1 -26   16.47    1.00
  -2  -1 -26   18.08    0.99
  -2  -1 -26   17.55    0.96
   2   2 -27    2.30    0.51
   2   2 -27    2.45    0.89
   2  -2 -27    2.31    0.49
   2  -2 -27    2.36    0.79
   2   2 -26    5.20    0.55
   2   2 -26    5.33    0.61
   2  -2 -26    4.87    0.54
   2  -2 -26    4.83    0.55
   2   2 -25    5.47    0.55
   2   2 -25    6.16    0.58
   2  -2 -25    4.99    0.53
   2  -2 -25    6.38    0.53
  -2   2  24    2.32    0.24
   2   2 -24    1.69    0.43
   2   2 -24    2.03    0.46
   2  -2 -24    1.89    0.40
   2  -2 -24    2.29    0.24
  -2  -2  24    1.90    0.43
   2  -2 -24    1.94    0.66
   2   2 -23    2.23    0.44
   2   2 -23    1.73    0.40
  -2   2  23    2.56    0.24
   2  -2 -23    2.66    0.38
   2  -2 -23    2.32    0.63
   2  -2 -23    1.97    0.38
  -2  -2  23    2.56    0.41
  -2   2  22    8.03    0.34
   2   2 -22    8.23    0.79
   2   2 -22    8.20    0.54
   2  -2 -22    8.07    0.33
   2  -2 -22    8.12    0.76
  -2  -2  22    8.06    0.80
   2  -2 -22    8.75    0.51
   2   2 -21    1.02    0.33
  -2   2  21    0.68    0.18
   2   2 -21    0.73    0.30
   2  -2 -21    0.54    0.30
   2  -2 -21    1.03    0.29
  -2  -2  21    0.33    0.07
  -2  -2  21    0.71    0.07
  -2  -2  21    0.46    0.30
   2  -2 -21    0.46    0.19
   2   2 -20   29.53    1.17
   2   2 -20   28.47    1.09
  -2   2  20   29.22    0.63
   2  -2 -20   29.41    0.82
   2  -2 -20   29.08    1.05
   2  -2 -20   28.82    0.80
  -2  -2  20   28.93    0.44
  -2  -2  20   28.56    0.43
  -2  -2  20   31.80    1.13
  -2   2  19    3.43    0.38
   2   2 -19    2.97    0.36
   2   2 -19    2.93    0.60
   2  -2 -19    3.66    0.35
   2  -2 -19    3.69    0.33
  -2  -2  19    3.55    0.20
   2  -2 -19    3.45    0.25
  -2  -2  19    2.90    0.35
  -2  -2  19    3.57    0.19
  -2   2  18   11.49    0.37
   2   2 -18   11.70    0.76
   2  -2 -18   11.91    0.53
   2  -2 -18   11.22    0.45
  -2  -2  18   11.40    0.23
  -2  -2  18   11.48    0.72
  -2  -2  18   11.56    0.23
   2  -2 -18   11.15    0.47
   2   2 -17   27.28    0.99
  -2   2  17   26.72    0.57
   2  -2 -17   25.99    0.68
   2  -2 -17   26.37    0.67
  -2  -2  17   26.56    0.50
  -2  -2  17   27.49    0.70
   2  -2 -17   27.12    0.60
  -2  -2  17   26.30    0.50
   2   2 -16   93.24    2.08
  -2   2  16   91.74    1.59
   2  -2 -16   95.61    1.85
   2  -2 -16   93.07    1.72
   2  -2 -16   94.80    1.71
  -2  -2  16   95.67    1.76
  -2  -2  16   93.04    1.35
  -2  -2  16   93.22    1.35
   2   2 -15  122.26    2.52
  -2   2  15  121.93    2.06
   2  -2 -15  125.45    2.11
   2  -2 -15  118.41    2.11
   2  -2 -15  120.62    2.12
  -2  -2  15  124.24    2.19
  -2  -2  15  120.83    1.89
  -2  -2  15  122.97    1.91
   2   2 -14  141.69    2.48
  -2   2  14  143.71    2.39
   2  -2 -14  141.06    2.37
   2  -2 -14  147.77    2.42
   2  -2 -14  140.60    2.42
  -2  -2  14  141.26    2.09
  -2  -2  14  144.31    2.47
  -2  -2  14  143.24    2.21
  -2   2  13   58.33    1.01
   2   2 -13   60.36    1.12
   2  -2 -13   58.61    1.02
   2  -2 -13   59.60    1.05
  -2  -2  13   59.34    0.85
  -2  -2  13   57.87    0.94
   2  -2 -13   61.05    1.06
  -2  -2  13   60.55    1.27
  -2   2  12  129.00    2.06
  -2   2  12  122.40    1.99
   2   2 -12  123.28    2.05
   2  -2 -12  123.10    1.97
  -2  -2  12  123.41    1.80
  -2  -2  12  123.53    1.80
  -2  -2  12  124.39    2.04
   2  -2 -12  127.53    2.05
   2  -2 -12  121.56    1.98
   2   2 -11   82.71    1.57
  -2   2  11   86.26    1.51
  -2   2  11   80.38    1.31
   2  -2 -11   86.29    1.55
   2  -2 -11   82.46    1.30
  -2  -2  11   82.25    1.27
  -2  -2  11   86.25    1.39
  -2  -2  11   82.03    1.17
   2  -2 -11   82.59    1.50
  -2   2  10  181.36    2.92
   2   2 -10  180.38    2.92
  -2   2  10  191.88    2.99
   2  -2 -10  182.00    2.85
   2  -2 -10  184.88    2.91
  -2  -2  10  184.21    2.84
   2  -2 -10  187.38    2.99
  -2  -2  10  185.75    2.97
  -2  -2  10  182.48    2.73
  -2   2   9  118.36    2.00
   2   2  -9  115.43    1.96
  -2   2   9  120.91    1.80
   2  -2  -9  116.45    1.74
  -2  -2   9  116.00    1.67
   2  -2  -9  119.55    1.86
  -2  -2   9  115.87    1.75
   2  -2  -9  117.35    1.90
  -2  -2   9  119.47    1.84
   2   2  -8   99.43    1.53
   2   2  -8  103.50    1.45
  -2   2   8  103.25    1.51
  -2   2   8  101.91    1.57
   2  -2  -8  102.12    1.71
  -2  -2   8  103.42    1.56
  -2  -2   8  101.79    1.45
  -2  -2   8  100.78    1.43
   2  -2  -8  100.71    1.48
   2   2  -7   23.60    0.37
  -2   2   7   23.62    0.44
   2   2  -7   22.61    0.42
  -2   2   7   24.25    0.47
   2  -2  -7   22.59    0.37
  -2  -2   7   25.19    0.43
  -2  -2   7   23.42    0.37
  -2  -2   7   22.35    0.36
   2  -2  -7   23.21    0.44
  -2   2   6   46.44    0.86
   2   2  -6   46.43    0.66
   2   2  -6   45.56    0.83
  -2   2   6   47.77    0.67
   2  -2  -6   45.84    0.73
  -2  -2   6   45.02    0.65
  -2  -2   6   47.36    0.71
   2  -2  -6   46.32    0.66
  -2   2   5   52.75    0.71
   2   2  -5   52.73    0.74
   2   2  -5   51.25    0.78
  -2   2   5   51.25    0.79
   2  -2  -5   50.93    0.78
  -2  -2   5   51.32    0.76
  -2  -2   5   50.41    0.72
   2  -2  -5   51.76    0.80
  -2   2   4  718.26   12.65
   2   2  -4  722.76   13.05
   2   2  -4  703.60   12.80
  -2   2   4  679.72   12.40
   2  -2  -4  687.41   12.54
  -2  -2   4  708.34   12.75
   2  -2  -4  722.35   12.77
  -2  -2   4  708.70   12.72
  -2   2   3  121.46    1.63
   2   2  -3  118.39    1.71
  -2   2   3  116.82    1.71
   2   2  -3  119.02    1.68
  -2  -2   3  118.87    1.81
   2  -2  -3  119.63    1.62
  -2  -2   3  118.45    1.68
   2  -2  -3  114.79    1.68
   2   2  -2  445.62    7.38
  -2   2   2  445.17    7.59
   2   2  -2  455.58    7.54
  -2   2   2  473.16    7.74
   2  -2  -2  438.94    7.33
  -2  -2   2  448.89    7.57
   2  -2  -2  459.80    7.41
  -2  -2   2  458.94    7.62
  -2   2   1  348.91    5.37
   2   2  -1  341.68    5.54
   2   2  -1  330.95    5.24
  -2   2   1  337.20    5.49
   2  -2  -1  339.05    5.20
  -2  -2   1  340.47    5.41
  -2  -2   1  335.10    5.33
   2  -2  -1  330.90    5.24
  -2   2   0  132.62    1.99
   2   2   0  131.64    1.89
   2   2   0  129.18    1.85
  -2   2   0  134.23    1.97
   2  -2   0  131.62    1.80
  -2  -2   0  130.55    1.88
   2  -2   0  129.91    1.84
  -2  -2   0  134.09    1.94
   2   2   1   80.65    1.15
  -2   2  -1   81.84    1.21
   2   2   1   80.17    1.14
  -2   2  -1   83.52    1.15
   2  -2   1   80.10    1.19
   2  -2   1   80.24    1.08
  -2  -2  -1   82.59    1.19
  -2  -2  -1   81.04    1.15
   2   2   2    0.11    0.16
   2   2   2    0.11    0.09
  -2   2  -2    0.05    0.07
  -2   2  -2   -0.01    0.15
   2  -2   2    0.03    0.08
  -2  -2  -2    0.15    0.11
   2  -2   2    0.06    0.07
  -2  -2  -2    0.03    0.09
   2   2   3    0.15    0.12
   2   2   3    0.26    0.11
  -2   2  -3    0.16    0.07
  -2   2  -3    0.13    0.11
   2  -2   3    0.62    0.10
  -2  -2  -3    0.23    0.11
  -2  -2  -3    0.67    0.13
  -2   2  -4 1254.34   24.97
  -2   2  -4 1283.74   26.51
   2   2   4 1291.47   26.41
   2   2   4 1238.01   25.27
   2  -2   4 1249.48   25.50
  -2  -2  -4 1277.65   26.12
  -2  -2  -4 1284.19   26.41
   2  -2   4 1251.49   24.84
   2   2   5  106.27    1.61
   2   2   5  104.82    1.54
  -2   2  -5  107.18    1.77
  -2   2  -5  111.00    1.42
   2  -2   5  106.82    1.42
   2  -2   5  103.57    1.55
  -2  -2  -5  105.46    1.62
  -2  -2  -5  106.24    1.57
  -2   2  -6   13.64    0.33
   2   2   6   14.00    0.48
   2   2   6   13.60    0.29
  -2   2  -6   14.28    0.22
   2  -2   6   12.73    0.31
  -2  -2  -6   13.58    0.35
  -2  -2  -6   13.70    0.40
   2  -2   6   13.37    0.17
   2   2   7  954.39   18.63
   2   2   7  970.76   19.46
  -2   2  -7  987.26   18.10
  -2   2  -7  998.74   18.34
  -2   2  -7  982.86   19.52
   2  -2   7  944.46   18.67
  -2  -2  -7  988.16   19.58
  -2  -2  -7  967.02   19.28
   2  -2   7  975.78   17.83
  -2   2  -8  452.36    6.72
   2   2   8  408.67    6.89
   2   2   8  414.55    7.45
  -2   2  -8  443.20    6.59
  -2   2  -8  422.77    7.44
  -2  -2  -8  413.46    7.33
  -2  -2  -8  429.47    7.51
   2  -2   8  404.38    7.01
   2   2   9   29.52    0.61
   2   2   9   29.46    0.49
  -2   2  -9   31.07    0.79
   2  -2   9   30.86    0.75
  -2  -2  -9   30.63    0.51
  -2  -2  -9   29.96    0.63
  -2   2 -10   95.84    1.61
   2   2  10   93.64    1.41
   2   2  10   96.35    1.61
   2  -2  10   94.20    1.56
  -2  -2 -10   97.70    1.64
  -2  -2 -10   95.50    1.60
  -2  -2 -10   96.89    1.48
   2   2  11   66.82    1.19
  -2   2 -11   66.65    1.20
   2   2  11   64.76    1.00
  -2  -2 -11   67.26    1.20
   2  -2  11   65.18    1.16
  -2  -2 -11   67.49    1.22
  -2  -2 -11   69.22    1.07
   2   2  12   16.90    0.34
   2   2  12   17.59    0.72
  -2   2 -12   17.36    0.51
   2  -2  12   17.90    0.49
  -2  -2 -12   16.69    0.69
  -2  -2 -12   16.63    0.52
  -2  -2 -12   18.06    0.37
   2   2  13    8.93    0.42
   2   2  13    9.35    0.25
  -2   2 -13    9.56    0.42
   2  -2  13    8.83    0.40
  -2  -2 -13    9.49    0.44
  -2  -2 -13    9.17    0.40
   2   2  14   53.83    0.86
  -2   2 -14   53.97    1.14
   2  -2  14   52.89    1.09
  -2  -2 -14   54.09    1.09
  -2  -2 -14   53.34    1.13
  -2  -2 -14   56.05    0.90
   2   2  15    4.26    0.29
  -2   2 -15    4.07    0.40
  -2   2 -15    4.87    0.39
  -2  -2 -15    4.42    0.38
   2  -2  15    4.98    0.36
  -2  -2 -15    5.18    0.21
  -2  -2 -15    4.45    0.40
  -2   2 -16    0.18    0.26
   2   2  16    0.27    0.12
  -2   2 -16    0.06    0.26
   2  -2  16    0.44    0.25
  -2  -2 -16    0.15    0.25
  -2  -2 -16    0.25    0.12
  -2  -2 -16    0.31    0.26
   2   2  17    4.29    0.19
  -2   2 -17    4.47    0.41
  -2   2 -17    3.96    0.63
   2  -2  17    4.29    0.63
  -2  -2 -17    4.49    0.39
  -2  -2 -17    4.05    0.20
  -2  -2 -17    4.15    0.41
   2   2  18    1.63    0.24
  -2   2 -18    1.25    0.36
  -2   2 -18    1.55    0.61
   2  -2  18    1.49    0.36
  -2  -2 -18    1.73    0.35
  -2  -2 -18    1.71    0.16
  -2  -2 -18    1.05    0.37
   2   2  19   18.51    0.39
  -2   2 -19   19.46    0.75
  -2   2 -19   18.30    0.73
  -2  -2 -19   19.44    0.72
   2  -2  19   18.94    0.72
  -2  -2 -19   18.52    0.40
  -2  -2 -19   18.19    0.75
   2   2  20    0.19    0.19
  -2   2 -20    0.20    0.33
  -2   2 -20    0.16    0.32
   2  -2  20    0.39    0.32
  -2  -2 -20    0.01    0.32
  -2  -2 -20    0.20    0.50
  -2  -2 -20    0.15    0.12
   2   2  21    5.69    0.22
  -2   2 -21    5.82    0.57
  -2   2 -21    6.25    0.58
  -2  -2 -21    5.50    0.55
   2  -2  21    6.22    0.55
  -2  -2 -21    5.35    0.60
  -2  -2 -21    5.68    0.22
  -2   2 -22    7.31    0.66
  -2   2 -22    7.66    0.98
  -2  -2 -22    6.88    0.64
  -2  -2 -22    6.10    1.00
  -2   2 -23    0.49    0.43
  -2   2 -23   -0.03    0.42
  -2  -2 -23    0.32    0.69
  -2  -2 -23    0.64    0.41
  -2   2 -24   14.67    0.86
  -2   2 -24   13.93    1.39
  -2  -2 -24   12.97    0.86
  -2  -2 -24   15.43    0.86
  -2   2 -25    7.41    0.79
  -2   2 -25    7.18    0.74
  -2  -2 -25    6.91    0.75
  -2  -2 -25    6.64    0.73
  -2   2 -26   -0.01    0.44
  -2   2 -26    0.28    0.48
  -2  -2 -26   -0.02    0.46
  -2  -2 -26    0.29    0.43
   2   3 -26   14.30    0.88
   2   3 -26   16.32    0.84
   2  -3 -26   14.62    0.75
   2  -3 -26   14.97    1.22
  -2  -3  26   14.32    0.81
  -2   3  25    2.73    0.30
   2   3 -25    2.71    0.80
   2   3 -25    2.10    0.85
   2  -3 -25    3.04    0.73
   2  -3 -25    2.53    0.30
  -2  -3  25    2.18    0.79
   2  -3 -25    2.27    0.77
  -2   3  24    2.00    0.28
   2   3 -24    2.21    0.77
   2   3 -24    1.50    0.43
   2  -3 -24    1.98    0.42
   2  -3 -24    1.96    0.40
  -2  -3  24    2.17    0.45
   2  -3 -24    1.45    0.27
  -2   3  23   14.40    0.70
   2   3 -23   13.45    0.73
   2   3 -23   14.30    1.01
   2  -3 -23   14.63    0.70
   2  -3 -23   14.15    0.95
  -2  -3  23   14.41    1.04
   2  -3 -23   13.56    0.68
  -2   3  22    1.29    0.26
   2   3 -22    1.16    0.39
   2   3 -22    1.77    0.41
   2  -3 -22    1.24    0.25
   2  -3 -22    1.44    0.37
  -2  -3  22    1.68    0.39
   2  -3 -22    1.47    0.35
   2   3 -21   31.04    0.92
   2   3 -21   33.43    1.00
  -2   3  21   33.75    1.01
   2  -3 -21   35.48    1.03
   2  -3 -21   33.15    0.94
   2  -3 -21   35.14    1.20
  -2  -3  21   33.51    1.33
  -2   3  20    0.23    0.20
   2   3 -20    0.32    0.29
   2  -3 -20    0.12    0.20
   2  -3 -20    0.20    0.24
  -2  -3  20    0.23    0.09
  -2  -3  20    0.19    0.27
  -2  -3  20    0.21    0.09
   2  -3 -20    0.10    0.26
  -2   3  19   15.01    0.47
   2   3 -19   16.92    0.66
   2  -3 -19   16.78    0.51
   2  -3 -19   15.89    0.60
   2  -3 -19   17.52    0.82
  -2  -3  19   15.98    0.32
  -2  -3  19   16.30    0.32
  -2  -3  19   16.68    0.90
  -2   3  18   30.58    0.71
   2   3 -18   32.28    0.87
   2  -3 -18   32.48    0.79
   2  -3 -18   31.30    0.81
  -2  -3  18   31.24    0.46
  -2  -3  18   31.96    0.83
  -2  -3  18   31.61    0.54
   2  -3 -18   32.43    0.75
  -2   3  17   13.35    0.62
   2   3 -17   13.09    0.84
   2  -3 -17   14.18    0.70
   2  -3 -17   12.94    0.50
  -2  -3  17   14.48    0.52
  -2  -3  17   13.51    0.25
  -2  -3  17   13.66    0.25
   2  -3 -17   13.93    0.46
  -2   3  16   79.30    1.49
   2   3 -16   81.49    1.97
   2  -3 -16   78.33    1.52
   2  -3 -16   80.14    1.50
  -2  -3  16   79.17    1.15
  -2  -3  16   78.77    1.23
   2  -3 -16   80.29    1.50
  -2  -3  16   81.04    1.57
   2   3 -15  267.81    4.95
  -2   3  15  285.90    5.09
  -2   3  15  265.46    5.06
   2  -3 -15  275.50    4.93
   2  -3 -15  269.97    4.87
   2  -3 -15  268.18    4.86
  -2  -3  15  268.84    4.42
  -2  -3  15  271.45    4.98
  -2  -3  15  266.01    4.37
  -2   3  14   15.99    0.49
  -2   3  14   15.84    0.75
   2   3 -14   17.55    0.62
   2  -3 -14   15.53    0.71
   2  -3 -14   16.91    0.52
  -2  -3  14   17.27    0.55
  -2  -3  14   16.73    0.31
   2  -3 -14   14.83    0.76
  -2  -3  14   16.09    0.41
   2   3 -13  280.27    5.04
  -2   3  13  277.44    4.91
  -2   3  13  294.44    5.10
   2  -3 -13  285.64    5.32
   2  -3 -13  281.24    4.89
  -2  -3  13  275.63    4.42
  -2  -3  13  282.13    4.52
  -2  -3  13  289.08    5.40
   2  -3 -13  280.02    4.95
  -2   3  12   58.77    1.04
   2   3 -12   56.44    1.35
  -2   3  12   55.94    1.24
   2  -3 -12   54.52    1.01
   2  -3 -12   56.45    1.00
  -2  -3  12   56.13    0.94
  -2  -3  12   56.67    0.84
  -2  -3  12   57.53    1.06
   2  -3 -12   58.80    1.08
   2   3 -11   76.44    1.36
   2   3 -11   79.94    1.16
  -2   3  11   81.75    1.33
  -2   3  11   77.23    1.33
   2  -3 -11   76.89    1.30
   2  -3 -11   78.68    1.36
  -2  -3  11   79.28    1.36
  -2  -3  11   76.82    1.13
  -2  -3  11   76.99    1.13
   2   3 -10   10.21    0.54
  -2   3  10    9.63    0.29
   2   3 -10    9.86    0.31
  -2   3  10    9.67    0.33
   2  -3 -10    9.96    0.33
  -2  -3  10    9.72    0.22
  -2  -3  10    9.43    0.31
  -2  -3  10   10.29    0.33
   2  -3 -10    9.28    0.30
   2   3  -9    2.97    0.14
   2   3  -9    2.30    0.23
  -2   3   9    2.60    0.18
  -2   3   9    2.79    0.34
   2  -3  -9    2.69    0.19
  -2  -3   9    2.91    0.13
   2  -3  -9    3.42    0.22
  -2  -3   9    2.51    0.21
  -2   3   8   51.70    0.88
   2   3  -8   51.62    0.91
  -2   3   8   54.81    0.85
   2   3  -8   52.61    0.88
  -2  -3   8   51.15    0.77
   2  -3  -8   52.93    0.90
  -2  -3   8   52.67    1.04
   2  -3  -8   51.65    0.84
   2   3  -7  160.40    2.58
  -2   3   7  158.28    2.53
   2   3  -7  163.11    2.44
  -2   3   7  165.28    2.51
   2  -3  -7  160.55    2.48
  -2  -3   7  162.85    2.56
   2  -3  -7  163.18    2.78
  -2  -3   7  158.85    2.49
   2   3  -6   53.82    0.91
   2   3  -6   53.51    0.80
  -2   3   6   52.53    0.88
  -2   3   6   55.06    0.94
   2  -3  -6   53.81    0.89
   2  -3  -6   53.17    0.83
  -2  -3   6   53.38    0.80
  -2  -3   6   55.85    0.90
  -2   3   5  119.90    1.74
   2   3  -5  120.23    1.88
   2   3  -5  120.55    1.78
  -2   3   5  117.56    1.83
   2  -3  -5  119.35    1.85
  -2  -3   5  117.28    1.72
   2  -3  -5  118.10    1.76
  -2  -3   5  118.41    1.82
  -2   3   4    0.35    0.13
  -2   3   4    0.55    0.10
   2   3  -4    0.58    0.24
   2   3  -4    0.65    0.11
   2  -3  -4    0.16    0.11
  -2  -3   4    0.16    0.10
  -2  -3   4    0.35    0.22
   2  -3  -4    0.16    0.13
  -2   3   3   30.35    0.53
   2   3  -3   30.49    0.49
   2   3  -3   31.09    0.56
  -2   3   3   31.91    0.60
   2  -3  -3   30.47    0.53
  -2  -3   3   30.73    0.50
   2  -3  -3   30.63    0.60
  -2  -3   3   30.87    0.55
   2   3  -2    3.05    0.15
   2   3  -2    2.45    0.19
  -2   3   2    3.11    0.17
  -2   3   2    2.97    0.15
   2  -3  -2    2.65    0.27
  -2  -3   2    2.82    0.19
   2  -3  -2    3.07    0.15
  -2  -3   2    3.46    0.16
   2   3  -1  166.36    2.72
   2   3  -1  165.05    2.49
  -2   3   1  171.31    2.54
  -2   3   1  167.34    2.52
   2  -3  -1  164.42    2.61
  -2  -3   1  163.14    2.59
   2  -3  -1  165.91    2.46
  -2  -3   1  168.39    2.60
   2   3   0   56.21    0.86
   2   3   0   56.54    0.89
  -2   3   0   56.11    0.97
  -2   3   0   55.72    0.83
  -2  -3   0   55.73    0.86
   2  -3   0   55.36    0.81
   2  -3   0   54.95    0.82
  -2  -3   0   56.53    0.90
   2   3   1   74.94    1.24
  -2   3  -1   76.58    1.21
   2   3   1   75.69    1.15
  -2   3  -1   76.52    1.28
   2  -3   1   73.42    1.07
  -2  -3  -1   76.93    1.36
   2  -3   1   73.22    1.06
  -2  -3  -1   74.83    1.13
  -2   3  -2   53.34    0.76
   2   3   2   51.19    0.80
   2   3   2   53.26    0.85
  -2   3  -2   54.24    0.84
   2  -3   2   52.44    0.76
  -2  -3  -2   53.41    0.87
  -2  -3  -2   51.62    0.81
   2  -3   2   51.93    0.90
   2   3   3   19.76    0.51
   2   3   3   20.81    0.42
  -2   3  -3   20.91    0.42
  -2   3  -3   20.59    0.41
  -2  -3  -3   20.78    0.60
   2  -3   3   19.37    0.32
   2  -3   3   20.39    0.38
  -2  -3  -3   20.16    0.40
  -2   3  -4   15.49    0.26
   2   3   4   15.05    0.34
   2   3   4   15.49    0.37
  -2   3  -4   15.37    0.37
   2  -3   4   14.67    0.26
  -2  -3  -4   15.81    0.35
  -2  -3  -4   15.80    0.40
   2  -3   4   14.99    0.33
  -2   3  -5   49.88    0.68
   2   3   5   49.55    0.86
   2   3   5   48.20    0.80
  -2   3  -5   49.77    0.85
   2  -3   5   48.12    0.74
  -2  -3  -5   50.26    0.84
   2  -3   5   47.24    0.79
  -2  -3  -5   48.90    0.87
   2   3   6  923.38   18.54
   2   3   6  965.58   19.16
  -2   3  -6  971.92   19.37
  -2   3  -6  974.32   18.58
  -2  -3  -6  948.03   19.01
   2  -3   6  924.48   18.32
   2  -3   6  946.71   17.97
  -2  -3  -6  959.29   19.00
   2   3   7  859.63   16.84
  -2   3  -7  876.86   17.66
  -2   3  -7  873.03   16.17
   2   3   7  833.33   16.24
   2  -3   7  835.74   16.35
   2  -3   7  851.02   15.53
  -2  -3  -7  874.35   17.41
  -2  -3  -7  860.99   17.52
   2   3   8  477.68    8.64
   2   3   8  470.32    8.37
  -2   3  -8  484.99    8.83
  -2   3  -8  497.72    8.02
  -2  -3  -8  476.86    8.74
   2  -3   8  466.12    8.69
   2  -3   8  481.05    7.70
  -2  -3  -8  495.75    8.86
   2   3   9   16.74    0.40
  -2   3  -9   17.82    0.20
   2   3   9   16.90    0.49
  -2   3  -9   18.37    0.71
   2  -3   9   17.57    0.47
   2  -3   9   17.29    0.22
  -2  -3  -9   17.05    0.50
  -2  -3  -9   18.03    0.42
   2   3  10   13.93    0.44
   2   3  10   13.78    0.34
  -2   3 -10   13.88    0.46
   2  -3  10   13.35    0.41
  -2  -3 -10   14.48    0.37
  -2  -3 -10   14.46    0.46
   2   3  11    0.25    0.12
   2   3  11   -0.18    0.18
  -2   3 -11    0.43    0.21
   2  -3  11   -0.04    0.17
  -2  -3 -11    0.08    0.14
  -2  -3 -11    0.07    0.35
   2   3  12    6.78    0.56
   2   3  12    6.30    0.25
  -2   3 -12    6.90    0.39
   2  -3  12    5.69    0.34
  -2  -3 -12    5.80    0.41
  -2  -3 -12    6.59    0.39
  -2  -3 -12    6.14    0.34
   2   3  13    0.22    0.14
  -2   3 -13    0.18    0.40
   2   3  13    0.55    0.23
  -2  -3 -13    0.41    0.16
   2  -3  13    0.46    0.22
  -2  -3 -13    0.24    0.22
  -2  -3 -13    0.24    0.25
   2   3  14    5.00    0.38
   2   3  14    4.49    0.36
  -2   3 -14    5.08    0.40
   2  -3  14    4.65    0.56
  -2  -3 -14    5.14    0.40
  -2  -3 -14    4.49    0.26
  -2  -3 -14    4.51    0.36
   2   3  15    3.36    0.22
   2   3  15    3.31    0.59
  -2   3 -15    3.95    0.40
   2  -3  15    3.98    0.36
  -2  -3 -15    3.69    0.39
  -2  -3 -15    3.94    0.24
  -2  -3 -15    3.72    0.57
   2   3  16    5.97    0.26
  -2   3 -16    7.04    0.48
   2   3  16    6.65    0.45
  -2  -3 -16    6.06    0.43
   2  -3  16    6.42    0.68
  -2  -3 -16    5.99    0.47
  -2  -3 -16    6.83    0.29
   2   3  17    0.04    0.13
  -2   3 -17   -0.27    0.29
   2  -3  17    0.06    0.24
  -2  -3 -17    0.27    0.28
  -2  -3 -17    0.10    0.15
  -2  -3 -17    0.32    0.25
   2   3  18    0.27    0.24
  -2   3 -18    0.18    0.31
  -2   3 -18    0.17    0.34
   2  -3  18    0.10    0.47
  -2  -3 -18    0.37    0.32
  -2  -3 -18    0.38    0.16
  -2  -3 -18    0.55    0.31
   2   3  19   19.20    0.47
  -2   3 -19   19.62    0.76
  -2   3 -19   20.70    0.80
   2  -3  19   20.62    0.76
  -2  -3 -19   18.84    0.79
  -2  -3 -19   19.85    0.76
   2   3  20    0.52    0.26
  -2   3 -20    0.37    0.53
  -2   3 -20    0.16    0.57
   2  -3  20   -0.13    0.58
  -2  -3 -20   -0.02    0.34
  -2  -3 -20    0.46    0.31
  -2  -3 -20   -0.03    0.25
  -2   3 -21   10.38    0.67
   2   3  21   10.85    0.35
  -2   3 -21   12.29    1.12
   2  -3  21   10.42    0.68
  -2  -3 -21   11.75    0.68
  -2  -3 -21   10.89    0.36
  -2  -3 -21   11.04    0.70
  -2   3 -22    1.85    0.50
   2   3  22    1.99    0.34
  -2   3 -22    1.68    0.52
   2  -3  22    2.22    0.48
  -2  -3 -22    1.68    0.51
  -2  -3 -22    1.58    0.48
  -2  -3 -22    2.11    0.22
  -2   3 -23    1.67    0.56
  -2   3 -23    1.52    0.52
  -2  -3 -23    1.88    0.51
   2  -3  23    1.34    0.49
  -2  -3 -23    2.01    0.55
  -2   3 -24    0.61    0.42
  -2   3 -24    0.05    0.45
  -2  -3 -24   -0.10    0.42
   2  -3  24    0.13    0.41
  -2  -3 -24    0.08    0.44
  -2   3 -25    0.96    0.62
  -2   3 -25    1.04    0.93
  -2  -3 -25    1.34    0.61
  -2  -3 -25    1.52    0.93
  -2   4  25    7.69    0.46
   2   4 -25    8.71    1.09
   2   4 -25    8.16    0.76
   2  -4 -25    8.51    0.66
   2  -4 -25    8.72    0.71
  -2  -4  25    8.80    1.07
   2  -4 -25    9.10    0.62
   2   4 -24    8.86    0.68
   2   4 -24    8.75    0.75
  -2   4  24    9.06    0.71
   2  -4 -24    9.73    0.48
   2  -4 -24    9.03    0.61
   2  -4 -24    8.01    0.66
  -2  -4  24    8.92    0.68
  -2   4  23   17.11    0.61
   2   4 -23   16.88    0.86
   2  -4 -23   18.10    0.77
   2  -4 -23   17.74    0.62
   2  -4 -23   16.85    0.72
  -2  -4  23   17.79    1.18
   2   4 -22    1.95    0.47
  -2   4  22    2.01    0.50
   2  -4 -22    2.14    0.41
   2  -4 -22    2.15    0.39
  -2  -4  22    2.05    0.44
   2  -4 -22    1.95    0.51
   2   4 -21    4.34    0.52
  -2   4  21    4.14    0.36
   2  -4 -21    4.36    0.43
   2  -4 -21    3.98    0.45
  -2  -4  21    4.35    0.48
   2  -4 -21    4.80    0.37
   2   4 -20   16.30    0.73
  -2   4  20   16.04    0.55
   2  -4 -20   16.93    0.80
   2  -4 -20   15.30    0.61
   2  -4 -20   15.59    0.65
  -2  -4  20   16.14    0.68
   2   4 -19    9.61    0.58
  -2   4  19    9.36    0.44
   2  -4 -19    9.52    0.47
   2  -4 -19    9.19    0.50
  -2  -4  19    9.15    0.18
   2  -4 -19    9.29    0.45
  -2  -4  19    9.45    0.52
  -2  -4  19    9.54    0.18
  -2   4  18    6.81    0.40
   2   4 -18    8.13    0.53
   2  -4 -18    7.03    0.63
   2  -4 -18    6.32    0.44
   2  -4 -18    7.28    0.64
  -2  -4  18    7.47    0.73
  -2  -4  18    6.92    0.17
  -2  -4  18    7.12    0.17
  -2   4  17   68.43    1.37
  -2   4  17   64.97    1.58
   2   4 -17   66.29    1.48
   2  -4 -17   65.89    1.34
   2  -4 -17   66.62    1.35
  -2  -4  17   63.97    0.94
  -2  -4  17   64.83    0.95
   2  -4 -17   64.44    1.36
  -2  -4  17   66.74    1.42
   2   4 -16   62.56    1.37
  -2   4  16   60.65    1.23
  -2   4  16   63.73    1.28
   2  -4 -16   60.96    1.24
   2  -4 -16   61.94    1.57
  -2  -4  16   61.52    1.00
  -2  -4  16   60.12    0.90
  -2  -4  16   62.55    1.33
   2  -4 -16   62.54    1.25
  -2   4  15    3.59    0.49
   2   4 -15    2.22    0.62
  -2   4  15    2.95    0.31
   2  -4 -15    2.71    0.32
   2  -4 -15    3.34    0.45
  -2  -4  15    2.64    0.14
   2  -4 -15    2.47    0.32
  -2  -4  15    2.68    0.14
  -2   4  14   19.05    0.84
   2   4 -14   21.09    0.73
  -2   4  14   19.12    0.57
   2  -4 -14   19.06    0.55
   2  -4 -14   19.38    0.62
  -2  -4  14   18.47    0.48
  -2  -4  14   18.98    0.37
   2  -4 -14   18.45    0.60
  -2  -4  14   19.19    0.63
   2   4 -13  168.02    2.60
   2   4 -13  165.14    3.08
  -2   4  13  161.56    2.91
  -2   4  13  174.49    3.03
   2  -4 -13  164.02    2.94
   2  -4 -13  170.09    3.07
  -2  -4  13  161.31    2.51
  -2  -4  13  163.98    2.69
  -2  -4  13  163.57    2.99
   2   4 -12   42.26    0.81
  -2   4  12   43.01    0.87
   2   4 -12   41.09    0.97
  -2   4  12   40.85    0.90
  -2  -4  12   41.56    0.79
  -2  -4  12   41.25    0.80
   2  -4 -12   40.43    0.87
  -2  -4  12   42.06    0.93
   2  -4 -12   42.41    0.93
  -2   4  11   33.37    0.74
   2   4 -11   32.29    0.80
  -2   4  11   33.48    0.70
   2   4 -11   33.42    0.57
  -2  -4  11   33.22    0.75
   2  -4 -11   33.46    0.76
  -2  -4  11   32.58    0.67
   2  -4 -11   32.08    0.72
   2   4 -10   55.80    1.14
   2   4 -10   57.25    1.02
  -2   4  10   57.51    1.01
  -2   4  10   54.61    1.28
   2  -4 -10   55.12    1.02
   2  -4 -10   56.41    1.07
  -2  -4  10   55.81    1.05
  -2  -4  10   54.72    0.98
   2   4  -9  112.45    1.73
  -2   4   9  108.42    1.88
   2   4  -9  110.20    1.96
  -2   4   9  115.71    1.88
   2  -4  -9  111.57    1.93
  -2  -4   9  110.76    1.83
   2  -4  -9  111.24    1.87
  -2  -4   9  111.43    1.90
   2   4  -8  209.66    3.63
   2   4  -8  217.36    3.45
  -2   4   8  219.68    3.57
  -2   4   8  206.78    3.53
   2  -4  -8  211.82    3.52
  -2  -4   8  213.47    3.59
   2  -4  -8  211.63    3.59
  -2  -4   8  209.87    3.49
  -2   4   7    6.44    0.31
   2   4  -7    6.96    0.23
   2   4  -7    6.04    0.35
  -2   4   7    7.29    0.26
   2  -4  -7    6.83    0.49
  -2  -4   7    6.37    0.22
  -2  -4   7    6.79    0.30
   2  -4  -7    6.75    0.28
   2   4  -6  191.22    3.20
  -2   4   6  187.39    3.09
  -2   4   6  193.69    3.09
   2   4  -6  192.30    3.03
   2  -4  -6  189.09    3.14
   2  -4  -6  189.90    3.08
  -2  -4   6  187.39    2.96
  -2  -4   6  192.03    3.15
   2   4  -5   30.71    0.65
   2   4  -5   30.49    0.54
  -2   4   5   31.86    0.57
  -2   4   5   30.35    0.61
   2  -4  -5   31.24    0.59
   2  -4  -5   31.28    0.63
  -2  -4   5   31.50    0.82
  -2  -4   5   30.64    0.54
   2   4  -4   48.93    0.80
  -2   4   4   47.38    0.83
   2   4  -4   48.63    0.90
  -2   4   4   49.41    0.81
   2  -4  -4   47.73    0.99
   2  -4  -4   49.18    0.87
  -2  -4   4   47.46    0.85
  -2  -4   4   46.58    0.76
  -2   4   3  322.77    5.44
   2   4  -3  322.84    5.49
   2   4  -3  322.91    5.37
  -2   4   3  334.66    5.55
   2  -4  -3  314.69    5.31
  -2  -4   3  318.68    5.32
   2  -4  -3  324.22    5.41
  -2  -4   3  322.68    5.49
  -2   4   2   40.76    0.70
   2   4  -2   39.96    0.83
   2   4  -2   39.93    0.96
  -2   4   2   39.14    0.69
  -2  -4   2   39.53    0.76
  -2  -4   2   39.26    0.67
   2  -4  -2   39.01    0.86
   2  -4  -2   39.54    0.69
   2   4  -1    0.19    0.16
   2   4  -1    0.18    0.12
  -2   4   1    0.16    0.22
  -2   4   1    0.07    0.13
   2  -4  -1    0.10    0.21
  -2  -4   1    0.25    0.17
   2  -4  -1    0.22    0.13
  -2  -4   1    0.26    0.13
  -2   4   0   10.01    0.39
   2   4   0    9.74    0.33
   2   4   0    9.69    0.28
  -2   4   0   10.16    0.31
   2  -4   0    9.78    0.39
  -2  -4   0    9.81    0.35
  -2  -4   0    9.78    0.29
   2  -4   0    9.77    0.42
  -2   4  -1    0.05    0.23
   2   4   1    0.07    0.12
   2   4   1    0.11    0.23
  -2   4  -1    0.05    0.11
   2  -4   1    0.14    0.12
  -2  -4  -1    0.12    0.13
   2  -4   1   -0.13    0.17
  -2  -4  -1    0.28    0.16
   2   4   2   33.21    0.61
   2   4   2   32.59    0.64
  -2   4  -2   33.36    0.68
  -2   4  -2   34.89    0.66
   2  -4   2   32.73    0.59
  -2  -4  -2   33.07    0.62
  -2  -4  -2   34.35    0.69
   2   4   3   16.37    0.39
   2   4   3   16.55    0.43
  -2   4  -3   16.63    0.33
  -2   4  -3   16.93    0.43
   2  -4   3   16.10    0.54
   2  -4   3   15.63    0.32
  -2  -4  -3   16.83    0.46
  -2  -4  -3   16.98    0.40
   2   4   4   17.52    0.45
  -2   4  -4   17.37    0.34
  -2   4  -4   17.57    0.46
   2   4   4   17.06    0.59
   2  -4   4   16.31    0.34
   2  -4   4   16.87    0.42
  -2  -4  -4   18.10    0.62
  -2  -4  -4   18.62    0.73
   2   4   5  615.63   11.88
   2   4   5  603.87   11.27
  -2   4  -5  624.62   11.42
  -2   4  -5  629.23   11.84
   2  -4   5  599.25   11.19
  -2  -4  -5  619.21   11.63
  -2  -4  -5  620.88   12.22
   2   4   6  876.00   17.52
   2   4   6  909.74   18.18
  -2   4  -6  913.02   17.76
  -2   4  -6  912.38   18.39
   2  -4   6  870.65   17.44
  -2  -4  -6  897.20   18.17
   2  -4   6  883.29   16.88
  -2  -4  -6  911.00   18.26
   2   4   7   69.87    1.23
   2   4   7   69.14    1.27
  -2   4  -7   69.52    0.98
  -2   4  -7   68.69    1.31
   2  -4   7   66.39    0.95
  -2  -4  -7   70.33    1.26
   2  -4   7   66.29    1.22
  -2  -4  -7   68.81    1.34
   2   4   8  225.74    3.85
   2   4   8  230.52    4.00
  -2   4  -8  232.56    4.43
  -2   4  -8  235.97    3.63
  -2  -4  -8  229.69    4.06
   2  -4   8  226.77    3.91
   2  -4   8  225.61    3.37
  -2  -4  -8  237.63    4.07
   2   4   9   -0.02    0.20
   2   4   9    0.21    0.16
  -2   4  -9   -0.01    0.08
  -2   4  -9    0.02    0.19
   2  -4   9    0.10    0.05
  -2  -4  -9    0.13    0.24
  -2  -4  -9   -0.14    0.20
  -2   4 -10   24.81    0.36
   2   4  10   23.03    0.54
   2   4  10   24.24    0.88
  -2   4 -10   24.51    0.95
   2  -4  10   23.08    0.30
  -2  -4 -10   24.75    0.58
  -2  -4 -10   24.10    0.69
   2  -4  10   22.97    0.82
  -2   4 -11   47.97    1.05
   2   4  11   47.58    1.01
   2   4  11   45.87    0.89
  -2   4 -11   48.17    0.58
   2  -4  11   46.06    0.97
  -2  -4 -11   48.21    0.94
  -2  -4 -11   47.81    1.07
   2  -4  11   45.58    0.55
   2   4  12   27.60    0.62
   2   4  12   28.67    0.76
  -2   4 -12   28.92    0.80
   2  -4  12   28.95    0.72
  -2  -4 -12   29.34    1.13
  -2  -4 -12   31.02    0.90
   2   4  13    0.58    0.19
   2   4  13    0.47    0.27
  -2   4 -13    0.04    0.46
   2  -4  13    0.25    0.42
  -2  -4 -13    0.23    0.29
  -2  -4 -13    0.47    0.20
  -2   4 -14    6.61    0.49
   2   4  14    6.85    0.32
   2   4  14    8.01    0.68
   2  -4  14    7.85    0.43
  -2  -4 -14    7.29    0.49
  -2  -4 -14    8.19    0.35
   2   4  15   40.97    0.85
   2   4  15   45.34    1.06
  -2   4 -15   44.37    1.10
   2  -4  15   42.08    1.02
  -2  -4 -15   41.10    1.08
  -2  -4 -15   43.54    0.90
  -2  -4 -15   42.89    1.04
  -2   4 -16   30.81    0.96
   2   4  16   32.00    0.91
   2   4  16   30.46    0.89
   2  -4  16   29.88    0.88
  -2  -4 -16   30.81    0.90
  -2  -4 -16   31.39    1.32
  -2  -4 -16   32.68    0.97
   2   4  17   57.74    1.74
   2   4  17   55.36    1.08
  -2   4 -17   56.86    1.43
   2  -4  17   56.12    1.34
  -2  -4 -17   57.95    1.83
  -2  -4 -17   57.84    1.15
  -2  -4 -17   56.47    1.73
   2   4  18    0.40    0.35
   2   4  18    0.57    0.20
  -2   4 -18    0.58    0.39
   2  -4  18    0.39    0.33
  -2  -4 -18    0.86    0.61
  -2  -4 -18    0.55    0.22
  -2  -4 -18    0.70    0.35
   2   4  19   13.78    0.64
  -2   4 -19   16.35    0.76
   2  -4  19   15.13    0.69
  -2  -4 -19   14.08    1.05
  -2  -4 -19   15.26    0.48
  -2  -4 -19   15.90    0.75
   2   4  20    0.48    0.20
  -2   4 -20   -0.01    0.38
   2  -4  20    0.37    0.37
  -2  -4 -20    0.31    0.32
  -2  -4 -20    0.22    0.37
  -2  -4 -20    0.35    0.35
   2   4  21    0.63    0.21
  -2   4 -21    0.46    0.41
  -2   4 -21    0.88    0.44
   2  -4  21    0.57    0.41
  -2  -4 -21    0.41    0.22
  -2  -4 -21    0.62    0.39
  -2  -4 -21    0.88    0.43
  -2   4 -22   10.95    0.79
   2   4  22   11.36    0.44
  -2   4 -22   11.68    0.85
   2  -4  22   13.49    0.78
  -2  -4 -22   11.95    0.76
  -2  -4 -22   11.10    0.80
  -2  -4 -22   12.04    0.45
  -2   4 -23   18.03    0.96
   2   4  23   19.88    0.58
  -2   4 -23   21.04    1.06
  -2  -4 -23   19.08    0.57
   2  -4  23   19.69    0.99
  -2  -4 -23   20.14    1.56
  -2  -4 -23   20.87    0.97
  -2   4 -24    0.77    0.48
  -2   4 -24    0.17    0.54
   2  -4  24    0.80    0.52
  -2  -4 -24    0.61    0.85
  -2  -4 -24    0.53    0.48
  -2   4 -25   33.69    2.06
  -2   4 -25   31.97    1.32
  -2  -4 -25   31.44    1.29
   2  -4  25   29.41    1.82
  -2  -4 -25   30.84    1.30
   2   5 -24   13.67    0.89
  -2   5  24   13.61    0.62
   2  -5 -24   14.48    0.73
   2  -5 -24   14.54    0.65
   2  -5 -24   14.02    1.22
  -2  -5  24   14.34    0.82
   2   5 -23    1.55    0.55
  -2   5  23    1.45    0.35
   2  -5 -23    2.21    0.42
   2  -5 -23    1.75    0.37
  -2  -5  23    2.24    0.77
   2  -5 -23    1.55    0.75
   2   5 -22    1.02    0.47
  -2   5  22    0.71    0.32
   2  -5 -22    1.47    0.40
   2  -5 -22    0.76    0.33
  -2  -5  22    1.43    0.42
   2  -5 -22    0.82    0.36
   2   5 -21    6.86    0.63
  -2   5  21    6.42    0.46
   2  -5 -21    7.15    0.48
   2  -5 -21    6.88    0.54
  -2  -5  21    6.48    0.56
   2  -5 -21    6.90    0.48
   2   5 -20    2.78    0.82
  -2   5  20    2.24    0.58
   2  -5 -20    3.06    0.39
   2  -5 -20    3.15    0.44
   2  -5 -20    2.66    0.62
  -2  -5  20    2.97    0.45
   2   5 -19   33.07    1.50
  -2   5  19   35.19    0.96
  -2   5  19   31.78    0.88
   2  -5 -19   30.88    0.95
   2  -5 -19   32.36    0.89
  -2  -5  19   33.07    1.00
   2  -5 -19   32.62    0.89
   2   5 -18   35.98    1.08
  -2   5  18   35.80    0.92
  -2   5  18   36.99    0.94
   2  -5 -18   35.58    0.92
   2  -5 -18   36.86    0.96
  -2  -5  18   36.88    0.57
  -2  -5  18   35.88    0.56
  -2  -5  18   38.43    1.38
   2  -5 -18   36.27    0.98
   2   5 -17    3.22    0.47
  -2   5  17    2.95    0.55
  -2   5  17    3.07    0.57
   2  -5 -17    2.91    0.34
   2  -5 -17    3.39    0.39
   2  -5 -17    3.11    0.37
  -2  -5  17    3.27    0.40
  -2  -5  17    2.63    0.14
  -2  -5  17    2.95    0.14
  -2   5  16   10.89    0.48
  -2   5  16   10.07    0.51
   2   5 -16   10.62    0.60
   2  -5 -16   10.24    0.77
   2  -5 -16   10.17    0.77
  -2  -5  16   10.30    0.35
  -2  -5  16   10.90    0.53
   2  -5 -16   10.58    0.51
  -2  -5  16   10.62    0.35
   2  -5 -16   10.37    0.46
   2   5 -15    0.17    0.29
  -2   5  15   -0.15    0.20
  -2   5  15   -0.01    0.21
   2  -5 -15    0.18    0.25
   2  -5 -15    0.07    0.41
  -2  -5  15    0.31    0.38
  -2  -5  15    0.13    0.15
  -2  -5  15    0.04    0.09
  -2   5  14    2.75    0.55
   2   5 -14    2.28    0.16
  -2   5  14    4.08    0.33
   2  -5 -14    2.35    0.33
   2  -5 -14    2.56    0.34
  -2  -5  14    2.46    0.17
  -2  -5  14    2.45    0.35
  -2  -5  14    2.85    0.16
   2   5 -13  249.61    4.84
   2   5 -13  250.69    4.34
  -2   5  13  237.20    4.40
   2  -5 -13  248.50    5.02
  -2  -5  13  249.09    4.66
  -2  -5  13  235.45    3.87
   2  -5 -13  251.61    4.70
  -2  -5  13  243.93    4.21
  -2   5  12  308.06    5.84
   2   5 -12  314.35    5.36
   2   5 -12  310.50    6.01
  -2   5  12  324.24    5.93
   2  -5 -12  313.94    5.92
  -2  -5  12  311.48    5.91
   2  -5 -12  310.22    5.83
  -2  -5  12  307.76    5.30
   2   5 -11   92.07    1.95
   2   5 -11   92.56    1.52
  -2   5  11   98.12    1.80
  -2   5  11   92.44    1.83
   2  -5 -11   93.74    1.85
   2  -5 -11   91.05    1.76
  -2  -5  11   90.62    1.51
  -2  -5  11   92.11    1.82
  -2   5  10   94.55    1.69
   2   5 -10   89.61    1.81
   2   5 -10   90.12    1.48
  -2   5  10   90.51    1.72
  -2  -5  10   89.57    1.48
  -2  -5  10   89.88    1.72
   2  -5 -10   91.45    1.75
   2  -5 -10   89.58    1.69
  -2   5   9   18.24    0.55
   2   5  -9   18.49    0.63
   2   5  -9   18.13    0.41
  -2   5   9   18.80    0.72
   2  -5  -9   19.17    0.85
  -2  -5   9   17.95    0.56
  -2  -5   9   18.61    0.42
   2  -5  -9   17.90    0.54
   2   5  -8    2.03    0.33
  -2   5   8    2.73    0.39
   2   5  -8    2.12    0.29
  -2   5   8    3.02    0.28
   2  -5  -8    1.89    0.29
   2  -5  -8    1.88    0.27
  -2  -5   8    1.69    0.18
  -2  -5   8    2.02    0.29
   2   5  -7    0.32    0.22
  -2   5   7    0.34    0.33
   2   5  -7    0.31    0.24
  -2   5   7    0.27    0.17
   2  -5  -7    0.10    0.21
   2  -5  -7    0.09    0.20
  -2  -5   7    0.26    0.22
  -2  -5   7    0.33    0.14
  -2   5   6   11.05    0.62
   2   5  -6   10.78    0.48
  -2   5   6   11.35    0.38
   2   5  -6   10.45    0.32
  -2  -5   6    9.89    0.32
   2  -5  -6   10.69    0.63
  -2  -5   6   11.08    0.45
   2  -5  -6   11.86    0.44
   2   5  -5  408.62    7.21
  -2   5   5  404.66    7.62
  -2   5   5  419.22    7.45
   2   5  -5  404.22    7.41
   2  -5  -5  400.87    7.47
   2  -5  -5  400.94    7.56
  -2  -5   5  397.19    7.27
  -2  -5   5  404.42    7.36
   2   5  -4   17.75    0.44
  -2   5   4   20.30    0.52
   2   5  -4   17.40    0.56
  -2   5   4   19.19    0.49
   2  -5  -4   17.53    0.50
  -2  -5   4   18.62    0.55
   2  -5  -4   17.99    0.49
  -2  -5   4   17.34    0.44
  -2   5   3   53.05    0.97
   2   5  -3   53.76    1.11
   2   5  -3   53.33    1.05
  -2   5   3   54.30    0.98
   2  -5  -3   52.98    0.99
  -2  -5   3   52.22    0.92
   2  -5  -3   51.43    0.95
  -2  -5   3   52.67    1.02
  -2   5   2    1.91    0.22
   2   5  -2    1.92    0.20
   2   5  -2    2.76    0.27
  -2   5   2    1.63    0.22
   2  -5  -2    1.73    0.22
  -2  -5   2    1.99    0.27
  -2  -5   2    1.94    0.20
   2  -5  -2    1.80    0.22
   2   5  -1    0.03    0.15
   2   5  -1    0.00    0.19
  -2   5   1    0.15    0.17
  -2   5   1    0.08    0.15
   2  -5  -1    0.10    0.16
  -2  -5   1   -0.01    0.24
   2  -5  -1    0.20    0.15
  -2  -5   1    0.15    0.33
   2   5   0   57.95    1.10
   2   5   0   57.17    1.00
  -2   5   0   58.55    1.06
  -2   5   0   58.50    1.18
   2  -5   0   55.85    1.22
   2  -5   0   55.88    0.98
  -2  -5   0   55.91    1.10
  -2  -5   0   56.55    1.01
  -2   5  -1   11.32    0.33
   2   5   1    9.91    0.40
   2   5   1    9.63    0.50
  -2   5  -1    9.95    0.39
   2  -5   1    9.48    0.35
  -2  -5  -1   10.12    0.35
  -2  -5  -1    9.99    0.43
   2  -5   1    9.69    0.32
  -2   5  -2    0.86    0.40
   2   5   2    1.12    0.39
   2   5   2    0.91    0.20
  -2   5  -2    1.02    0.16
   2  -5   2    0.79    0.20
  -2  -5  -2    1.43    0.21
   2  -5   2    0.96    0.16
  -2  -5  -2    1.03    0.26
   2   5   3  102.22    1.73
  -2   5  -3  108.32    1.72
   2   5   3  105.34    1.83
  -2   5  -3  107.38    2.15
   2  -5   3  105.19    1.77
  -2  -5  -3  105.19    1.89
  -2  -5  -3  103.11    1.77
   2  -5   3  103.18    1.66
  -2   5  -4    1.74    0.47
   2   5   4    1.41    0.37
   2   5   4    1.35    0.27
  -2   5  -4    1.76    0.25
   2  -5   4    1.70    0.23
  -2  -5  -4    1.43    0.24
  -2  -5  -4    1.19    0.31
   2  -5   4    1.46    0.16
  -2   5  -5   59.47    1.18
  -2   5  -5   58.78    0.95
   2   5   5   58.05    1.08
   2   5   5   58.24    1.14
   2  -5   5   57.98    1.08
  -2  -5  -5   58.45    1.54
  -2  -5  -5   59.99    1.13
   2  -5   5   57.69    1.07
  -2   5  -6    5.62    0.21
   2   5   6    5.43    0.32
   2   5   6    5.44    0.37
  -2   5  -6    5.03    0.40
   2  -5   6    4.96    0.32
  -2  -5  -6    6.24    0.54
   2  -5   6    5.18    0.21
  -2  -5  -6    5.60    0.42
  -2   5  -7  150.67    2.73
   2   5   7  142.99    2.50
   2   5   7  149.01    2.63
  -2   5  -7  152.02    2.34
   2  -5   7  143.51    2.53
  -2  -5  -7  148.05    2.72
  -2  -5  -7  150.54    2.64
   2  -5   7  146.47    2.39
   2   5   8   41.21    0.96
  -2   5  -8   43.86    1.37
   2   5   8   42.08    0.88
  -2   5  -8   43.10    0.66
   2  -5   8   41.54    0.65
  -2  -5  -8   40.16    1.01
   2  -5   8   41.21    0.89
  -2  -5  -8   43.15    1.18
  -2   5  -9   53.68    0.79
   2   5   9   50.89    1.05
   2   5   9   54.04    1.49
  -2   5  -9   53.89    1.21
   2  -5   9   52.49    0.77
  -2  -5  -9   53.83    1.23
  -2  -5  -9   55.32    1.12
   2  -5   9   51.86    1.37
   2   5  10   14.94    0.51
  -2   5 -10   14.44    0.98
   2   5  10   13.28    0.60
  -2   5 -10   16.01    0.35
   2  -5  10   14.36    0.27
   2  -5  10   16.85    0.57
  -2  -5 -10   14.27    0.65
  -2  -5 -10   14.81    0.52
   2   5  11   17.65    0.57
   2   5  11   19.27    0.67
  -2   5 -11   18.42    0.29
  -2   5 -11   19.53    0.71
  -2  -5 -11   20.29    0.62
   2  -5  11   18.03    0.35
   2  -5  11   18.76    0.62
  -2  -5 -11   18.67    0.72
   2   5  12  108.07    2.09
  -2   5 -12  107.40    2.17
   2   5  12  101.83    1.91
  -2   5 -12  105.72    1.41
   2  -5  12  102.21    1.99
   2  -5  12  102.19    1.40
  -2  -5 -12  106.28    2.58
  -2  -5 -12  107.92    2.02
   2   5  13   24.27    0.64
   2   5  13   25.98    0.77
   2  -5  13   23.86    0.75
  -2  -5 -13   25.30    0.82
  -2  -5 -13   26.35    0.95
   2   5  14   13.81    0.50
   2   5  14   15.55    0.96
  -2   5 -14   14.51    0.68
   2  -5  14   14.86    0.62
  -2  -5 -14   15.10    0.68
  -2  -5 -14   15.75    0.54
   2   5  15   30.31    0.90
   2   5  15   29.42    0.74
  -2   5 -15   33.56    0.99
   2  -5  15   29.93    0.86
  -2  -5 -15   29.92    0.77
  -2  -5 -15   31.74    1.37
   2   5  16    0.54    0.31
  -2   5 -16    0.09    0.34
   2   5  16    0.35    0.36
  -2  -5 -16    0.28    0.33
   2  -5  16    0.03    0.31
  -2  -5 -16    0.19    0.23
  -2  -5 -16    0.46    0.30
   2   5  17    1.53    0.28
  -2   5 -17    1.97    0.46
   2   5  17    1.78    0.40
  -2  -5 -17    1.86    0.40
   2  -5  17    1.61    0.40
  -2  -5 -17    2.18    0.30
  -2  -5 -17    1.67    0.44
   2   5  18    0.96    0.40
   2   5  18    0.99    0.26
  -2   5 -18    0.99    0.44
   2  -5  18    1.43    0.39
  -2  -5 -18    0.99    0.39
  -2  -5 -18    0.89    0.45
  -2  -5 -18    1.05    0.42
   2   5  19   15.06    1.14
   2   5  19   15.31    0.53
  -2   5 -19   15.70    0.85
   2  -5  19   14.88    0.74
  -2  -5 -19   16.50    0.58
  -2  -5 -19   15.68    1.13
  -2  -5 -19   15.60    0.82
   2   5  20    2.30    0.49
   2   5  20    2.37    0.50
  -2   5 -20    2.45    0.56
   2  -5  20    2.68    0.49
  -2  -5 -20    2.26    0.54
  -2  -5 -20    2.62    0.33
  -2  -5 -20    2.41    0.50
   2   5  21    9.32    0.45
  -2   5 -21    8.98    0.78
   2  -5  21    9.55    0.71
  -2  -5 -21    9.86    0.76
  -2  -5 -21    9.33    0.71
  -2  -5 -21   10.02    0.70
   2   5  22   -0.01    0.20
  -2   5 -22    0.82    0.46
   2  -5  22    0.18    0.36
  -2  -5 -22    0.29    0.44
  -2  -5 -22    0.00    0.24
  -2  -5 -22    0.34    0.40
   2   5  23    5.29    0.39
  -2   5 -23    5.52    0.69
  -2   5 -23    5.49    0.77
  -2  -5 -23    5.02    0.71
   2  -5  23    5.75    0.67
  -2  -5 -23    5.92    0.67
  -2  -5 -23    6.05    0.41
   2   5  24   -0.12    0.23
  -2   5 -24   -0.19    0.42
  -2   5 -24   -0.47    0.46
   2  -5  24   -0.14    0.43
  -2  -5 -24   -0.40    0.44
  -2  -5 -24    0.33    0.39
  -2  -5 -24    0.00    0.22
   2   6 -23    5.82    0.70
  -2   6  23    4.14    0.49
   2  -6 -23    4.52    0.83
   2  -6 -23    4.35    0.59
   2  -6 -23    3.72    0.79
  -2  -6  23    4.93    0.60
   2   6 -22    6.07    0.70
  -2   6  22    4.27    0.48
   2  -6 -22    3.83    0.58
   2  -6 -22    5.31    0.51
   2  -6 -22    5.24    0.52
  -2  -6  22    4.46    0.59
  -2   6  21   15.97    0.73
   2   6 -21   14.91    0.89
  -2   6  21   13.48    1.00
   2  -6 -21   13.87    0.69
   2  -6 -21   13.63    1.03
  -2  -6  21   14.79    1.22
   2  -6 -21   16.35    1.14
   2   6 -20    2.01    0.53
  -2   6  20    2.21    0.67
  -2   6  20    2.23    0.40
   2  -6 -20    1.60    0.40
   2  -6 -20    2.19    0.38
   2  -6 -20    0.00    0.69
  -2  -6  20    2.29    0.47
   2   6 -19   17.35    0.85
  -2   6  19   16.02    0.66
  -2   6  19   13.53    0.66
   2  -6 -19   15.16    0.65
   2  -6 -19   16.23    0.72
  -2  -6  19   15.48    0.75
   2  -6 -19   14.92    1.00
  -2   6  18    3.43    0.43
   2   6 -18    4.23    0.57
  -2   6  18    3.62    0.44
   2  -6 -18    4.18    0.46
   2  -6 -18    3.76    0.41
  -2  -6  18    3.73    0.48
   2  -6 -18    4.88    0.46
  -2   6  17    3.91    0.44
   2   6 -17    3.92    0.55
  -2   6  17    5.05    0.66
   2  -6 -17    4.25    0.46
  -2  -6  17    4.27    0.29
   2  -6 -17    4.08    0.40
  -2  -6  17    4.10    0.19
   2  -6 -17    4.39    0.46
  -2  -6  17    3.56    0.47
   2   6 -16   -0.07    0.60
   2   6 -16    0.35    0.12
  -2   6  16    0.32    0.29
  -2   6  16    0.45    0.27
   2  -6 -16    0.39    0.30
   2  -6 -16    0.27    0.30
  -2  -6  16    0.33    0.32
  -2  -6  16    0.36    0.13
  -2  -6  16    0.45    0.13
   2   6 -15   -0.09    0.29
  -2   6  15    0.18    0.21
   2   6 -15   -0.11    0.17
  -2   6  15   -0.04    0.24
   2  -6 -15    0.07    0.24
  -2  -6  15    0.05    0.11
  -2  -6  15    0.02    0.25
  -2  -6  15    0.02    0.11
   2  -6 -15    0.28    0.23
  -2   6  14    0.05    0.23
   2   6 -14    0.07    0.12
   2   6 -14    0.38    0.30
  -2   6  14    0.32    0.20
   2  -6 -14    0.11    0.27
  -2  -6  14   -0.01    0.24
  -2  -6  14   -0.03    0.11
   2  -6 -14    0.01    0.25
  -2  -6  14   -0.01    0.11
   2   6 -13   15.79    1.05
  -2   6  13   14.13    0.89
   2   6 -13   15.10    0.37
  -2   6  13   15.12    0.79
   2  -6 -13   14.99    0.87
  -2  -6  13   14.29    0.49
   2  -6 -13   15.27    0.62
  -2  -6  13   14.31    0.62
  -2   6  12    0.63    0.32
   2   6 -12    0.72    0.17
   2   6 -12    0.70    0.38
  -2   6  12    1.06    0.26
   2  -6 -12    1.23    0.30
  -2  -6  12    0.86    0.17
  -2  -6  12    0.58    0.34
   2  -6 -12    1.05    0.33
   2   6 -11   65.06    1.48
   2   6 -11   66.09    1.32
  -2   6  11   68.64    1.37
  -2   6  11   65.70    1.41
   2  -6 -11   63.63    1.71
  -2  -6  11   64.65    1.15
   2  -6 -11   64.27    1.43
  -2  -6  11   65.74    1.82
   2   6 -10   68.77    1.65
  -2   6  10   68.17    1.50
  -2   6  10   71.93    1.42
   2   6 -10   69.13    1.45
   2  -6 -10   70.05    1.92
   2  -6 -10   67.17    1.43
  -2  -6  10   69.37    1.50
  -2  -6  10   68.29    1.23
   2   6  -9  373.84    7.94
  -2   6   9  382.87    7.15
   2   6  -9  371.27    6.98
  -2   6   9  364.03    7.06
   2  -6  -9  363.66    7.06
   2  -6  -9  361.67    6.83
  -2  -6   9  367.43    7.06
  -2  -6   9  369.67    6.74
  -2   6   8   85.39    1.66
   2   6  -8   83.54    1.83
   2   6  -8   82.37    1.49
  -2   6   8   83.40    1.70
   2  -6  -8   83.60    1.74
  -2  -6   8   84.06    1.51
  -2  -6   8   84.28    1.74
   2  -6  -8   95.07    2.19
   2   6  -7   38.57    0.77
  -2   6   7   39.23    0.94
   2   6  -7   38.67    1.01
  -2   6   7   40.66    0.88
   2  -6  -7   37.10    0.92
  -2  -6   7   38.95    0.78
   2  -6  -7   38.84    0.90
  -2  -6   7   37.40    0.93
   2   6  -6    0.31    0.18
  -2   6   6    0.21    0.24
  -2   6   6    0.38    0.21
   2  -6  -6    0.25    0.25
  -2  -6   6    0.19    0.25
   2  -6  -6    0.41    0.42
  -2  -6   6    0.13    0.18
   2   6  -5   56.94    1.26
  -2   6   5   54.93    1.14
   2   6  -5   56.03    1.24
  -2   6   5   58.17    1.40
   2  -6  -5   56.14    1.16
  -2  -6   5   56.32    1.06
  -2  -6   5   55.26    1.19
   2  -6  -5   55.21    1.13
   2   6  -4   37.69    0.93
  -2   6   4   36.83    0.83
   2   6  -4   37.78    0.78
  -2   6   4   37.50    0.82
   2  -6  -4   35.94    0.83
   2  -6  -4   35.46    0.83
  -2  -6   4   36.34    0.76
  -2  -6   4   35.98    0.89
  -2   6   3    8.31    0.40
   2   6  -3    7.67    0.35
   2   6  -3    7.89    0.46
  -2   6   3    7.77    0.38
   2  -6  -3    7.77    0.40
  -2  -6   3    8.19    0.52
  -2  -6   3    7.74    0.46
   2  -6  -3    7.75    0.39
  -2   6   2    6.51    0.39
   2   6  -2    6.75    0.33
   2   6  -2    6.48    0.43
  -2   6   2    5.93    0.35
   2  -6  -2    6.20    0.36
  -2  -6   2    6.86    0.33
  -2  -6   2    6.94    0.44
   2  -6  -2    6.21    0.37
  -2   6   1    7.79    0.39
   2   6  -1    6.94    0.35
  -2   6   1    7.77    0.34
   2   6  -1    7.65    0.44
  -2  -6   1    7.51    0.46
   2  -6  -1    7.20    0.35
  -2  -6   1    7.14    0.34
   2  -6  -1    7.01    0.38
  -2   6   0    2.74    0.33
   2   6   0    3.11    0.28
  -2   6   0    3.13    0.26
   2  -6   0    2.76    0.27
   2  -6   0    2.71    0.31
  -2  -6   0    2.65    0.29
  -2  -6   0    3.02    0.38
  -2   6  -1  115.82    1.99
   2   6   1  115.66    2.29
  -2   6  -1  117.04    2.15
   2  -6   1  111.83    2.01
  -2  -6  -1  114.12    2.17
   2  -6   1  111.77    1.94
  -2  -6  -1  115.67    2.34
   2   6   2    4.69    0.34
  -2   6  -2    4.68    0.40
   2  -6   2    4.87    0.29
  -2  -6  -2    4.67    0.35
   2  -6   2    4.68    0.35
  -2   6  -3   85.78    1.50
  -2   6  -3   89.95    1.73
   2   6   3   85.24    1.58
   2  -6   3   83.56    1.87
   2  -6   3   84.32    1.47
  -2  -6  -3   87.09    1.65
   2   6   4   16.62    0.92
  -2   6  -4   14.99    0.40
   2   6   4   14.49    0.74
  -2   6  -4   15.34    0.60
   2  -6   4   14.20    0.79
  -2  -6  -4   15.06    0.64
   2  -6   4   14.78    0.40
  -2  -6  -4   12.57    0.51
  -2   6  -5   41.00    0.75
   2   6   5   38.56    0.87
   2   6   5   40.71    0.95
  -2   6  -5   40.81    1.00
   2  -6   5   39.05    1.15
  -2  -6  -5   39.69    0.92
  -2  -6  -5   39.64    1.02
   2  -6   5   38.87    0.73
  -2   6  -6    9.47    0.30
   2   6   6    9.11    0.44
   2   6   6    9.42    0.48
  -2   6  -6    9.28    0.83
   2  -6   6   10.15    0.46
  -2  -6  -6    9.31    0.46
   2  -6   6    8.53    0.43
  -2  -6  -6    8.26    0.55
  -2   6  -7   12.35    0.32
   2   6   7   11.17    0.46
   2   6   7   11.74    0.52
  -2   6  -7   12.27    0.59
   2  -6   7   10.73    0.31
  -2  -6  -7   11.19    0.61
   2  -6   7   10.49    0.47
  -2  -6  -7   11.50    0.50
   2   6   8    1.70    0.31
  -2   6  -8    1.35    0.40
   2   6   8    1.93    0.35
  -2   6  -8    1.44    0.16
   2  -6   8    1.45    0.26
  -2  -6  -8    1.52    0.32
  -2  -6  -8    1.51    0.40
   2  -6   8    1.21    0.31
  -2   6  -9  226.98    3.71
   2   6   9  226.97    4.26
   2   6   9  216.80    4.05
  -2   6  -9  229.61    4.41
   2  -6   9  218.10    4.08
  -2  -6  -9  228.37    4.92
   2  -6   9  217.12    3.55
  -2  -6  -9  229.31    4.26
   2   6  10   48.44    1.19
  -2   6 -10   48.21    1.26
   2   6  10   46.72    1.11
  -2   6 -10   50.88    0.92
   2  -6  10   45.05    1.49
   2  -6  10   48.78    0.89
  -2  -6 -10   50.00    1.19
  -2  -6 -10   48.93    1.30
   2   6  11   65.10    1.47
  -2   6 -11   68.20    1.57
  -2   6 -11   64.95    0.98
   2   6  11   62.78    1.35
   2  -6  11   62.98    1.05
   2  -6  11   63.37    1.41
  -2  -6 -11   66.44    1.41
  -2  -6 -11   66.34    2.04
  -2   6 -12   25.47    0.41
  -2   6 -12   26.29    1.32
   2   6  12   25.25    0.75
   2   6  12   28.01    0.86
   2  -6  12   24.46    0.40
  -2  -6 -12   25.21    0.90
  -2  -6 -12   26.15    0.79
   2  -6  12   25.15    0.80
   2   6  13   21.01    0.76
   2   6  13   19.23    0.64
  -2   6 -13   20.49    0.82
  -2   6 -13   19.58    0.36
   2  -6  13   18.88    0.35
   2  -6  13   19.42    1.06
  -2  -6 -13   19.87    0.82
  -2  -6 -13   20.01    0.68
   2   6  14    1.21    0.28
  -2   6 -14    0.80    0.40
  -2   6 -14    0.68    0.07
   2   6  14    0.69    0.58
   2  -6  14    0.84    0.34
   2  -6  14    0.66    0.07
  -2  -6 -14    0.95    0.63
  -2  -6 -14    0.64    0.30
   2   6  15    3.58    0.46
   2   6  15    3.80    0.57
  -2   6 -15    3.36    0.52
  -2  -6 -15    3.64    0.51
  -2  -6 -15    3.68    0.40
   2  -6  15    2.92    0.45
   2   6  16    0.31    0.31
   2   6  16   -0.02    0.39
  -2   6 -16    0.09    0.53
  -2  -6 -16    0.00    0.32
  -2  -6 -16   -0.09    0.24
   2  -6  16    0.06    0.31
   2   6  17   17.81    0.65
   2   6  17   20.80    1.23
  -2   6 -17   20.37    1.39
   2  -6  17   18.64    0.80
  -2  -6 -17   20.04    0.70
  -2  -6 -17   21.25    0.90
   2   6  18   12.90    0.73
   2   6  18   11.74    0.54
  -2   6 -18   12.60    0.79
   2  -6  18   11.55    1.08
  -2  -6 -18   11.94    0.86
  -2  -6 -18   12.72    0.71
  -2  -6 -18   12.03    0.79
   2   6  19    1.01    0.45
   2   6  19    1.22    0.31
  -2   6 -19    0.85    0.52
   2  -6  19    0.94    0.45
  -2  -6 -19    0.87    0.32
  -2  -6 -19    1.11    0.44
  -2  -6 -19    0.85    0.49
   2   6  20    8.35    0.67
  -2   6 -20    7.84    0.76
   2   6  20    6.89    0.73
  -2  -6 -20    6.86    0.49
   2  -6  20    8.67    1.05
  -2  -6 -20    4.37    1.16
  -2  -6 -20    7.36    0.66
   2   6  21    1.34    0.33
   2   6  21    1.30    0.50
  -2   6 -21    0.62    0.54
   2  -6  21    0.64    0.49
  -2  -6 -21    0.74    0.44
  -2  -6 -21    0.01    0.50
  -2  -6 -21    0.76    0.81
   2   6  22    1.10    0.33
   2   6  22    1.23    0.53
  -2   6 -22    1.27    0.55
   2  -6  22    1.20    0.84
  -2  -6 -22    0.00    0.31
  -2  -6 -22    1.14    0.86
  -2  -6 -22    1.74    0.76
  -2   7  22    8.03    0.64
   2   7 -22    8.21    0.88
  -2   7  22    8.90    0.66
   2  -7 -22    8.84    0.64
   2  -7 -22    9.13    0.74
  -2  -7  22    9.41    1.16
   2  -7 -22    9.00    1.03
   2   7 -21   14.39    0.96
  -2   7  21   15.74    1.13
  -2   7  21   12.88    0.73
   2  -7 -21   13.53    0.76
   2  -7 -21   14.37    0.83
  -2  -7  21   13.86    0.85
   2  -7 -21   14.44    1.09
   2   7 -20    0.38    0.45
  -2   7  20    0.29    0.36
  -2   7  20    0.34    0.34
   2  -7 -20   -0.09    0.32
   2  -7 -20   -0.01    0.38
   2  -7 -20    0.58    0.35
  -2  -7  20    0.32    0.41
   2   7 -19    5.65    0.71
  -2   7  19    6.75    0.55
  -2   7  19    5.69    0.56
   2  -7 -19    4.48    0.60
  -2  -7  19    4.76    0.61
   2  -7 -19    5.83    0.51
   2  -7 -19    5.29    0.57
   2   7 -18   36.34    1.85
  -2   7  18   35.06    1.55
  -2   7  18   39.09    1.49
  -2  -7  18   35.15    1.17
   2  -7 -18   36.80    1.15
   2  -7 -18   35.89    1.58
   2   7 -17    0.86    0.46
  -2   7  17    1.18    0.41
  -2   7  17    1.24    0.37
   2  -7 -17    0.00    0.37
   2  -7 -17    0.97    0.62
  -2  -7  17    1.15    0.73
   2   7 -16   18.84    0.90
  -2   7  16   18.60    0.70
  -2   7  16   17.28    0.75
   2  -7 -16   18.43    0.80
   2  -7 -16   17.94    0.75
  -2  -7  16   18.34    0.78
  -2  -7  16   18.68    0.58
  -2  -7  16   17.37    0.42
  -2   7  15    1.05    0.38
   2   7 -15    1.03    0.27
   2   7 -15    0.92    0.44
  -2   7  15    0.66    0.54
   2  -7 -15    0.00    0.35
  -2  -7  15    1.23    0.39
  -2  -7  15    1.14    0.18
   2  -7 -15    1.17    0.38
   2   7 -14    0.72    0.17
  -2   7  14    0.72    0.30
   2   7 -14    0.81    0.68
  -2   7  14    0.79    0.35
   2  -7 -14    0.64    0.34
  -2  -7  14    0.68    0.28
  -2  -7  14    0.66    0.36
   2  -7 -14    0.77    0.59
   2   7 -13   21.17    0.85
   2   7 -13   20.01    0.48
  -2   7  13   20.13    1.10
  -2   7  13   20.64    0.69
   2  -7 -13   20.62    0.78
  -2  -7  13   19.71    0.75
   2  -7 -13   19.97    0.73
  -2  -7  13   20.31    0.50
   2   7 -12    0.25    0.36
  -2   7  12    0.32    0.25
  -2   7  12    0.19    0.30
   2   7 -12    0.18    0.16
   2  -7 -12    0.47    0.46
   2  -7 -12    0.15    0.31
  -2  -7  12    0.26    0.17
  -2  -7  12    0.00    0.30
   2   7 -11    7.51    0.60
   2   7 -11    7.30    0.32
  -2   7  11    7.16    0.51
  -2   7  11    6.80    0.46
  -2  -7  11    7.33    0.33
   2  -7 -11    7.09    0.49
  -2  -7  11    7.66    0.52
  -2   7  10    4.50    0.46
   2   7 -10    4.95    0.54
   2   7 -10    5.19    0.29
  -2   7  10    4.69    0.39
   2  -7 -10    4.67    0.48
  -2  -7  10    4.52    0.30
   2  -7 -10    4.47    0.43
  -2  -7  10    5.93    0.46
  -2   7   9    0.49    0.32
   2   7  -9    0.33    0.35
   2   7  -9    0.30    0.20
  -2   7   9    0.35    0.27
   2  -7  -9    0.40    0.29
  -2  -7   9    0.73    0.54
  -2  -7   9    0.71    0.21
   2  -7  -9    0.29    0.32
   2   7  -8    2.91    0.47
   2   7  -8    2.88    0.28
  -2   7   8    3.48    0.42
   2  -7  -8    2.73    0.40
   2  -7  -8    3.62    0.44
  -2  -7   8    3.55    0.46
  -2  -7   8    3.45    0.43
   2   7  -7   42.86    1.15
   2   7  -7   42.92    1.13
  -2   7   7   41.06    1.04
  -2   7   7   44.89    1.34
   2  -7  -7   41.95    1.38
  -2  -7   7   43.02    1.15
  -2  -7   7   42.52    1.08
   2   7  -6    0.75    0.23
  -2   7   6    0.77    0.30
   2  -7  -6    0.47    0.30
  -2  -7   6    0.80    0.33
  -2  -7   6    1.02    0.39
   2  -7  -6    0.69    0.51
   2   7  -5   30.71    0.73
   2   7  -5   31.78    0.94
  -2   7   5   30.33    0.82
   2  -7  -5   30.46    0.82
   2  -7  -5   30.80    0.84
  -2  -7   5   31.72    0.89
  -2  -7   5   29.84    0.73
   2   7  -4   27.07    0.69
   2   7  -4   28.20    0.89
  -2   7   4   26.02    0.75
   2  -7  -4   31.23    0.85
   2  -7  -4   26.88    0.78
  -2  -7   4   27.50    0.70
   2   7  -3  122.57    2.25
  -2   7   3  121.07    2.59
   2  -7  -3  121.81    2.31
  -2  -7   3  122.68    2.27
  -2   7   2    0.28    0.23
   2   7  -2    0.28    0.23
  -2  -7   2    0.12    0.23
   2  -7  -2    0.33    0.25
  -2   7   1   62.48    1.28
   2   7  -1   63.93    1.43
   2   7  -1   61.87    1.24
  -2   7   1   66.73    1.37
   2  -7  -1   60.73    1.26
  -2  -7   1   64.34    1.43
  -2  -7   1   62.47    1.29
   2  -7  -1   62.21    1.31
  -2   7   0    0.13    0.24
   2   7   0    0.11    0.28
   2   7   0    0.00    0.22
  -2   7   0   -0.02    0.19
   2  -7   0    0.05    0.24
  -2  -7   0    0.00    0.26
  -2  -7   0   -0.09    0.34
   2  -7   0    0.21    0.21
   2   7   1   43.53    1.30
  -2   7  -1   44.48    1.21
   2   7   1   44.86    1.13
  -2   7  -1   46.78    1.12
   2  -7   1   43.00    0.94
   2  -7   1   43.16    1.03
  -2  -7  -1   43.45    1.17
  -2  -7  -1   44.12    1.04
  -2   7  -2  123.73    2.42
   2   7   2  116.08    2.19
  -2   7  -2  122.15    2.22
   2  -7   2  115.31    2.25
  -2  -7  -2  119.84    2.33
   2  -7   2  115.05    2.11
   2   7   3  106.88    2.07
  -2   7  -3  111.90    2.22
  -2   7  -3  108.71    1.97
   2  -7   3  107.59    2.47
   2  -7   3  107.09    1.96
  -2  -7  -3  109.52    2.15
  -2   7  -4    2.44    0.68
   2   7   4    1.38    0.34
  -2   7  -4    1.58    0.24
   2  -7   4    1.37    0.25
  -2  -7  -4    1.24    0.55
   2  -7   4    2.84    0.37
  -2  -7  -4    1.31    0.41
  -2   7  -5   28.65    0.88
   2   7   5   28.03    0.79
   2   7   5   29.38    0.84
  -2   7  -5   28.51    0.83
   2  -7   5   26.84    0.77
  -2  -7  -5   30.09    0.95
  -2  -7  -5   29.57    0.83
   2  -7   5   27.47    0.63
  -2   7  -6   38.64    1.05
   2   7   6   35.66    1.23
   2   7   6   38.79    0.99
  -2   7  -6   37.89    0.76
   2  -7   6   37.05    0.93
  -2  -7  -6   38.89    0.97
  -2  -7  -6   37.56    1.07
   2  -7   6   36.95    0.93
   2   7   7   26.59    0.81
  -2   7  -7   26.44    0.57
   2   7   7   25.26    1.04
  -2   7  -7   25.94    1.25
   2  -7   7   25.20    0.75
   2  -7   7   24.20    0.55
  -2  -7  -7   25.17    0.88
  -2  -7  -7   27.02    1.12
  -2   7  -8    0.04    0.32
   2   7   8   -0.02    0.26
   2   7   8   -0.37    0.49
  -2   7  -8    0.23    0.15
   2  -7   8    0.02    0.43
  -2  -7  -8    0.01    0.58
  -2  -7  -8    0.27    0.29
   2  -7   8    0.22    0.14
  -2   7  -9   48.77    1.72
   2   7   9   48.70    1.19
   2   7   9   46.71    1.14
  -2   7  -9   47.57    0.85
   2  -7   9   46.78    1.14
  -2  -7  -9   48.61    1.30
  -2  -7  -9   49.88    1.21
   2  -7   9   45.22    0.98
   2   7  10    5.01    0.46
   2   7  10    6.12    0.51
  -2   7 -10    5.06    0.23
  -2   7 -10    4.71    0.55
   2  -7  10    5.31    0.46
  -2  -7 -10    4.48    0.90
   2  -7  10    5.25    0.23
  -2  -7 -10    6.51    0.49
   2   7  11   12.22    0.63
  -2   7 -11   10.95    0.30
   2   7  11   12.09    0.57
  -2   7 -11   11.35    1.07
   2  -7  11   11.23    0.30
   2  -7  11   10.42    0.59
  -2  -7 -11   11.82    0.70
  -2  -7 -11   11.59    0.61
   2   7  12    1.53    0.35
   2   7  12    1.79    0.67
  -2   7 -12    1.36    0.47
  -2   7 -12    1.30    0.22
  -2  -7 -12    1.43    0.46
   2  -7  12    1.23    0.14
   2  -7  12    1.58    0.38
  -2  -7 -12    1.26    0.38
   2   7  13   30.25    0.98
  -2   7 -13   29.06    1.06
   2   7  13   28.34    1.21
  -2   7 -13   27.05    0.56
   2  -7  13   27.68    0.93
   2  -7  13   27.29    0.47
  -2  -7 -13   29.82    0.93
  -2  -7 -13   29.84    1.51
   2   7  14    6.31    0.76
   2   7  14    6.42    0.58
  -2   7 -14    6.88    1.07
   2  -7  14    7.30    0.87
  -2  -7 -14    7.64    0.85
  -2  -7 -14    7.48    0.66
   2   7  15    1.36    0.36
   2   7  15    1.44    0.44
  -2   7 -15    0.78    0.48
   2  -7  15    0.95    0.42
  -2  -7 -15    1.12    0.48
  -2  -7 -15    1.45    0.38
  -2   7 -16   12.06    0.83
   2   7  16   11.12    0.72
   2   7  16   11.82    0.59
   2  -7  16   10.33    0.70
  -2  -7 -16   11.98    0.81
  -2  -7 -16   12.16    0.95
   2   7  17    3.11    0.43
   2   7  17    3.78    0.54
  -2   7 -17    4.29    0.64
   2  -7  17    3.54    0.54
  -2  -7 -17    3.42    1.00
  -2  -7 -17    3.29    0.46
   2   7  18    0.20    0.68
   2   7  18    0.54    0.33
  -2   7 -18    0.50    0.48
   2  -7  18    0.53    0.41
  -2  -7 -18    0.30    0.47
  -2  -7 -18    0.60    0.56
   2   7  19    0.00    0.53
   2   7  19    0.81    0.44
  -2   7 -19    0.05    0.43
   2  -7  19    0.30    0.70
  -2  -7 -19    0.06    0.28
  -2  -7 -19   -0.03    0.40
  -2  -7 -19    0.03    0.34
   2   7  20    0.27    0.31
   2   7  20   -0.03    0.42
  -2   7 -20    0.20    0.74
   2  -7  20    0.31    0.43
  -2  -7 -20    0.23    0.38
  -2  -7 -20   -0.23    0.43
  -2  -7 -20   -0.18    0.30
   2   7  21   -0.21    0.30
   2   7  21   -0.06    0.43
  -2   7 -21   -0.10    0.81
   2  -7  21   -0.04    0.71
  -2  -7 -21    0.35    0.46
  -2  -7 -21   -0.04    0.31
  -2  -7 -21    0.07    0.41
  -2   8  20   20.11    0.96
   2   8 -20   19.61    1.77
  -2   8  20   21.90    0.92
   2  -8 -20   21.13    0.95
   2  -8 -20   19.66    0.85
  -2  -8  20   19.80    1.04
   2  -8 -20   20.00    1.46
   2   8 -19    0.42    0.54
  -2   8  19    0.31    0.68
  -2   8  19    0.39    0.38
   2  -8 -19    0.60    0.37
  -2  -8  19    0.26    0.44
   2  -8 -19    0.90    0.43
   2  -8 -19    0.00    0.43
   2   8 -18   -0.19    0.41
  -2   8  18    0.27    0.36
  -2   8  18    0.09    0.31
   2  -8 -18   -0.01    0.32
   2  -8 -18    0.20    0.34
  -2  -8  18   -0.11    0.37
   2   8 -17    6.76    0.78
  -2   8  17    7.93    0.60
  -2   8  17    7.01    0.66
   2  -8 -17    6.24    0.67
  -2  -8  17    7.77    0.69
   2  -8 -17    7.01    0.62
   2   8 -16   10.92    0.85
  -2   8  16   11.68    0.97
  -2   8  16    9.45    0.72
  -2  -8  16    9.62    0.72
   2  -8 -16   10.52    1.08
   2  -8 -16    9.97    0.73
  -2   8  15   16.79    0.83
  -2   8  15   18.00    0.75
   2   8 -15   19.68    1.47
   2   8 -15   16.29    0.64
   2  -8 -15   17.59    0.85
  -2  -8  15   16.50    0.66
  -2  -8  15   16.03    0.84
   2  -8 -15   16.39    0.79
  -2   8  14    3.48    0.43
   2   8 -14    2.65    0.60
   2   8 -14    2.93    0.26
  -2   8  14    2.50    0.81
   2  -8 -14    2.38    0.53
  -2  -8  14    3.80    0.51
  -2  -8  14    2.35    0.26
   2   8 -13    5.09    0.65
  -2   8  13    6.25    0.90
   2   8 -13    4.87    0.32
  -2   8  13    6.64    0.77
   2  -8 -13    5.70    0.54
   2  -8 -13    5.85    0.59
  -2  -8  13    5.43    0.32
  -2  -8  13    4.74    0.58
  -2   8  12   23.79    0.89
   2   8 -12   22.97    0.60
   2   8 -12   24.70    1.49
  -2   8  12   24.80    0.82
   2  -8 -12   23.49    0.91
  -2  -8  12   23.78    0.90
  -2  -8  12   23.98    0.83
   2  -8 -12   23.13    0.85
   2   8 -11    0.11    0.44
  -2   8  11    1.50    0.34
   2   8 -11    0.51    0.33
  -2   8  11    0.73    0.39
   2  -8 -11    0.85    0.61
   2  -8 -11    0.56    0.56
  -2  -8  11    0.89    0.39
  -2  -8  11    0.59    0.23
   2   8 -10    0.71    0.39
   2   8 -10    2.15    0.77
  -2   8  10    1.23    0.39
  -2   8  10    1.09    0.33
   2  -8 -10    1.11    0.40
  -2  -8  10    0.81    0.41
   2  -8 -10    0.89    0.37
  -2  -8  10    0.77    0.24
  -2   8   9   23.44    0.84
   2   8  -9   22.99    0.64
   2   8  -9   22.97    0.94
  -2   8   9   24.55    0.78
   2  -8  -9   24.38    0.87
  -2  -8   9   22.90    1.25
  -2  -8   9   22.89    0.64
   2  -8  -9   21.54    1.16
  -2   8   8    7.16    0.56
   2   8  -8    8.41    0.40
   2   8  -8    7.31    0.66
  -2   8   8    8.04    0.50
  -2  -8   8    6.98    0.59
  -2  -8   8    7.60    0.40
   2  -8  -8    6.72    0.53
   2  -8  -8    6.70    0.57
   2   8  -7    0.22    0.41
   2   8  -7    0.85    0.41
  -2   8   7    0.50    0.35
   2  -8  -7    0.76    0.37
  -2  -8   7    0.60    0.36
  -2  -8   7    0.61    0.25
  -2   8   6   19.36    0.71
   2   8  -6   20.06    0.62
  -2   8   6   19.78    0.76
   2  -8  -6   21.07    1.14
   2  -8  -6   19.47    0.73
  -2  -8   6   24.36    0.90
  -2  -8   6   20.15    0.64
   2   8  -5   25.66    0.74
   2   8  -5   28.02    0.99
  -2   8   5   27.16    0.86
  -2   8   5   28.30    0.84
   2  -8  -5   27.16    0.84
   2  -8  -5   26.52    1.24
  -2  -8   5   26.51    0.75
  -2   8   4   10.89    0.57
   2   8  -4   10.83    0.49
  -2   8   4    9.90    0.86
  -2  -8   4   10.66    0.50
   2  -8  -4   10.67    0.57
   2   8  -3    4.07    0.39
  -2   8   3    4.47    0.44
  -2   8   3    4.43    0.41
  -2  -8   3    3.64    0.49
   2  -8  -3    4.14    0.43
  -2  -8   3    3.68    0.38
   2   8  -2   16.30    0.75
   2   8  -2   15.91    0.61
  -2   8   2   17.88    0.68
  -2   8   2   17.12    0.64
   2  -8  -2   15.87    0.65
   2  -8  -2   16.15    0.63
  -2  -8   2   16.62    0.63
   2   8  -1    6.90    0.73
  -2   8   1    7.43    0.46
   2  -8  -1    7.48    0.47
  -2  -8   1    7.56    0.49
  -2   8   0    0.68    0.29
   2   8   0    0.58    0.29
  -2  -8   0    0.63    0.52
   2  -8   0    0.34    0.28
  -2   8  -1    0.51    0.31
   2   8   1    0.24    0.34
   2   8   1    0.43    0.28
  -2   8  -1    0.40    0.25
   2  -8   1    0.29    0.25
  -2  -8  -1    0.14    0.36
  -2  -8  -1    0.33    0.30
   2  -8   1    0.46    0.29
   2   8   2    0.28    0.29
   2   8   2    0.77    0.34
  -2   8  -2    0.41    0.33
  -2   8  -2    0.35    0.24
   2  -8   2    0.45    0.24
  -2  -8  -2    0.48    0.31
   2  -8   2   -0.01    0.29
  -2   8  -3    0.29    0.30
   2   8   3    0.19    0.45
  -2   8  -3    0.11    0.32
   2  -8   3    0.21    0.22
  -2  -8  -3   -0.16    0.26
   2  -8   3    0.14    0.27
  -2   8  -4    3.02    0.45
   2   8   4    3.25    0.41
  -2   8  -4    2.87    0.30
   2  -8   4    2.72    0.30
  -2  -8  -4    2.87    0.50
  -2  -8  -4    3.15    0.69
   2  -8   4    2.38    0.64
  -2   8  -5    4.52    0.48
   2   8   5    4.25    0.43
   2   8   5    3.29    0.48
  -2   8  -5    3.15    0.49
   2  -8   5    3.61    0.44
  -2  -8  -5    3.49    0.46
   2  -8   5    3.99    0.48
  -2  -8  -5    5.98    0.90
  -2   8  -6   27.11    1.39
   2   8   6   24.66    0.84
   2   8   6   26.07    0.91
  -2   8  -6   25.74    0.65
   2  -8   6   25.40    0.83
  -2  -8  -6   27.37    0.89
  -2  -8  -6   26.35    0.98
   2  -8   6   25.22    0.63
   2   8   7   11.09    0.67
  -2   8  -7   10.70    0.72
   2   8   7   11.36    0.59
  -2   8  -7   11.04    0.40
   2  -8   7   10.36    0.40
  -2  -8  -7   10.80    0.64
   2  -8   7    9.53    0.92
  -2  -8  -7   11.98    1.18
   2   8   8   14.68    1.10
   2   8   8   14.10    0.66
  -2   8  -8   15.00    0.76
  -2   8  -8   14.36    0.61
   2  -8   8   12.56    0.66
  -2  -8  -8   13.02    0.79
   2  -8   8   13.56    0.43
  -2  -8  -8   14.04    0.69
   2   8   9    7.25    0.54
  -2   8  -9    6.99    0.64
   2   8   9    7.10    0.57
  -2   8  -9    6.97    0.31
   2  -8   9    6.50    0.31
   2  -8   9    6.32    0.54
  -2  -8  -9    7.20    1.08
  -2  -8  -9    7.83    0.57
  -2   8 -10   30.66    1.61
   2   8  10   31.80    0.97
   2   8  10   32.77    1.07
  -2   8 -10   30.37    0.64
   2  -8  10   28.66    0.97
  -2  -8 -10   29.95    1.13
  -2  -8 -10   31.93    1.03
   2  -8  10   29.47    0.64
  -2   8 -11   20.31    0.95
  -2   8 -11   20.14    0.62
   2   8  11   18.73    1.27
   2   8  11   19.78    0.80
   2  -8  11   19.00    0.82
  -2  -8 -11   20.61    0.83
  -2  -8 -11   19.92    0.95
   2  -8  11   18.87    0.46
   2   8  12    3.64    0.56
   2   8  12    3.86    0.50
  -2   8 -12    4.25    0.35
  -2   8 -12    4.38    0.62
   2  -8  12    4.36    0.34
   2  -8  12    4.53    0.52
  -2  -8 -12    4.49    0.54
  -2  -8 -12    4.65    0.62
   2   8  13    2.07    0.48
   2   8  13    2.04    0.43
  -2   8 -13    1.97    0.54
   2  -8  13    1.27    0.75
  -2  -8 -13    1.86    0.76
  -2  -8 -13    1.41    0.54
   2   8  14    0.76    0.39
   2   8  14    0.94    0.72
  -2   8 -14    0.36    0.50
  -2  -8 -14    1.00    0.42
  -2  -8 -14    0.82    0.51
   2  -8  14    0.65    0.42
   2   8  15    2.22    0.46
  -2   8 -15    2.83    0.63
   2   8  15    2.26    0.54
  -2  -8 -15    2.32    0.62
   2  -8  15    2.69    0.51
  -2  -8 -15    2.74    0.52
   2   8  16    4.04    0.51
   2   8  16    3.43    0.61
  -2   8 -16    4.17    1.11
   2  -8  16    3.92    0.58
  -2  -8 -16    4.41    0.54
  -2  -8 -16    3.50    0.68
  -2   8 -17    5.86    0.80
   2   8  17    5.43    1.06
   2   8  17    5.07    0.55
   2  -8  17    6.01    0.67
  -2  -8 -17    5.17    0.59
  -2  -8 -17    5.07    0.76
   2   8  18   21.40    1.33
   2   8  18   24.46    1.10
  -2   8 -18   23.69    1.28
   2  -8  18   21.32    1.05
  -2  -8 -18   22.84    1.18
  -2  -8 -18   22.34    0.96
   2   8  19   20.30    0.92
   2   8  19   22.71    1.12
  -2   8 -19   22.04    1.31
   2  -8  19   21.52    1.09
  -2  -8 -19   21.60    1.09
  -2  -8 -19   22.95    0.99
  -2  -8 -19   20.63    1.87
  -2   9  17    0.46    0.40
   2   9 -17    0.60    0.54
  -2   9  17    0.63    0.46
   2  -9 -17   -0.01    0.44
   2  -9 -17    0.66    0.46
  -2  -9  17    0.39    0.46
  -2   9  16   10.28    0.68
   2   9 -16   10.11    1.42
  -2   9  16    9.22    0.76
   2  -9 -16    9.01    0.79
   2  -9 -16    9.07    0.74
  -2  -9  16    9.23    0.78
   2   9 -15    0.67    0.55
  -2   9  15    0.41    0.64
  -2   9  15    0.78    0.47
   2  -9 -15    0.06    0.44
   2  -9 -15    0.83    0.46
  -2  -9  15    0.37    0.76
   2   9 -14    0.84    0.24
  -2   9  14    0.99    0.78
   2   9 -14    0.94    0.56
  -2   9  14    1.00    0.41
   2  -9 -14    0.94    0.79
   2  -9 -14    0.00    0.45
  -2  -9  14    1.14    0.48
  -2  -9  14    0.86    0.40
   2   9 -13    4.30    1.16
   2   9 -13    3.99    0.33
  -2   9  13    4.95    0.53
  -2   9  13    4.70    0.99
   2  -9 -13    4.24    0.57
   2  -9 -13    5.39    0.64
  -2  -9  13    4.39    0.61
  -2  -9  13    4.53    0.35
   2   9 -12    2.30    0.64
   2   9 -12    2.33    0.31
  -2   9  12    2.58    0.78
  -2   9  12    2.48    0.54
   2  -9 -12    2.55    0.55
  -2  -9  12    2.26    0.31
  -2  -9  12    2.83    0.54
   2   9 -11   13.11    0.88
   2   9 -11   11.68    0.49
  -2   9  11   12.58    0.69
  -2   9  11   13.56    0.78
   2  -9 -11   12.70    0.79
  -2  -9  11   12.69    0.78
   2  -9 -11   12.43    0.74
  -2  -9  11   11.96    0.50
   2   9 -10    9.65    0.70
  -2   9  10    9.40    0.68
   2   9 -10   10.27    1.27
  -2   9  10    9.86    0.61
  -2  -9  10   10.00    0.70
   2  -9 -10   11.04    0.70
  -2  -9  10    9.93    0.71
  -2   9   9    1.06    0.38
   2   9  -9    0.49    0.50
   2   9  -9    0.60    0.26
  -2   9   9    0.49    0.42
   2  -9  -9    0.76    0.42
  -2  -9   9    1.02    0.72
  -2  -9   9    0.59    0.28
   2  -9  -9    0.06    0.39
   2   9  -8   21.99    1.51
  -2   9   8   17.79    0.83
   2   9  -8   17.41    0.63
   2  -9  -8   16.69    0.79
   2  -9  -8   17.93    0.85
  -2  -9   8   17.62    0.86
  -2  -9   8   18.20    0.64
   2   9  -7   25.65    1.08
  -2   9   7   27.32    0.99
   2   9  -7   28.17    1.14
   2  -9  -7   27.13    0.97
   2  -9  -7   28.30    1.01
  -2  -9   7   27.41    1.07
  -2  -9   7   27.29    0.82
  -2   9   6    8.51    0.65
   2   9  -6    9.57    0.52
  -2   9   6   10.21    0.62
   2  -9  -6    9.64    0.66
  -2  -9   6    9.38    0.52
   2   9  -5   14.15    0.84
  -2   9   5   14.81    0.70
   2   9  -5   13.51    0.90
  -2   9   5   14.63    1.11
  -2  -9   5   14.33    0.62
   2  -9  -5   13.24    0.72
  -2  -9   5   14.10    0.80
  -2   9   4   19.26    1.19
   2   9  -4   19.43    0.72
  -2  -9   4   18.70    0.73
   2  -9  -4   19.33    1.21
   2   9  -3   33.87    1.34
  -2   9   3   33.80    1.04
   2  -9  -3   33.60    1.08
   2  -9  -3   33.35    1.48
  -2  -9   3   34.28    1.02
   2   9  -2   66.61    1.56
  -2   9   2   67.92    1.62
   2  -9  -2   67.53    2.03
  -2  -9   2   66.65    1.58
   2   9  -1    5.67    0.50
  -2   9   1    6.76    0.56
  -2   9   1    6.63    0.51
   2  -9  -1    5.49    0.79
  -2  -9   1    6.06    0.84
   2   9   0    3.64    0.71
  -2   9   0    3.93    0.43
   2  -9   0    3.05    0.46
   2  -9   0    3.80    0.68
  -2  -9   0    3.37    0.74
  -2   9  -1    0.92    0.33
   2   9   1    1.45    0.38
  -2  -9  -1    1.18    0.38
   2  -9   1    1.51    0.56
  -2   9  -2    3.20    0.38
   2   9   2    4.20    0.47
  -2   9  -2    3.50    0.50
   2  -9   2    3.18    0.61
  -2  -9  -2    3.87    0.48
  -2   9  -3    3.11    0.59
   2   9   3    3.57    0.51
   2   9   3    3.56    0.46
  -2   9  -3    3.86    0.55
   2  -9   3    2.33    0.57
  -2  -9  -3    3.25    0.49
   2  -9   3    2.93    0.45
  -2   9  -4   12.10    0.52
   2   9   4   11.29    0.65
  -2   9  -4   10.10    0.75
   2  -9   4   11.62    0.69
   2  -9   4   11.39    0.51
  -2  -9  -4   11.42    0.70
   2   9   5   17.21    0.85
  -2   9  -5   16.16    0.84
   2   9   5   14.25    1.10
  -2   9  -5   14.91    0.56
   2  -9   5   14.01    0.55
  -2  -9  -5   14.15    1.17
   2  -9   5   14.20    0.75
   2   9   6   15.87    0.83
   2   9   6   16.10    0.77
  -2   9  -6   14.22    0.86
  -2   9  -6   14.73    0.55
   2  -9   6   14.33    0.75
  -2  -9  -6   16.23    0.79
   2  -9   6   15.28    0.55
   2   9   7   54.98    1.46
  -2   9  -7   57.28    1.61
   2   9   7   56.75    1.56
  -2   9  -7   53.67    1.42
   2  -9   7   54.57    1.17
  -2  -9  -7   57.13    1.66
  -2  -9  -7   57.38    1.54
   2  -9   7   54.14    1.92
   2   9   8    0.64    0.76
   2   9   8    0.74    0.42
  -2   9  -8    0.71    0.23
  -2   9  -8    0.91    0.50
  -2  -9  -8    0.46    0.50
   2  -9   8    0.83    0.44
   2  -9   8    0.86    0.38
  -2  -9  -8    0.58    0.44
  -2   9  -9    1.16    0.50
   2   9   9    1.21    0.43
  -2   9  -9    0.83    0.23
   2   9   9    1.27    0.44
  -2  -9  -9    0.23    0.51
   2  -9   9    0.92    0.24
  -2  -9  -9    1.54    0.44
   2  -9   9    0.76    0.41
   2   9  10    4.53    0.64
  -2   9 -10    5.60    0.33
   2   9  10    6.77    0.57
  -2   9 -10    5.23    0.69
   2  -9  10    5.55    0.93
   2  -9  10    5.37    0.48
  -2  -9 -10    6.36    0.62
  -2  -9 -10    6.42    0.70
  -2   9 -11    5.22    0.30
   2   9  11    4.83    0.64
   2   9  11    5.89    0.60
  -2   9 -11    4.75    0.70
   2  -9  11    5.74    0.31
  -2  -9 -11    4.36    0.72
  -2  -9 -11    6.27    0.63
   2  -9  11    4.83    0.60
  -2   9 -12   10.52    0.89
   2   9  12    9.87    0.71
   2   9  12   10.91    0.79
   2  -9  12    9.50    0.76
  -2  -9 -12    9.80    1.40
  -2  -9 -12   11.47    0.78
   2   9  13   18.69    0.94
   2   9  13   18.04    0.88
  -2   9 -13   16.85    1.08
   2  -9  13   16.40    0.92
  -2  -9 -13   18.92    0.96
  -2  -9 -13   17.14    1.04
   2   9  14    6.59    0.64
   2   9  14    6.34    0.72
  -2   9 -14    7.08    1.29
  -2  -9 -14    7.06    1.12
  -2  -9 -14    6.43    0.80
   2  -9  14    6.02    0.69
   2   9  15    2.61    0.86
   2   9  15    2.49    0.62
  -2   9 -15    2.84    0.72
   2  -9  15    2.44    0.94
  -2  -9 -15    2.25    0.70
  -2  -9 -15    3.04    0.58
   2   9  16   15.28    1.49
   2   9  16   15.64    1.31
  -2   9 -16   14.14    1.12
   2  -9  16   13.68    0.93
  -2  -9 -16   12.46    1.66
  -2  -9 -16   14.67    0.90
   2  10 -14   28.42    1.37
  -2  10  14   28.36    1.07
  -2  10  14   28.99    1.78
   2 -10 -14   26.27    1.16
   2 -10 -14   29.56    1.25
  -2 -10  14   27.57    1.23
  -2 -10  14   27.16    0.78
  -2  10  13   22.93    1.12
   2  10 -13   20.96    1.87
   2  10 -13   19.66    0.67
  -2  10  13   23.53    1.02
   2 -10 -13   21.67    1.66
  -2 -10  13   20.99    1.14
  -2 -10  13   21.82    0.99
   2 -10 -13   21.20    1.06
  -2  10  12   16.51    0.98
   2  10 -12   15.08    1.14
   2  10 -12   17.35    0.64
  -2  10  12   19.07    1.37
  -2 -10  12   16.39    0.65
  -2 -10  12   17.48    1.03
   2 -10 -12   17.82    1.02
   2 -10 -12   15.10    0.92
   2  10 -11    4.31    0.40
  -2  10  11    6.75    0.62
   2  10 -11    4.28    0.81
  -2  10  11    4.41    0.67
   2 -10 -11    4.72    0.68
   2 -10 -11    5.59    0.68
  -2 -10  11    4.36    0.70
  -2 -10  11    3.90    0.42
  -2  10  10   10.86    0.72
   2  10 -10   11.06    0.98
   2  10 -10   10.56    0.80
  -2  10  10    9.59    0.83
   2 -10 -10   10.03    0.82
  -2 -10  10   10.53    0.55
  -2 -10  10    8.66    1.33
   2 -10 -10   12.13    1.22
   2  10  -9   17.32    0.68
  -2  10   9   16.92    0.94
   2 -10  -9   17.73    0.93
   2 -10  -9   16.79    1.42
  -2 -10   9   17.02    0.98
  -2 -10   9   16.96    0.98
   2  10  -8   20.79    1.69
   2  10  -8   14.72    0.65
  -2  10   8   16.62    0.90
   2 -10  -8   18.89    0.92
  -2 -10   8   15.33    0.98
   2 -10  -8   14.61    1.39
  -2 -10   8   14.88    0.95
   2  10  -7   10.28    0.58
  -2  10   7   11.31    0.73
   2  10  -7   12.67    0.98
  -2  10   7   10.38    0.77
   2 -10  -7   10.29    0.79
   2 -10  -7   11.12    0.78
  -2 -10   7   10.32    0.59
  -2 -10   7   13.31    1.39
   2  10  -6   13.02    0.68
   2  10  -6   16.97    1.00
  -2  10   6   13.10    0.82
   2 -10  -6   13.63    0.85
   2 -10  -6   17.77    0.86
  -2 -10   6   13.92    0.67
  -2 -10   6   11.63    0.87
   2  10  -5   17.35    0.79
  -2  10   5   18.23    1.39
   2 -10  -5   17.51    0.93
  -2 -10   5   17.20    0.79
   2  10  -4  117.47    2.56
  -2  10   4  128.01    2.91
  -2  10   4  119.45    3.38
  -2 -10   4  118.73    2.66
   2 -10  -4  117.01    2.74
   2  10  -3    9.98    0.64
  -2  10   3    9.22    0.69
  -2  10   3   10.49    0.77
   2 -10  -3    8.05    0.69
  -2 -10   3    8.21    0.67
  -2 -10   3   11.54    0.88
   2  10  -2   26.01    0.94
  -2  10   2   26.94    0.98
   2 -10  -2   25.50    0.97
  -2 -10   2   24.44    0.95
  -2  10   1    2.08    0.45
   2  10  -1    1.86    0.44
   2 -10  -1    1.91    0.44
   2 -10  -1    1.50    0.48
  -2 -10   1    1.76    0.75
  -2  10   0   -0.14    0.30
   2  10   0    0.12    0.32
  -2 -10   0    0.15    0.54
   2 -10   0    0.07    0.30
   2  10   1    3.77    0.54
  -2  10  -1    4.05    0.47
   2 -10   1    4.33    0.47
  -2 -10  -1    4.15    0.55
  -2  10  -2    6.18    0.65
   2  10   2    6.39    0.92
  -2  10  -2    5.70    0.49
   2 -10   2    5.88    0.48
   2 -10   2    4.54    0.58
  -2 -10  -2    5.23    0.60
  -2  10  -3   -0.03    0.52
   2  10   3    1.60    0.46
  -2  10  -3    1.60    0.56
   2 -10   3    1.63    0.37
  -2 -10  -3    1.62    0.46
   2 -10   3    1.57    0.48
   2  10   4    8.09    0.73
  -2  10  -4    9.27    0.53
  -2  10  -4    8.24    0.75
   2  10   4   11.00    0.68
   2 -10   4    9.30    0.67
   2 -10   4    8.54    0.52
  -2 -10  -4    8.97    0.71
   2  10   5    1.25    0.47
  -2  10  -5    1.26    0.33
  -2  10  -5   -0.07    0.53
  -2 -10  -5    1.32    0.48
   2 -10   5    1.01    0.77
   2 -10   5    1.19    0.33
   2  10   6   13.31    0.86
   2  10   6   12.83    0.81
  -2  10  -6   12.52    0.57
  -2  10  -6   14.05    0.88
   2 -10   6   13.77    0.82
  -2 -10  -6   14.54    1.30
   2 -10   6   12.73    0.79
  -2 -10  -6   12.40    0.97
   2  10   7    8.96    0.79
   2  10   7    8.77    0.69
  -2  10  -7    8.13    0.47
  -2  10  -7    8.16    0.80
  -2 -10  -7    8.01    0.77
   2 -10   7    6.42    0.70
   2 -10   7    8.44    0.46
  -2 -10  -7    9.36    0.86
  -2  10  -8    5.42    0.76
   2  10   8    5.71    0.65
  -2  10  -8    5.77    0.41
   2 -10   8    5.66    0.40
   2 -10   8    4.46    0.64
  -2 -10  -8    6.44    0.80
  -2 -10  -8    6.00    0.70
  -2  10  -9    8.56    0.44
   2  10   9    8.69    0.77
   2  10   9    8.53    0.73
  -2  10  -9   10.11    1.37
   2 -10   9    8.03    0.44
  -2 -10  -9    7.48    0.90
  -2 -10  -9    8.86    0.79
   2 -10   9    7.36    0.72
   2  10  10    4.17    0.65
   2  10  10    5.75    0.67
  -2  10 -10    4.42    0.76
  -2  10 -10    4.01    0.54
   2 -10  10    4.18    0.35
  -2 -10 -10    4.97    0.68
   2 -10  10    1.54    1.00
  -2 -10 -10    3.03    1.20
   2  10  11    0.71    0.48
   2  10  11    0.57    0.52
  -2  10 -11    1.07    0.58
   2 -10  11    0.73    0.49
  -2 -10 -11    0.17    0.59
  -2 -10 -11    0.86    0.53
   2  10  12    4.29    0.71
   2  10  12    4.87    0.66
  -2  10 -12    4.46    0.79
   2 -10  12    4.94    0.66
  -2 -10 -12    4.25    0.78
  -2 -10 -12    4.11    0.70
   2  10  13    0.17    0.67
   2  10  13   -0.03    0.39
  -2  10 -13   -0.12    0.53
   2 -10  13   -0.12    0.39
  -2 -10 -13    0.12    0.86
  -2 -10 -13    0.76    0.75
   2  11  -8   14.46    1.10
  -2  11   8   16.02    0.98
  -2  11   8   15.19    0.91
   2  11  -8   14.12    0.72
   2 -11  -8   13.97    0.93
   2 -11  -8   15.39    0.98
  -2 -11   8   13.60    1.55
  -2 -11   8   14.85    1.09
   2  11  -7    1.25    0.76
   2  11  -7    1.84    0.42
  -2  11   7    1.98    0.59
   2 -11  -7    1.27    0.57
  -2 -11   7    0.77    0.66
  -2 -11   7    1.71    0.72
   2 -11  -7   -0.06    0.58
   2  11  -6   13.50    1.08
  -2  11   6   14.76    0.92
   2  11  -6   12.98    0.73
  -2  11   6   15.19    0.92
   2 -11  -6   13.33    0.89
  -2 -11   6   13.57    0.75
   2 -11  -6   13.76    1.39
   2  11  -5    3.01    0.50
  -2  11   5    3.50    1.01
  -2  11   5    4.18    0.60
  -2 -11   5    2.67    0.53
   2  11  -4   -0.40    0.37
  -2  11   4   -0.07    0.62
   2 -11  -4    0.00    0.73
  -2 -11   4    0.09    0.34
  -2  11   3    7.74    0.70
   2  11  -3    8.08    1.01
  -2 -11   3    8.04    0.68
   2 -11  -3    7.45    0.69
  -2  11   2    9.17    0.70
   2  11  -2    8.28    0.68
  -2 -11   2    8.56    0.71
   2 -11  -2    9.24    0.71
   2  11  -1    0.27    0.39
  -2  11   1    0.47    0.40
   2 -11  -1    0.26    0.39
  -2 -11   1    0.38    0.43
   2  11   0   10.05    1.09
  -2  11   0    9.26    0.81
  -2  11   0    9.88    0.66
   2 -11   0    8.75    0.67
  -2 -11   0    9.67    1.14
   2  11   1    2.23    0.51
  -2  11  -1    1.44    0.43
   2 -11   1    1.49    0.74
  -2 -11  -1    1.14    0.84
  -2  11  -2    0.95    0.39
   2  11   2    1.25    0.48
  -2 -11  -2    0.59    0.49
   2 -11   2    0.73    0.64
  -2  11  -3   -0.04    0.58
   2  11   3    1.81    0.53
  -2  11  -3    1.87    0.40
   2 -11   3    1.54    0.53
  -2 -11  -3    1.87    0.54
  -2  11  -4    0.01    0.46
  -2  11  -4    0.35    0.30
   2  11   4    0.44    0.41
   2 -11   4   -0.02    0.48
   2 -11   4   -0.07    0.41
  -2 -11  -4   -0.12    0.43
   2  11   5    1.24    0.56
  -2  11  -5    0.04    0.54
   2  11   5    0.82    0.80
  -2  11  -5    0.93    0.35
   2 -11   5    0.88    0.50
  -2 -11  -5    1.25    0.52
   2 -11   5    0.85    0.36
  -2  11  -6    0.65    0.31
   2  11   6    0.00    0.82
   2  11   6   -0.09    0.75
  -2  11  -6   -0.05    0.51
   2 -11   6    0.32    0.74
  -2 -11  -6    0.11    0.54
  -2 -11  -6    0.33    0.48
   2 -11   6    0.54    0.31
   2  11   7    1.53    0.55
  -2  11  -7   -0.12    0.64
   2  11   7    0.84    0.58
  -2  11  -7    2.13    0.36
   2 -11   7    1.30    0.54
  -2 -11  -7    1.68    0.65
   2 -11   7    1.05    0.34
  -2 -11  -7    1.65    0.99
   3   0 -27    0.43    0.58
   3   0 -27    0.01    0.56
   3   0 -26   11.50    0.66
   3   0 -26   11.26    0.67
   3   0 -25   -0.02    0.28
   3   0 -25    0.11    0.27
   3   0 -24   18.93    0.73
   3   0 -24   19.01    1.03
   3   0 -23    0.31    0.44
   3   0 -23   -0.35    0.27
  -3   0  23    0.21    0.22
  -3   0  23    0.03    0.21
   3   0 -22   53.42    1.23
   3   0 -22   51.98    1.21
  -3   0  22   53.96    1.12
  -3   0  22   52.53    0.94
   3   0 -21    0.02    0.11
   3   0 -21    0.06    0.19
   3   0 -21   -0.31    0.31
  -3   0  21    0.05    0.19
  -3   0  21   -0.13    0.21
   3   0 -20   14.03    0.53
   3   0 -20   15.31    0.39
   3   0 -20   15.23    0.52
  -3   0  20   14.44    0.36
  -3   0  20   14.76    0.51
   3   0 -19   -0.02    0.31
   3   0 -19    0.33    0.19
   3   0 -19    0.01    0.13
  -3   0  19    0.04    0.12
  -3   0  19   -0.01    0.18
   3   0 -18   39.19    0.72
   3   0 -18   38.53    1.05
   3   0 -18   38.16    1.04
  -3   0  18   37.33    0.69
  -3   0  18   36.76    0.67
   3   0 -17   -0.08    0.20
   3   0 -17   -0.02    0.16
   3   0 -17    0.20    0.16
  -3   0  17   -0.16    0.13
  -3   0  17    0.03    0.20
   3   0 -16   73.64    1.32
   3   0 -16   73.41    1.31
   3   0 -16   77.95    1.27
  -3   0  16   74.27    1.23
  -3   0  16   74.05    1.20
   3   0 -15    0.01    0.11
   3   0 -15    0.15    0.21
   3   0 -15   -0.02    0.13
  -3   0  15   -0.08    0.18
  -3   0  15    0.04    0.10
   3   0 -14  140.52    2.24
   3   0 -14  132.53    2.19
   3   0 -14  130.97    2.17
  -3   0  14  134.58    2.12
  -3   0  14  133.72    2.14
  -3   0  14  140.27    2.28
   3   0 -13    0.07    0.11
   3   0 -13   -0.15    0.19
   3   0 -13    0.08    0.12
  -3   0  13    0.00    0.11
  -3   0  13    0.05    0.11
   3   0 -12    4.60    0.21
   3   0 -12    4.87    0.20
   3   0 -12    4.85    0.20
  -3   0  12    5.01    0.21
  -3   0  12    5.33    0.30
   3   0 -11    0.00    0.10
   3   0 -11   -0.03    0.09
   3   0 -11   -0.02    0.09
  -3   0  11    0.07    0.09
  -3   0  11    0.10    0.11
   3   0 -10  412.07    6.99
   3   0 -10  390.98    6.54
   3   0 -10  390.21    6.52
  -3   0  10  408.63    6.78
  -3   0  10  390.57    6.84
   3   0  -9   -0.03    0.11
   3   0  -9    0.01    0.07
   3   0  -9    0.17    0.12
  -3   0   9    0.16    0.13
  -3   0   9    0.06    0.19
   3   0  -8  946.67   18.38
   3   0  -8  912.06   17.30
   3   0  -8  923.76   17.67
  -3   0   8  904.51   17.60
  -3   0   8  943.94   17.81
   3   0  -7    0.11    0.06
   3   0  -7    0.03    0.10
   3   0  -7    0.07    0.06
  -3   0   7    0.11    0.09
  -3   0   7    0.00    0.08
   3   0  -6  109.08    1.70
   3   0  -6  105.76    1.37
  -3   0   6  106.30    1.56
  -3   0   6  106.22    1.57
  -3   0   6  110.18    1.41
   3   0  -5    0.12    0.06
   3   0  -5    0.25    0.10
  -3   0   5    0.20    0.03
  -3   0   5    0.09    0.10
  -3   0   5    0.23    0.10
   3   0  -4  252.27    3.90
   3   0  -4  259.36    3.59
  -3   0   4  262.24    3.59
  -3   0   4  249.89    3.99
  -3   0   4  251.19    3.88
   3   0  -3    0.05    0.09
   3   0  -3    0.09    0.02
  -3   0   3    0.06    0.09
  -3   0   3    0.11    0.09
   3   0  -2  283.62    4.50
   3   0  -2  273.26    3.67
  -3   0   2  276.99    4.33
  -3   0   2  300.18    4.08
  -3   0   2  279.90    4.46
   3   0  -1   -0.05    0.08
   3   0  -1    0.00    0.03
  -3   0   1   -0.01    0.08
  -3   0   1   -0.02    0.08
  -3   0   1    0.07    0.04
   3   0   0   52.90    0.74
  -3   0   0   52.73    0.75
  -3   0   0   55.43    0.64
  -3   0   0   55.27    0.68
  -3   0   0   54.09    0.76
   3   0   1    0.24    0.13
   3   0   1    0.11    0.04
  -3   0  -1    0.02    0.14
  -3   0  -1    0.16    0.04
  -3   0  -1    0.10    0.08
  -3   0  -1    0.25    0.08
   3   0   2  731.70   13.11
   3   0   2  715.85   12.63
  -3   0  -2  757.81   13.83
  -3   0  -2  746.57   13.54
  -3   0  -2  754.47   13.45
  -3   0  -2  764.25   13.68
   3   0   3    0.03    0.06
  -3   0  -3    0.12    0.06
  -3   0  -3    0.03    0.07
  -3   0  -3    0.11    0.06
  -3   0  -3    0.02    0.06
   3   0   4   95.97    1.37
  -3   0  -4   97.68    1.44
  -3   0  -4   98.71    1.40
  -3   0  -4   97.51    1.37
   3   0   5    0.07    0.06
  -3   0  -5    0.15    0.06
  -3   0  -5    0.10    0.14
  -3   0  -5    0.04    0.08
   3   0   6    7.44    0.20
  -3   0  -6    7.65    0.22
  -3   0  -6    7.94    0.15
  -3   0  -6    7.61    0.21
   3   0   7    0.03    0.05
  -3   0  -7    0.33    0.06
  -3   0  -7    0.00    0.19
  -3   0  -7    0.07    0.12
   3   0   8   71.97    0.95
  -3   0  -8   74.19    1.20
  -3   0  -8   73.91    1.18
  -3   0  -8   75.47    1.00
   3   0   9   -0.04    0.09
  -3   0  -9    0.09    0.12
  -3   0  -9   -0.15    0.13
  -3   0  -9    0.02    0.08
   3   0  10 1428.14   29.81
  -3   0 -10 1446.94   31.99
  -3   0 -10 1480.70   33.09
  -3   0 -10 1545.59   32.53
   3   0  11    0.07    0.09
  -3   0 -11   -0.14    0.18
  -3   0 -11    0.12    0.31
   3   0  12  293.12    4.51
  -3   0 -12  292.66    5.22
  -3   0 -12  293.28    5.52
  -3   0 -12  316.32    4.80
   3   0  13    0.04    0.05
  -3   0 -13    0.07    0.08
  -3   0 -13    0.02    0.18
  -3   0 -13   -0.08    0.19
   3   0  14    5.43    0.15
  -3   0 -14    5.64    0.16
  -3   0 -14    5.74    0.38
  -3   0 -14    5.57    0.37
   3   0  15    0.10    0.04
  -3   0 -15   -0.09    0.19
  -3   0 -15   -0.23    0.19
  -3   0 -15    0.03    0.06
   3   0  16    1.25    0.07
  -3   0 -16    1.36    0.08
  -3   0 -16    1.26    0.08
  -3   0 -16    0.93    0.31
  -3   0 -16    1.23    0.31
  -3   0 -17   -0.01    0.02
  -3   0 -17    0.00    0.03
  -3   0 -17   -0.12    0.35
  -3   0 -17   -0.01    0.35
  -3   0 -18   34.11    0.96
  -3   0 -18   35.62    0.96
  -3   0 -19   -0.04    0.30
  -3   0 -19   -0.37    0.31
  -3   0 -20   27.29    0.94
  -3   0 -20   28.95    1.33
  -3   0 -21   -0.09    0.33
  -3   0 -21   -0.05    0.34
  -3   0 -22   34.91    1.16
  -3   0 -22   37.85    1.21
  -3   0 -23   -0.16    0.41
  -3   0 -23   -0.35    0.41
  -3   0 -24    0.20    0.37
  -3   0 -24   -0.07    0.36
  -3   0 -25    0.17    0.66
  -3   0 -25   -0.24    0.41
  -3   0 -26    0.91    0.53
  -3   0 -26    1.07    0.54
   3   1 -27    0.39    0.41
   3   1 -27    0.25    0.38
   3  -1 -27    0.43    0.37
   3  -1 -27    0.45    0.39
   3   1 -26   62.23    1.58
   3   1 -26   62.52    1.62
   3  -1 -26   62.40    1.59
   3  -1 -26   62.63    1.60
   3   1 -25   -0.45    0.53
   3   1 -25   -0.25    0.31
   3  -1 -25    0.01    0.50
   3  -1 -25    0.17    0.49
  -3   1  24    4.98    0.27
   3   1 -24    5.59    0.49
  -3   1  24    5.08    0.29
   3   1 -24    5.07    0.47
   3  -1 -24    4.49    0.29
   3  -1 -24    5.02    0.46
   3  -1 -24    5.08    0.46
   3   1 -23    5.50    0.69
   3   1 -23    4.92    0.47
  -3   1  23    5.22    0.42
  -3   1  23    5.30    0.29
   3  -1 -23    5.30    0.43
   3  -1 -23    5.29    0.44
   3  -1 -23    4.50    0.43
   3   1 -22    7.26    0.47
   3   1 -22    6.97    0.45
  -3   1  22    6.82    0.45
  -3   1  22    5.97    0.29
   3  -1 -22    6.75    0.44
   3  -1 -22    6.47    0.43
   3  -1 -22    6.77    0.30
  -3  -1  22    6.27    0.33
  -3  -1  22    6.06    0.35
   3   1 -21    3.94    0.38
   3   1 -21    3.27    0.36
  -3   1  21    3.64    0.39
   3  -1 -21    3.84    0.55
   3  -1 -21    3.18    0.36
  -3  -1  21    3.51    0.19
   3  -1 -21    3.66    0.40
  -3  -1  21    3.55    0.20
  -3   1  20   96.91    1.70
   3   1 -20   96.64    1.89
   3   1 -20   92.75    1.84
   3  -1 -20   99.63    1.74
   3  -1 -20   96.63    1.87
  -3  -1  20   98.29    1.92
  -3  -1  20   95.99    1.54
  -3  -1  20   96.14    1.55
   3  -1 -20   92.38    1.82
  -3   1  19    1.11    0.20
   3   1 -19    0.96    0.26
   3   1 -19    0.94    0.44
   3  -1 -19    1.08    0.25
   3  -1 -19    1.11    0.24
  -3  -1  19    0.96    0.27
  -3  -1  19    0.99    0.15
   3  -1 -19    0.11    0.31
  -3  -1  19    1.31    0.15
  -3   1  18   55.27    1.17
   3   1 -18   54.66    1.09
   3   1 -18   54.09    1.36
   3  -1 -18   53.61    1.06
   3  -1 -18   53.64    1.07
  -3  -1  18   56.78    1.13
   3  -1 -18   57.46    1.03
  -3  -1  18   56.38    0.93
  -3  -1  18   55.14    1.03
   3   1 -17    2.55    0.27
  -3   1  17    2.65    0.22
   3   1 -17    2.15    0.26
   3  -1 -17    2.64    0.22
   3  -1 -17    2.32    0.25
   3  -1 -17    2.78    0.25
  -3  -1  17    1.97    0.26
  -3  -1  17    2.65    0.17
  -3  -1  17    2.32    0.17
   3   1 -16    8.77    0.53
   3   1 -16    8.88    0.36
  -3   1  16    9.19    0.32
   3  -1 -16    9.33    0.33
   3  -1 -16    8.75    0.33
  -3  -1  16    8.94    0.26
   3  -1 -16    9.15    0.51
  -3  -1  16    8.63    0.25
  -3  -1  16    9.21    0.51
   3   1 -15    2.39    0.23
  -3   1  15    2.27    0.33
   3   1 -15    2.77    0.39
   3  -1 -15    2.35    0.34
   3  -1 -15    2.45    0.21
  -3  -1  15    2.31    0.22
  -3  -1  15    2.74    0.18
   3  -1 -15    3.05    0.35
  -3  -1  15    2.34    0.26
  -3   1  14    3.18    0.22
   3   1 -14    3.02    0.37
   3  -1 -14    3.25    0.22
   3  -1 -14    3.35    0.21
  -3  -1  14    3.52    0.18
  -3  -1  14    3.42    0.26
   3  -1 -14    3.21    0.33
  -3  -1  14    3.19    0.22
   3   1 -13   90.82    1.51
  -3   1  13   93.38    1.54
   3  -1 -13   96.36    1.74
   3  -1 -13   91.54    1.46
  -3  -1  13   91.79    1.41
  -3  -1  13   93.16    1.46
   3  -1 -13   92.02    1.49
  -3  -1  13   96.54    1.57
   3   1 -12  482.46    8.66
   3  -1 -12  501.73    9.00
   3  -1 -12  484.24    8.73
   3  -1 -12  477.61    8.45
  -3  -1  12  482.07    8.48
  -3  -1  12  493.79    8.76
  -3  -1  12  482.18    8.50
  -3   1  11   34.92    0.64
   3   1 -11   35.91    0.63
   3  -1 -11   34.91    0.57
   3  -1 -11   36.89    0.67
  -3  -1  11   36.93    0.75
  -3  -1  11   36.18    0.60
   3  -1 -11   34.99    0.70
  -3  -1  11   35.51    0.60
   3   1 -10   68.91    1.06
  -3   1  10   68.64    1.11
   3  -1 -10   67.97    1.00
   3  -1 -10   70.77    1.14
  -3  -1  10   70.15    1.05
  -3  -1  10   69.50    1.08
   3  -1 -10   70.40    1.14
  -3  -1  10   69.80    1.06
   3   1  -9  124.33    1.86
  -3   1   9  123.80    1.93
   3  -1  -9  126.21    1.81
   3  -1  -9  122.90    1.76
  -3  -1   9  123.33    1.87
   3  -1  -9  127.58    1.97
  -3  -1   9  122.70    1.85
  -3  -1   9  128.52    1.87
   3   1  -8   79.18    1.15
  -3   1   8   79.43    1.24
   3  -1  -8   81.40    1.26
   3  -1  -8   80.00    1.17
  -3  -1   8   80.20    1.21
   3  -1  -8   79.71    1.08
  -3  -1   8   79.65    1.30
  -3  -1   8   81.92    1.15
  -3   1   7   29.90    0.65
   3   1  -7   28.79    0.44
   3  -1  -7   29.25    0.40
   3  -1  -7   29.96    0.53
  -3  -1   7   29.34    0.48
  -3  -1   7   28.90    0.49
   3  -1  -7   29.49    0.45
  -3  -1   7   29.91    0.51
   3   1  -6  111.08    1.54
  -3   1   6  110.16    1.67
   3  -1  -6  111.01    1.43
   3  -1  -6  111.69    1.67
   3  -1  -6  113.13    1.51
  -3  -1   6  111.57    1.65
  -3  -1   6  114.40    1.56
  -3  -1   6  111.41    1.63
   3   1  -5  349.50    5.42
   3   1  -5  346.52    5.60
  -3   1   5  339.21    5.54
   3  -1  -5  346.88    5.14
   3  -1  -5  340.41    5.56
  -3  -1   5  340.23    5.52
  -3  -1   5  340.41    5.64
   3  -1  -5  347.31    5.16
  -3  -1   5  357.20    5.57
   3   1  -4  193.74    2.73
  -3   1   4  188.09    2.87
   3   1  -4  191.00    2.86
  -3   1   4  204.34    2.68
   3  -1  -4  185.23    2.82
   3  -1  -4  194.11    2.54
   3  -1  -4  198.45    2.61
  -3  -1   4  198.34    2.77
  -3  -1   4  187.03    2.82
  -3  -1   4  190.32    2.88
   3   1  -3   28.40    0.45
  -3   1   3   27.31    0.45
   3   1  -3   28.21    0.37
  -3   1   3   28.88    0.29
  -3  -1   3   28.17    0.37
   3  -1  -3   27.64    0.46
  -3  -1   3   27.77    0.45
  -3  -1   3   28.12    0.46
   3   1  -2  219.45    3.32
   3   1  -2  228.58    3.23
  -3   1   2  217.60    3.33
  -3   1   2  242.77    3.18
   3  -1  -2  218.95    3.32
  -3  -1   2  235.39    3.35
  -3  -1   2  221.38    3.49
   3   1  -1   35.17    0.53
  -3   1   1   36.46    0.42
  -3   1   1   34.28    0.53
   3   1  -1   34.92    0.51
   3  -1  -1   34.65    0.53
   3  -1  -1   35.12    0.38
  -3  -1   1   36.29    0.48
  -3  -1   1   35.00    0.54
   3   1   0  318.67    5.04
   3   1   0  326.72    4.95
  -3   1   0  322.34    5.09
  -3   1   0  336.12    4.93
   3  -1   0  320.60    5.04
   3  -1   0  320.08    4.67
  -3  -1   0  331.13    5.05
  -3  -1   0  322.32    5.12
  -3   1  -1  492.02    8.27
   3   1   1  488.92    8.02
   3   1   1  481.49    8.23
  -3   1  -1  501.36    8.12
   3  -1   1  477.59    7.68
  -3  -1  -1  503.34    8.32
  -3  -1  -1  490.82    8.31
   3  -1   1  487.42    8.13
   3   1   2    2.13    0.13
   3   1   2    2.35    0.11
  -3   1  -2    2.24    0.12
  -3   1  -2    2.48    0.11
  -3  -1  -2    2.51    0.13
   3  -1   2    2.36    0.13
   3  -1   2    2.38    0.11
  -3  -1  -2    2.42    0.11
   3   1   3    9.25    0.20
  -3   1  -3    8.94    0.17
   3   1   3    8.51    0.19
  -3   1  -3    8.99    0.18
  -3   1  -3    8.93    0.24
   3  -1   3    8.43    0.17
  -3  -1  -3    9.35    0.21
  -3  -1  -3    9.23    0.29
   3  -1   3    8.74    0.17
   3   1   4   60.44    0.97
  -3   1  -4   61.66    0.81
   3   1   4   59.80    0.93
  -3   1  -4   62.35    0.88
  -3   1  -4   61.51    0.87
   3  -1   4   59.93    0.92
  -3  -1  -4   61.91    0.88
  -3  -1  -4   62.61    1.02
   3   1   5   16.51    0.29
   3   1   5   16.32    0.42
  -3   1  -5   16.74    0.24
  -3   1  -5   16.89    0.25
  -3   1  -5   17.03    0.40
   3  -1   5   16.14    0.30
  -3  -1  -5   16.52    0.33
  -3  -1  -5   16.74    0.29
  -3   1  -6    3.42    0.09
   3   1   6    3.47    0.18
   3   1   6    3.65    0.20
  -3   1  -6    3.56    0.10
  -3   1  -6    3.81    0.17
  -3  -1  -6    3.50    0.18
  -3  -1  -6    3.35    0.20
   3  -1   6    3.42    0.16
  -3  -1  -6    3.38    0.17
   3   1   7    7.13    0.18
  -3   1  -7    7.40    0.17
   3   1   7    7.51    0.25
  -3   1  -7    7.37    0.25
  -3   1  -7    7.21    0.24
  -3   1  -7    7.76    0.13
  -3  -1  -7    7.82    0.25
  -3  -1  -7    7.56    0.18
   3  -1   7    7.32    0.23
  -3  -1  -7    7.85    0.26
   3   1   8  120.68    1.90
  -3   1  -8  120.92    1.92
   3   1   8  116.94    1.69
  -3   1  -8  125.26    1.67
  -3   1  -8  124.20    1.96
  -3   1  -8  124.44    1.67
  -3  -1  -8  124.07    1.88
  -3  -1  -8  123.66    2.14
   3  -1   8  118.06    1.86
  -3  -1  -8  122.47    1.94
   3   1   9   68.74    1.15
   3   1   9   67.09    0.97
  -3   1  -9   68.43    1.15
  -3   1  -9   72.09    0.92
  -3   1  -9   70.90    1.19
  -3   1  -9   71.47    0.87
  -3  -1  -9   69.04    1.16
  -3  -1  -9   69.50    1.19
  -3  -1  -9   72.96    1.05
   3  -1   9   67.94    1.13
   3   1  10    7.57    0.26
  -3   1 -10    7.85    0.32
  -3   1 -10    8.14    0.14
  -3   1 -10    7.77    0.31
  -3   1 -10    7.86    0.14
   3  -1  10    7.87    0.45
  -3  -1 -10    7.52    0.32
  -3  -1 -10    7.92    0.33
  -3  -1 -10    8.24    0.28
   3   1  11    7.93    0.26
  -3   1 -11    7.06    0.33
  -3   1 -11    7.51    0.34
  -3  -1 -11    7.46    0.33
   3  -1  11    7.30    0.32
  -3  -1 -11    7.74    0.35
   3   1  12    0.75    0.15
  -3   1 -12    0.73    0.36
  -3   1 -12    0.58    0.22
  -3  -1 -12    0.72    0.23
   3  -1  12    0.54    0.20
  -3  -1 -12    0.52    0.21
  -3  -1 -12    0.53    0.16
  -3   1 -13   10.12    0.68
   3   1  13   10.59    0.23
  -3   1 -13   10.51    0.45
  -3  -1 -13   11.45    0.46
   3  -1  13   10.46    0.61
  -3  -1 -13   10.85    0.44
  -3  -1 -13   10.82    0.24
  -3   1 -14   81.93    1.56
   3   1  14   78.19    1.13
  -3   1 -14   81.37    1.57
  -3  -1 -14   81.87    1.59
   3  -1  14   78.63    1.50
  -3  -1 -14   84.05    1.32
  -3  -1 -14   80.68    1.54
   3   1  15    5.20    0.16
  -3   1 -15    5.80    0.40
  -3   1 -15    5.49    0.40
  -3  -1 -15    5.27    0.42
   3  -1  15    5.27    0.39
  -3  -1 -15    5.29    0.41
  -3  -1 -15    5.88    0.18
   3   1  16    1.59    0.17
  -3   1 -16    1.41    0.52
  -3   1 -16    1.82    0.33
  -3  -1 -16    1.56    0.33
  -3  -1 -16    1.65    0.18
  -3  -1 -16    1.75    0.53
   3   1  17    2.49    0.12
  -3   1 -17    2.32    0.37
  -3   1 -17    2.97    0.38
  -3  -1 -17    2.23    0.38
  -3  -1 -17    2.88    0.13
  -3  -1 -17    2.66    0.38
   3   1  18    2.91    0.12
  -3   1 -18    2.87    0.42
  -3   1 -18    2.94    0.66
  -3  -1 -18    3.20    0.20
  -3  -1 -18    2.78    0.40
  -3  -1 -18    3.21    0.42
   3   1  19    3.75    0.19
  -3   1 -19    3.27    0.46
  -3   1 -19    4.56    0.46
  -3  -1 -19    4.04    0.46
  -3  -1 -19    3.87    0.13
  -3  -1 -19    4.38    0.76
  -3   1 -20    0.21    0.33
  -3   1 -20   -0.11    0.33
  -3  -1 -20    0.49    0.34
  -3  -1 -20    0.18    0.34
  -3   1 -21    1.43    0.44
  -3   1 -21    0.93    0.45
  -3  -1 -21    1.40    0.44
  -3  -1 -21    1.83    0.45
  -3   1 -22    7.39    0.66
  -3   1 -22    8.58    1.03
  -3  -1 -22    7.64    0.64
  -3  -1 -22    7.24    0.64
  -3   1 -23    1.38    0.53
  -3   1 -23    1.94    0.83
  -3  -1 -23    1.85    0.50
  -3  -1 -23    1.83    0.50
  -3   1 -24    7.03    0.70
  -3   1 -24    6.54    0.73
  -3  -1 -24    9.12    1.10
  -3  -1 -24    6.61    1.10
  -3   1 -25    1.96    0.57
  -3   1 -25    2.91    0.58
  -3  -1 -25    1.71    0.58
  -3  -1 -25    1.96    0.60
   3   2 -26    8.40    0.63
   3   2 -26    9.59    0.69
   3  -2 -26    9.72    0.60
   3  -2 -26    9.37    0.61
   3   2 -25    0.88    0.37
   3   2 -25    0.73    0.40
  -3   2  25    0.95    0.39
   3  -2 -25    0.39    0.38
   3  -2 -25    0.96    0.35
   3  -2 -25    1.10    0.36
   3   2 -24    5.88    0.52
   3   2 -24    6.06    0.55
  -3   2  24    6.59    0.55
   3  -2 -24    6.33    0.36
   3  -2 -24    6.13    0.49
   3  -2 -24    5.95    0.49
  -3  -2  24    6.66    0.52
   3   2 -23   15.75    0.67
   3   2 -23   15.91    1.03
  -3   2  23   15.78    0.49
   3  -2 -23   15.85    0.50
   3  -2 -23   15.25    0.62
   3  -2 -23   15.61    0.90
  -3  -2  23   16.00    0.67
   3   2 -22   10.41    0.85
   3   2 -22    9.74    0.79
  -3   2  22    9.66    0.39
   3  -2 -22   10.12    0.50
   3  -2 -22   10.19    0.76
  -3  -2  22   10.40    0.80
   3  -2 -22   10.43    0.41
   3   2 -21    3.83    0.62
   3   2 -21    2.45    0.37
  -3   2  21    3.90    0.45
   3  -2 -21    3.28    0.56
   3  -2 -21    3.20    0.34
  -3  -2  21    3.93    0.18
  -3  -2  21    3.06    0.39
   3  -2 -21    2.96    0.28
  -3  -2  21    3.27    0.17
   3   2 -20   28.34    1.09
   3   2 -20   27.73    1.04
  -3   2  20   27.63    0.66
   3  -2 -20   28.90    0.68
   3  -2 -20   27.04    0.74
  -3  -2  20   27.99    0.61
   3  -2 -20   26.99    0.73
  -3  -2  20   27.77    0.50
  -3  -2  20   29.44    1.05
   3   2 -19    0.50    0.24
  -3   2  19    0.44    0.31
   3   2 -19    0.57    0.26
   3  -2 -19    0.30    0.20
   3  -2 -19    0.25    0.22
  -3  -2  19    0.37    0.18
  -3  -2  19    0.32    0.19
   3  -2 -19    0.34    0.23
  -3  -2  19    0.20    0.24
   3   2 -18    2.18    0.49
  -3   2  18    2.12    0.24
   3  -2 -18    2.36    0.25
   3  -2 -18    2.14    0.27
  -3  -2  18    2.05    0.44
   3  -2 -18    2.00    0.41
  -3  -2  18    2.08    0.15
  -3  -2  18    1.94    0.16
   3   2 -17    2.60    0.48
  -3   2  17    2.33    0.24
   3  -2 -17    2.72    0.25
   3  -2 -17    3.14    0.39
   3  -2 -17    2.30    0.26
  -3  -2  17    2.50    0.16
  -3  -2  17    2.60    0.16
  -3  -2  17    2.54    0.27
   3   2 -16    0.33    0.34
  -3   2  16    0.42    0.18
   3  -2 -16    0.26    0.27
   3  -2 -16    0.29    0.18
   3  -2 -16    0.19    0.18
  -3  -2  16    0.28    0.18
  -3  -2  16    0.27    0.12
  -3  -2  16    0.43    0.19
  -3   2  15    6.56    0.31
   3   2 -15    6.92    0.37
   3  -2 -15    6.75    0.29
   3  -2 -15    6.95    0.31
  -3  -2  15    7.01    0.33
  -3  -2  15    7.28    0.34
  -3  -2  15    7.24    0.50
   3  -2 -15    7.38    0.33
   3   2 -14   83.68    1.49
  -3   2  14   83.02    1.46
   3  -2 -14   85.26    1.48
   3  -2 -14   82.87    1.55
   3  -2 -14   83.08    1.60
  -3  -2  14   82.78    1.28
  -3  -2  14   81.54    1.41
  -3  -2  14   85.89    1.48
  -3   2  13    6.33    0.29
   3   2 -13    5.99    0.30
   3  -2 -13    6.57    0.30
   3  -2 -13    6.19    0.24
  -3  -2  13    6.00    0.22
  -3  -2  13    6.32    0.28
   3  -2 -13    6.21    0.26
  -3  -2  13    6.76    0.21
   3   2 -12    8.24    0.48
  -3   2  12    9.61    0.33
   3  -2 -12    9.74    0.34
   3  -2 -12    9.30    0.26
  -3  -2  12    9.17    0.25
   3  -2 -12    9.70    0.28
  -3  -2  12    9.48    0.31
  -3  -2  12    9.39    0.25
   3   2 -11   48.81    0.86
  -3   2  11   49.45    0.89
   3  -2 -11   50.42    0.91
   3  -2 -11   51.78    1.10
  -3  -2  11   49.23    0.80
  -3  -2  11   50.24    0.80
   3  -2 -11   50.81    0.95
  -3  -2  11   51.40    1.00
  -3   2  10   40.26    0.74
   3   2 -10   38.35    0.68
  -3   2  10   40.11    0.63
   3  -2 -10   38.55    0.63
  -3  -2  10   40.47    0.82
   3  -2 -10   37.98    0.60
  -3  -2  10   38.43    0.63
   3  -2 -10   39.74    0.74
  -3  -2  10   37.38    0.63
  -3   2   9  117.45    1.90
   3   2  -9  120.42    2.03
  -3   2   9  125.42    1.83
   3  -2  -9  122.11    1.96
   3  -2  -9  118.82    1.75
  -3  -2   9  121.56    1.98
  -3  -2   9  119.40    1.83
   3  -2  -9  117.61    1.73
  -3  -2   9  126.06    2.05
  -3  -2   9  120.50    1.95
   3   2  -8  223.79    3.63
  -3   2   8  225.45    3.38
   3   2  -8  213.61    3.39
  -3   2   8  216.96    3.54
   3  -2  -8  216.16    3.27
  -3  -2   8  210.03    3.30
   3  -2  -8  220.10    3.57
   3  -2  -8  216.68    3.26
  -3  -2   8  213.32    3.36
  -3  -2   8  221.41    3.45
  -3   2   7   32.39    0.76
   3   2  -7   32.22    0.66
   3   2  -7   31.39    0.67
  -3   2   7   33.22    0.55
   3  -2  -7   32.78    0.48
  -3  -2   7   32.19    0.67
  -3  -2   7   32.88    0.53
   3  -2  -7   32.75    0.61
  -3  -2   7   31.07    0.53
   3   2  -6  116.92    1.75
  -3   2   6  122.45    1.67
  -3   2   6  118.28    1.84
   3   2  -6  120.26    1.93
   3  -2  -6  116.93    1.82
   3  -2  -6  119.06    1.64
  -3  -2   6  120.72    1.77
  -3  -2   6  116.66    1.88
   3   2  -5  181.41    2.87
   3   2  -5  182.90    2.79
  -3   2   5  178.87    2.81
  -3   2   5  191.16    2.74
  -3  -2   5  186.63    2.78
   3  -2  -5  178.07    2.79
   3  -2  -5  185.49    2.68
  -3  -2   5  180.44    2.77
   3   2  -4  394.22    6.71
  -3   2   4  411.35    6.50
   3   2  -4  401.83    6.73
  -3   2   4  391.64    6.60
   3  -2  -4  398.21    6.32
  -3  -2   4  393.64    6.57
   3  -2  -4  388.94    6.55
  -3  -2   4  401.87    6.56
  -3   2   3   28.99    0.51
   3   2  -3   29.77    0.60
   3   2  -3   28.85    0.56
  -3   2   3   30.26    0.39
   3  -2  -3   28.74    0.50
  -3  -2   3   29.70    0.47
  -3  -2   3   28.86    0.49
   3  -2  -3   28.97    0.38
   3   2  -2   35.74    0.67
  -3   2   2   35.98    0.58
  -3   2   2   37.32    0.53
   3   2  -2   34.66    0.53
   3  -2  -2   34.89    0.56
   3  -2  -2   35.00    0.49
  -3  -2   2   36.21    0.57
  -3  -2   2   37.08    0.56
   3   2  -1   37.31    0.59
   3   2  -1   37.12    0.55
  -3   2   1   37.19    0.59
  -3   2   1   39.17    0.58
  -3  -2   1   38.35    0.58
   3  -2  -1   37.31    0.70
   3  -2  -1   36.85    0.47
  -3  -2   1   37.41    0.59
  -3   2   0  529.18    9.17
   3   2   0  520.68    9.05
   3   2   0  529.17    9.03
  -3   2   0  550.52    9.21
   3  -2   0  524.04    9.02
  -3  -2   0  532.82    9.29
   3  -2   0  521.54    8.73
  -3  -2   0  541.23    9.34
   3   2   1  218.77    3.39
   3   2   1  222.83    3.38
  -3   2  -1  227.30    3.47
  -3   2  -1  235.08    3.56
   3  -2   1  219.84    3.44
   3  -2   1  224.77    3.35
  -3  -2  -1  230.37    3.54
  -3  -2  -1  227.10    3.53
  -3   2  -2   62.45    0.89
   3   2   2   60.98    0.92
  -3   2  -2   63.23    0.97
   3   2   2   61.68    0.91
  -3  -2  -2   61.93    0.93
   3  -2   2   61.24    0.87
  -3  -2  -2   62.54    0.93
   3  -2   2   60.90    0.84
   3   2   3  191.46    2.92
   3   2   3  190.38    3.01
  -3   2  -3  199.75    2.94
  -3   2  -3  198.74    2.97
  -3  -2  -3  197.74    3.19
   3  -2   3  190.20    2.82
   3  -2   3  189.87    2.78
  -3  -2  -3  195.75    3.01
   3   2   4   39.36    0.64
   3   2   4   38.53    0.73
  -3   2  -4   40.27    0.56
  -3   2  -4   39.62    0.62
   3  -2   4   38.38    0.54
   3  -2   4   39.12    0.60
  -3  -2  -4   40.19    0.67
  -3  -2  -4   39.15    0.63
   3   2   5   59.61    0.94
   3   2   5   57.62    0.88
  -3   2  -5   60.58    0.86
  -3   2  -5   60.21    0.92
   3  -2   5   57.43    0.83
   3  -2   5   57.43    0.87
  -3  -2  -5   60.25    0.92
  -3  -2  -5   58.35    0.94
   3   2   6   12.19    0.32
   3   2   6   11.71    0.27
  -3   2  -6   12.17    0.19
  -3   2  -6   11.89    0.30
  -3   2  -6   12.23    0.24
   3  -2   6   11.79    0.23
  -3  -2  -6   11.87    0.47
  -3  -2  -6   11.79    0.28
   3  -2   6   11.38    0.28
   3   2   7    0.99    0.21
  -3   2  -7    0.93    0.06
   3   2   7    1.15    0.17
  -3   2  -7    1.21    0.16
  -3   2  -7    1.09    0.10
   3  -2   7    1.03    0.24
  -3  -2  -7    0.90    0.18
  -3  -2  -7    0.98    0.13
  -3   2  -8   74.64    0.92
   3   2   8   72.57    1.20
   3   2   8   69.79    1.07
  -3   2  -8   73.69    1.39
  -3   2  -8   75.13    0.93
  -3  -2  -8   78.91    1.20
  -3  -2  -8   72.75    1.24
   3  -2   8   70.64    1.16
   3   2   9  134.13    2.20
   3   2   9  130.08    2.00
  -3   2  -9  141.28    1.79
  -3   2  -9  135.38    2.25
  -3   2  -9  142.65    1.80
   3  -2   9  132.39    2.15
  -3  -2  -9  139.31    2.16
  -3  -2  -9  136.95    2.30
  -3  -2  -9  136.86    2.25
  -3   2 -10   93.52    1.61
   3   2  10   93.05    1.60
   3   2  10   91.81    1.42
   3  -2  10   91.21    1.55
  -3  -2 -10   94.80    1.66
  -3  -2 -10   94.52    1.82
  -3  -2 -10   96.53    1.49
   3   2  11   26.03    0.47
   3   2  11   26.75    0.64
  -3   2 -11   27.41    0.64
  -3  -2 -11   28.41    0.64
  -3  -2 -11   27.09    0.91
   3  -2  11   26.09    0.60
  -3  -2 -11   28.03    0.51
   3   2  12    1.30    0.14
   3   2  12    1.04    0.26
  -3   2 -12    1.37    0.26
   3  -2  12    1.37    0.24
  -3  -2 -12    1.44    0.28
  -3  -2 -12    1.04    0.24
  -3  -2 -12    1.25    0.15
   3   2  13   68.77    1.34
   3   2  13   65.42    1.05
  -3   2 -13   68.26    1.34
  -3   2 -13   63.73    1.25
  -3  -2 -13   68.90    1.33
   3  -2  13   66.60    1.53
  -3  -2 -13   71.57    1.28
  -3  -2 -13   66.81    1.34
   3   2  14    5.05    0.30
  -3   2 -14    4.13    0.37
  -3   2 -14    4.72    0.37
   3  -2  14    3.82    0.36
  -3  -2 -14    3.92    0.37
  -3  -2 -14    3.75    0.39
  -3  -2 -14    4.31    0.32
  -3   2 -15   54.36    1.17
   3   2  15   53.48    0.87
  -3   2 -15   56.74    1.22
   3  -2  15   53.80    1.16
  -3  -2 -15   54.50    0.90
  -3  -2 -15   55.10    1.20
  -3  -2 -15   54.07    1.21
   3   2  16   18.01    0.38
  -3   2 -16   18.77    0.65
  -3   2 -16   18.96    0.68
   3  -2  16   18.70    0.64
  -3  -2 -16   18.94    0.40
  -3  -2 -16   19.44    0.65
  -3  -2 -16   18.82    0.68
   3   2  17    2.49    0.17
  -3   2 -17    2.60    0.40
  -3   2 -17    3.07    0.39
  -3  -2 -17    2.65    0.18
   3  -2  17    2.07    0.37
  -3  -2 -17    2.77    0.37
  -3  -2 -17    2.97    0.42
   3   2  18   18.31    0.38
  -3   2 -18   17.48    1.06
  -3   2 -18   18.17    0.75
   3  -2  18   18.38    1.01
  -3  -2 -18   19.21    0.41
  -3  -2 -18   18.91    0.73
  -3  -2 -18   19.96    0.76
   3   2  19   14.23    0.33
  -3   2 -19   14.26    0.69
  -3   2 -19   14.15    1.06
   3  -2  19   13.62    0.66
  -3  -2 -19   14.11    0.72
  -3  -2 -19   14.57    0.47
  -3  -2 -19   14.15    0.71
   3   2  20   43.10    0.73
  -3   2 -20   44.38    1.26
  -3   2 -20   44.67    1.22
  -3  -2 -20   44.71    1.68
   3  -2  20   43.84    1.20
  -3  -2 -20   44.14    1.27
  -3  -2 -20   45.33    0.89
  -3   2 -21    0.78    0.37
  -3   2 -21    0.22    0.40
  -3  -2 -21    0.63    0.39
  -3  -2 -21    0.38    0.64
  -3   2 -22    3.85    0.57
  -3   2 -22    6.03    0.62
  -3  -2 -22    4.94    0.93
  -3  -2 -22    5.28    0.96
  -3   2 -23   10.25    0.75
  -3   2 -23   11.29    0.81
  -3  -2 -23   11.67    0.78
  -3  -2 -23   11.33    0.78
  -3   2 -24    0.48    0.45
  -3   2 -24    0.32    0.46
  -3  -2 -24    0.21    0.46
  -3  -2 -24    0.47    0.45
  -3   2 -25   -0.18    0.39
  -3   2 -25   -0.06    0.42
  -3  -2 -25    0.10    0.38
  -3  -2 -25    0.02    0.39
   3   3 -26    0.29    0.32
   3   3 -26   -0.08    0.34
  -3   3  26    0.23    0.39
   3  -3 -26    0.10    0.21
   3  -3 -26    0.01    0.45
   3  -3 -26   -0.22    0.31
  -3  -3  26    0.31    0.36
   3   3 -25   13.10    1.08
   3   3 -25   13.02    0.77
  -3   3  25   13.70    0.54
   3  -3 -25   13.76    0.54
   3  -3 -25   13.70    0.66
   3  -3 -25   13.97    0.72
  -3  -3  25   13.32    1.08
   3   3 -24    3.22    0.44
   3   3 -24    3.26    0.49
  -3   3  24    2.99    0.34
   3  -3 -24    2.41    0.33
   3  -3 -24    2.63    0.65
  -3  -3  24    3.29    0.47
   3  -3 -24    2.48    0.44
   3   3 -23    0.64    0.56
   3   3 -23    0.42    0.39
  -3   3  23    0.52    0.26
   3  -3 -23    0.94    0.32
   3  -3 -23    0.67    0.55
   3  -3 -23    1.43    0.43
  -3  -3  23    0.75    0.55
   3   3 -22   15.66    0.68
   3   3 -22   16.36    0.71
  -3   3  22   16.66    0.57
   3  -3 -22   17.15    0.57
   3  -3 -22   16.46    0.95
   3  -3 -22   15.84    0.63
  -3  -3  22   18.19    0.71
   3   3 -21    3.21    0.42
  -3   3  21    2.08    0.47
   3  -3 -21    3.47    0.50
   3  -3 -21    2.37    0.59
  -3  -3  21    2.63    0.61
   3  -3 -21    2.79    0.34
  -3  -3  21    2.47    0.22
  -3  -3  21    2.46    0.14
   3   3 -20    0.39    0.27
  -3   3  20    0.20    0.20
   3  -3 -20    0.16    0.22
   3  -3 -20   -0.04    0.38
  -3  -3  20    0.09    0.10
   3  -3 -20    0.14    0.21
  -3  -3  20    0.13    0.24
  -3  -3  20    0.05    0.10
   3   3 -19    0.07    0.25
  -3   3  19    0.21    0.31
   3  -3 -19    0.30    0.20
   3  -3 -19    0.10    0.35
   3  -3 -19   -0.11    0.33
  -3  -3  19    0.00    0.16
  -3  -3  19    0.11    0.15
  -3  -3  19    0.18    0.23
   3   3 -18   13.70    0.55
  -3   3  18   13.68    0.47
   3  -3 -18   13.92    0.49
   3  -3 -18   13.44    0.71
   3  -3 -18   13.54    0.46
  -3  -3  18   13.25    0.31
  -3  -3  18   13.31    0.53
  -3  -3  18   13.95    0.31
   3   3 -17   10.19    0.48
  -3   3  17    9.80    0.62
   3  -3 -17   10.02    0.43
   3  -3 -17    9.68    0.42
  -3  -3  17    9.88    0.37
   3  -3 -17    9.87    0.40
  -3  -3  17   10.65    0.45
  -3  -3  17    9.84    0.26
  -3   3  16   88.89    1.65
   3   3 -16   89.60    2.02
   3  -3 -16   87.69    1.78
   3  -3 -16   87.29    1.61
  -3  -3  16   91.77    1.54
  -3  -3  16   89.49    1.52
  -3  -3  16   90.71    1.94
   3  -3 -16   92.86    1.69
   3   3 -15   -0.06    0.22
  -3   3  15   -0.09    0.17
   3  -3 -15    0.22    0.15
   3  -3 -15    0.04    0.17
  -3  -3  15    0.01    0.10
   3  -3 -15    0.34    0.20
  -3  -3  15   -0.27    0.17
  -3  -3  15    0.18    0.09
  -3   3  14   25.93    0.57
   3   3 -14   24.54    0.66
  -3   3  14   23.70    0.60
   3  -3 -14   25.55    0.55
  -3  -3  14   24.27    0.46
  -3  -3  14   24.51    0.47
   3  -3 -14   23.84    0.56
   3  -3 -14   25.23    0.88
  -3  -3  14   24.57    0.61
  -3   3  13    9.48    0.46
   3   3 -13    9.08    0.62
  -3   3  13    8.93    0.38
   3  -3 -13    9.33    0.33
   3  -3 -13    8.49    0.44
  -3  -3  13    8.28    0.25
  -3  -3  13    8.33    0.37
  -3  -3  13    8.33    0.36
   3  -3 -13    8.55    0.39
  -3   3  12   15.69    0.66
  -3   3  12   17.48    0.54
   3   3 -12   16.53    0.49
   3  -3 -12   16.37    0.41
  -3  -3  12   16.04    0.35
  -3  -3  12   15.94    0.34
   3  -3 -12   16.61    0.51
  -3  -3  12   16.75    0.45
   3  -3 -12   16.71    0.48
  -3   3  11    0.45    0.20
   3   3 -11    0.55    0.20
   3   3 -11    0.72    0.13
  -3   3  11    0.62    0.14
   3  -3 -11    0.63    0.16
   3  -3 -11    0.53    0.13
  -3  -3  11    0.47    0.17
   3  -3 -11    0.48    0.20
  -3  -3  11    0.65    0.13
  -3  -3  11    0.58    0.12
   3   3 -10  102.51    1.73
   3   3 -10  105.18    1.63
  -3   3  10  101.48    1.72
  -3   3  10  105.63    1.63
  -3  -3  10  102.94    1.68
   3  -3 -10  102.49    1.77
   3  -3 -10  103.70    1.99
  -3  -3  10   98.43    1.54
  -3  -3  10  101.10    1.58
   3   3  -9    6.70    0.29
  -3   3   9    6.88    0.32
  -3   3   9    6.95    0.46
   3   3  -9    6.87    0.23
  -3  -3   9    6.47    0.23
   3  -3  -9    6.66    0.23
  -3  -3   9    6.31    0.26
  -3  -3   9    6.62    0.22
   3  -3  -9    6.99    0.31
   3   3  -8   98.17    1.52
   3   3  -8   96.71    1.59
  -3   3   8  102.27    1.50
  -3   3   8   95.58    1.60
   3  -3  -8   97.87    1.61
   3  -3  -8   97.83    1.63
  -3  -3   8   98.44    1.57
  -3  -3   8   95.70    1.62
   3   3  -7   66.49    1.12
  -3   3   7   67.13    1.14
   3   3  -7   67.63    1.06
  -3   3   7   69.41    1.13
   3  -3  -7   66.50    1.01
  -3  -3   7   68.12    1.25
  -3  -3   7   66.33    1.05
   3  -3  -7   66.98    1.14
   3   3  -6   28.93    0.58
  -3   3   6   30.20    0.48
   3   3  -6   28.62    0.52
  -3   3   6   28.81    0.60
   3  -3  -6   28.84    0.60
   3  -3  -6   28.84    0.60
  -3  -3   6   29.09    0.55
  -3  -3   6   28.49    0.52
   3   3  -5  978.80   19.41
  -3   3   5 1016.63   19.60
   3   3  -5  991.57   19.69
  -3   3   5  942.34   18.90
   3  -3  -5  967.98   19.38
  -3  -3   5  988.95   19.86
   3  -3  -5  984.80   19.09
  -3  -3   5  968.89   19.46
   3   3  -4  341.81    5.97
   3   3  -4  347.82    5.82
  -3   3   4  364.34    5.96
  -3   3   4  345.54    6.09
   3  -3  -4  345.18    5.54
   3  -3  -4  338.53    5.75
  -3  -3   4  345.95    5.80
  -3  -3   4  343.60    5.77
   3   3  -3  120.17    1.85
   3   3  -3  117.56    1.84
  -3   3   3  122.40    1.75
   3  -3  -3  117.55    1.82
  -3  -3   3  120.34    1.87
   3  -3  -3  117.86    1.85
  -3  -3   3  118.23    1.83
   3   3  -2  669.86   12.27
  -3   3   2  649.04   12.00
   3   3  -2  661.78   12.17
  -3   3   2  700.74   12.71
   3  -3  -2  658.09   12.12
   3  -3  -2  670.30   12.12
  -3  -3   2  669.15   12.35
  -3  -3   2  684.24   12.60
   3   3  -1   37.52    0.76
  -3   3   1   35.84    0.61
   3   3  -1   36.99    0.64
  -3   3   1   38.12    0.58
   3  -3  -1   37.76    0.63
  -3  -3   1   37.79    0.78
   3  -3  -1   36.46    0.55
  -3  -3   1   38.27    0.66
   3   3   0    1.44    0.16
  -3   3   0    1.31    0.23
   3   3   0    1.38    0.15
  -3   3   0    1.39    0.13
   3  -3   0    1.09    0.18
  -3  -3   0    1.18    0.15
   3  -3   0    1.07    0.14
  -3  -3   0    1.41    0.17
   3   3   1   71.98    1.12
  -3   3  -1   75.26    1.24
   3   3   1   73.81    1.28
  -3   3  -1   75.57    1.13
   3  -3   1   72.16    1.04
  -3  -3  -1   75.58    1.20
  -3  -3  -1   73.76    1.15
   3  -3   1   70.73    1.18
   3   3   2    9.18    0.26
   3   3   2    9.08    0.27
  -3   3  -2    9.25    0.25
  -3   3  -2    8.83    0.23
   3  -3   2    8.77    0.22
   3  -3   2    8.58    0.21
  -3  -3  -2    9.20    0.39
  -3  -3  -2    9.35    0.45
   3   3   3    7.70    0.37
   3   3   3    6.54    0.24
  -3   3  -3    6.96    0.19
  -3   3  -3    6.59    0.35
   3  -3   3    6.88    0.26
  -3  -3  -3    7.13    0.27
   3  -3   3    6.57    0.21
  -3  -3  -3    6.92    0.24
  -3   3  -4   27.13    0.51
   3   3   4   26.59    0.50
   3   3   4   27.86    0.53
  -3   3  -4   26.97    0.51
   3  -3   4   25.40    0.40
  -3  -3  -4   27.75    0.56
   3  -3   4   26.30    0.47
  -3  -3  -4   27.46    0.52
   3   3   5    9.17    0.28
   3   3   5    9.23    0.31
  -3   3  -5    9.59    0.20
  -3   3  -5    9.76    0.44
   3  -3   5    8.94    0.27
  -3  -3  -5    9.73    0.33
   3  -3   5    8.88    0.19
  -3  -3  -5    9.66    0.30
   3   3   6   10.21    0.34
  -3   3  -6   10.14    0.20
   3   3   6    9.63    0.30
  -3   3  -6    9.53    0.33
   3  -3   6    9.73    0.30
  -3  -3  -6   10.68    0.37
   3  -3   6    9.50    0.19
  -3  -3  -6    9.93    0.45
  -3   3  -7   22.15    0.51
   3   3   7   21.20    0.46
   3   3   7   22.42    0.53
  -3   3  -7   21.70    0.32
   3  -3   7   20.75    0.31
  -3  -3  -7   22.22    0.55
   3  -3   7   20.39    0.47
  -3  -3  -7   21.76    0.48
   3   3   8   36.63    0.74
  -3   3  -8   38.46    0.55
   3   3   8   36.49    0.68
  -3   3  -8   38.52    0.97
   3  -3   8   36.35    0.53
   3  -3   8   36.32    0.70
  -3  -3  -8   37.11    0.70
  -3  -3  -8   37.09    0.79
   3   3   9   76.86    1.37
  -3   3  -9   79.58    1.03
   3   3   9   74.90    1.25
  -3   3  -9   77.92    1.40
  -3   3  -9   80.34    1.00
  -3  -3  -9   79.02    1.71
   3  -3   9   75.91    1.52
  -3  -3  -9   78.17    1.31
   3  -3   9   76.34    0.99
  -3   3 -10    2.92    0.30
   3   3  10    3.46    0.46
   3   3  10    2.83    0.21
   3  -3  10    2.74    0.26
  -3  -3 -10    2.81    0.22
  -3  -3 -10    2.53    0.31
   3   3  11  119.05    1.97
   3   3  11  123.15    2.17
  -3   3 -11  126.51    2.53
   3  -3  11  117.84    2.06
  -3  -3 -11  119.49    2.19
  -3  -3 -11  125.39    2.06
   3   3  12    0.17    0.22
   3   3  12    0.24    0.14
  -3   3 -12   -0.06    0.20
  -3  -3 -12    0.05    0.22
  -3  -3 -12    0.09    0.19
   3  -3  12    0.08    0.20
  -3  -3 -12    0.13    0.36
   3   3  13   14.23    0.80
   3   3  13   14.99    0.39
  -3   3 -13   15.64    0.57
  -3  -3 -13   15.96    0.58
  -3  -3 -13   14.12    0.79
   3  -3  13   14.55    0.51
  -3  -3 -13   15.51    0.59
   3   3  14   49.24    1.09
   3   3  14   47.48    0.87
  -3   3 -14   49.73    1.12
   3  -3  14   46.51    1.04
  -3  -3 -14   48.95    0.91
  -3  -3 -14   49.63    1.10
  -3  -3 -14   48.59    1.13
   3   3  15    3.34    0.22
   3   3  15    2.95    0.38
  -3   3 -15    3.06    0.39
  -3  -3 -15    3.14    0.37
  -3  -3 -15    3.29    0.23
   3  -3  15    2.82    0.36
  -3  -3 -15    2.80    0.40
   3   3  16   30.41    0.89
   3   3  16   29.54    0.77
  -3   3 -16   31.86    0.90
   3  -3  16   29.95    0.85
  -3  -3 -16   31.28    0.88
  -3  -3 -16   30.27    0.64
  -3  -3 -16   31.07    0.91
   3   3  17   28.67    0.60
  -3   3 -17   30.44    0.94
  -3   3 -17   29.22    0.90
  -3  -3 -17   29.63    0.90
   3  -3  17   28.24    0.86
  -3  -3 -17   29.56    0.96
  -3  -3 -17   28.75    0.62
   3   3  18   25.64    0.56
  -3   3 -18   26.39    0.89
  -3   3 -18   27.77    0.94
   3  -3  18   25.66    0.85
  -3  -3 -18   25.88    0.92
  -3  -3 -18   26.62    0.59
  -3  -3 -18   26.21    0.89
   3   3  19   19.46    0.64
  -3   3 -19   20.23    1.16
  -3   3 -19   20.97    0.87
   3  -3  19   20.58    1.16
  -3  -3 -19   20.89    0.82
  -3  -3 -19   21.10    0.51
  -3  -3 -19   20.19    0.85
   3   3  20    0.45    0.17
  -3   3 -20    0.76    0.38
  -3   3 -20    0.07    0.36
  -3  -3 -20    0.41    0.17
   3  -3  20    0.29    0.36
  -3  -3 -20    0.23    0.38
  -3  -3 -20    0.22    0.36
   3   3  21    2.77    0.35
  -3   3 -21    2.64    0.89
  -3   3 -21    3.21    0.80
  -3  -3 -21    3.02    0.51
   3  -3  21    3.23    0.49
  -3  -3 -21    3.38    0.54
  -3  -3 -21    3.24    0.23
  -3   3 -22    2.63    0.52
  -3   3 -22    1.88    0.87
  -3  -3 -22    2.23    0.52
   3  -3  22    2.27    0.51
  -3  -3 -22    2.32    0.56
  -3   3 -23    4.03    0.61
  -3   3 -23    4.77    0.65
  -3  -3 -23    4.54    0.63
   3  -3  23    3.76    0.59
  -3  -3 -23    4.32    0.65
  -3   3 -24    1.43    0.60
  -3   3 -24    1.20    0.54
  -3  -3 -24    2.14    0.56
  -3  -3 -24    0.78    0.57
  -3   3 -25   21.05    1.16
  -3   3 -25   18.62    1.04
  -3  -3 -25   19.32    1.07
  -3  -3 -25   19.47    1.09
   3   4 -25    2.69    0.83
  -3   4  25    2.91    0.60
   3   4 -25    4.19    0.57
   3  -4 -25    2.56    0.78
   3  -4 -25    3.28    0.46
   3  -4 -25    2.90    0.40
  -3  -4  25    3.38    0.84
   3   4 -24   22.46    0.93
   3   4 -24   25.10    1.47
  -3   4  24   23.79    0.77
   3  -4 -24   24.65    0.79
   3  -4 -24   23.82    1.19
  -3  -4  24   25.11    0.96
   3  -4 -24   24.55    1.26
   3   4 -23    3.20    0.84
  -3   4  23    4.03    0.62
   3  -4 -23    2.75    0.44
   3  -4 -23    3.66    0.38
   3  -4 -23    2.99    0.42
  -3  -4  23    3.18    0.48
  -3   4  22    0.75    0.31
   3   4 -22    1.32    0.66
   3  -4 -22    1.01    0.34
   3  -4 -22    1.08    0.32
   3  -4 -22    0.52    0.30
  -3  -4  22    1.32    0.37
  -3   4  21   19.92    0.93
   3   4 -21   20.78    1.19
   3  -4 -21   20.60    0.68
   3  -4 -21   19.97    0.68
   3  -4 -21   21.23    1.03
  -3  -4  21   19.54    0.75
  -3   4  20    0.22    0.23
   3   4 -20    0.08    0.30
   3  -4 -20    0.18    0.24
   3  -4 -20   -0.14    0.40
  -3  -4  20    0.07    0.10
  -3  -4  20    0.13    0.10
   3  -4 -20    0.21    0.23
  -3  -4  20    0.11    0.44
  -3   4  19   15.63    0.57
   3   4 -19   16.43    0.68
   3  -4 -19   15.58    0.83
   3  -4 -19   15.33    0.53
  -3  -4  19   15.85    0.34
  -3  -4  19   15.67    0.62
   3  -4 -19   16.32    0.58
  -3  -4  19   16.02    0.44
  -3   4  18    0.71    0.25
   3   4 -18    0.42    0.31
   3  -4 -18    0.50    0.25
   3  -4 -18    0.53    0.26
  -3  -4  18    0.45    0.12
  -3  -4  18    0.57    0.19
  -3  -4  18    0.94    0.28
   3  -4 -18    0.46    0.23
   3   4 -17   19.94    0.69
  -3   4  17   19.52    0.61
  -3   4  17   19.79    0.57
   3  -4 -17   19.19    0.58
  -3  -4  17   18.91    0.51
   3  -4 -17   19.84    0.90
  -3  -4  17   19.01    0.39
  -3  -4  17   19.67    0.62
   3  -4 -17   20.01    0.78
  -3   4  16    7.40    0.61
  -3   4  16    7.14    0.36
   3   4 -16    7.00    0.45
   3  -4 -16    7.26    0.34
  -3  -4  16    6.99    0.23
  -3  -4  16    6.83    0.24
  -3  -4  16    7.24    0.41
   3  -4 -16    6.78    0.38
   3  -4 -16    6.43    0.41
  -3   4  15   -0.14    0.18
   3   4 -15    0.32    0.37
  -3   4  15    0.09    0.15
   3  -4 -15    0.02    0.29
  -3  -4  15    0.02    0.15
   3  -4 -15   -0.04    0.21
   3  -4 -15   -0.14    0.16
  -3  -4  15    0.10    0.18
  -3  -4  15   -0.11    0.15
   3   4 -14    6.15    0.42
  -3   4  14    6.43    0.39
  -3   4  14    5.49    0.33
   3  -4 -14    5.45    0.34
   3  -4 -14    6.51    0.60
  -3  -4  14    7.01    0.59
   3  -4 -14    4.88    0.30
  -3  -4  14    6.28    0.35
  -3  -4  14    6.36    0.34
  -3   4  13  144.72    2.92
  -3   4  13  149.33    2.80
   3   4 -13  143.13    2.66
   3   4 -13  145.94    2.35
   3  -4 -13  145.68    2.67
  -3  -4  13  144.97    2.58
  -3  -4  13  141.85    2.29
   3  -4 -13  141.25    2.47
  -3  -4  13  141.29    2.30
   3   4 -12  144.45    2.69
  -3   4  12  142.58    2.59
   3   4 -12  147.75    2.39
  -3   4  12  149.59    2.79
   3  -4 -12  141.82    2.48
  -3  -4  12  146.36    2.60
  -3  -4  12  142.13    2.32
  -3  -4  12  142.94    2.33
   3  -4 -12  146.58    2.66
   3   4 -11  116.85    2.15
  -3   4  11  121.47    2.22
   3   4 -11  116.66    1.89
  -3   4  11  115.37    2.08
   3  -4 -11  117.47    2.23
  -3  -4  11  114.98    1.86
  -3  -4  11  116.40    1.88
  -3  -4  11  116.94    2.06
   3  -4 -11  120.39    2.45
  -3   4  10   29.79    0.74
   3   4 -10   28.33    0.70
   3   4 -10   28.83    0.69
  -3   4  10   28.73    0.68
   3  -4 -10   28.50    0.60
  -3  -4  10   29.71    0.66
   3  -4 -10   29.37    0.70
  -3  -4  10   27.47    0.53
   3   4  -9   37.26    0.80
  -3   4   9   39.14    0.70
  -3   4   9   38.89    1.03
   3   4  -9   38.54    0.83
   3  -4  -9   38.04    0.81
   3  -4  -9   38.92    0.72
  -3  -4   9   37.43    0.75
  -3  -4   9   37.22    0.81
   3   4  -8    0.10    0.33
  -3   4   8    0.14    0.18
   3   4  -8    0.20    0.21
  -3   4   8    0.16    0.13
   3  -4  -8    0.16    0.19
   3  -4  -8    0.23    0.14
  -3  -4   8    0.68    0.27
  -3  -4   8   -0.16    0.20
   3   4  -7    2.74    0.28
   3   4  -7    3.15    0.20
  -3   4   7    3.39    0.27
  -3   4   7    3.95    0.31
  -3  -4   7    2.92    0.25
   3  -4  -7    3.40    0.45
   3  -4  -7    2.97    0.21
  -3  -4   7    2.90    0.20
   3   4  -6   82.06    1.33
  -3   4   6   84.05    1.30
   3   4  -6   79.72    1.39
  -3   4   6   79.50    1.38
   3  -4  -6   80.37    1.45
   3  -4  -6   80.57    1.62
  -3  -4   6   79.32    1.29
  -3  -4   6   81.87    1.38
  -3   4   5   34.08    0.69
  -3   4   5   34.53    0.59
   3   4  -5   34.32    0.64
   3   4  -5   33.31    0.69
   3  -4  -5   33.73    0.68
  -3  -4   5   34.75    0.68
  -3  -4   5   33.27    0.62
   3  -4  -5   33.99    0.60
   3   4  -4   24.38    0.50
   3   4  -4   24.49    0.75
  -3   4   4   24.60    0.54
  -3   4   4   25.47    0.61
   3  -4  -4   24.13    0.47
  -3  -4   4   23.83    0.49
   3  -4  -4   23.95    0.54
  -3  -4   4   24.75    0.74
  -3   4   3   16.86    0.43
   3   4  -3   17.37    0.46
   3   4  -3   18.55    0.56
  -3   4   3   18.48    0.38
   3  -4  -3   16.94    0.43
  -3  -4   3   17.66    0.46
  -3  -4   3   17.67    0.41
   3  -4  -3   17.42    0.37
   3   4  -2   66.17    1.10
   3   4  -2   66.97    1.15
  -3   4   2   68.61    1.08
  -3   4   2   66.78    1.12
   3  -4  -2   64.56    1.09
  -3  -4   2   67.53    1.18
   3  -4  -2   64.80    1.17
  -3  -4   2   66.59    1.28
   3   4  -1  259.63    4.31
   3   4  -1  265.29    4.43
  -3   4   1  275.24    4.47
  -3   4   1  268.11    4.44
   3  -4  -1  258.54    4.19
  -3  -4   1  267.70    4.52
   3  -4  -1  256.23    4.24
  -3  -4   1  262.57    4.39
   3   4   0    0.16    0.13
  -3   4   0    0.26    0.13
   3   4   0    0.07    0.24
  -3   4   0    0.08    0.13
   3  -4   0    0.07    0.18
   3  -4   0   -0.15    0.20
  -3  -4   0    0.00    0.14
  -3  -4   0    0.16    0.17
   3   4   1   23.60    0.51
  -3   4  -1   23.72    0.59
  -3   4  -1   23.94    0.49
   3   4   1   23.41    0.49
   3  -4   1   22.41    0.45
   3  -4   1   23.27    0.44
  -3  -4  -1   22.89    0.54
  -3  -4  -1   23.06    0.50
   3   4   2    5.18    0.26
  -3   4  -2    5.24    0.39
   3   4   2    4.78    0.24
  -3   4  -2    5.36    0.21
   3  -4   2    4.70    0.22
  -3  -4  -2    5.62    0.47
  -3  -4  -2    4.91    0.25
   3  -4   2    4.75    0.20
   3   4   3    0.15    0.16
  -3   4  -3    0.21    0.16
   3   4   3    0.15    0.15
  -3   4  -3    0.21    0.11
   3  -4   3    0.10    0.11
  -3  -4  -3    0.26    0.19
  -3  -4  -3    0.08    0.15
   3  -4   3    0.15    0.12
  -3   4  -4  120.42    1.82
   3   4   4  114.59    1.90
   3   4   4  117.45    1.95
  -3   4  -4  119.97    1.98
   3  -4   4  112.80    1.71
  -3  -4  -4  118.39    2.03
  -3  -4  -4  118.91    2.17
   3  -4   4  113.76    2.00
   3   4   5    3.54    0.26
  -3   4  -5    3.62    0.28
   3   4   5    3.20    0.45
  -3   4  -5    3.78    0.26
   3  -4   5    3.61    0.37
  -3  -4  -5    3.59    0.32
   3  -4   5    3.51    0.16
  -3  -4  -5    3.87    0.27
   3   4   6    3.95    0.46
  -3   4  -6    4.13    0.33
   3   4   6    4.11    0.53
  -3   4  -6    4.62    0.18
   3  -4   6    4.14    0.44
   3  -4   6    4.47    0.18
  -3  -4  -6    4.34    0.36
  -3  -4  -6    4.46    0.30
   3   4   7  473.39    9.09
  -3   4  -7  477.85    9.23
   3   4   7  459.09    8.39
  -3   4  -7  487.56    8.31
   3  -4   7  457.31    8.37
  -3  -4  -7  472.52    8.88
  -3  -4  -7  479.51    9.15
   3  -4   7  463.46    7.88
   3   4   8   38.40    0.78
   3   4   8   38.51    0.88
  -3   4  -8   40.95    0.67
  -3   4  -8   40.47    0.89
   3  -4   8   37.48    0.79
  -3  -4  -8   39.78    0.92
   3  -4   8   38.10    0.55
  -3  -4  -8   39.72    0.82
  -3   4  -9   12.87    0.28
   3   4   9   12.57    0.47
   3   4   9   11.66    0.39
  -3   4  -9   12.57    0.73
   3  -4   9   11.64    0.42
  -3  -4  -9   12.04    0.42
  -3  -4  -9   11.58    0.52
   3  -4   9   11.96    0.21
  -3   4 -10    7.40    0.18
   3   4  10    6.33    0.32
   3   4  10    7.54    0.41
  -3   4 -10    7.77    0.42
   3  -4  10    6.21    0.54
  -3  -4 -10    7.24    0.53
  -3  -4 -10    7.14    0.44
   3  -4  10    6.73    0.13
  -3   4 -11   11.56    0.17
  -3   4 -11   11.86    0.18
   3   4  11   11.26    0.39
   3   4  11   10.82    0.49
  -3   4 -11   11.83    0.52
  -3  -4 -11   11.35    0.55
  -3  -4 -11   11.54    0.42
   3  -4  11   11.35    0.17
   3  -4  11   11.07    0.46
   3   4  12   98.08    2.22
   3   4  12   92.59    1.66
  -3   4 -12   99.58    2.32
   3  -4  12   92.31    1.76
  -3  -4 -12   95.80    2.34
  -3  -4 -12   99.89    1.80
   3   4  13   71.44    1.48
  -3   4 -13   70.01    1.49
   3   4  13   67.20    1.25
  -3  -4 -13   68.67    1.49
   3  -4  13   67.43    1.38
  -3  -4 -13   71.55    1.32
   3   4  14    0.42    0.30
  -3   4 -14    0.35    0.31
   3   4  14    0.55    0.32
  -3  -4 -14    0.28    0.32
   3  -4  14    0.75    0.28
  -3  -4 -14    0.45    0.34
  -3  -4 -14    0.75    0.29
   3   4  15    0.24    0.45
   3   4  15    0.22    0.29
  -3   4 -15    0.27    0.31
   3  -4  15   -0.18    0.42
  -3  -4 -15    0.09    0.33
  -3  -4 -15    0.48    0.20
  -3  -4 -15    0.24    0.47
   3   4  16   21.65    0.57
   3   4  16   22.70    0.79
  -3   4 -16   23.99    0.83
   3  -4  16   22.00    0.75
  -3  -4 -16   21.22    0.82
  -3  -4 -16   22.56    0.80
  -3  -4 -16   22.75    0.60
   3   4  17   24.39    0.85
   3   4  17   22.71    0.59
  -3   4 -17   23.38    0.89
   3  -4  17   22.13    1.14
  -3  -4 -17   23.52    0.83
  -3  -4 -17   22.96    0.88
  -3  -4 -17   25.57    0.63
   3   4  18    0.05    0.31
   3   4  18    0.10    0.18
  -3   4 -18    0.24    0.35
   3  -4  18    0.10    0.30
  -3  -4 -18    0.41    0.57
  -3  -4 -18    0.25    0.32
  -3  -4 -18   -0.02    0.33
   3   4  19    3.71    0.45
  -3   4 -19    4.02    0.54
  -3  -4 -19    4.30    0.50
  -3  -4 -19    2.13    0.86
   3  -4  19    4.04    0.78
  -3  -4 -19    3.99    0.47
   3   4  20    4.75    0.31
  -3   4 -20    4.70    0.56
  -3   4 -20    5.65    0.60
   3  -4  20    4.99    0.55
  -3  -4 -20    3.54    0.95
  -3  -4 -20    4.14    0.31
  -3  -4 -20    5.54    0.56
   3   4  21   19.99    0.75
  -3   4 -21   20.10    0.98
  -3   4 -21   20.86    0.89
  -3  -4 -21   20.93    1.44
   3  -4  21   19.83    0.89
  -3  -4 -21   20.66    0.58
  -3  -4 -21   19.89    0.91
  -3   4 -22    0.27    0.41
   3   4  22    0.24    0.19
  -3   4 -22   -0.04    0.37
  -3  -4 -22    0.14    0.19
  -3  -4 -22    0.14    0.38
  -3  -4 -22   -0.01    0.68
   3  -4  22    0.10    0.39
  -3   4 -23    4.35    0.62
  -3   4 -23    3.74    0.68
   3  -4  23    4.50    0.63
  -3  -4 -23    4.59    0.64
  -3  -4 -23    4.53    1.09
  -3   4 -24    0.72    0.57
  -3   4 -24    0.72    0.52
  -3  -4 -24    0.43    0.54
   3  -4  24    0.44    0.48
  -3  -4 -24    0.96    0.50
  -3   5  24    1.05    0.37
   3   5 -24    1.47    0.54
   3  -5 -24    1.19    0.44
   3  -5 -24    1.29    0.40
   3  -5 -24    1.47    0.37
  -3  -5  24    1.41    0.46
   3   5 -23   22.91    1.02
  -3   5  23   22.13    0.80
   3  -5 -23   23.03    0.83
   3  -5 -23   22.37    0.88
   3  -5 -23   22.08    0.81
  -3  -5  23   23.24    0.92
   3   5 -22    0.67    0.43
  -3   5  22    0.51    0.31
   3  -5 -22    0.57    0.32
   3  -5 -22    0.11    0.30
  -3  -5  22    0.33    0.37
   3  -5 -22    0.42    0.34
   3   5 -21    3.65    0.55
  -3   5  21   -0.03    0.66
   3  -5 -21    3.64    0.44
   3  -5 -21    4.08    0.40
   3  -5 -21    3.51    0.44
  -3  -5  21    4.58    0.47
   3   5 -20   -0.12    0.34
  -3   5  20    0.01    0.27
   3  -5 -20    0.01    0.27
   3  -5 -20   -0.07    0.24
  -3  -5  20    0.42    0.48
   3  -5 -20   -0.32    0.27
   3   5 -19    2.64    0.46
  -3   5  19    2.79    0.35
   3  -5 -19    2.82    0.54
   3  -5 -19    2.52    0.60
   3  -5 -19    2.52    0.63
  -3  -5  19    2.62    0.26
  -3  -5  19    2.21    0.16
  -3  -5  19    2.26    0.41
   3   5 -18    1.17    0.65
  -3   5  18    1.59    0.29
  -3   5  18    1.41    0.33
   3  -5 -18    1.16    0.28
   3  -5 -18    1.33    0.34
   3  -5 -18    1.23    0.32
  -3  -5  18    1.45    0.35
  -3  -5  18    1.26    0.24
  -3  -5  18    1.18    0.15
   3   5 -17    8.55    0.57
  -3   5  17    8.08    0.49
  -3   5  17    8.69    0.43
   3  -5 -17    7.97    0.41
   3  -5 -17    8.47    0.46
  -3  -5  17    7.96    0.26
  -3  -5  17    8.67    0.26
  -3  -5  17    8.82    0.78
   3  -5 -17    8.74    0.50
   3   5 -16    0.83    0.31
  -3   5  16    0.41    0.23
  -3   5  16    0.08    0.20
   3  -5 -16   -0.08    0.21
  -3  -5  16    0.03    0.11
   3  -5 -16   -0.10    0.23
  -3  -5  16   -0.15    0.11
  -3  -5  16    0.11    0.22
   3  -5 -16    0.06    0.26
   3   5 -15  149.61    2.96
  -3   5  15  141.11    2.70
  -3   5  15  154.08    3.09
   3  -5 -15  149.17    3.10
   3  -5 -15  151.27    2.94
  -3  -5  15  146.12    2.58
  -3  -5  15  148.62    2.85
  -3  -5  15  146.60    2.60
   3   5 -14   10.33    0.83
   3   5 -14    8.73    0.29
  -3   5  14    9.00    0.42
  -3   5  14    8.91    0.49
   3  -5 -14    8.60    0.42
   3  -5 -14    8.35    0.76
  -3  -5  14    8.86    0.29
  -3  -5  14    9.32    0.43
  -3  -5  14    9.72    0.47
  -3   5  13    7.96    0.36
   3   5 -13    8.10    0.48
   3   5 -13    7.79    0.29
  -3   5  13    7.32    0.46
   3  -5 -13    8.13    0.47
  -3  -5  13    7.31    0.66
   3  -5 -13    7.03    0.59
  -3  -5  13    7.88    0.28
  -3  -5  13    7.37    0.28
   3   5 -12   24.37    0.53
   3   5 -12   24.52    1.08
  -3   5  12   23.71    0.72
  -3   5  12   24.22    0.60
  -3  -5  12   24.15    0.68
   3  -5 -12   24.01    0.73
   3  -5 -12   23.51    0.63
  -3  -5  12   24.24    0.52
   3   5 -11   12.16    0.57
   3   5 -11   12.34    0.37
  -3   5  11   12.66    0.81
  -3   5  11   12.11    0.42
   3  -5 -11   11.23    0.46
   3  -5 -11   12.49    0.55
  -3  -5  11   12.58    0.51
  -3  -5  11   11.89    0.37
   3   5 -10   33.33    0.68
   3   5 -10   34.39    1.30
  -3   5  10   33.80    0.73
  -3   5  10   32.05    0.84
   3  -5 -10   31.02    0.74
   3  -5 -10   31.25    1.19
  -3  -5  10   32.19    0.81
  -3  -5  10   31.44    0.66
   3   5  -9  141.12    2.63
  -3   5   9  140.86    2.57
   3   5  -9  142.88    2.42
  -3   5   9  148.32    2.50
   3  -5  -9  140.39    2.61
  -3  -5   9  142.41    2.56
   3  -5  -9  138.96    2.43
  -3  -5   9  138.22    2.35
   3   5  -8  126.45    2.13
  -3   5   8  121.90    2.24
  -3   5   8  130.83    2.40
   3   5  -8  122.81    2.28
   3  -5  -8  123.37    2.27
   3  -5  -8  119.28    2.08
  -3  -5   8  125.12    2.24
  -3  -5   8  124.06    2.09
   3   5  -7   46.95    0.88
   3   5  -7   51.25    1.39
  -3   5   7   47.00    0.98
  -3   5   7   50.36    0.90
   3  -5  -7   45.48    0.89
  -3  -5   7   48.58    0.99
   3  -5  -7   47.87    1.00
  -3  -5   7   46.74    0.88
   3   5  -6    0.54    0.29
  -3   5   6    0.39    0.24
  -3   5   6    0.76    0.18
   3  -5  -6    0.57    0.19
   3  -5  -6    0.30    0.23
  -3  -5   6    0.63    0.24
  -3  -5   6    0.55    0.18
  -3   5   5  153.46    2.68
   3   5  -5  153.51    2.72
   3   5  -5  156.28    2.62
  -3   5   5  165.97    2.92
   3  -5  -5  153.90    2.97
  -3  -5   5  158.14    3.06
   3  -5  -5  152.26    2.55
  -3  -5   5  149.50    2.51
  -3   5   4   98.04    1.72
   3   5  -4   97.71    1.66
   3   5  -4   95.40    1.74
  -3   5   4  102.07    1.69
   3  -5  -4   95.99    1.97
  -3  -5   4   95.14    1.64
  -3  -5   4   98.65    2.11
   3  -5  -4   94.77    1.61
  -3   5   3   21.88    0.55
   3   5  -3   21.56    0.69
  -3   5   3   21.97    0.51
   3   5  -3   20.64    0.60
  -3  -5   3   22.09    0.60
   3  -5  -3   20.11    0.53
  -3  -5   3   21.04    0.51
   3  -5  -3   20.38    0.69
   3   5  -2    4.62    0.33
  -3   5   2    4.94    0.29
   3   5  -2    4.53    0.28
  -3   5   2    5.02    0.28
   3  -5  -2    4.51    0.29
   3  -5  -2    4.45    0.26
  -3  -5   2    4.23    0.34
  -3  -5   2    5.33    0.43
  -3   5   1   52.07    0.96
   3   5  -1   50.42    0.94
   3   5  -1   49.81    0.99
  -3   5   1   50.04    0.93
   3  -5  -1   48.48    0.88
  -3  -5   1   50.73    0.95
  -3  -5   1   50.64    1.04
   3  -5  -1   47.81    0.90
  -3   5   0   71.51    1.49
   3   5   0   68.90    1.27
   3   5   0   66.89    1.20
   3  -5   0   65.05    1.34
  -3  -5   0   69.57    1.24
  -3  -5   0   68.67    1.32
   3  -5   0   65.55    1.14
   3   5   1   70.72    1.47
  -3   5  -1   73.43    1.31
   3   5   1   76.24    1.68
  -3   5  -1   72.83    1.24
   3  -5   1   68.31    1.20
   3  -5   1   68.18    1.36
  -3  -5  -1   72.28    1.51
  -3  -5  -1   71.99    1.38
   3   5   2  106.96    2.18
  -3   5  -2  107.80    1.87
   3   5   2  103.83    1.79
  -3   5  -2  106.91    1.75
   3  -5   2  103.71    1.73
   3  -5   2  101.67    1.68
  -3  -5  -2  106.23    1.84
  -3  -5  -2  107.31    1.94
   3   5   3   53.88    1.37
  -3   5  -3   53.44    1.07
   3   5   3   51.96    1.00
  -3   5  -3   53.05    1.04
   3  -5   3   50.47    0.94
  -3  -5  -3   52.69    1.11
  -3  -5  -3   51.26    1.23
   3  -5   3   49.89    0.87
   3   5   4   82.93    1.90
  -3   5  -4   87.63    1.60
   3   5   4   83.74    1.74
  -3   5  -4   87.69    1.42
   3  -5   4   83.31    1.35
   3  -5   4   81.38    1.43
  -3  -5  -4   85.10    1.65
  -3  -5  -4   86.69    1.57
   3   5   5  141.81    2.85
  -3   5  -5  147.61    2.61
   3   5   5  137.49    2.39
  -3   5  -5  146.84    2.50
   3  -5   5  138.36    2.36
   3  -5   5  136.16    2.18
  -3  -5  -5  142.79    2.62
  -3  -5  -5  143.13    2.80
   3   5   6    8.98    0.70
  -3   5  -6   10.22    0.38
   3   5   6    9.11    0.40
  -3   5  -6    9.16    0.71
   3  -5   6    9.11    0.27
   3  -5   6    8.70    0.38
  -3  -5  -6    9.23    0.41
  -3  -5  -6    7.77    0.80
   3   5   7    5.07    0.39
   3   5   7    5.21    0.35
  -3   5  -7    5.20    0.40
  -3   5  -7    5.89    0.30
   3  -5   7    5.27    0.20
   3  -5   7    4.95    0.33
  -3  -5  -7    5.73    0.57
  -3  -5  -7    5.75    0.45
  -3   5  -8    2.41    0.24
   3   5   8    2.21    0.35
   3   5   8    2.25    0.30
  -3   5  -8    2.30    0.38
   3  -5   8    2.21    0.15
  -3  -5  -8    3.66    0.44
   3  -5   8    1.84    0.31
  -3  -5  -8    2.20    0.33
  -3   5  -9  529.23    9.24
   3   5   9  513.35    9.97
  -3   5  -9  520.08   10.14
   3   5   9  493.06    9.54
  -3  -5  -9  473.23    9.18
   3  -5   9  484.44    9.34
  -3  -5  -9  511.33   10.05
   3  -5   9  499.57    8.72
   3   5  10  182.20    3.41
  -3   5 -10  182.44    3.48
   3   5  10  172.76    3.19
  -3   5 -10  180.19    2.82
   3  -5  10  172.34    3.22
  -3  -5 -10  177.77    3.50
   3  -5  10  170.34    2.55
  -3  -5 -10  182.76    3.40
   3   5  11   85.10    1.71
  -3   5 -11   82.85    1.21
   3   5  11   79.40    1.55
  -3   5 -11   85.18    1.77
   3  -5  11   79.24    1.09
   3  -5  11   78.38    1.60
  -3  -5 -11   81.47    1.81
  -3  -5 -11   84.82    1.65
   3   5  12    0.21    0.32
   3   5  12    0.43    0.23
  -3   5 -12    0.59    0.05
  -3   5 -12    0.22    0.54
   3  -5  12    0.31    0.27
  -3  -5 -12    0.41    0.56
   3  -5  12    0.45    0.08
  -3  -5 -12    0.68    0.42
   3   5  13   11.86    0.58
   3   5  13   11.79    0.46
  -3   5 -13   12.31    0.61
   3  -5  13   11.90    0.53
  -3  -5 -13   12.87    0.50
  -3  -5 -13   12.07    0.63
   3   5  14    9.03    0.53
   3   5  14    7.49    0.40
  -3   5 -14    8.00    0.57
   3  -5  14    6.96    0.50
  -3  -5 -14    7.53    0.59
  -3  -5 -14    8.02    0.42
   3   5  15    0.52    0.32
   3   5  15    0.28    0.22
  -3   5 -15    0.09    0.35
   3  -5  15   -0.08    0.30
  -3  -5 -15    0.16    0.36
  -3  -5 -15    0.45    0.24
   3   5  16   17.82    0.82
   3   5  16   20.36    0.79
  -3   5 -16   19.98    0.82
   3  -5  16   18.85    0.74
  -3  -5 -16   19.97    0.62
  -3  -5 -16   19.29    0.79
  -3  -5 -16   18.87    1.25
   3   5  17    8.64    0.42
   3   5  17    9.06    0.94
  -3   5 -17    8.77    0.64
   3  -5  17    9.00    0.90
  -3  -5 -17    8.96    0.46
  -3  -5 -17    8.39    0.65
  -3  -5 -17    8.35    0.59
   3   5  18    1.31    0.29
   3   5  18    1.88    0.44
  -3   5 -18    1.64    0.75
   3  -5  18    1.58    0.42
  -3  -5 -18    1.06    0.46
  -3  -5 -18    1.19    0.47
  -3  -5 -18    1.30    0.42
   3   5  19   14.13    0.53
   3   5  19   16.62    0.79
  -3   5 -19   15.27    1.25
   3  -5  19   14.11    1.14
  -3  -5 -19   15.82    0.57
  -3  -5 -19   15.62    0.83
  -3  -5 -19   15.36    0.78
   3   5  20   -0.08    0.37
   3   5  20    0.14    0.35
  -3   5 -20    0.15    0.64
   3  -5  20    0.23    0.35
  -3  -5 -20    0.07    0.39
  -3  -5 -20    0.01    0.22
  -3  -5 -20    0.29    0.36
   3   5  21    0.95    0.27
  -3   5 -21    1.10    0.77
  -3   5 -21   -0.02    0.44
   3  -5  21    1.10    0.74
  -3  -5 -21   -0.03    0.42
  -3  -5 -21    1.08    0.48
  -3  -5 -21    0.97    0.44
   3   5  22    2.00    0.31
  -3   5 -22    1.68    0.91
  -3   5 -22    1.31    0.52
   3  -5  22    2.00    0.53
  -3  -5 -22   -0.02    0.48
  -3  -5 -22    2.00    0.51
  -3  -5 -22    2.01    0.56
   3   5  23    1.28    0.46
  -3   5 -23    0.67    0.89
  -3   5 -23    0.34    0.49
   3  -5  23    0.98    0.53
  -3  -5 -23    1.39    0.49
  -3  -5 -23    1.83    0.53
  -3  -5 -23    0.00    0.27
   3   6 -23    0.23    0.45
  -3   6  23   -0.15    0.32
   3  -6 -23    0.01    0.36
   3  -6 -23    0.45    0.32
   3  -6 -23    0.07    0.55
  -3  -6  23   -0.15    0.60
   3   6 -22    0.16    0.37
  -3   6  22    0.41    0.34
   3  -6 -22   -0.02    0.30
   3  -6 -22   -0.16    0.27
  -3  -6  22    0.15    0.40
   3  -6 -22    0.00    0.31
   3   6 -21   43.28    1.95
  -3   6  21   38.46    1.15
   3  -6 -21   40.50    1.19
   3  -6 -21   39.76    1.09
   3  -6 -21   42.18    1.65
  -3  -6  21   41.85    1.25
   3   6 -20    0.11    0.64
  -3   6  20    0.36    0.30
  -3   6  20    0.05    0.32
   3  -6 -20   -0.01    0.31
   3  -6 -20    0.33    0.27
  -3  -6  20    0.28    0.35
   3  -6 -20    0.06    0.32
   3   6 -19    2.48    0.54
  -3   6  19    2.75    0.38
  -3   6  19    2.95    0.44
   3  -6 -19    2.36    0.59
  -3  -6  19    2.46    0.46
   3  -6 -19    3.19    0.45
   3   6 -18    0.58    0.40
  -3   6  18    0.16    0.26
  -3   6  18    0.04    0.32
   3  -6 -18   -0.04    0.27
  -3  -6  18    0.09    0.14
   3  -6 -18    0.47    0.50
  -3  -6  18    0.63    0.53
  -3  -6  18    0.21    0.14
   3  -6 -18    0.42    0.33
   3   6 -17   85.74    2.03
  -3   6  17   88.83    1.82
  -3   6  17   82.78    1.90
   3  -6 -17   84.02    1.83
  -3  -6  17   81.98    1.59
   3  -6 -17   81.79    1.72
  -3  -6  17   85.25    1.63
  -3  -6  17   83.77    1.88
   3  -6 -17   86.53    1.95
   3   6 -16   11.60    0.34
   3   6 -16   13.43    1.09
  -3   6  16   12.81    0.53
  -3   6  16   12.79    0.62
   3  -6 -16   11.27    0.58
  -3  -6  16   11.07    0.35
  -3  -6  16   11.44    0.35
  -3  -6  16   13.31    0.62
   3  -6 -16   11.72    0.62
   3   6 -15    6.05    0.55
   3   6 -15    5.69    0.27
  -3   6  15    6.45    0.62
  -3   6  15    6.60    0.76
   3  -6 -15    4.84    0.49
  -3  -6  15    5.37    0.48
   3  -6 -15    5.34    0.68
  -3  -6  15    6.03    0.27
  -3  -6  15    5.67    0.27
   3   6 -14   29.30    0.93
  -3   6  14   29.28    0.75
   3   6 -14   27.57    0.60
  -3   6  14   28.75    0.86
   3  -6 -14   29.00    0.80
   3  -6 -14   29.82    0.89
  -3  -6  14   28.78    1.19
  -3  -6  14   27.79    0.60
  -3  -6  14   28.68    0.77
   3   6 -13   28.61    1.29
  -3   6  13   29.30    0.74
   3   6 -13   28.31    0.61
  -3   6  13   28.73    0.85
   3  -6 -13   27.33    0.76
   3  -6 -13   29.36    0.87
  -3  -6  13   26.84    0.77
  -3  -6  13   27.91    0.82
   3   6 -12    2.25    0.42
  -3   6  12    2.14    0.37
   3   6 -12    2.51    0.23
  -3   6  12    2.71    0.28
   3  -6 -12    2.17    0.32
   3  -6 -12    2.20    0.62
  -3  -6  12    2.30    0.36
  -3  -6  12    2.06    0.23
   3   6 -11    0.22    0.32
  -3   6  11    0.31    0.22
   3   6 -11    0.33    0.18
  -3   6  11    0.54    0.30
   3  -6 -11    0.43    0.40
  -3  -6  11    0.29    0.18
  -3  -6  11    0.31    0.28
   3  -6 -11    0.28    0.30
   3   6 -10   25.05    0.61
   3   6 -10   25.88    0.88
  -3   6  10   26.96    0.67
  -3   6  10   26.44    0.81
  -3  -6  10   28.36    0.82
   3  -6 -10   25.14    0.80
   3  -6 -10   24.26    0.69
  -3  -6  10   24.32    0.61
   3   6  -9  224.91    4.02
  -3   6   9  221.83    4.66
  -3   6   9  237.25    4.22
   3   6  -9  226.09    4.90
   3  -6  -9  222.39    4.24
   3  -6  -9  217.01    4.01
  -3  -6   9  224.11    4.26
  -3  -6   9  222.76    4.00
  -3   6   8  123.74    2.25
   3   6  -8  116.85    2.12
   3   6  -8  119.30    2.45
  -3   6   8  118.60    2.74
   3  -6  -8  119.69    2.82
  -3  -6   8  127.99    2.94
  -3  -6   8  117.01    2.15
   3  -6  -8  128.57    2.75
   3   6  -7   49.68    1.27
   3   6  -7   48.38    1.19
  -3   6   7   51.41    1.06
  -3   6   7   49.30    1.50
  -3  -6   7   56.36    1.62
   3  -6  -7   52.33    1.39
   3  -6  -7   49.05    1.16
  -3  -6   7   49.10    1.01
  -3   6   6    1.29    0.41
   3   6  -6    0.77    0.23
  -3   6   6    0.49    0.29
   3  -6  -6    0.85    0.30
   3  -6  -6    0.89    0.26
  -3  -6   6    0.86    0.23
  -3   6   5  102.84    2.24
   3   6  -5  104.25    2.03
   3   6  -5  104.58    1.86
  -3   6   5  108.81    2.17
   3  -6  -5  103.62    1.96
  -3  -6   5  102.52    2.09
  -3  -6   5  103.90    1.99
   3  -6  -5  100.94    1.84
  -3   6   4   11.07    0.44
   3   6  -4   10.61    0.54
   3   6  -4   10.14    0.61
  -3   6   4   11.38    0.70
   3  -6  -4    9.88    0.47
  -3  -6   4    9.93    0.53
   3  -6  -4   10.25    0.43
  -3  -6   4   10.44    0.42
   3   6  -3  166.20    2.93
   3   6  -3  167.56    3.10
  -3   6   3  171.05    3.35
  -3   6   3  176.22    3.05
   3  -6  -3  165.35    2.98
  -3  -6   3  168.51    3.12
   3  -6  -3  167.80    2.95
  -3  -6   3  168.15    2.99
   3   6  -2   35.67    0.91
   3   6  -2   35.68    1.05
  -3   6   2   36.36    0.82
  -3   6   2   36.98    0.83
  -3  -6   2   35.57    0.93
   3  -6  -2   34.15    0.80
   3  -6  -2   34.13    0.77
  -3  -6   2   36.16    0.82
  -3   6   1   63.89    1.22
   3   6  -1   61.55    1.20
  -3   6   1   63.71    1.24
   3  -6  -1   59.62    1.15
  -3  -6   1   61.67    1.33
   3  -6  -1   60.31    1.17
  -3  -6   1   61.59    1.21
  -3   6   0   22.31    0.93
   3   6   0   21.69    0.60
  -3   6   0   22.69    0.57
   3  -6   0   20.47    0.56
  -3  -6   0   22.21    0.62
   3  -6   0   21.26    0.57
  -3  -6   0   23.05    0.72
  -3   6  -1   10.78    0.58
   3   6   1   10.59    0.44
  -3   6  -1   11.22    0.72
   3  -6   1   10.23    0.39
   3  -6   1    9.94    0.41
  -3  -6  -1   10.15    0.46
  -3  -6  -1   10.95    0.55
   3   6   2   -0.04    0.20
   3   6   2    0.09    0.23
  -3   6  -2    0.51    0.19
  -3   6  -2    0.19    0.43
   3  -6   2    0.12    0.18
  -3  -6  -2    0.16    0.30
   3  -6   2   -0.01    0.16
  -3  -6  -2    0.14    0.24
   3   6   3    6.77    0.44
   3   6   3    6.06    0.39
  -3   6  -3    6.84    0.44
  -3   6  -3    5.96    0.31
   3  -6   3    6.13    0.36
   3  -6   3    6.04    0.30
  -3  -6  -3    6.71    0.40
  -3  -6  -3    5.43    0.49
   3   6   4    2.38    0.49
   3   6   4    2.44    0.34
  -3   6  -4    2.30    0.35
  -3   6  -4    2.40    0.22
   3  -6   4    2.13    0.28
  -3  -6  -4    2.19    0.66
   3  -6   4    1.94    0.22
  -3  -6  -4    2.23    0.32
   3   6   5    0.44    0.24
   3   6   5    0.21    0.22
  -3   6  -5    0.23    0.15
  -3   6  -5    0.15    0.26
   3  -6   5    0.10    0.20
  -3  -6  -5    0.46    0.40
   3  -6   5    0.04    0.15
  -3  -6  -5    0.26    0.30
   3   6   6   17.23    0.62
  -3   6  -6   18.19    0.65
   3   6   6   17.07    0.57
  -3   6  -6   17.27    0.42
   3  -6   6   17.64    0.78
  -3  -6  -6   18.05    0.60
   3  -6   6   16.98    0.56
  -3  -6  -6   17.52    0.70
   3   6   7    1.82    0.37
   3   6   7    1.55    0.31
  -3   6  -7    1.49    0.36
  -3   6  -7    1.68    0.18
   3  -6   7    1.60    0.18
   3  -6   7    2.19    0.29
  -3  -6  -7    1.10    0.68
  -3  -6  -7    1.43    0.53
   3   6   8   95.72    1.87
   3   6   8   97.64    2.34
  -3   6  -8   98.78    1.59
  -3   6  -8  101.32    2.04
   3  -6   8   94.02    1.67
   3  -6   8   95.23    1.84
  -3  -6  -8   99.42    1.98
  -3  -6  -8   98.04    2.06
   3   6   9   48.44    1.11
   3   6   9   48.90    1.23
  -3   6  -9   50.61    0.83
  -3   6  -9   53.18    1.68
   3  -6   9   48.04    1.11
  -3  -6  -9   52.78    1.57
   3  -6   9   48.61    0.81
  -3  -6  -9   51.67    1.29
   3   6  10    0.78    0.31
  -3   6 -10    1.00    0.13
   3   6  10    1.03    0.36
  -3   6 -10    1.33    0.39
   3  -6  10    0.91    0.52
   3  -6  10    0.91    0.13
  -3  -6 -10    1.02    0.33
  -3  -6 -10    0.94    0.42
   3   6  11  102.69    2.12
  -3   6 -11  104.91    2.19
   3   6  11   99.42    1.98
  -3   6 -11   99.38    1.50
   3  -6  11   97.87    2.01
  -3  -6 -11  104.74    2.73
  -3  -6 -11  105.50    2.49
   3  -6  11   97.71    1.57
   3   6  12   20.37    0.70
  -3   6 -12   21.25    0.35
   3   6  12   20.28    1.23
  -3   6 -12   21.50    0.84
   3  -6  12   20.16    0.73
   3  -6  12   20.30    0.34
  -3  -6 -12   19.68    0.90
  -3  -6 -12   21.09    0.75
   3   6  13  116.60    2.46
  -3   6 -13  119.03    2.58
   3   6  13  109.92    2.22
   3  -6  13  110.62    1.58
   3  -6  13  112.94    2.31
  -3  -6 -13  116.98    2.56
  -3  -6 -13  118.40    2.76
  -3   6 -14    0.55    0.40
   3   6  14    0.00    0.36
   3   6  14    0.36    0.27
   3  -6  14    0.51    0.32
  -3  -6 -14   -0.17    0.67
  -3  -6 -14    0.53    0.30
   3   6  15    3.10    0.79
   3   6  15    3.74    0.37
  -3   6 -15    2.83    0.85
   3  -6  15    1.68    0.72
  -3  -6 -15    3.32    0.53
  -3  -6 -15    2.71    0.38
   3   6  16   -0.03    0.32
   3   6  16    0.10    0.23
  -3   6 -16   -0.39    0.37
   3  -6  16    0.09    0.29
  -3  -6 -16   -0.15    0.28
  -3  -6 -16   -0.07    0.38
  -3   6 -17    1.43    0.49
   3   6  17    1.65    0.43
   3   6  17    0.42    0.50
   3  -6  17    1.09    0.41
  -3  -6 -17    1.29    0.35
  -3  -6 -17    1.45    0.43
  -3  -6 -17    1.28    0.50
   3   6  18    0.29    0.35
   3   6  18    0.09    0.24
  -3   6 -18    0.20    0.36
   3  -6  18   -0.07    0.33
  -3  -6 -18    0.06    0.32
  -3  -6 -18   -0.17    0.38
  -3  -6 -18    0.04    0.40
   3   6  19    0.75    0.30
   3   6  19    0.91    0.44
  -3   6 -19    1.27    0.51
   3  -6  19    0.70    0.43
  -3  -6 -19    1.05    0.51
  -3  -6 -19    0.49    0.32
  -3  -6 -19    0.81    0.45
   3   6  20   -0.07    0.24
   3   6  20    0.37    0.63
  -3   6 -20    0.03    0.41
   3  -6  20    0.26    0.36
  -3  -6 -20    0.21    0.60
  -3  -6 -20   -0.09    0.25
  -3  -6 -20   -0.22    0.68
   3   6  21    2.11    0.60
   3   6  21    3.24    0.60
  -3   6 -21    2.67    0.62
   3  -6  21    2.34    0.57
  -3  -6 -21    1.96    1.03
  -3  -6 -21    2.38    0.56
  -3  -6 -21    0.00    0.59
   3   6  22    0.05    0.57
   3   6  22    1.13    0.33
  -3   6 -22    0.78    0.58
   3  -6  22    0.74    0.53
  -3  -6 -22    1.74    0.94
  -3  -6 -22    0.01    0.32
  -3  -6 -22    1.49    0.52
   3   7 -21    2.96    0.67
  -3   7  21    3.76    0.48
  -3   7  21    2.98    0.55
   3  -7 -21    0.00    0.84
   3  -7 -21    3.33    0.55
   3  -7 -21    3.82    0.46
  -3  -7  21    2.95    0.58
   3   7 -20    0.75    0.48
  -3   7  20    0.70    0.35
  -3   7  20    0.69    0.42
   3  -7 -20    0.00    0.38
   3  -7 -20    0.36    0.41
  -3  -7  20    0.58    0.45
   3  -7 -20    0.37    0.33
   3   7 -19    8.95    0.78
  -3   7  19   10.20    1.06
  -3   7  19    9.68    0.88
   3  -7 -19    9.79    0.64
   3  -7 -19    9.32    0.68
  -3  -7  19   10.96    1.08
   3  -7 -19    9.32    0.85
  -3   7  18    1.54    0.36
   3   7 -18    1.26    0.48
  -3   7  18    0.91    0.44
   3  -7 -18    0.00    0.38
   3  -7 -18    1.26    0.43
  -3  -7  18    1.12    0.44
   3  -7 -18    1.01    0.32
   3   7 -17    0.50    0.18
   3   7 -17    0.39    0.72
  -3   7  17    0.44    0.40
  -3   7  17    0.94    0.32
   3  -7 -17    0.00    0.57
   3  -7 -17    1.01    0.41
  -3  -7  17    0.67    0.19
  -3  -7  17    0.90    0.41
  -3  -7  17    0.97    0.31
   3   7 -16   20.81    0.95
   3   7 -16   19.27    0.51
  -3   7  16   20.16    0.85
  -3   7  16   21.81    1.05
   3  -7 -16   20.66    0.78
  -3  -7  16   19.80    0.52
   3  -7 -16   20.86    0.87
  -3  -7  16   20.56    1.25
  -3  -7  16   19.55    0.51
   3   7 -15   43.18    1.32
   3   7 -15   41.45    0.85
  -3   7  15   46.42    1.11
  -3   7  15   43.36    1.22
   3  -7 -15   44.69    1.24
  -3  -7  15   42.02    0.86
   3  -7 -15   42.41    1.11
  -3  -7  15   42.97    0.88
  -3  -7  15   43.31    1.21
   3   7 -14    4.24    0.28
   3   7 -14    4.13    0.57
  -3   7  14    5.36    0.40
  -3   7  14    3.19    0.50
   3  -7 -14    4.42    0.69
  -3  -7  14    4.34    0.48
   3  -7 -14    4.54    0.52
  -3  -7  14    4.53    0.44
  -3   7  13   24.68    0.85
   3   7 -13   23.77    0.91
   3   7 -13   23.95    0.58
  -3   7  13   25.05    0.72
   3  -7 -13   23.92    0.75
  -3  -7  13   24.41    0.83
  -3  -7  13   23.96    0.59
   3  -7 -13   24.07    1.24
  -3   7  12    2.74    0.44
   3   7 -12    2.88    0.27
   3   7 -12    2.77    0.50
  -3   7  12    2.89    0.34
   3  -7 -12    3.23    0.62
  -3  -7  12    2.91    0.27
  -3  -7  12    2.65    0.69
   3  -7 -12    3.15    0.45
   3   7 -11    6.22    0.92
   3   7 -11    5.91    0.33
  -3   7  11    7.64    0.43
  -3   7  11    5.05    0.53
   3  -7 -11    5.53    0.43
  -3  -7  11    6.10    0.49
   3  -7 -11    5.23    0.53
  -3  -7  11    6.34    0.34
   3   7 -10   64.93    1.62
   3   7 -10   63.87    1.29
  -3   7  10   64.42    1.54
   3  -7 -10   63.73    1.52
  -3  -7  10   63.72    1.50
  -3  -7  10   64.91    1.30
   3  -7 -10   69.31    1.86
  -3   7   9  206.38    4.19
   3   7  -9  197.05    4.56
   3   7  -9  190.44    3.47
  -3   7   9  191.21    3.84
  -3  -7   9  193.01    3.83
  -3  -7   9  191.71    3.58
   3  -7  -9  192.28    4.31
   3  -7  -9  189.86    3.63
   3   7  -8    1.55    0.46
  -3   7   8    1.65    0.43
   3  -7  -8    1.66    0.34
  -3  -7   8    3.65    0.45
  -3  -7   8    1.89    0.31
   3  -7  -8    1.76    0.42
   3   7  -7   35.47    0.85
   3   7  -7   35.39    1.04
  -3   7   7   35.67    0.99
  -3   7   7   35.95    1.17
   3  -7  -7   33.68    1.21
   3  -7  -7   35.71    0.99
  -3  -7   7   34.79    0.84
  -3  -7   7   33.70    1.37
   3   7  -6    1.25    0.29
  -3   7   6    1.41    0.36
   3  -7  -6    1.42    0.37
  -3  -7   6    1.33    0.29
  -3   7   5  158.30    3.06
   3   7  -5  156.54    3.10
   3   7  -5  155.31    2.87
  -3   7   5  166.61    3.48
   3  -7  -5  147.50    2.81
  -3  -7   5  154.80    3.05
  -3  -7   5  155.55    2.93
   3  -7  -5  152.58    2.97
   3   7  -4  101.56    1.95
  -3   7   4  103.86    2.07
   3  -7  -4  101.49    2.02
  -3  -7   4  103.09    2.12
  -3  -7   4  102.72    2.00
   3  -7  -4  100.51    1.94
  -3   7   3    9.44    0.49
   3   7  -3    9.23    0.46
   3  -7  -3    9.03    0.45
  -3  -7   3   10.29    0.56
   3  -7  -3    8.91    0.49
  -3  -7   3    9.50    0.48
   3   7  -2    7.99    0.43
  -3   7   2    7.82    0.44
   3  -7  -2    8.08    0.44
  -3  -7   2    8.96    0.57
  -3  -7   2    8.76    0.70
  -3   7   1   25.22    0.72
   3   7  -1   29.99    0.88
   3   7  -1   30.20    0.79
   3  -7  -1   29.10    0.76
  -3  -7   1   29.82    0.78
   3   7   0   10.05    0.76
  -3   7   0    9.21    0.44
   3   7   0   10.58    0.59
   3  -7   0    9.52    0.45
   3  -7   0    9.02    0.45
  -3  -7   0    9.40    0.50
  -3   7  -1  134.81    2.48
   3   7   1  135.07    2.54
  -3   7  -1  134.99    2.59
   3  -7   1  129.67    2.44
  -3  -7  -1  135.57    2.58
   3  -7   1  127.89    2.38
  -3  -7  -1  134.29    2.68
   3   7   2   23.68    0.75
  -3   7  -2   24.84    0.79
  -3   7  -2   23.49    0.63
   3  -7   2   22.82    0.63
   3  -7   2   23.90    0.68
  -3  -7  -2   22.22    0.73
  -3  -7  -2   23.98    0.84
   3   7   3    0.11    0.30
  -3   7  -3    0.33    0.28
   3   7   3    0.42    0.28
  -3   7  -3    0.33    0.20
   3  -7   3    0.23    0.24
  -3  -7  -3    0.27    0.29
  -3  -7  -3   -0.42    0.58
   3  -7   3    0.33    0.20
   3   7   4    5.91    0.49
  -3   7  -4    6.91    0.47
   3   7   4    7.12    0.70
  -3   7  -4    6.87    0.34
   3  -7   4    7.01    0.64
   3  -7   4    6.52    0.32
  -3  -7  -4    7.76    0.49
  -3  -7  -4    6.15    0.53
   3   7   5    1.32    0.33
  -3   7  -5    1.75    0.60
  -3   7  -5    1.79    0.22
   3   7   5    1.64    0.36
   3  -7   5    1.84    0.36
   3  -7   5    1.54    0.31
  -3  -7  -5    1.41    0.40
  -3  -7  -5    1.90    0.57
  -3   7  -6   10.65    0.58
   3   7   6   10.00    0.52
   3   7   6   11.23    0.56
  -3   7  -6   11.33    0.52
   3  -7   6   10.78    0.36
  -3  -7  -6   11.84    0.56
  -3  -7  -6   10.18    0.99
   3  -7   6   10.55    0.49
  -3   7  -7    0.46    0.32
   3   7   7    0.27    0.28
   3   7   7    0.12    0.31
  -3   7  -7    0.31    0.17
   3  -7   7    0.50    0.26
  -3  -7  -7    0.44    0.30
  -3  -7  -7    0.30    0.36
   3  -7   7    0.33    0.16
  -3   7  -8   17.77    0.44
  -3   7  -8   17.53    0.73
   3   7   8   16.60    0.70
   3   7   8   17.24    0.65
   3  -7   8   16.63    0.93
  -3  -7  -8   18.54    0.70
  -3  -7  -8   16.64    0.81
   3  -7   8   16.98    0.42
   3   7   9   48.80    1.25
  -3   7  -9   49.75    1.29
   3   7   9   48.37    1.17
  -3   7  -9   48.17    0.86
   3  -7   9   47.15    1.14
  -3  -7  -9   48.04    1.33
   3  -7   9   46.86    0.99
  -3  -7  -9   49.89    1.25
  -3   7 -10    1.36    0.17
   3   7  10    1.22    0.67
   3   7  10    0.94    0.35
  -3   7 -10    1.19    0.44
   3  -7  10    1.09    0.35
  -3  -7 -10    1.36    0.62
  -3  -7 -10    1.06    0.76
   3  -7  10    1.28    0.16
  -3   7 -11    0.17    0.20
   3   7  11    0.68    0.34
   3   7  11    0.37    0.29
  -3   7 -11    0.58    0.37
   3  -7  11    0.13    0.12
  -3  -7 -11    0.22    0.40
   3  -7  11    0.26    0.49
  -3  -7 -11    0.66    0.33
  -3   7 -12    4.48    0.19
  -3   7 -12    4.24    0.57
   3   7  12    5.21    0.55
   3   7  12    4.94    0.47
   3  -7  12    4.24    0.49
  -3  -7 -12    5.17    0.81
  -3  -7 -12    5.44    0.60
   3  -7  12    4.36    0.27
   3   7  13   28.39    0.93
   3   7  13   30.12    1.06
  -3   7 -13   31.39    1.12
   3  -7  13   29.03    0.97
  -3  -7 -13   32.15    1.01
  -3  -7 -13   29.94    1.17
  -3   7 -14   34.54    1.23
   3   7  14   32.37    1.00
   3   7  14   33.42    1.15
   3  -7  14   30.68    1.04
  -3  -7 -14   32.25    1.24
  -3  -7 -14   35.87    1.50
   3   7  15   26.05    1.01
   3   7  15   23.27    0.83
  -3   7 -15   25.25    1.09
   3  -7  15   25.59    0.94
  -3  -7 -15   26.44    0.92
  -3  -7 -15   23.87    1.10
   3   7  16    4.72    0.97
   3   7  16    5.28    0.48
  -3   7 -16    5.12    0.68
   3  -7  16    4.99    0.91
  -3  -7 -16    5.37    0.82
  -3  -7 -16    5.99    1.13
   3   7  17    1.18    0.46
   3   7  17    0.82    0.57
  -3   7 -17    0.39    0.49
   3  -7  17    0.45    0.43
  -3  -7 -17    0.50    0.81
  -3  -7 -17    0.53    0.36
   3   7  18    0.48    0.35
   3   7  18    0.90    0.47
  -3   7 -18    1.14    0.55
   3  -7  18    0.46    0.72
  -3  -7 -18    0.89    0.48
  -3  -7 -18    0.69    0.55
  -3  -7 -18    0.67    0.37
   3   7  19   29.68    0.99
   3   7  19   32.80    1.28
  -3   7 -19   35.00    2.08
   3  -7  19   29.83    1.25
  -3  -7 -19   32.32    1.41
  -3  -7 -19   31.19    1.06
  -3  -7 -19   31.86    1.26
   3   7  20   40.53    1.49
   3   7  20   36.72    1.15
  -3   7 -20   41.55    2.43
   3  -7  20   38.58    2.06
  -3  -7 -20   40.23    1.21
  -3  -7 -20   39.63    1.63
  -3  -7 -20   39.90    1.51
   3   8 -19   33.12    1.36
  -3   8  19   33.10    1.75
  -3   8  19   34.04    1.10
   3  -8 -19   31.79    1.05
   3  -8 -19   33.33    1.60
  -3  -8  19   32.57    1.23
   3  -8 -19   31.96    1.21
  -3   8  18    7.44    0.71
   3   8 -18    4.62    1.28
  -3   8  18    8.04    0.57
   3  -8 -18    7.50    0.70
  -3  -8  18    7.78    1.14
   3  -8 -18    6.58    0.62
   3   8 -17    8.05    0.78
  -3   8  17    7.21    0.69
  -3   8  17    9.23    0.86
   3  -8 -17    7.81    0.61
   3  -8 -17    8.16    1.10
  -3  -8  17    8.45    0.69
  -3   8  16    9.20    0.55
   3   8 -16    7.77    0.76
   3   8 -16    7.80    0.35
  -3   8  16    8.53    0.68
   3  -8 -16    7.93    0.59
  -3  -8  16    8.35    0.66
  -3  -8  16    7.89    0.37
   3  -8 -16    8.06    0.69
  -3  -8  16    8.00    0.36
   3   8 -15    3.32    0.29
  -3   8  15    4.59    0.56
  -3   8  15    3.54    0.44
   3   8 -15    3.31    0.63
   3  -8 -15    3.68    0.48
   3  -8 -15    3.87    0.57
  -3  -8  15    3.72    0.87
  -3  -8  15    3.47    0.47
   3   8 -14    8.55    0.39
  -3   8  14    8.76    0.52
   3   8 -14    9.35    1.16
  -3   8  14    8.72    1.03
   3  -8 -14    8.26    1.07
  -3  -8  14    8.40    0.65
   3  -8 -14    9.16    0.57
  -3  -8  14    8.83    0.40
  -3   8  13    1.34    0.43
  -3   8  13    1.24    0.55
   3   8 -13    1.09    0.48
   3   8 -13    1.05    0.24
   3  -8 -13    0.04    0.59
  -3  -8  13    1.19    0.43
  -3  -8  13    1.42    0.26
   3  -8 -13    1.06    0.43
   3   8 -12    1.95    0.26
  -3   8  12    1.26    0.42
   3   8 -12    1.15    0.50
  -3   8  12    1.63    0.33
   3  -8 -12    1.41    0.38
   3  -8 -12    1.42    0.46
  -3  -8  12    1.36    0.42
  -3  -8  12    0.90    0.26
   3   8 -11    9.82    0.69
   3   8 -11    9.76    0.64
  -3   8  11   10.08    0.52
  -3   8  11    9.98    0.64
   3  -8 -11    7.99    0.84
  -3  -8  11    9.98    0.63
   3  -8 -11    9.38    0.64
  -3  -8  11    9.87    0.43
  -3   8  10    0.87    0.39
   3   8 -10    0.43    0.44
   3   8 -10    0.87    0.26
  -3   8  10    0.91    0.30
   3  -8 -10    0.74    0.34
  -3  -8  10    0.65    0.41
  -3  -8  10    0.87    0.38
   3  -8 -10    0.85    0.40
  -3  -8  10    0.43    0.42
  -3   8   9   29.57    0.85
   3   8  -9   28.49    1.05
   3   8  -9   28.10    0.76
  -3   8   9   27.02    0.96
  -3  -8   9   29.14    0.98
  -3  -8   9   28.06    1.03
   3  -8  -9   27.89    1.21
   3  -8  -9   28.85    1.38
   3   8  -8   12.07    0.75
   3   8  -8    9.74    0.48
  -3   8   8    9.61    0.62
   3  -8  -8    9.83    0.57
   3  -8  -8   10.51    0.66
  -3  -8   8    9.33    0.73
   3   8  -7   94.52    2.23
  -3   8   7   80.73    1.88
   3   8  -7   80.74    1.69
   3  -8  -7   89.52    1.90
   3  -8  -7   80.88    1.90
  -3  -8   7   81.53    2.03
  -3  -8   7   81.99    1.90
  -3   8   6   59.36    1.49
   3   8  -6   57.78    1.31
  -3  -8   6   58.09    1.66
   3  -8  -6   57.12    1.46
  -3  -8   6   57.33    1.50
   3   8  -5    0.75    0.41
  -3   8   5    0.46    0.30
   3   8  -5    0.42    0.30
  -3   8   5    0.14    0.33
   3  -8  -5    0.49    0.35
  -3  -8   5    0.08    0.36
  -3  -8   5   -0.06    0.46
   3  -8  -5    0.06    0.31
   3   8  -4   17.52    0.64
  -3   8   4   17.52    0.72
  -3   8   4   17.56    0.67
  -3  -8   4   15.56    0.65
   3  -8  -4   16.72    0.71
   3   8  -3    8.49    0.50
  -3   8   3    7.73    0.54
  -3   8   3    8.66    0.52
  -3  -8   3    7.97    0.51
   3  -8  -3    7.06    0.54
  -3   8   2  120.62    2.83
   3   8  -2  116.63    2.35
  -3   8   2  127.23    2.51
   3  -8  -2  114.02    2.33
  -3  -8   2  122.00    2.49
   3  -8  -2  116.51    2.35
  -3  -8   2  117.70    2.56
  -3   8   1  144.33    2.87
   3   8  -1  136.56    2.71
  -3   8   1  139.01    2.75
   3  -8  -1  132.89    2.64
   3  -8  -1  131.52    2.65
  -3  -8   1  136.79    2.97
  -3  -8   1  138.55    2.84
  -3   8   0   52.17    1.29
   3   8   0   45.20    1.15
  -3   8   0   44.32    1.11
   3  -8   0   44.21    1.09
  -3  -8   0   45.63    1.21
   3   8   1   69.05    1.54
   3   8   1   71.60    1.67
  -3   8  -1   77.32    2.12
  -3   8  -1   72.11    1.52
   3  -8   1   69.80    1.56
  -3  -8  -1   72.58    2.06
   3  -8   1   68.82    1.46
   3   8   2    0.18    0.30
  -3   8  -2    0.01    0.29
  -3   8  -2   -0.01    0.21
   3  -8   2    0.09    0.27
  -3  -8  -2    0.12    0.27
   3  -8   2    0.46    0.24
  -3  -8  -2    0.22    0.32
  -3   8  -3    0.20    0.22
   3   8   3    0.63    0.31
  -3   8  -3    0.22    0.31
   3  -8   3    0.29    0.23
  -3  -8  -3    0.34    0.31
   3  -8   3    0.44    0.29
  -3  -8  -3    0.22    0.60
   3   8   4    1.83    0.39
  -3   8  -4    1.28    0.64
  -3   8  -4    1.21    0.42
   3   8   4    1.30    0.37
   3  -8   4    1.05    0.26
   3  -8   4    1.28    0.55
  -3  -8  -4    1.17    0.44
  -3  -8  -4    1.24    0.38
   3   8   5    3.24    0.71
  -3   8  -5    3.26    0.30
   3   8   5    3.40    0.50
  -3   8  -5    4.13    0.47
   3  -8   5    4.05    0.47
  -3  -8  -5    3.45    0.74
   3  -8   5    3.15    0.40
  -3  -8  -5    3.87    0.57
   3   8   6   10.76    1.01
  -3   8  -6   11.18    0.66
   3   8   6   11.17    0.61
  -3   8  -6   10.97    0.61
   3  -8   6   10.86    0.41
   3  -8   6   10.05    0.56
  -3  -8  -6   11.18    0.62
  -3  -8  -6    9.43    0.73
  -3   8  -7   14.99    0.46
   3   8   7   15.11    0.69
   3   8   7   13.97    0.75
  -3   8  -7   16.05    0.76
  -3  -8  -7   15.29    0.72
  -3  -8  -7   15.77    0.85
   3  -8   7   12.42    0.96
   3  -8   7   14.14    0.46
  -3   8  -8    6.81    0.62
   3   8   8    6.76    0.57
   3   8   8    6.29    0.53
  -3   8  -8    6.91    0.32
   3  -8   8    6.33    0.51
  -3  -8  -8    8.10    0.88
  -3  -8  -8    5.40    0.68
   3  -8   8    6.00    0.48
   3   8   9    0.62    0.35
  -3   8  -9    0.39    0.18
   3   8   9    0.41    0.65
  -3   8  -9    0.81    0.40
   3  -8   9    0.51    0.33
  -3  -8  -9    0.73    0.37
  -3  -8  -9    0.37    0.43
   3  -8   9    0.50    0.18
   3   8  10    4.09    0.49
  -3   8 -10    3.90    0.57
   3   8  10    3.83    0.56
  -3   8 -10    3.98    0.24
   3  -8  10    4.93    0.76
   3  -8  10    4.10    0.24
  -3  -8 -10    5.00    0.60
  -3  -8 -10    4.12    0.52
  -3   8 -11    0.62    0.42
   3   8  11    0.60    0.40
   3   8  11    0.45    0.35
  -3   8 -11    0.34    0.15
   3  -8  11    0.18    0.25
  -3  -8 -11    0.75    0.38
  -3  -8 -11    0.56    0.75
   3  -8  11    0.35    0.35
   3   8  12   24.60    1.50
  -3   8 -12   26.91    1.60
   3   8  12   24.96    0.94
  -3  -8 -12   28.14    1.02
   3  -8  12   23.86    0.95
  -3  -8 -12   26.28    1.17
   3   8  13   59.69    1.56
   3   8  13   62.24    1.69
  -3   8 -13   64.64    1.82
   3  -8  13   59.51    1.60
  -3  -8 -13   60.81    1.81
  -3  -8 -13   65.59    2.22
   3   8  14   10.57    0.77
   3   8  14   10.27    0.67
  -3   8 -14   10.12    0.84
   3  -8  14    9.66    0.70
  -3  -8 -14    9.48    0.72
  -3  -8 -14    9.26    1.36
  -3   8 -15   -0.31    0.45
   3   8  15    0.61    0.67
   3   8  15    1.03    0.80
   3  -8  15    0.71    0.72
  -3  -8 -15    0.01    0.47
  -3  -8 -15    1.19    0.61
   3   8  16   15.01    1.17
   3   8  16   17.69    0.97
  -3   8 -16   15.66    1.65
   3  -8  16   15.02    0.90
  -3  -8 -16   16.53    0.87
  -3  -8 -16   15.15    1.07
   3   8  17   37.30    1.38
   3   8  17   34.08    1.17
  -3   8 -17   37.26    1.54
   3  -8  17   36.32    1.90
  -3  -8 -17   36.31    1.53
  -3  -8 -17   36.62    1.76
   3   8  18    6.85    0.66
   3   8  18    8.51    0.85
  -3   8 -18    9.93    0.96
   3  -8  18    7.79    0.80
  -3  -8 -18    7.47    0.69
  -3  -8 -18    6.71    0.97
  -3   9  17    4.60    0.67
  -3   9  17    5.31    0.53
   3   9 -17    5.29    0.73
   3  -9 -17    2.74    1.03
   3  -9 -17    0.01    0.88
  -3  -9  17    4.11    1.07
   3   9 -16    0.45    0.51
  -3   9  16    0.47    0.48
  -3   9  16    0.31    0.60
  -3  -9  16    0.91    0.46
   3  -9 -16   -0.03    0.38
   3  -9 -16    0.50    0.45
   3   9 -15    0.09    0.64
   3   9 -15    0.25    0.28
  -3   9  15   -0.01    0.34
  -3   9  15    0.06    0.26
   3  -9 -15   -0.02    0.31
  -3  -9  15    0.14    0.34
   3  -9 -15   -0.46    0.36
  -3  -9  15   -0.04    0.19
   3   9 -14    9.90    0.86
  -3   9  14    9.26    0.61
   3   9 -14    9.32    0.45
  -3   9  14    9.87    1.21
   3  -9 -14    9.97    1.22
   3  -9 -14   10.53    1.04
  -3  -9  14    9.99    0.47
  -3  -9  14   10.55    0.73
   3   9 -13    3.18    0.68
  -3   9  13    3.12    0.46
   3   9 -13    3.93    0.35
  -3   9  13    3.35    0.59
   3  -9 -13    3.62    0.61
   3  -9 -13    3.54    0.52
  -3  -9  13    2.90    0.57
  -3  -9  13    3.69    0.55
   3   9 -12    1.53    0.91
   3   9 -12    1.98    0.30
  -3   9  12    1.84    0.63
  -3   9  12    1.66    0.51
   3  -9 -12    0.03    0.44
   3  -9 -12    1.95    0.51
  -3  -9  12    1.61    0.49
  -3   9  11    0.08    0.29
   3   9 -11   -0.12    0.37
   3   9 -11    0.06    0.21
  -3   9  11   -0.09    0.38
   3  -9 -11   -0.01    0.33
  -3  -9  11    0.39    0.36
  -3  -9  11    0.12    0.24
   3  -9 -11    0.01    0.28
  -3   9  10    5.40    0.48
   3   9 -10    6.33    0.65
   3   9 -10    4.69    0.68
  -3   9  10    5.28    0.62
   3  -9 -10    5.04    0.62
  -3  -9  10    5.31    0.41
  -3  -9  10    4.12    0.60
   3  -9 -10    6.61    0.53
   3   9  -9    0.25    0.26
  -3   9   9    1.56    0.44
   3   9  -9    0.57    0.46
  -3   9   9    0.71    0.35
   3  -9  -9    0.07    0.57
   3  -9  -9    0.41    0.65
  -3  -9   9    0.58    0.30
  -3  -9   9    0.31    0.44
   3   9  -8    7.97    0.49
  -3   9   8    8.42    0.67
   3   9  -8    7.32    0.72
  -3   9   8    8.42    0.86
   3  -9  -8    8.69    0.66
   3  -9  -8    7.97    0.56
  -3  -9   8    7.85    1.06
  -3  -9   8    8.07    0.50
   3   9  -7    0.15    0.23
   3   9  -7    0.15    0.35
  -3   9   7    0.22    0.34
   3  -9  -7   -0.31    0.30
  -3  -9   7    0.03    0.26
  -3  -9   7    0.05    0.35
   3  -9  -7   -0.09    0.27
   3   9  -6    1.23    0.34
  -3   9   6    1.68    0.39
   3   9  -6    1.53    0.49
  -3   9   6    1.58    0.46
   3  -9  -6    0.03    0.37
   3  -9  -6    1.06    0.44
  -3  -9   6    1.40    0.37
  -3   9   5   74.14    1.70
   3   9  -5   71.77    1.64
  -3   9   5   71.92    1.78
  -3  -9   5   72.80    1.69
   3  -9  -5   69.98    1.78
   3   9  -4   13.31    0.68
  -3   9   4   12.70    1.16
  -3   9   4   17.31    0.80
  -3  -9   4   13.94    0.71
   3  -9  -4   13.30    0.75
   3   9  -3   40.89    1.15
  -3   9   3   41.41    1.63
   3  -9  -3   39.50    1.13
   3  -9  -3   40.27    1.19
  -3  -9   3   42.46    1.19
   3   9  -2    2.19    0.75
  -3   9   2    3.18    0.46
   3  -9  -2    3.17    0.47
  -3  -9   2    3.24    0.48
   3   9  -1   44.45    1.39
   3   9  -1   44.08    1.22
  -3   9   1   45.93    1.27
  -3   9   1   45.46    1.22
   3  -9  -1   42.84    1.19
  -3  -9   1   43.67    1.27
  -3   9   0   56.55    1.43
   3   9   0   53.95    1.37
  -3   9   0   54.56    1.34
   3  -9   0   49.09    1.28
  -3  -9   0   54.30    1.43
   3  -9   0   52.50    1.30
  -3   9  -1    0.20    0.47
   3   9   1    0.55    0.33
   3  -9   1    0.23    0.56
  -3  -9  -1    0.37    0.57
   3  -9   1    0.16    0.29
   3   9   2    0.29    0.31
   3   9   2   -0.07    0.35
  -3   9  -2   -0.04    0.28
  -3   9  -2    0.01    0.21
   3  -9   2    0.30    0.28
  -3  -9  -2    0.07    0.28
   3  -9   2   -0.11    0.24
  -3  -9  -2   -0.03    0.32
   3   9   3    9.78    0.62
  -3   9  -3    8.32    0.48
  -3   9  -3    8.62    0.65
  -3  -9  -3    9.16    0.63
   3  -9   3    8.68    0.48
   3  -9   3    8.47    0.56
  -3   9  -4    5.19    0.39
   3   9   4    4.50    0.53
   3  -9   4    4.37    0.59
  -3  -9  -4    4.92    0.56
   3  -9   4    4.21    0.77
  -3   9  -5    1.39    0.49
   3   9   5    1.35    0.42
   3   9   5    0.69    0.48
  -3   9  -5    2.25    0.32
   3  -9   5    1.36    0.39
  -3  -9  -5    4.80    0.63
  -3  -9  -5    1.44    0.81
   3  -9   5    1.12    0.29
  -3   9  -6   28.98    1.51
   3   9   6   26.49    0.96
   3   9   6   25.93    1.49
  -3   9  -6   27.24    0.73
   3  -9   6   25.70    0.90
  -3  -9  -6   27.58    1.04
  -3  -9  -6   24.83    1.12
   3  -9   6   25.17    0.72
   3   9   7    0.97    0.43
  -3   9  -7    0.52    0.49
   3   9   7    0.85    0.52
  -3   9  -7    1.20    0.26
   3  -9   7    1.33    0.67
   3  -9   7    1.23    0.26
  -3  -9  -7    1.15    0.46
  -3  -9  -7    0.98    0.90
   3   9   8    3.92    0.58
   3   9   8    4.31    0.88
  -3   9  -8    4.76    0.33
  -3   9  -8    3.38    0.99
   3  -9   8    4.87    0.50
   3  -9   8    3.78    0.51
  -3  -9  -8    4.28    0.58
  -3  -9  -8    4.00    0.67
  -3   9  -9    0.22    0.44
  -3   9  -9    0.42    0.21
   3   9   9   -0.34    0.66
   3   9   9    0.45    0.62
   3  -9   9    0.33    0.20
  -3  -9  -9    0.30    0.41
  -3  -9  -9    0.55    0.78
   3  -9   9    0.26    0.35
   3   9  10    0.73    0.43
  -3   9 -10    0.72    0.79
  -3   9 -10    0.41    0.33
   3   9  10    0.28    0.66
   3  -9  10    0.75    0.38
   3  -9  10    0.34    0.20
  -3  -9 -10    0.55    0.52
  -3  -9 -10    0.75    0.42
   3   9  11    6.25    0.97
   3   9  11    6.10    0.68
  -3   9 -11    6.20    0.74
   3  -9  11    5.83    0.60
  -3  -9 -11    5.42    0.66
  -3  -9 -11    5.99    0.77
   3  -9  11    5.49    0.46
   3   9  12    8.54    1.12
   3   9  12    9.16    0.77
  -3   9 -12   10.30    0.87
   3  -9  12    8.42    1.11
  -3  -9 -12    9.56    0.78
  -3  -9 -12    8.66    1.44
   3   9  13   31.93    1.68
   3   9  13   33.91    1.30
  -3   9 -13   35.68    2.03
   3  -9  13   33.25    1.23
  -3  -9 -13   36.90    1.31
  -3  -9 -13   32.15    1.44
   3   9  14    9.75    0.76
   3   9  14   11.02    0.87
  -3   9 -14   10.87    0.92
   3  -9  14    9.37    1.21
  -3  -9 -14   11.73    1.27
  -3  -9 -14    8.62    0.98
   3   9  15   15.36    0.91
   3   9  15   17.51    1.03
  -3   9 -15   17.47    1.16
   3  -9  15   15.20    0.95
  -3  -9 -15   17.39    1.00
  -3  -9 -15   15.61    1.14
  -3  10  13    1.14    0.52
  -3  10  13    1.23    0.41
   3  10 -13    1.26    0.60
   3  10 -13    1.06    0.30
   3 -10 -13    1.21    0.89
  -3 -10  13    0.00    0.31
  -3 -10  13    1.05    0.50
   3 -10 -13   -0.03    0.46
  -3  10  12   10.97    0.88
  -3  10  12   12.34    1.09
   3  10 -12   12.87    1.51
   3  10 -12   11.86    0.57
   3 -10 -12   12.92    0.91
  -3 -10  12   12.63    0.91
  -3 -10  12   12.08    0.87
   3 -10 -12   12.27    1.17
  -3  10  11    1.98    0.57
   3  10 -11    2.16    0.37
  -3  10  11    2.01    0.49
   3  10 -11    2.54    0.64
  -3 -10  11    2.31    0.60
   3 -10 -11    1.82    0.59
  -3 -10  11    0.08    0.60
   3 -10 -11   -0.04    0.48
   3  10 -10    5.41    0.78
   3  10 -10    6.51    0.75
  -3  10  10    6.75    0.57
  -3  10  10    6.43    0.70
   3 -10 -10    6.35    0.73
  -3 -10  10    4.81    0.71
   3 -10 -10    5.74    0.61
  -3 -10  10    6.33    0.49
  -3  10   9    1.24    0.74
   3  10  -9    1.60    0.59
   3  10  -9    1.81    0.37
  -3  10   9    1.83    0.52
   3 -10  -9    1.69    0.54
  -3 -10   9    0.83    0.90
  -3 -10   9    1.28    0.38
   3 -10  -9   -0.07    0.46
  -3  10   8    2.76    0.49
   3  10  -8    2.01    0.62
   3  10  -8    2.02    0.62
  -3  10   8    1.96    0.55
   3 -10  -8    2.05    0.52
  -3 -10   8    2.42    0.59
  -3 -10   8    2.10    0.42
   3 -10  -8   -0.03    0.47
  -3  10   7   29.91    1.05
   3  10  -7   28.50    0.96
   3  10  -7   36.58    2.02
  -3  10   7   30.35    1.15
   3 -10  -7   27.18    1.65
  -3 -10   7   31.03    1.28
  -3 -10   7   30.24    1.01
   3 -10  -7   31.12    1.57
  -3  10   6   19.80    0.96
   3  10  -6   20.62    1.20
  -3  10   6   22.44    0.91
   3 -10  -6   19.69    0.98
  -3 -10   6   19.73    0.86
   3  10  -5   10.68    0.66
  -3  10   5    9.81    1.20
   3 -10  -5    9.87    0.71
   3 -10  -5   11.52    0.78
  -3 -10   5   10.26    0.83
  -3 -10   5   10.41    0.67
  -3  10   4    5.79    1.03
   3  10  -4    6.69    0.93
   3 -10  -4    8.20    0.65
  -3 -10   4    6.61    0.60
   3 -10  -4    6.00    0.65
   3  10  -3    1.21    0.41
  -3  10   3    0.60    0.42
  -3  10   3    0.54    0.43
   3 -10  -3    0.46    0.44
  -3 -10   3    0.92    0.42
   3  10  -2    0.97    0.43
  -3  10   2    1.40    0.44
   3 -10  -2    1.06    0.42
  -3 -10   2    1.04    0.45
  -3  10   1    6.00    0.56
   3  10  -1    6.02    0.92
  -3 -10   1    5.30    0.61
   3 -10  -1    5.58    0.55
   3  10   0    6.92    0.62
  -3  10   0    8.06    0.64
  -3  10   0    6.34    0.55
   3 -10   0    6.95    0.55
  -3 -10   0    4.79    0.74
  -3 -10   0    6.18    0.99
   3  10   1    8.20    0.64
  -3  10  -1    8.09    1.15
  -3  10  -1    8.62    0.88
  -3 -10  -1    8.30    1.06
   3 -10   1    7.66    0.59
   3 -10   1    7.14    0.55
  -3  10  -2   12.97    0.86
   3  10   2   12.14    0.75
  -3  10  -2   13.07    0.65
   3 -10   2   10.32    1.12
   3 -10   2   14.20    0.92
  -3 -10  -2   13.55    0.78
   3  10   3    0.15    0.39
  -3  10  -3    0.22    0.28
   3  10   3    0.20    0.60
  -3  10  -3   -0.20    0.39
   3 -10   3   -0.78    0.36
  -3 -10  -3    0.48    0.39
   3 -10   3    0.28    0.45
   3  10   4   -0.09    0.61
  -3  10  -4    0.27    0.39
   3  10   4    0.13    0.34
  -3  10  -4   -0.10    0.27
   3 -10   4    0.15    0.30
  -3 -10  -4    0.54    0.39
   3 -10   4   -0.07    0.24
   3  10   5    1.74    0.48
  -3  10  -5    0.05    0.49
   3  10   5    1.77    0.53
  -3  10  -5    1.03    0.31
   3 -10   5    0.98    0.33
  -3 -10  -5    1.51    0.49
   3 -10   5    1.14    0.44
  -3 -10  -5    0.94    0.90
   3  10   6    0.49    0.47
  -3  10  -6    0.20    0.26
   3  10   6    0.33    0.44
  -3  10  -6    0.00    0.73
   3 -10   6    0.57    0.28
  -3 -10  -6    0.33    0.43
   3 -10   6    0.49    0.41
  -3 -10  -6    0.69    0.49
   3  10   7    1.21    0.52
   3  10   7    1.57    0.55
  -3  10  -7    1.12    0.30
  -3  10  -7    1.31    0.53
  -3 -10  -7    0.91    0.52
   3 -10   7    0.74    0.78
   3 -10   7    2.11    0.50
  -3 -10  -7    0.96    0.95
  -3  10  -8    6.44    0.76
   3  10   8    6.95    0.75
   3  10   8    7.72    0.71
  -3  10  -8    7.52    0.43
   3 -10   8    7.24    0.43
  -3 -10  -8    9.24    0.77
   3 -10   8    7.32    0.65
  -3 -10  -8    5.05    0.87
   3  10   9    2.33    0.57
  -3  10  -9    1.84    0.65
   3  10   9    1.78    1.04
  -3  10  -9    2.62    0.31
   3 -10   9    2.19    0.31
   3 -10   9    1.89    0.55
  -3 -10  -9    2.05    1.00
  -3 -10  -9    2.17    0.72
   3  10  10   23.82    1.09
  -3  10 -10   25.60    1.23
   3  10  10   23.94    1.16
   3 -10  10   23.01    0.66
   3 -10  10   22.69    1.03
  -3 -10 -10   24.76    1.29
  -3 -10 -10   25.07    1.17
   3  10  11    0.89    0.56
   3  10  11    1.13    0.51
  -3  10 -11    1.37    0.98
   3 -10  11    0.95    0.50
  -3 -10 -11    0.25    0.68
  -3 -10 -11    1.36    0.56
   3  10  12    8.62    0.82
   3  10  12    7.72    0.76
  -3  10 -12    9.88    0.94
   3 -10  12    7.99    0.74
  -3 -10 -12    8.99    1.34
  -3 -10 -12    8.42    0.95
   3  11  -7    1.20    0.44
  -3  11   7    0.90    0.51
  -3  11   7    1.27    0.56
   3 -11  -7    1.14    0.57
  -3 -11   7    1.06    0.75
  -3 -11   7    1.74    0.44
  -3  11   6    3.92    0.60
   3  11  -6    3.50    0.53
  -3  11   6    3.13    1.05
   3 -11  -6    4.10    0.63
  -3 -11   6    3.78    0.53
   3 -11  -6    2.99    0.64
  -3  11   5   16.35    0.89
   3  11  -5   15.70    0.83
  -3  11   5   16.93    1.45
   3 -11  -5   15.95    0.93
   3 -11  -5   18.43    1.41
  -3 -11   5   17.36    0.87
  -3  11   4   20.06    1.00
   3  11  -4   19.60    0.89
  -3 -11   4   20.70    0.94
   3 -11  -4   16.61    1.44
  -3  11   3   -0.29    0.40
   3  11  -3    0.11    0.60
  -3 -11   3   -0.06    0.39
   3 -11  -3    0.19    0.64
   3  11  -2    5.20    0.62
  -3  11   2    5.73    0.64
  -3  11   2    6.38    0.68
   3 -11  -2    6.33    0.99
  -3 -11   2    5.64    0.65
  -3  11   1    3.64    0.54
   3  11  -1    2.75    0.57
  -3 -11   1    2.45    0.58
   3 -11  -1    2.34    0.82
  -3  11   0    8.81    1.03
   3  11   0    8.56    0.72
   3 -11   0    7.42    0.64
   3 -11   0    7.66    0.67
  -3 -11   0    8.38    1.17
  -3  11  -1   -0.18    0.42
   3  11   1    0.34    0.51
  -3  11  -1    0.35    0.33
   3 -11   1   -0.46    0.51
   3 -11   1    0.04    0.27
  -3 -11  -1    0.17    0.67
  -3  11  -2    0.66    0.52
   3  11   2    0.80    0.48
  -3  11  -2    1.37    0.40
   3 -11   2    0.61    0.45
   3 -11   2    0.84    0.39
  -3 -11  -2    0.85    0.51
  -3  11  -3    0.78    0.56
   3  11   3    0.13    0.45
  -3  11  -3    0.10    0.49
   3 -11   3    0.40    0.33
  -3 -11  -3    0.32    0.47
   3 -11   3    0.29    0.68
  -3  11  -4    4.67    0.70
   3  11   4    4.30    0.65
  -3  11  -4    4.83    0.49
   3 -11   4    3.76    0.47
  -3 -11  -4    3.88    0.68
   3 -11   4    3.64    0.60
  -3  11  -5    0.13    0.28
   3  11   5    0.07    0.45
  -3  11  -5    0.00    0.43
   3 -11   5    0.42    0.30
   3 -11   5    0.14    0.42
  -3 -11  -5    0.06    0.43
  -3 -11  -5    0.04    0.80
  -3  11  -6    1.79    0.37
   3  11   6    1.87    0.90
   3  11   6    1.73    0.62
  -3  11  -6    1.58    0.60
   3 -11   6    1.20    0.53
  -3 -11  -6    1.56    0.64
  -3 -11  -6    1.21    0.99
   3 -11   6    1.76    0.58
   4   0 -27   -0.29    0.31
   4   0 -27    0.06    0.32
   4   0 -26   38.71    1.44
   4   0 -26   38.54    1.13
   4   0 -25    0.31    0.26
   4   0 -25   -0.32    0.25
   4   0 -24   26.93    0.82
   4   0 -24   26.34    1.17
  -4   0  24   27.28    0.62
  -4   0  24   27.93    0.64
   4   0 -23   -0.05    0.38
   4   0 -23    0.17    0.38
  -4   0  23    0.04    0.14
  -4   0  23   -0.12    0.22
   4   0 -22    0.79    0.28
   4   0 -22    0.81    0.27
  -4   0  22    0.66    0.19
  -4   0  22    0.79    0.32
   4   0 -21    0.20    0.16
   4   0 -21    0.00    0.22
   4   0 -21    0.16    0.21
  -4   0  21    0.00    0.13
  -4   0  21    0.01    0.22
   4   0 -20    0.40    0.18
   4   0 -20    0.62    0.22
   4   0 -20    0.67    0.36
  -4   0  20    0.54    0.18
  -4   0  20    0.17    0.16
   4   0 -19    0.10    0.15
   4   0 -19   -0.15    0.18
   4   0 -19    0.23    0.17
  -4   0  19    0.07    0.14
  -4   0  19   -0.11    0.13
   4   0 -18   93.98    1.92
   4   0 -18   90.46    1.65
   4   0 -18   96.48    1.85
  -4   0  18   92.74    1.61
  -4   0  18   92.18    1.77
   4   0 -17    0.12    0.24
   4   0 -17   -0.17    0.24
   4   0 -17    0.07    0.14
  -4   0  17   -0.06    0.14
  -4   0  17   -0.01    0.24
   4   0 -16   55.92    1.00
   4   0 -16   55.99    1.19
   4   0 -16   58.33    1.05
  -4   0  16   55.81    1.00
  -4   0  16   55.03    1.00
   4   0 -15    0.08    0.11
   4   0 -15   -0.01    0.11
   4   0 -15   -0.10    0.13
  -4   0  15    0.02    0.14
  -4   0  15    0.10    0.14
   4   0 -14    6.92    0.43
   4   0 -14    6.18    0.24
   4   0 -14    6.34    0.36
  -4   0  14    6.04    0.28
  -4   0  14    6.67    0.40
   4   0 -13   -0.19    0.13
   4   0 -13    0.34    0.16
   4   0 -13    0.07    0.16
  -4   0  13   -0.02    0.21
  -4   0  13    0.08    0.22
  -4   0  13   -0.10    0.10
   4   0 -12   46.57    0.82
   4   0 -12   43.77    0.82
   4   0 -12   43.71    0.70
  -4   0  12   43.34    0.77
  -4   0  12   42.23    0.77
  -4   0  12   45.46    0.71
   4   0 -11    0.05    0.12
   4   0 -11    0.00    0.08
   4   0 -11    0.05    0.08
  -4   0  11    0.03    0.07
  -4   0  11   -0.03    0.12
  -4   0  11    0.00    0.11
   4   0 -10    6.79    0.23
   4   0 -10    6.85    0.18
   4   0 -10    6.94    0.26
  -4   0  10    6.75    0.25
  -4   0  10    7.21    0.23
  -4   0  10    6.66    0.25
   4   0  -9    0.22    0.13
   4   0  -9    0.06    0.06
   4   0  -9    0.06    0.06
  -4   0   9   -0.01    0.12
  -4   0   9    0.05    0.11
  -4   0   9    0.02    0.06
   4   0  -8  239.74    3.87
   4   0  -8  234.62    3.44
   4   0  -8  237.65    3.49
  -4   0   8  249.88    3.71
  -4   0   8  232.40    3.79
  -4   0   8  232.02    3.92
   4   0  -7    0.17    0.18
   4   0  -7    0.04    0.06
   4   0  -7    0.02    0.07
  -4   0   7    0.10    0.10
  -4   0   7   -0.03    0.06
  -4   0   7   -0.07    0.16
   4   0  -6  245.15    3.44
   4   0  -6  249.61    3.52
   4   0  -6  244.98    3.95
  -4   0   6  240.06    4.04
  -4   0   6  257.86    3.61
  -4   0   6  239.55    3.85
   4   0  -5    0.00    0.04
   4   0  -5    0.00    0.02
   4   0  -5   -0.06    0.10
  -4   0   5   -0.02    0.10
  -4   0   5    0.03    0.03
  -4   0   5    0.02    0.11
   4   0  -4  246.94    3.27
   4   0  -4  236.86    3.77
  -4   0   4  235.42    3.85
  -4   0   4  231.59    3.67
   4   0  -3    0.11    0.11
   4   0  -3    0.04    0.01
  -4   0   3   -0.03    0.11
  -4   0   3   -0.08    0.10
   4   0  -2   19.20    0.20
   4   0  -2   19.10    0.38
  -4   0   2   20.84    0.39
  -4   0   2   20.05    0.21
  -4   0   2   19.12    0.48
  -4   0   2   20.36    0.21
   4   0  -1    0.03    0.04
  -4   0   1    0.18    0.09
  -4   0   1    0.16    0.16
  -4   0   1    0.05    0.05
  -4   0   1    0.00    0.04
  -4   0   0  612.66   11.01
  -4   0   0  617.45   11.08
  -4   0   0  646.07   10.93
  -4   0   0  640.13   10.80
   4   0   1    0.08    0.10
  -4   0  -1    0.02    0.10
  -4   0  -1    0.07    0.10
  -4   0  -1    0.14    0.09
  -4   0  -1    0.07    0.05
   4   0   2  380.81    6.28
  -4   0  -2  398.59    6.35
  -4   0  -2  384.13    6.38
  -4   0  -2  398.50    6.36
  -4   0  -2  392.27    6.49
   4   0   3    0.07    0.09
  -4   0  -3   -0.02    0.07
  -4   0  -3    0.10    0.08
  -4   0  -3   -0.04    0.10
  -4   0  -3    0.09    0.14
   4   0   4  104.44    1.53
  -4   0  -4  110.19    1.59
  -4   0  -4  110.18    1.62
  -4   0  -4  110.38    1.60
  -4   0  -4  108.77    1.59
   4   0   5   -0.06    0.13
  -4   0  -5    0.03    0.08
  -4   0  -5   -0.06    0.07
  -4   0  -5    0.00    0.07
  -4   0  -5    0.04    0.07
   4   0   6  164.61    2.44
  -4   0  -6  174.07    2.67
  -4   0  -6  176.64    2.73
  -4   0  -6  172.14    2.82
  -4   0  -6  173.89    2.82
   4   0   7    0.05    0.07
  -4   0  -7    0.09    0.08
  -4   0  -7    0.05    0.12
  -4   0  -7    0.06    0.07
  -4   0  -7   -0.04    0.11
   4   0   8  199.07    2.98
  -4   0  -8  205.01    3.34
  -4   0  -8  204.64    3.35
  -4   0  -8  210.66    3.16
  -4   0  -8  210.56    3.18
   4   0   9   -0.05    0.07
  -4   0  -9    0.03    0.07
  -4   0  -9   -0.02    0.13
  -4   0  -9   -0.02    0.14
  -4   0  -9    0.16    0.11
   4   0  10    3.69    0.13
  -4   0 -10    3.69    0.14
  -4   0 -10    4.20    0.13
  -4   0 -10    3.49    0.28
  -4   0 -10    4.09    0.27
   4   0  11    0.03    0.06
  -4   0 -11    0.03    0.06
  -4   0 -11   -0.11    0.15
  -4   0 -11   -0.02    0.06
  -4   0 -11    0.13    0.15
   4   0  12   19.81    0.31
  -4   0 -12   21.24    0.33
  -4   0 -12   20.65    0.57
  -4   0 -12   20.54    0.58
  -4   0 -12   22.10    0.34
   4   0  13    0.02    0.09
  -4   0 -13    0.04    0.29
  -4   0 -13   -0.11    0.27
  -4   0 -13    0.01    0.09
   4   0  14  104.64    1.44
  -4   0 -14  110.91    1.61
  -4   0 -14  110.24    2.06
  -4   0 -14  107.37    2.35
  -4   0 -14  108.37    1.50
   4   0  15   -0.03    0.05
  -4   0 -15    0.03    0.05
  -4   0 -15    0.11    0.08
  -4   0 -15   -0.13    0.22
  -4   0 -15    0.07    0.23
  -4   0 -16   36.27    0.91
  -4   0 -16   35.24    0.50
  -4   0 -16   34.89    0.93
  -4   0 -17    0.10    0.05
  -4   0 -17   -0.24    0.25
  -4   0 -17    0.19    0.25
  -4   0 -17   -0.01    0.05
  -4   0 -18    0.02    0.29
  -4   0 -18    0.36    0.29
  -4   0 -19    0.18    0.49
  -4   0 -19    0.07    0.30
  -4   0 -20    2.58    0.47
  -4   0 -20    2.78    0.76
  -4   0 -21    0.17    0.36
  -4   0 -21    0.12    0.36
  -4   0 -22   35.76    1.21
  -4   0 -22   36.96    1.23
  -4   0 -23   -0.66    0.43
  -4   0 -23    0.45    0.71
  -4   0 -24    2.89    0.94
  -4   0 -24    2.35    0.60
  -4   0 -25   -0.30    0.44
  -4   0 -25    0.02    0.44
   4   1 -26    1.12    0.61
   4   1 -26    0.70    0.36
   4  -1 -26    0.89    0.35
   4  -1 -26    0.82    0.36
  -4   1  25    8.64    0.40
   4   1 -25    9.42    0.57
  -4   1  25    9.10    0.39
   4   1 -25    7.96    0.85
   4  -1 -25    8.84    0.40
   4  -1 -25    9.22    0.82
   4  -1 -25    9.46    0.55
   4   1 -24    2.03    0.37
  -4   1  24    1.39    0.26
   4   1 -24    1.60    0.36
  -4   1  24    1.79    0.25
   4  -1 -24    1.68    0.35
   4  -1 -24    1.87    0.41
   4  -1 -24    1.16    0.57
   4   1 -23   25.30    0.81
  -4   1  23   24.04    0.63
   4   1 -23   24.27    0.77
  -4   1  23   24.14    0.62
   4  -1 -23   23.82    0.74
   4  -1 -23   23.94    0.63
  -4  -1  23   24.40    0.56
  -4  -1  23   25.20    0.72
   4  -1 -23   23.04    0.73
   4   1 -22   57.98    1.30
   4   1 -22   60.37    1.35
  -4   1  22   60.14    1.17
  -4   1  22   60.12    1.42
   4  -1 -22   61.81    1.43
   4  -1 -22   60.73    1.60
   4  -1 -22   60.17    1.31
  -4  -1  22   60.47    1.09
  -4  -1  22   61.33    1.10
   4   1 -21    0.09    0.22
  -4   1  21    0.15    0.18
   4   1 -21    0.00    0.23
  -4   1  21    0.21    0.18
   4  -1 -21    0.29    0.18
   4  -1 -21    0.15    0.21
  -4  -1  21   -0.01    0.23
  -4  -1  21    0.13    0.15
   4  -1 -21    0.02    0.21
  -4   1  20    0.22    0.18
   4   1 -20    0.04    0.35
   4   1 -20    0.16    0.23
  -4   1  20    0.27    0.19
   4  -1 -20    0.30    0.22
  -4  -1  20    0.24    0.16
   4  -1 -20    0.34    0.20
   4  -1 -20    0.35    0.19
  -4  -1  20    0.47    0.15
  -4   1  19   12.74    0.60
   4   1 -19   12.30    0.47
   4   1 -19   12.27    0.46
   4  -1 -19   13.67    0.62
   4  -1 -19   11.86    0.43
  -4  -1  19   12.37    0.52
  -4  -1  19   12.56    0.36
  -4  -1  19   12.69    0.45
   4  -1 -19   12.82    0.64
   4   1 -18    0.62    0.34
   4   1 -18    0.36    0.36
  -4   1  18    0.60    0.20
   4  -1 -18    0.95    0.21
   4  -1 -18    0.86    0.32
   4  -1 -18    0.30    0.20
  -4  -1  18    0.77    0.26
  -4  -1  18    0.64    0.28
  -4  -1  18    0.56    0.34
   4   1 -17   52.38    1.02
   4   1 -17   50.82    0.99
  -4   1  17   51.41    1.01
   4  -1 -17   50.98    0.97
   4  -1 -17   52.13    0.98
  -4  -1  17   52.85    1.12
   4  -1 -17   55.06    1.05
  -4  -1  17   52.56    0.93
  -4  -1  17   53.50    1.02
   4   1 -16    3.55    0.26
   4   1 -16    3.41    0.39
  -4   1  16    3.63    0.41
   4  -1 -16    3.85    0.24
   4  -1 -16    3.84    0.24
  -4  -1  16    3.67    0.23
   4  -1 -16    3.67    0.43
  -4  -1  16    3.98    0.39
  -4  -1  16    3.76    0.23
   4   1 -15   53.93    0.97
   4   1 -15   52.55    0.97
  -4   1  15   53.94    1.03
   4  -1 -15   53.62    0.94
   4  -1 -15   52.80    0.92
   4  -1 -15   57.33    1.06
  -4  -1  15   51.30    0.92
  -4  -1  15   56.48    0.99
  -4  -1  15   54.30    0.94
  -4   1  14   54.60    1.00
   4   1 -14   52.89    0.94
   4  -1 -14   52.70    0.89
   4  -1 -14   55.96    1.02
  -4  -1  14   53.87    1.08
  -4  -1  14   53.32    0.94
   4  -1 -14   54.63    1.04
  -4  -1  14   55.82    1.10
  -4   1  13    4.36    0.26
   4   1 -13    3.80    0.22
   4  -1 -13    4.75    0.27
   4  -1 -13    4.37    0.18
   4  -1 -13    4.40    0.19
  -4  -1  13    4.32    0.23
  -4  -1  13    4.58    0.20
  -4  -1  13    4.44    0.34
  -4   1  12   14.63    0.40
   4   1 -12   14.29    0.34
   4  -1 -12   15.42    0.57
   4  -1 -12   14.21    0.30
   4  -1 -12   14.60    0.30
  -4  -1  12   14.08    0.37
  -4  -1  12   13.72    0.48
  -4  -1  12   14.83    0.32
   4   1 -11    0.31    0.11
  -4   1  11    0.37    0.27
   4  -1 -11    0.28    0.26
   4  -1 -11    0.31    0.15
   4  -1 -11    0.28    0.09
  -4  -1  11    0.59    0.24
  -4  -1  11    0.39    0.17
  -4  -1  11    0.21    0.22
   4   1 -10   54.75    0.84
  -4   1  10   55.38    0.97
   4  -1 -10   55.08    0.78
   4  -1 -10   56.80    0.98
   4  -1 -10   55.65    0.79
  -4  -1  10   54.27    1.04
  -4  -1  10   55.10    1.07
  -4  -1  10   56.83    0.84
   4   1  -9  207.93    3.17
  -4   1   9  206.91    3.39
   4  -1  -9  214.30    3.50
   4  -1  -9  208.54    3.06
  -4  -1   9  207.04    3.35
   4  -1  -9  209.02    3.07
  -4  -1   9  216.40    3.26
  -4  -1   9  208.36    3.35
   4   1  -8  140.89    2.04
  -4   1   8  140.07    2.25
   4  -1  -8  144.65    2.30
   4  -1  -8  141.73    1.94
  -4  -1   8  142.43    2.25
   4  -1  -8  140.40    1.92
  -4  -1   8  147.44    2.18
  -4  -1   8  140.78    2.21
   4   1  -7   34.10    0.50
  -4   1   7   33.93    0.63
   4  -1  -7   34.59    0.46
   4  -1  -7   34.57    0.79
  -4  -1   7   33.69    0.60
   4  -1  -7   34.55    0.42
  -4  -1   7   35.87    0.50
  -4  -1   7   33.84    0.60
   4   1  -6   72.24    0.97
  -4   1   6   71.69    1.15
   4  -1  -6   73.15    0.89
   4  -1  -6   71.88    0.87
  -4  -1   6   72.09    1.14
   4  -1  -6   73.50    1.32
  -4  -1   6   73.36    1.13
  -4  -1   6   74.35    0.97
   4   1  -5    1.08    0.13
  -4   1   5    1.43    0.16
   4  -1  -5    1.59    0.16
   4  -1  -5    1.17    0.03
  -4  -1   5    1.37    0.25
  -4  -1   5    1.24    0.15
  -4  -1   5    1.19    0.07
  -4   1   4  148.11    2.29
   4   1  -4  152.97    2.14
   4   1  -4  148.72    2.28
   4  -1  -4  148.76    2.30
  -4  -1   4  155.51    2.15
  -4  -1   4  145.62    2.25
  -4  -1   4  146.77    2.25
   4   1  -3   28.57    0.51
   4   1  -3   28.95    0.38
  -4   1   3   29.08    0.53
   4  -1  -3   28.26    0.52
  -4  -1   3   30.54    0.40
  -4  -1   3   29.03    0.52
  -4  -1   3   30.25    0.53
   4   1  -2  903.55   16.60
   4   1  -2  849.20   16.30
  -4   1   2  859.76   16.54
   4  -1  -2  867.88   16.65
  -4  -1   2  918.85   16.84
  -4  -1   2  866.30   16.69
  -4  -1   2  869.37   16.73
   4   1  -1   39.29    0.51
  -4   1   1   40.12    0.78
   4   1  -1   38.57    0.64
  -4   1   1   41.65    0.47
  -4   1   1   41.69    0.48
   4  -1  -1   40.29    0.65
  -4  -1   1   41.24    0.55
  -4  -1   1   39.11    0.65
  -4  -1   1   40.32    0.67
   4   1   0  270.39    4.33
  -4   1   0  278.65    4.45
   4   1   0  277.55    4.14
  -4   1   0  293.05    4.28
  -4   1   0  277.32    4.45
  -4   1   0  291.38    4.20
   4  -1   0  278.56    3.99
  -4  -1   0  292.05    4.41
  -4  -1   0  276.85    4.47
   4  -1   0  276.24    4.39
   4   1   1  441.51    7.19
   4   1   1  433.58    7.52
  -4   1  -1  441.14    7.46
  -4   1  -1  441.74    7.49
  -4   1  -1  452.57    7.31
  -4   1  -1  452.14    7.31
   4  -1   1  438.76    7.41
  -4  -1  -1  452.73    7.54
  -4  -1  -1  439.78    7.68
   4  -1   1  435.06    7.00
   4   1   2  268.03    4.26
  -4   1  -2  285.28    4.29
  -4   1  -2  273.46    4.42
   4   1   2  267.99    4.10
  -4   1  -2  272.19    4.43
  -4   1  -2  273.27    4.20
   4  -1   2  268.52    4.08
  -4  -1  -2  282.44    4.35
  -4  -1  -2  270.55    4.34
   4  -1   2  266.40    4.31
   4   1   3   16.45    0.40
  -4   1  -3   17.16    0.37
   4   1   3   16.42    0.45
  -4   1  -3   16.93    0.40
  -4   1  -3   16.87    0.32
  -4   1  -3   16.95    0.29
   4  -1   3   16.62    0.35
  -4  -1  -3   17.12    0.32
  -4  -1  -3   17.55    0.35
   4   1   4  588.08   10.40
   4   1   4  583.01   10.39
  -4   1  -4  602.80   10.64
  -4   1  -4  597.71   10.70
  -4   1  -4  587.09   10.37
  -4   1  -4  596.43   10.48
  -4  -1  -4  607.21   10.83
  -4  -1  -4  594.41   10.64
   4  -1   4  575.73   10.26
  -4   1  -5   14.33    0.26
   4   1   5   13.84    0.31
   4   1   5   13.52    0.40
  -4   1  -5   13.98    0.29
  -4   1  -5   14.57    0.40
  -4   1  -5   14.15    0.26
   4  -1   5   14.13    0.28
  -4  -1  -5   14.59    0.31
  -4  -1  -5   14.54    0.45
  -4  -1  -5   14.31    0.41
  -4   1  -6  202.15    3.18
   4   1   6  193.82    3.06
   4   1   6  191.76    2.97
  -4   1  -6  199.16    2.96
  -4   1  -6  200.94    3.16
  -4   1  -6  203.04    3.10
  -4  -1  -6  200.13    3.10
   4  -1   6  195.34    3.04
  -4  -1  -6  202.34    3.19
  -4  -1  -6  203.15    3.24
   4   1   7   10.81    0.25
   4   1   7   11.60    0.44
  -4   1  -7   11.20    0.31
  -4   1  -7   11.98    0.22
  -4   1  -7   11.67    0.28
  -4   1  -7   11.80    0.31
   4  -1   7   11.22    0.29
  -4  -1  -7   11.61    0.47
  -4  -1  -7   11.71    0.44
  -4  -1  -7   11.34    0.26
  -4   1  -8    0.04    0.13
   4   1   8    0.14    0.13
   4   1   8    0.05    0.09
  -4   1  -8    0.06    0.06
  -4   1  -8    0.15    0.09
  -4   1  -8    0.15    0.13
  -4  -1  -8   -0.11    0.13
   4  -1   8   -0.03    0.12
  -4  -1  -8   -0.04    0.09
  -4  -1  -8    0.25    0.14
  -4   1  -9   42.99    0.64
   4   1   9   39.66    0.63
  -4   1  -9   42.04    0.57
  -4   1  -9   41.21    0.77
  -4   1  -9   41.27    0.95
  -4  -1  -9   41.69    0.80
  -4  -1  -9   40.88    0.77
  -4  -1  -9   42.26    0.77
   4  -1   9   40.75    0.91
   4   1  10   13.95    0.38
  -4   1 -10   14.57    0.22
  -4   1 -10   13.38    0.42
  -4   1 -10   14.38    0.28
  -4   1 -10   14.71    0.42
   4  -1  10   13.86    0.41
  -4  -1 -10   14.21    0.30
  -4  -1 -10   13.82    0.44
  -4  -1 -10   14.89    0.42
   4   1  11   20.64    0.48
  -4   1 -11   22.25    0.78
  -4   1 -11   22.73    0.36
  -4   1 -11   22.52    0.31
  -4   1 -11   22.20    0.58
  -4  -1 -11   22.49    0.77
  -4  -1 -11   22.14    0.58
  -4  -1 -11   22.11    0.40
   4  -1  11   21.45    0.54
  -4   1 -12  108.33    1.96
   4   1  12  103.87    1.56
  -4   1 -12  108.76    2.23
  -4   1 -12  113.43    1.48
  -4   1 -12  113.08    1.47
   4  -1  12  107.09    1.90
  -4  -1 -12  113.74    1.83
  -4  -1 -12  108.60    1.98
  -4  -1 -12  110.50    2.30
   4   1  13    7.63    0.21
  -4   1 -13    8.14    0.42
  -4   1 -13    8.27    0.15
  -4   1 -13    8.67    0.15
  -4   1 -13    8.84    0.43
  -4  -1 -13    7.66    0.68
  -4  -1 -13    8.78    0.23
  -4  -1 -13    8.33    0.65
   4  -1  13    8.14    0.40
   4   1  14   93.90    1.40
  -4   1 -14   97.71    1.85
  -4   1 -14   99.18    1.89
  -4  -1 -14   98.88    2.22
  -4  -1 -14   99.11    1.89
  -4  -1 -14  101.97    1.64
   4   1  15   13.76    0.37
  -4   1 -15   14.13    0.55
  -4   1 -15   14.14    0.57
  -4  -1 -15   15.67    0.86
  -4  -1 -15   14.31    0.29
  -4  -1 -15   13.78    0.57
   4   1  16    2.67    0.14
  -4   1 -16    3.05    0.37
  -4   1 -16    2.88    0.38
  -4  -1 -16    2.79    0.38
  -4  -1 -16    2.51    0.22
  -4  -1 -16    3.23    0.38
   4   1  17    0.51    0.15
  -4   1 -17    0.33    0.32
  -4   1 -17    0.61    0.52
  -4  -1 -17    0.55    0.33
  -4  -1 -17    0.69    0.32
  -4  -1 -17    0.84    0.17
   4   1  18   25.46    0.41
  -4   1 -18   25.94    0.87
  -4   1 -18   27.06    0.85
  -4  -1 -18   26.50    0.43
  -4  -1 -18   26.07    0.88
  -4  -1 -18   25.79    0.85
   4   1  19    3.46    0.13
  -4   1 -19    3.88    0.48
  -4   1 -19    4.00    0.49
  -4  -1 -19    3.69    0.49
  -4  -1 -19    3.43    0.48
  -4   1 -20   27.71    0.98
  -4   1 -20   30.40    1.00
  -4  -1 -20   28.78    0.99
  -4  -1 -20   27.72    0.97
  -4   1 -21    0.15    0.58
  -4   1 -21   -0.07    0.36
  -4  -1 -21    0.30    0.37
  -4  -1 -21    0.32    0.58
  -4   1 -22   18.74    0.89
  -4   1 -22   17.45    1.36
  -4  -1 -22   18.60    0.88
  -4  -1 -22   18.41    1.35
  -4   1 -23    0.76    0.44
  -4   1 -23    0.63    0.46
  -4  -1 -23    0.34    0.45
  -4  -1 -23    0.31    0.46
  -4   1 -24    5.09    0.69
  -4   1 -24    6.65    0.70
  -4  -1 -24    8.35    1.13
  -4  -1 -24    5.61    0.72
  -4   1 -25    0.11    0.42
  -4   1 -25   -0.18    0.45
  -4  -1 -25    0.63    0.44
  -4  -1 -25   -0.10    0.44
   4   2 -26   13.55    0.71
   4   2 -26   13.59    1.00
  -4   2  26   13.46    0.50
  -4   2  26   13.80    0.51
   4  -2 -26   12.95    0.65
   4  -2 -26   13.25    0.95
   4   2 -25    0.34    0.32
   4   2 -25    0.29    0.30
  -4   2  25    0.01    0.20
  -4   2  25    0.38    0.34
   4  -2 -25    0.06    0.47
   4  -2 -25    0.02    0.28
   4  -2 -25    0.21    0.22
   4   2 -24   11.91    0.95
   4   2 -24   12.61    0.87
  -4   2  24   11.19    0.49
   4  -2 -24   11.75    0.71
   4  -2 -24   10.70    0.55
   4  -2 -24   11.96    0.84
   4   2 -23    0.44    0.48
   4   2 -23   -0.01    0.28
  -4   2  23    0.12    0.23
   4  -2 -23    0.50    0.23
   4  -2 -23    0.16    0.25
   4  -2 -23    0.09    0.25
  -4  -2  23    0.39    0.28
  -4   2  22    1.18    0.43
   4   2 -22    1.70    0.56
   4   2 -22    1.29    0.52
   4  -2 -22    1.52    0.30
   4  -2 -22    1.51    0.45
  -4  -2  22    0.95    0.18
   4  -2 -22    1.43    0.30
  -4  -2  22    1.59    0.52
  -4  -2  22    1.58    0.18
   4   2 -21    0.35    0.23
   4   2 -21    0.14    0.42
  -4   2  21    0.19    0.21
   4  -2 -21    0.05    0.35
   4  -2 -21    0.11    0.22
  -4  -2  21    0.23    0.24
  -4  -2  21    0.25    0.22
   4  -2 -21    0.19    0.21
  -4  -2  21    0.10    0.14
  -4   2  20    4.83    0.52
   4   2 -20    5.27    0.57
   4   2 -20    5.17    0.61
   4  -2 -20    5.71    0.34
   4  -2 -20    4.56    0.34
  -4  -2  20    4.60    0.24
   4  -2 -20    5.14    0.33
  -4  -2  20    5.07    0.24
  -4  -2  20    5.25    0.57
  -4   2  19   18.28    0.56
   4   2 -19   18.08    0.58
   4   2 -19   18.51    0.86
   4  -2 -19   18.81    0.53
   4  -2 -19   19.14    0.54
  -4  -2  19   18.74    0.59
  -4  -2  19   17.87    0.59
   4  -2 -19   18.97    0.57
  -4  -2  19   18.30    0.44
  -4   2  18   54.52    1.12
   4   2 -18   55.35    1.42
   4  -2 -18   53.52    1.06
   4  -2 -18   58.41    1.17
  -4  -2  18   55.84    1.13
  -4  -2  18   57.18    1.38
  -4  -2  18   55.38    1.14
   4  -2 -18   55.43    1.26
  -4   2  17    3.70    0.30
   4   2 -17    4.07    0.31
   4  -2 -17    3.90    0.26
   4  -2 -17    4.15    0.31
  -4  -2  17    3.91    0.35
  -4  -2  17    3.87    0.29
   4  -2 -17    4.07    0.27
  -4  -2  17    3.63    0.22
  -4   2  16   53.93    1.06
   4   2 -16   52.78    1.04
   4  -2 -16   54.19    1.13
   4  -2 -16   53.65    0.98
  -4  -2  16   54.00    0.94
  -4  -2  16   53.92    1.11
  -4  -2  16   55.22    1.04
   4  -2 -16   55.30    1.07
   4   2 -15   28.03    0.64
  -4   2  15   27.50    0.65
   4  -2 -15   28.20    0.67
   4  -2 -15   27.42    0.56
  -4  -2  15   28.33    0.79
   4  -2 -15   26.77    0.55
  -4  -2  15   26.73    0.69
  -4  -2  15   27.50    0.55
   4   2 -14   13.48    0.59
  -4   2  14   13.08    0.44
   4  -2 -14   13.78    0.46
   4  -2 -14   13.03    0.33
  -4  -2  14   13.24    0.51
   4  -2 -14   13.64    0.35
  -4  -2  14   13.80    0.39
  -4  -2  14   12.85    0.35
   4   2 -13   33.16    0.67
  -4   2  13   33.76    0.74
   4  -2 -13   34.36    0.95
   4  -2 -13   33.88    0.61
  -4  -2  13   33.31    0.63
   4  -2 -13   33.38    0.58
  -4  -2  13   34.88    0.66
  -4  -2  13   33.36    0.63
   4   2 -12    6.88    0.28
  -4   2  12    6.68    0.32
   4  -2 -12    7.00    0.33
   4  -2 -12    6.92    0.21
  -4  -2  12    6.47    0.26
  -4  -2  12    7.14    0.26
   4  -2 -12    7.17    0.23
  -4  -2  12    7.12    0.25
  -4   2  11   94.65    1.64
   4   2 -11   94.99    1.54
   4  -2 -11   93.20    1.38
   4  -2 -11   95.83    1.65
  -4  -2  11   94.02    1.52
  -4  -2  11   94.72    1.53
   4  -2 -11   93.05    1.40
  -4  -2  11   96.75    1.53
   4   2 -10   94.95    1.51
  -4   2  10   93.41    1.59
   4  -2 -10   96.96    1.64
   4  -2 -10   92.76    1.46
  -4  -2  10   92.95    1.52
   4  -2 -10   92.72    1.42
  -4  -2  10   97.44    1.49
  -4  -2  10   93.77    1.51
   4   2  -9    7.91    0.38
  -4   2   9    8.05    0.31
   4  -2  -9    8.28    0.23
   4  -2  -9    8.04    0.26
   4  -2  -9    8.61    0.33
  -4  -2   9    7.76    0.27
[truncated: 2,422,007 more chars]
