# Supplementary material for: Crystal structures of four isomeric hydrogen-bonded co-crystals of 6-methyl­quinoline with 2-chloro-4-nitro­benzoic acid, 2-chloro-5-nitro­benzoic acid, 3-chloro-2-nitro­benzoic acid and 4-chloro-2-nitro­benzoic acid
Source: Acta Crystallogr E Crystallogr Commun. 2020 Oct 6;76(Pt 11):1701–7. doi: 10.1107/S2056989020013134 (PMC7643240; doi:10.1107/S2056989020013134)
Supplement: Supplementary file 2 [file e-76-01701-Isup2.hkl]

data_I                                                                          
_shelx_title ' 11012118'                                                        
_shelx_refln_list_code          4                                               
_shelx_F_calc_maximum      262.32                                               
_exptl_crystal_F_000       712.00                                               
_reflns_d_resolution_high  0.7101                                               
                                                                                
loop_                                                                           
 _space_group_symop_operation_xyz                                               
 'x, y, z'                                                                      
 '-x, y+1/2, -z+1/2'                                                            
 '-x, -y, -z'                                                                   
 'x, -y-1/2, z-1/2'                                                             
                                                                                
_cell_length_a     9.5055                                                       
_cell_length_b     8.3019                                                       
_cell_length_c    19.5865                                                       
_cell_angle_alpha  90.000                                                       
_cell_angle_beta   95.721                                                       
_cell_angle_gamma  90.000                                                       
                                                                                
_shelx_F_squared_multiplier     1.000                                           
                                                                                
loop_                                                                           
 _refln_index_h                                                                 
 _refln_index_k                                                                 
 _refln_index_l                                                                 
 _refln_F_squared_calc                                                          
 _refln_F_squared_meas                                                          
 _refln_F_squared_sigma                                                         
 _refln_observed_status                                                         
   2   0   0       2505.64       2581.35        28.84 o                         
   3   0   0        431.35        367.03         3.53 o                         
   4   0   0       3854.91       4260.56        54.79 o                         
   5   0   0        118.56        173.86         1.43 o                         
   6   0   0          7.36         10.83         0.72 o                         
   7   0   0        606.98        665.69         7.65 o                         
   8   0   0        708.96        697.24         5.99 o                         
   9   0   0       1991.59       1894.74        15.91 o                         
  10   0   0         45.52         42.56         0.96 o                         
  11   0   0        235.95        227.40         4.76 o                         
  12   0   0         43.31         48.20         2.89 o                         
  13   0   0         27.75         31.88         3.52 o                         
   1   1   0       7432.38       7621.78        51.32 o                         
   2   1   0         17.47         19.24         0.29 o                         
   3   1   0       2176.57       2198.19        12.67 o                         
   4   1   0       1645.04       1904.57        15.05 o                         
   5   1   0       1445.02       1540.14        12.94 o                         
   6   1   0        241.88        208.87         1.53 o                         
   7   1   0        515.58        529.45         4.56 o                         
   8   1   0         61.33         61.30         0.62 o                         
   9   1   0        501.11        472.30         2.72 o                         
  10   1   0         83.57         80.22         0.96 o                         
  11   1   0        300.35        297.86         5.55 o                         
  12   1   0          0.03          0.98         1.27 o                         
  13   1   0         64.34         73.38         2.77 o                         
   0   2   0      10129.73      10376.85       185.52 o                         
   1   2   0       3660.52       3887.84        23.51 o                         
   2   2   0        862.96        891.03         4.53 o                         
   3   2   0       3400.67       3593.67        21.77 o                         
   4   2   0        591.00        597.23         4.84 o                         
   5   2   0         27.05         38.20         0.58 o                         
   6   2   0        131.94        120.61         1.35 o                         
   7   2   0        261.13        287.92         2.64 o                         
   8   2   0       1497.81       1374.05         9.55 o                         
   9   2   0         24.56         23.06         1.24 o                         
  10   2   0        117.82        103.71         1.34 o                         
  11   2   0         43.84         50.60         2.84 o                         
  12   2   0         53.73         52.54         3.12 o                         
  13   2   0         91.44         99.74         3.39 o                         
   1   3   0         36.78         18.16         0.42 o                         
   2   3   0        411.14        378.00         2.07 o                         
   3   3   0          9.36          8.80         0.38 o                         
   4   3   0        128.83        113.25         1.53 o                         
   5   3   0         83.26         87.01         0.79 o                         
   6   3   0        342.10        359.37         3.78 o                         
   7   3   0        301.55        298.57         2.86 o                         
   8   3   0        127.12        131.35         1.07 o                         
   9   3   0       1310.06       1204.81         6.67 o                         
  10   3   0         21.39         21.65         0.74 o                         
  11   3   0        104.67        111.99         3.00 o                         
  12   3   0         35.96         40.46         3.44 o                         
   0   4   0          9.29          4.45         1.19 o                         
   1   4   0       1287.66       1257.84         7.62 o                         
   2   4   0         49.03         66.59         0.80 o                         
   3   4   0          3.83          0.63         0.37 o                         
   4   4   0       1119.68       1106.78         9.70 o                         
   5   4   0        890.78        919.88         7.77 o                         
   6   4   0        208.77        208.32         2.77 o                         
   7   4   0        202.83        192.64         1.84 o                         
   8   4   0        400.27        397.83         3.43 o                         
   9   4   0          4.33          6.36         0.49 o                         
  10   4   0         51.79         53.00         1.41 o                         
  11   4   0          0.24         -0.61         0.73 o                         
  12   4   0        191.97        205.68         4.54 o                         
   1   5   0       3781.34       3993.59        26.51 o                         
   2   5   0        374.32        385.98         2.57 o                         
   3   5   0        457.72        459.39         5.24 o                         
   4   5   0         29.33         39.72         0.77 o                         
   5   5   0       1041.05       1023.61        10.24 o                         
   6   5   0          0.10          0.35         0.46 o                         
   7   5   0          0.29          0.59         0.42 o                         
   8   5   0         47.98         48.71         0.94 o                         
   9   5   0         38.75         38.55         0.69 o                         
  10   5   0        283.83        273.26         3.01 o                         
  11   5   0         85.73         90.97         1.84 o                         
   0   6   0        252.36        288.28         3.49 o                         
   1   6   0          0.84          8.00         1.48 o                         
   2   6   0         22.27         19.59         0.76 o                         
   3   6   0        147.76        147.97         1.96 o                         
   4   6   0        201.96        189.33         3.40 o                         
   5   6   0        116.69        104.79         2.58 o                         
   6   6   0         50.70         54.79         1.82 o                         
   7   6   0        210.06        196.82         2.54 o                         
   8   6   0          1.36          0.95         0.55 o                         
   9   6   0          1.03          2.56         0.92 o                         
  10   6   0         48.46         43.21         1.62 o                         
  11   6   0         37.86         40.10         2.10 o                         
   1   7   0        240.57        241.22         2.26 o                         
   2   7   0          0.11          0.36         0.57 o                         
   3   7   0         71.57         64.42         1.39 o                         
   4   7   0        798.63        788.59        10.27 o                         
   5   7   0         49.11         40.52         1.30 o                         
   6   7   0         94.09         93.18         1.93 o                         
   7   7   0         33.47         35.32         1.72 o                         
   8   7   0        117.63        120.30         1.71 o                         
   9   7   0        111.44        113.29         2.24 o                         
  10   7   0          5.78          7.61         1.20 o                         
   0   8   0         49.42         54.79         2.16 o                         
   1   8   0         38.64         40.24         1.27 o                         
   2   8   0          4.14          3.70         1.07 o                         
   3   8   0        309.20        312.38         7.64 o                         
   4   8   0         70.47         67.43         1.55 o                         
   5   8   0         61.01         57.82         2.19 o                         
   6   8   0        106.55        102.26         1.93 o                         
   7   8   0          1.50          1.54         0.80 o                         
   8   8   0        168.56        175.40         2.27 o                         
   9   8   0        108.70        127.39         2.59 o                         
   1   9   0          0.06          0.16         0.77 o                         
   2   9   0         25.55         24.31         1.69 o                         
   3   9   0        367.72        361.55         5.50 o                         
   4   9   0          0.16          0.19         0.84 o                         
   5   9   0          0.32          0.31         0.99 o                         
   6   9   0         76.01         81.96         1.68 o                         
   7   9   0          0.45          0.69         0.77 o                         
   8   9   0          0.35          0.11         0.72 o                         
   0  10   0         43.63         47.74         4.09 o                         
   1  10   0         57.77         64.14         2.07 o                         
   2  10   0          0.47          0.24         1.14 o                         
   3  10   0         40.94         45.96         2.33 o                         
   4  10   0         35.84         39.11         1.92 o                         
   5  10   0          0.10         -0.35         1.13 o                         
   6  10   0         21.97         19.42         1.66 o                         
   1  11   0          1.72          1.90         1.55 o                         
   2  11   0         61.33         63.96         2.45 o                         
   3  11   0         50.50         54.34         2.35 o                         
   4  11   0          3.73          4.76         1.40 o                         
 -13   1   1         59.40         71.80         2.60 o                         
 -12   1   1         67.22         71.95         2.96 o                         
 -11   1   1         12.19          9.85         1.40 o                         
 -10   1   1         20.83         20.16         0.75 o                         
  -9   1   1        127.63        110.78         1.99 o                         
  -8   1   1         32.12         32.52         0.65 o                         
  -7   1   1          0.65          0.37         0.17 o                         
  -6   1   1         16.25         15.32         0.45 o                         
  -5   1   1        540.41        637.90         5.50 o                         
  -4   1   1        232.27        273.93         2.21 o                         
  -3   1   1        209.69        239.12         1.58 o                         
  -2   1   1       1334.24       1336.19         9.64 o                         
  -1   1   1          4.94          8.93         0.20 o                         
   1   1   1        542.23        569.29         3.10 o                         
   2   1   1       4766.11       5056.13        31.73 o                         
   3   1   1       3207.09       3317.61        19.45 o                         
   4   1   1       2616.63       2997.61        15.80 o                         
   5   1   1         19.68         14.23         0.53 o                         
   6   1   1         88.54        114.64         0.86 o                         
   7   1   1        174.96        163.26         1.11 o                         
   8   1   1         81.35         80.10         0.72 o                         
   9   1   1         22.13         24.29         0.41 o                         
  10   1   1          1.69          1.66         0.33 o                         
  11   1   1        100.61         93.07         2.89 o                         
  12   1   1         21.46         23.77         1.71 o                         
  13   1   1         13.99         17.17         1.82 o                         
 -13   2   1          5.55          6.98         2.19 o                         
 -12   2   1          5.19          5.82         1.69 o                         
 -11   2   1        162.99        161.84         4.98 o                         
 -10   2   1         52.50         57.14         1.36 o                         
  -9   2   1         91.94        113.53         1.32 o                         
  -8   2   1          1.66          5.98         0.53 o                         
  -7   2   1         53.57         45.32         0.76 o                         
  -6   2   1        991.42       1043.11        10.41 o                         
  -5   2   1       2289.43       2607.31        29.10 o                         
  -4   2   1        280.03        301.06         2.60 o                         
  -3   2   1        270.65        254.20         1.47 o                         
  -2   2   1       2281.22       2287.34        12.80 o                         
  -1   2   1       1201.40       1233.08         6.63 o                         
   0   2   1       5016.41       5326.30        40.20 o                         
   1   2   1        265.57        301.49         1.61 o                         
   2   2   1        498.50        549.87         2.76 o                         
   3   2   1       1486.18       1527.32        10.76 o                         
   4   2   1       2812.49       3237.59        24.22 o                         
   5   2   1          5.26         16.93         0.41 o                         
   6   2   1          8.99         11.18         0.33 o                         
   7   2   1          0.81          3.58         0.32 o                         
   8   2   1        287.78        241.25         1.65 o                         
   9   2   1         15.72         10.42         0.34 o                         
  10   2   1         41.59         42.88         1.15 o                         
  11   2   1          0.56          0.32         1.13 o                         
  12   2   1          0.01         -0.19         1.18 o                         
  13   2   1         26.70         28.44         2.21 o                         
 -12   3   1          6.22          4.17         1.69 o                         
 -11   3   1          5.00          5.41         1.59 o                         
 -10   3   1        166.05        173.32         1.89 o                         
  -9   3   1          1.41          5.44         0.70 o                         
  -8   3   1       1678.37       1708.08        12.60 o                         
  -7   3   1        158.75        165.65         1.14 o                         
  -6   3   1        367.82        399.09         4.55 o                         
  -5   3   1        811.51        830.30         7.15 o                         
  -4   3   1       1877.94       1977.36        16.61 o                         
  -3   3   1        245.29        252.38         1.78 o                         
  -2   3   1       1031.47       1126.95         6.13 o                         
  -1   3   1        986.08       1013.41         5.41 o                         
   0   3   1       2617.33       2723.60        15.96 o                         
   1   3   1        805.37        729.85         3.92 o                         
   2   3   1        533.78        508.20         2.98 o                         
   3   3   1        526.19        497.83         3.83 o                         
   4   3   1         76.43         65.67         1.10 o                         
   5   3   1        782.73        725.53         7.40 o                         
   6   3   1         68.17         68.55         1.00 o                         
   7   3   1         18.90         20.94         0.59 o                         
   8   3   1       1463.71       1378.66         9.31 o                         
   9   3   1         97.74        107.14         1.00 o                         
  10   3   1        165.87        149.82         1.80 o                         
  11   3   1        147.61        151.41         3.68 o                         
  12   3   1         11.30         11.19         2.16 o                         
 -12   4   1         50.79         51.02         3.08 o                         
 -11   4   1         18.74         19.27         1.74 o                         
 -10   4   1        176.20        174.26         2.38 o                         
  -9   4   1        968.84        943.61         7.11 o                         
  -8   4   1        192.52        176.43         1.97 o                         
  -7   4   1        535.12        477.52         3.73 o                         
  -6   4   1        898.14        906.02         9.47 o                         
  -5   4   1         18.87         25.46         0.84 o                         
  -4   4   1       3487.71       3748.69        27.51 o                         
  -3   4   1       1740.25       1786.80        12.59 o                         
  -2   4   1          0.24          1.23         0.35 o                         
  -1   4   1        806.20        843.59         4.73 o                         
   0   4   1         53.04         61.66         0.72 o                         
   1   4   1       1508.11       1516.57         8.64 o                         
   2   4   1          0.30          0.60         0.34 o                         
   3   4   1        160.67        157.44         1.19 o                         
   4   4   1        563.72        545.50         4.49 o                         
   5   4   1        985.18        901.15         8.04 o                         
   6   4   1        119.61        121.89         1.31 o                         
   7   4   1         88.20         81.95         1.26 o                         
   8   4   1          3.92          4.31         0.49 o                         
   9   4   1        165.64        154.73         1.66 o                         
  10   4   1         59.93         56.71         1.33 o                         
  11   4   1         14.62         16.93         1.13 o                         
  12   4   1         78.34         84.20         3.17 o                         
 -12   5   1         90.18         91.26         3.33 o                         
 -11   5   1        142.75        144.98         2.56 o                         
 -10   5   1        153.43        153.60         2.20 o                         
  -9   5   1        517.83        508.58         4.45 o                         
  -8   5   1        228.30        216.00         2.50 o                         
  -7   5   1         47.27         55.03         1.03 o                         
  -6   5   1         15.06         14.92         0.63 o                         
  -5   5   1        220.31        231.31         1.81 o                         
  -4   5   1         48.29         43.24         0.85 o                         
  -3   5   1        349.47        338.05         2.52 o                         
  -2   5   1          0.16          0.61         0.42 o                         
  -1   5   1        887.02        893.01         5.30 o                         
   0   5   1       3748.40       4006.94        26.62 o                         
   1   5   1         86.62         82.24         1.51 o                         
   2   5   1         71.19         68.30         1.01 o                         
   3   5   1        525.95        484.24         5.26 o                         
   4   5   1        857.32        808.97         7.70 o                         
   5   5   1          0.47          0.64         0.58 o                         
   6   5   1        233.32        243.39         2.54 o                         
   7   5   1        342.08        345.98         3.53 o                         
   8   5   1        437.66        408.80         4.56 o                         
   9   5   1         53.87         55.11         0.83 o                         
  10   5   1          9.58          8.53         0.92 o                         
  11   5   1         12.03         15.69         1.33 o                         
 -11   6   1        197.49        206.95         2.77 o                         
 -10   6   1         85.37         82.84         1.71 o                         
  -9   6   1         10.30          7.98         1.23 o                         
  -8   6   1         20.20         24.87         1.09 o                         
  -7   6   1        272.04        265.11         3.17 o                         
  -6   6   1        218.36        207.65         1.85 o                         
  -5   6   1        410.22        415.41         3.22 o                         
  -4   6   1        611.23        607.70         5.30 o                         
  -3   6   1        424.25        417.76         3.18 o                         
  -2   6   1         63.65         49.85         0.90 o                         
  -1   6   1        275.78        295.38         3.45 o                         
   0   6   1         90.62        110.35         1.47 o                         
   1   6   1        462.61        440.95         3.26 o                         
   2   6   1        781.21        774.41         5.40 o                         
   3   6   1         72.97         70.58         1.22 o                         
   4   6   1       2242.52       2192.81        20.90 o                         
   5   6   1        600.51        595.21         5.58 o                         
   6   6   1        217.50        219.19         2.07 o                         
   7   6   1          2.43          3.61         0.65 o                         
   8   6   1          0.07          0.50         0.50 o                         
   9   6   1          0.59          1.43         0.73 o                         
  10   6   1         47.18         47.58         2.02 o                         
  11   6   1         60.23         62.99         1.76 o                         
 -10   7   1         47.44         47.78         1.63 o                         
  -9   7   1        241.55        261.57         3.55 o                         
  -8   7   1          9.53          7.92         1.41 o                         
  -7   7   1        160.19        153.34         2.70 o                         
  -6   7   1        267.16        263.84         3.04 o                         
  -5   7   1         54.19         55.70         1.33 o                         
  -4   7   1         12.35         14.29         0.98 o                         
  -3   7   1        204.12        195.03         5.03 o                         
  -2   7   1        428.07        426.40         3.60 o                         
  -1   7   1        130.12        128.89         1.76 o                         
   0   7   1        627.30        630.35         4.95 o                         
   1   7   1        263.02        292.09         2.60 o                         
   2   7   1        300.60        298.70         2.64 o                         
   3   7   1        920.47        900.55         7.08 o                         
   4   7   1        411.04        405.10         6.45 o                         
   5   7   1        847.34        834.30        14.37 o                         
   6   7   1         16.03         15.99         0.96 o                         
   7   7   1        256.90        255.69         3.44 o                         
   8   7   1          0.37          0.49         0.56 o                         
   9   7   1         11.63         10.11         1.56 o                         
  10   7   1         45.06         45.18         2.88 o                         
  -9   8   1         86.77         87.87         2.18 o                         
  -8   8   1          6.25          6.56         1.40 o                         
  -7   8   1         20.93         19.96         1.94 o                         
  -6   8   1         48.66         47.91         1.33 o                         
  -5   8   1        138.99        135.23         2.23 o                         
  -4   8   1        258.50        266.33         3.22 o                         
  -3   8   1        934.61        927.06         8.34 o                         
  -2   8   1         54.59         50.21         1.73 o                         
  -1   8   1         18.78         22.28         1.08 o                         
   0   8   1        231.37        234.87         3.42 o                         
   1   8   1          3.22          3.68         0.93 o                         
   2   8   1          2.95          2.41         0.70 o                         
   3   8   1        475.00        481.36         5.84 o                         
   4   8   1         72.18         68.70         1.91 o                         
   5   8   1        196.11        194.40         2.81 o                         
   6   8   1        208.60        218.34         2.77 o                         
   7   8   1          0.09          0.56         0.66 o                         
   8   8   1          6.06          4.38         0.87 o                         
   9   8   1          0.58          1.37         1.03 o                         
  -8   9   1         73.69         71.32         1.91 o                         
  -7   9   1          8.32          7.39         1.23 o                         
  -6   9   1          1.78          1.15         0.91 o                         
  -5   9   1        526.61        531.55         8.52 o                         
  -4   9   1        777.57        792.15        10.46 o                         
  -3   9   1        299.70        300.48         3.47 o                         
  -2   9   1         39.05         42.23         1.81 o                         
  -1   9   1         39.95         42.28         1.85 o                         
   0   9   1         87.81         90.77         2.07 o                         
   1   9   1         25.28         23.98         1.33 o                         
   2   9   1          7.39          8.42         1.32 o                         
   3   9   1          1.78          2.06         1.20 o                         
   4   9   1          7.73          8.01         1.18 o                         
   5   9   1          2.76          3.87         1.11 o                         
   6   9   1          3.81          2.92         1.03 o                         
   7   9   1         40.35         44.97         1.65 o                         
   8   9   1          2.69          1.41         0.81 o                         
  -6  10   1          1.27          2.42         1.18 o                         
  -5  10   1         38.78         38.31         3.09 o                         
  -4  10   1        165.01        152.86         2.61 o                         
  -3  10   1         37.42         38.58         2.10 o                         
  -2  10   1          9.99         12.59         1.46 o                         
  -1  10   1          6.45          4.04         1.24 o                         
   0  10   1         58.26         62.73         1.91 o                         
   1  10   1          2.24          3.81         1.30 o                         
   2  10   1         26.92         27.75         1.70 o                         
   3  10   1         49.78         53.08         1.99 o                         
   4  10   1          7.55          7.00         1.18 o                         
   5  10   1         47.47         46.18         1.89 o                         
   6  10   1          2.92          2.16         1.15 o                         
  -4  11   1          4.63          9.87         5.01 o                         
  -3  11   1         19.36         20.18         2.04 o                         
  -2  11   1          3.23          2.32         1.36 o                         
  -1  11   1         41.06         43.15         3.88 o                         
   0  11   1        134.35        133.87         3.03 o                         
   1  11   1          1.62          1.49         1.14 o                         
   2  11   1         13.32         11.41         1.91 o                         
   3  11   1          1.11          0.37         1.09 o                         
   4  11   1         12.23          9.29         1.53 o                         
 -13   0   2        176.97        194.97         6.25 o                         
 -12   0   2        231.21        243.34         5.62 o                         
 -11   0   2         25.99         25.20         2.30 o                         
 -10   0   2         15.03         11.42         1.82 o                         
  -9   0   2        633.87        642.60         9.07 o                         
  -8   0   2          6.25          6.53         1.27 o                         
  -7   0   2          0.58          0.71         0.30 o                         
  -6   0   2          3.49          2.08         0.21 o                         
  -5   0   2        230.45        185.82         1.92 o                         
  -4   0   2        100.73        134.29         1.93 o                         
  -3   0   2       1746.15       1914.11        24.70 o                         
  -2   0   2       6707.40       6149.49       296.10 o                         
   1   0   2       1312.81       1282.41         9.10 o                         
   2   0   2          6.05          8.89         0.40 o                         
   3   0   2       5079.30       5038.14        43.64 o                         
   4   0   2       2559.53       2645.56        22.65 o                         
   5   0   2        166.64        158.81         3.20 o                         
   6   0   2       3042.57       3623.15        37.89 o                         
   7   0   2       1298.97       1343.34        11.01 o                         
   8   0   2        321.22        312.08         2.79 o                         
   9   0   2        169.67        144.80         1.92 o                         
  10   0   2          5.34          5.75         1.42 o                         
  11   0   2         17.54         23.69         2.06 o                         
  12   0   2        256.23        249.23         7.30 o                         
  13   0   2          0.74          1.74         1.84 o                         
 -13   1   2         45.24         50.40         2.39 o                         
 -12   1   2          2.39          1.44         1.60 o                         
 -11   1   2        252.98        260.05         3.79 o                         
 -10   1   2        305.24        304.46         4.11 o                         
  -9   1   2        124.42        112.29         1.96 o                         
  -8   1   2        626.40        288.65       133.06 o                         
  -7   1   2       1723.75       1036.58       329.09 o                         
  -6   1   2        723.27        730.24         4.24 o                         
  -5   1   2        238.59        299.42         1.88 o                         
  -4   1   2       5481.55       5932.88        55.29 o                         
  -3   1   2       1445.74       1535.76        22.22 o                         
  -2   1   2       2411.85       2461.82        20.59 o                         
  -1   1   2       5010.06       5317.33        38.65 o                         
   0   1   2         14.91         20.63         0.30 o                         
   1   1   2        108.81         96.20         0.52 o                         
   2   1   2         10.87         17.29         0.39 o                         
   3   1   2         16.25         16.04         0.28 o                         
   4   1   2       1762.66       1846.28        10.48 o                         
   5   1   2        536.34        493.74         4.29 o                         
   6   1   2        660.94        677.07         4.17 o                         
   7   1   2        202.78        209.91         1.40 o                         
   8   1   2         74.93         89.68         0.86 o                         
   9   1   2        316.32        307.36         2.17 o                         
  10   1   2        196.14        161.61         1.32 o                         
  11   1   2          1.01          1.89         1.27 o                         
  12   1   2         70.17         64.09         2.15 o                         
  13   1   2         74.19         77.56         2.51 o                         
 -13   2   2         62.04         71.15         3.14 o                         
 -12   2   2         41.17         39.49         2.39 o                         
 -11   2   2          7.38          7.74         2.11 o                         
 -10   2   2        199.65        195.24         1.76 o                         
  -9   2   2        225.76        190.57         1.59 o                         
  -8   2   2          2.35          3.87         0.51 o                         
  -7   2   2          0.02          0.98         0.49 o                         
  -6   2   2        666.18        697.36         7.83 o                         
  -5   2   2        150.33        124.11         1.44 o                         
  -4   2   2         13.78          5.57         0.26 o                         
  -3   2   2        224.87        242.66         2.01 o                         
  -2   2   2       2831.89       3067.14        22.02 o                         
  -1   2   2       1621.53       1604.15         8.60 o                         
   0   2   2        357.52        396.81         1.99 o                         
   1   2   2      12211.66      12711.10        98.86 o                         
   2   2   2          1.26          0.44         0.22 o                         
   3   2   2        464.60        418.42         2.17 o                         
   4   2   2       1172.65       1297.36         9.71 o                         
   5   2   2        950.56        931.10         7.10 o                         
   6   2   2         18.59         16.71         0.36 o                         
   7   2   2        676.06        680.71         4.69 o                         
   8   2   2        363.37        329.42         2.02 o                         
   9   2   2         83.01         82.66         0.85 o                         
  10   2   2        214.51        205.18         2.15 o                         
  11   2   2        154.99        171.29         3.41 o                         
  12   2   2         13.63         14.35         1.81 o                         
 -12   3   2         34.74         41.48         3.53 o                         
 -11   3   2        325.85        328.97         5.73 o                         
 -10   3   2        214.72        173.28        17.16 o                         
  -9   3   2        128.22        137.57         1.79 o                         
  -8   3   2         64.60         67.96         1.32 o                         
  -7   3   2        674.00        618.78         6.75 o                         
  -6   3   2        361.20        383.53         4.02 o                         
  -5   3   2         24.66         38.95         0.92 o                         
  -4   3   2        278.83        276.44         2.47 o                         
  -3   3   2       4181.68       4535.27        29.39 o                         
  -2   3   2         26.96         20.48         0.58 o                         
  -1   3   2       1352.70       1356.42         7.38 o                         
   0   3   2        506.94        498.64         2.67 o                         
   1   3   2         74.06         53.56         0.61 o                         
   2   3   2        423.09        356.52         2.26 o                         
   3   3   2         54.56         60.57         0.63 o                         
   4   3   2        453.07        433.43         3.80 o                         
   5   3   2          4.76          4.58         0.36 o                         
   6   3   2          0.14          0.53         0.34 o                         
   7   3   2         10.68          7.56         0.41 o                         
   8   3   2         29.10         40.36         0.80 o                         
   9   3   2         50.50         57.12         0.76 o                         
  10   3   2        100.20         95.11         1.22 o                         
  11   3   2          7.55          5.65         1.23 o                         
  12   3   2        171.10        180.24         4.37 o                         
 -12   4   2         49.26         49.02         3.28 o                         
 -11   4   2         94.44         91.55         2.79 o                         
 -10   4   2        144.22        144.40         1.89 o                         
  -9   4   2         54.94         56.24         1.38 o                         
  -8   4   2         27.95         20.81         0.51 o                         
  -7   4   2        409.09        358.77         3.06 o                         
  -6   4   2         61.30         56.09         0.81 o                         
  -5   4   2         48.35         38.19         0.89 o                         
  -4   4   2        976.80       1104.67         8.96 o                         
  -3   4   2        400.64        450.21         2.73 o                         
  -2   4   2        275.52        268.26         1.80 o                         
  -1   4   2        776.05        759.99         4.27 o                         
   0   4   2         60.76         45.78         0.64 o                         
   1   4   2       1195.18       1371.33         7.50 o                         
   2   4   2        206.90        226.16         1.79 o                         
   3   4   2         39.64         33.81         0.72 o                         
   4   4   2         92.82         96.69         1.55 o                         
   5   4   2        171.73        153.09         1.99 o                         
   6   4   2         68.14         73.30         1.04 o                         
   7   4   2         81.87         77.30         1.25 o                         
   8   4   2        184.94        188.45         1.57 o                         
   9   4   2          3.12          3.07         0.52 o                         
  10   4   2        118.72        123.80         1.83 o                         
  11   4   2         30.49         30.56         1.37 o                         
  12   4   2        135.40        146.05         4.11 o                         
 -12   5   2        104.16        111.33         5.68 o                         
 -11   5   2         40.15         43.10         3.05 o                         
 -10   5   2         35.56         36.30         2.03 o                         
  -9   5   2          0.84          0.49         0.71 o                         
  -8   5   2        184.74        167.49         2.67 o                         
  -7   5   2         93.96         76.66         1.01 o                         
  -6   5   2          0.01          0.85         0.55 o                         
  -5   5   2        188.18        206.77         2.00 o                         
  -4   5   2        230.79        238.20         1.96 o                         
  -3   5   2         32.36         31.73         0.74 o                         
  -2   5   2         18.22         13.28         0.53 o                         
  -1   5   2        179.16        164.98         1.42 o                         
   0   5   2       2117.92       2379.22        14.75 o                         
   1   5   2          9.22         13.75         0.61 o                         
   2   5   2          4.51          7.04         0.51 o                         
   3   5   2        688.87        713.20         4.86 o                         
   4   5   2         35.56         32.56         0.73 o                         
   5   5   2        132.61        122.45         1.63 o                         
   6   5   2        361.84        364.31         3.17 o                         
   7   5   2        329.28        330.88         3.47 o                         
   8   5   2        152.43        154.75         1.67 o                         
   9   5   2        349.50        330.70         2.72 o                         
  10   5   2         15.85         11.32         1.13 o                         
  11   5   2        242.76        239.14         3.86 o                         
 -11   6   2         65.41         70.61         1.68 o                         
 -10   6   2          1.22          0.83         0.75 o                         
  -9   6   2          2.25          2.52         0.87 o                         
  -8   6   2          1.11          2.02         0.55 o                         
  -7   6   2          8.60         10.40         1.13 o                         
  -6   6   2         10.82         10.51         0.69 o                         
  -5   6   2          1.41          1.83         0.56 o                         
  -4   6   2         46.80         41.61         1.04 o                         
  -3   6   2        252.58        240.69         2.05 o                         
  -2   6   2         39.77         43.96         0.88 o                         
  -1   6   2          1.16          0.65         0.50 o                         
   0   6   2        612.75        668.13         4.97 o                         
   1   6   2         46.98         48.26         1.01 o                         
   2   6   2         31.12         32.04         1.03 o                         
   3   6   2          0.77          0.94         0.51 o                         
   4   6   2        577.49        553.50         5.69 o                         
   5   6   2         64.37         68.43         1.63 o                         
   6   6   2         69.76         70.35         1.77 o                         
   7   6   2         99.01         96.99         1.65 o                         
   8   6   2          0.07          0.20         0.56 o                         
   9   6   2          4.63          2.77         0.65 o                         
  10   6   2        152.29        146.25         2.55 o                         
  11   6   2          4.94          2.65         0.99 o                         
 -10   7   2         72.48         75.94         2.01 o                         
  -9   7   2         91.90         91.72         2.05 o                         
  -8   7   2          0.13          0.46         0.54 o                         
  -7   7   2         82.50         75.76         1.41 o                         
  -6   7   2         57.23         58.29         1.29 o                         
  -5   7   2         51.00         50.73         1.33 o                         
  -4   7   2          0.58          1.38         0.75 o                         
  -3   7   2         57.00         55.55         1.48 o                         
  -2   7   2          1.23          1.70         0.79 o                         
  -1   7   2          0.36          1.38         0.63 o                         
   0   7   2         61.13         63.98         1.30 o                         
   1   7   2        780.77        814.10        10.05 o                         
   2   7   2        814.79        802.38         9.72 o                         
   3   7   2        166.13        159.13         1.82 o                         
   4   7   2       1181.84       1148.60        11.74 o                         
   5   7   2        102.03         99.81         1.54 o                         
   6   7   2          0.57          1.44         0.68 o                         
   7   7   2         57.67         56.32         1.16 o                         
   8   7   2          0.44          1.09         0.63 o                         
   9   7   2          0.64         -0.12         0.80 o                         
  10   7   2          0.48         -0.19         1.00 o                         
  -9   8   2         15.13          6.76         1.74 o                         
  -8   8   2         12.39          9.99         1.59 o                         
  -7   8   2         43.00         41.59         1.37 o                         
  -6   8   2          4.25          3.10         1.06 o                         
  -5   8   2        195.54        192.19         2.53 o                         
  -4   8   2         11.89         11.31         1.26 o                         
  -3   8   2        791.40        806.23         9.52 o                         
  -2   8   2        111.18        112.04         1.67 o                         
  -1   8   2        206.85        201.01         2.81 o                         
   0   8   2        157.39        161.45         2.37 o                         
   1   8   2          4.81          5.28         0.96 o                         
   2   8   2          1.91          2.58         0.73 o                         
   3   8   2          1.11          1.02         0.68 o                         
   4   8   2          0.88          1.50         0.80 o                         
   5   8   2          0.35          0.45         0.70 o                         
   6   8   2          3.33          4.43         0.90 o                         
   7   8   2          3.98          2.98         0.81 o                         
   8   8   2          0.23          0.25         0.73 o                         
   9   8   2          0.69          1.80         1.07 o                         
  -8   9   2         43.44         43.27         2.17 o                         
  -7   9   2          0.96          0.59         0.90 o                         
  -6   9   2        330.47        323.24         6.60 o                         
  -5   9   2         82.01         83.98         1.89 o                         
  -4   9   2          2.21          1.50         1.38 o                         
  -3   9   2         16.84         21.05         1.73 o                         
  -2   9   2        454.17        454.27         5.65 o                         
  -1   9   2        322.17        330.44         3.79 o                         
   0   9   2          3.01          2.58         1.20 o                         
   1   9   2        313.55        311.75         4.01 o                         
   2   9   2         18.14         24.54         1.43 o                         
   3   9   2          0.59          0.33         0.66 o                         
   4   9   2        171.89        171.24         2.39 o                         
   5   9   2        170.62        168.51         3.42 o                         
   6   9   2         37.28         37.37         1.34 o                         
   7   9   2          6.35          4.13         1.03 o                         
   8   9   2         39.95         45.10         1.42 o                         
  -6  10   2         10.29         10.70         1.32 o                         
  -5  10   2        680.20        659.44        10.66 o                         
  -4  10   2         19.82         22.53         2.87 o                         
  -3  10   2          8.58          7.58         1.47 o                         
  -2  10   2        177.08        174.18         3.25 o                         
  -1  10   2         57.10         64.69         2.86 o                         
   0  10   2         61.70         60.29         2.05 o                         
   1  10   2         35.74         35.15         1.72 o                         
   2  10   2         38.33         38.19         1.60 o                         
   3  10   2         83.12         87.59         2.75 o                         
   4  10   2         56.16         59.88         1.76 o                         
   5  10   2         67.34         67.72         2.02 o                         
   6  10   2        104.61        100.99         2.64 o                         
  -4  11   2        122.57        128.30         2.61 o                         
  -3  11   2         36.13         39.27         2.08 o                         
  -2  11   2         55.48         59.70         2.37 o                         
  -1  11   2         36.12         32.75         2.18 o                         
   0  11   2          0.08         -0.03         1.19 o                         
   1  11   2          2.34          2.20         1.20 o                         
   2  11   2          7.74          6.06         1.62 o                         
   3  11   2          7.11          5.98         1.24 o                         
   4  11   2         32.95         36.98         1.74 o                         
 -13   1   3          2.24          2.89         1.98 o                         
 -12   1   3         43.15         45.51         2.74 o                         
 -11   1   3          0.58          1.50         1.24 o                         
 -10   1   3        146.34        145.76         2.61 o                         
  -9   1   3         41.46         33.35         0.46 o                         
  -8   1   3         15.63         12.08         2.20 o                         
  -7   1   3        589.79        551.17         4.15 o                         
  -6   1   3         88.53         82.58         0.82 o                         
  -5   1   3         11.81         12.20         0.37 o                         
  -4   1   3        197.56        198.48         1.93 o                         
  -3   1   3        178.87        190.80         0.95 o                         
  -2   1   3       3290.21       3570.29        22.77 o                         
  -1   1   3        816.95        854.54         4.01 o                         
   0   1   3       1160.00       1213.87         5.87 o                         
   1   1   3       2819.55       3023.72        17.01 o                         
   2   1   3       2926.01       3216.84        18.62 o                         
   3   1   3         60.02         60.15         0.62 o                         
   4   1   3        128.85        114.63         0.79 o                         
   5   1   3        289.04        311.08         2.10 o                         
   6   1   3        527.08        540.97         3.76 o                         
   7   1   3          0.48          0.01         0.23 o                         
   8   1   3          0.51          0.84         0.31 o                         
   9   1   3          2.79          4.25         0.48 o                         
  10   1   3         22.43         14.44         0.55 o                         
  11   1   3          2.40          2.75         1.17 o                         
  12   1   3          0.00         -0.07         0.95 o                         
 -13   2   3          0.03         -0.10         1.44 o                         
 -12   2   3          0.26          2.04         1.74 o                         
 -11   2   3         11.36         12.58         1.98 o                         
 -10   2   3         28.56         27.03         0.88 o                         
  -9   2   3        132.26        130.79         8.58 o                         
  -8   2   3       1853.31       1769.91        11.34 o                         
  -7   2   3        213.60        203.10         1.64 o                         
  -6   2   3        381.72        423.88         2.95 o                         
  -5   2   3        177.95        193.09         1.93 o                         
  -4   2   3        527.60        618.52         4.01 o                         
  -3   2   3        189.13        198.43         1.27 o                         
  -2   2   3        845.10        801.84         4.04 o                         
  -1   2   3         60.68         59.55         0.54 o                         
   0   2   3       2134.76       2304.68        12.81 o                         
   1   2   3      68811.56      62387.56       948.65 o                         
   2   2   3          3.84          2.49         0.58 o                         
   3   2   3       1311.93       1313.74         9.61 o                         
   4   2   3          6.70          8.76         0.40 o                         
   5   2   3       1200.85       1271.34        10.56 o                         
   6   2   3         77.30         85.11         0.73 o                         
   7   2   3          9.62          8.05         0.45 o                         
   8   2   3        452.03        441.65         2.94 o                         
   9   2   3         22.09         22.74         0.72 o                         
  10   2   3        122.44        121.35         1.18 o                         
  11   2   3         14.74         14.60         1.61 o                         
  12   2   3        143.27        151.73         3.42 o                         
 -12   3   3         42.63         47.28         3.45 o                         
 -11   3   3         33.73         30.99         2.17 o                         
 -10   3   3        234.12        219.40         2.11 o                         
  -9   3   3        193.85        196.95         1.77 o                         
  -8   3   3         29.73         20.25         0.88 o                         
  -7   3   3         38.92         45.47         0.59 o                         
  -6   3   3        436.89        432.63         4.21 o                         
  -5   3   3        304.51        276.38         2.85 o                         
  -4   3   3        109.53        134.31         1.14 o                         
  -3   3   3        676.74        806.77         4.68 o                         
  -2   3   3        231.55        208.32         1.29 o                         
  -1   3   3       1980.81       2079.02        11.90 o                         
   0   3   3        463.67        449.21         2.75 o                         
   1   3   3       1661.36       1725.04         9.60 o                         
   2   3   3        141.78        137.18         1.17 o                         
   3   3   3         59.60         46.48         0.69 o                         
   4   3   3         16.05         14.73         0.51 o                         
   5   3   3         52.61         55.83         0.74 o                         
   6   3   3          2.92          2.52         0.46 o                         
   7   3   3         28.28         24.98         0.53 o                         
   8   3   3        105.29        101.75         1.44 o                         
   9   3   3         32.27         33.20         0.63 o                         
  10   3   3        155.30        151.02         2.06 o                         
  11   3   3          2.17          2.86         1.24 o                         
  12   3   3          6.98          6.55         1.95 o                         
 -12   4   3          7.74          9.66         2.37 o                         
 -11   4   3        125.95        121.52         2.82 o                         
 -10   4   3          4.10          6.05         0.68 o                         
  -9   4   3        130.97        115.13         1.93 o                         
  -8   4   3         41.63         39.77         0.69 o                         
  -7   4   3        435.39        365.37         2.60 o                         
  -6   4   3        577.33        592.06         5.86 o                         
  -5   4   3         26.34         43.26         0.78 o                         
  -4   4   3          1.04          1.28         0.49 o                         
  -3   4   3        141.61        119.20         1.21 o                         
  -2   4   3       2127.69       2184.99        12.97 o                         
  -1   4   3         76.89         73.79         0.88 o                         
   0   4   3       2069.12       2068.64        12.28 o                         
   1   4   3        967.30        934.36         7.00 o                         
   2   4   3        143.17        111.43         0.95 o                         
   3   4   3          0.33          1.08         0.33 o                         
   4   4   3       1483.55       1460.55        16.14 o                         
   5   4   3          2.66          0.57         0.51 o                         
   6   4   3         41.50         44.52         1.22 o                         
   7   4   3          1.39          1.60         0.41 o                         
   8   4   3        271.50        265.60         1.86 o                         
   9   4   3        651.38        649.75         4.66 o                         
  10   4   3         15.68         17.87         1.21 o                         
  11   4   3         36.44         30.93         1.26 o                         
  12   4   3        183.01        190.13         4.20 o                         
 -12   5   3          6.63          3.66         2.08 o                         
 -11   5   3          2.58          2.67         1.34 o                         
 -10   5   3         90.69         94.67         1.75 o                         
  -9   5   3         61.51         60.28         1.28 o                         
  -8   5   3        304.51        254.32         2.64 o                         
  -7   5   3        277.35        269.66         2.34 o                         
  -6   5   3        228.87        213.76         2.51 o                         
  -5   5   3        386.37        406.92         3.55 o                         
  -4   5   3        453.90        463.22         5.10 o                         
  -3   5   3        164.63        143.81         1.70 o                         
  -2   5   3        357.15        358.18         2.38 o                         
  -1   5   3          0.76          0.74         0.42 o                         
   0   5   3        130.56        108.41         1.12 o                         
   1   5   3        579.15        562.72         3.50 o                         
   2   5   3        739.79        709.86         4.31 o                         
   3   5   3        385.31        350.96         3.09 o                         
   4   5   3         90.20         91.64         1.15 o                         
   5   5   3       1050.64       1055.92         9.41 o                         
   6   5   3        109.46         99.06         1.19 o                         
   7   5   3        433.63        413.56         4.34 o                         
   8   5   3          7.90         10.59         0.76 o                         
   9   5   3         27.84         22.36         0.74 o                         
  10   5   3        778.10        761.64         9.31 o                         
  11   5   3         11.74         14.13         1.14 o                         
 -11   6   3        277.16        287.58         4.09 o                         
 -10   6   3         48.70         49.27         1.44 o                         
  -9   6   3          4.72          5.40         0.91 o                         
  -8   6   3         99.29         91.68         1.35 o                         
  -7   6   3        648.98        638.86         5.52 o                         
  -6   6   3         25.42         23.09         0.98 o                         
  -5   6   3          3.99          2.87         0.60 o                         
  -4   6   3        212.98        191.27         2.28 o                         
  -3   6   3       1179.61       1142.37         7.30 o                         
  -2   6   3         57.68         53.25         0.98 o                         
  -1   6   3         21.40         19.95         0.78 o                         
   0   6   3        269.19        240.66         2.28 o                         
   1   6   3        576.52        569.10         3.88 o                         
   2   6   3        580.46        581.81         5.09 o                         
   3   6   3         34.88         42.19         1.01 o                         
   4   6   3        621.38        576.10         6.21 o                         
   5   6   3        348.93        346.56         3.98 o                         
   6   6   3        554.59        553.41         8.11 o                         
   7   6   3        465.27        476.32         5.60 o                         
   8   6   3          6.23          6.10         0.82 o                         
   9   6   3        472.69        487.45         6.45 o                         
  10   6   3        161.81        187.92         3.76 o                         
  11   6   3          2.84          4.25         1.04 o                         
 -10   7   3        150.93        156.39         2.60 o                         
  -9   7   3         53.78         50.05         1.81 o                         
  -8   7   3          2.89          1.36         0.70 o                         
  -7   7   3         78.51         78.78         1.47 o                         
  -6   7   3        184.68        178.79         2.21 o                         
  -5   7   3        226.03        237.89         4.52 o                         
  -4   7   3        226.18        220.64         2.96 o                         
  -3   7   3         63.43         63.41         1.34 o                         
  -2   7   3        822.04        826.25         7.93 o                         
  -1   7   3          0.52          0.71         0.61 o                         
   0   7   3        558.37        559.08         4.26 o                         
   1   7   3        120.61        125.34         1.68 o                         
   2   7   3        723.03        734.76         5.86 o                         
   3   7   3          1.95          1.70         0.62 o                         
   4   7   3       1085.66       1062.26        12.62 o                         
   5   7   3        173.36        174.46         1.90 o                         
   6   7   3        212.42        205.33         2.44 o                         
   7   7   3        139.12        140.86         1.76 o                         
   8   7   3          7.91          7.63         0.82 o                         
   9   7   3          1.84          2.78         0.73 o                         
  10   7   3         76.81         76.09         2.56 o                         
  -9   8   3         59.98         57.92         2.07 o                         
  -8   8   3          1.27          1.35         0.76 o                         
  -7   8   3         79.47         74.37         1.82 o                         
  -6   8   3          0.46          1.33         0.85 o                         
  -5   8   3          0.18          0.71         0.77 o                         
  -4   8   3        178.98        179.32         2.73 o                         
  -3   8   3         55.97         54.46         1.65 o                         
  -2   8   3         27.98         27.73         1.16 o                         
  -1   8   3          9.59          6.65         1.08 o                         
   0   8   3        336.55        341.09         3.38 o                         
   1   8   3        265.36        266.41         2.81 o                         
   2   8   3          1.59          0.84         0.78 o                         
   3   8   3          2.59          2.25         0.73 o                         
   4   8   3         15.83         19.21         0.94 o                         
   5   8   3         18.41         18.46         0.97 o                         
   6   8   3         12.49         14.00         1.06 o                         
   7   8   3          0.76          1.70         0.87 o                         
   8   8   3         48.03         49.22         1.26 o                         
   9   8   3        117.59        124.63         2.47 o                         
  -8   9   3         95.08        102.08         2.67 o                         
  -7   9   3          2.37          1.83         0.96 o                         
  -6   9   3          5.53          4.61         1.09 o                         
  -5   9   3          5.21          3.66         1.08 o                         
  -4   9   3        351.64        335.36         3.87 o                         
  -3   9   3        281.97        276.43         3.71 o                         
  -2   9   3        225.92        228.97         3.49 o                         
  -1   9   3         74.66         73.00         3.59 o                         
   0   9   3          0.83          0.25         0.75 o                         
   1   9   3         19.07         18.47         1.45 o                         
   2   9   3         21.73         22.37         1.30 o                         
   3   9   3         61.21         59.50         1.54 o                         
   4   9   3         94.96         93.17         2.60 o                         
   5   9   3         50.72         53.56         1.81 o                         
   6   9   3         10.20          8.03         1.14 o                         
   7   9   3         16.10         15.23         1.36 o                         
   8   9   3         72.82         76.41         1.89 o                         
  -6  10   3         19.09         16.49         1.71 o                         
  -5  10   3         82.47         80.42         2.50 o                         
  -4  10   3        101.09         95.99         2.27 o                         
  -3  10   3          2.94          5.09         1.28 o                         
  -2  10   3         57.52         64.66         3.29 o                         
  -1  10   3          0.61         -0.43         1.35 o                         
   0  10   3          2.33          1.94         1.04 o                         
   1  10   3         44.79         43.42         2.05 o                         
   2  10   3         11.23          9.46         1.28 o                         
   3  10   3          0.36          0.26         0.98 o                         
   4  10   3         18.78         21.30         1.36 o                         
   5  10   3          0.02          0.22         0.98 o                         
   6  10   3          4.37          3.61         1.19 o                         
  -4  11   3         25.76         30.29         2.48 o                         
  -3  11   3          0.04         -0.33         1.59 o                         
  -2  11   3         59.88         52.78         2.51 o                         
  -1  11   3         57.63         56.65         2.91 o                         
   0  11   3        108.00        104.16         2.70 o                         
   1  11   3         17.38         16.49         1.68 o                         
   2  11   3         12.03         10.33         1.72 o                         
   3  11   3          2.72          2.24         1.28 o                         
   4  11   3         28.74         31.89         3.64 o                         
 -13   0   4         23.70         34.82         3.28 o                         
 -12   0   4          0.79         -0.02         1.74 o                         
 -11   0   4          1.39          1.55         1.60 o                         
 -10   0   4        588.42        599.15         9.07 o                         
  -9   0   4        409.43        406.22         6.29 o                         
  -8   0   4        784.84        750.96         9.93 o                         
  -7   0   4        530.25        541.76         7.08 o                         
  -6   0   4        746.64        721.10         8.95 o                         
  -5   0   4       3323.37       3724.40        38.99 o                         
  -4   0   4       1522.91       1613.92        19.60 o                         
  -3   0   4       1565.50       1729.07        16.08 o                         
  -2   0   4        755.07        708.62         5.16 o                         
  -1   0   4       1204.01       1274.58         8.84 o                         
   0   0   4       2779.07       2853.47        20.53 o                         
   1   0   4      14687.82      15120.04       176.06 o                         
   2   0   4        174.98        201.20         1.22 o                         
   3   0   4        708.35        659.51         4.72 o                         
   4   0   4        708.13        735.97         5.96 o                         
   5   0   4      10077.90      11283.82       129.66 o                         
   6   0   4        324.20        278.90         2.47 o                         
   7   0   4          5.91          6.88         0.72 o                         
   8   0   4         52.44         40.71         1.18 o                         
   9   0   4       1141.99       1081.27         9.26 o                         
  10   0   4        425.45        406.46         4.54 o                         
  11   0   4          0.24         -0.88         2.23 o                         
  12   0   4         20.29         19.55         3.44 o                         
 -13   1   4         47.45         50.72         3.74 o                         
 -12   1   4          8.51         13.49         2.19 o                         
 -11   1   4         88.95         97.34         2.64 o                         
 -10   1   4          3.80          4.49         1.18 o                         
  -9   1   4         23.72         25.99         1.56 o                         
  -8   1   4        202.84        125.00        23.78 o                         
  -7   1   4       2542.38       2512.88        18.23 o                         
  -6   1   4        684.78        651.96         3.84 o                         
  -5   1   4        111.47        100.05         0.87 o                         
  -4   1   4        952.98       1013.12         7.75 o                         
  -3   1   4       1195.79       1309.49        10.67 o                         
  -2   1   4         93.96         97.45         0.84 o                         
  -1   1   4       3072.10       3203.10        18.39 o                         
   0   1   4       8364.00       8730.17        61.18 o                         
   1   1   4      24065.92      24606.68       222.40 o                         
   2   1   4       1578.07       1630.88         9.18 o                         
   3   1   4        464.35        414.90         2.32 o                         
   4   1   4       3743.08       4008.48        23.73 o                         
   5   1   4        254.50        312.36         2.38 o                         
   6   1   4          5.53          2.11         0.35 o                         
   7   1   4         55.56         56.32         0.69 o                         
   8   1   4        187.02        194.80         1.51 o                         
   9   1   4       1212.37       1146.61         7.32 o                         
  10   1   4         17.56         18.72         0.65 o                         
  11   1   4         75.49         73.28         2.31 o                         
  12   1   4        150.50        154.18         2.88 o                         
 -13   2   4        169.76        173.31         5.52 o                         
 -12   2   4         17.09         21.25         2.17 o                         
 -11   2   4        292.83        294.71         4.24 o                         
 -10   2   4        323.03        334.06         4.54 o                         
  -9   2   4        204.47        180.49         1.73 o                         
  -8   2   4       1250.59       1199.42         8.14 o                         
  -7   2   4        328.67        310.77         2.08 o                         
  -6   2   4       1030.88       1036.53         6.43 o                         
  -5   2   4        710.04        713.43         6.15 o                         
  -4   2   4        966.50       1140.05         9.40 o                         
  -3   2   4       2576.20       2692.36        15.70 o                         
  -2   2   4       4504.39       4780.01        30.99 o                         
  -1   2   4        223.21        238.66         1.38 o                         
   0   2   4       8123.22       9074.96        65.53 o                         
   1   2   4       2846.65       3134.33        18.52 o                         
   2   2   4       7947.65       8565.27        61.56 o                         
   3   2   4        194.15        266.20         1.47 o                         
   4   2   4         31.53         33.06         0.50 o                         
   5   2   4        603.85        601.78         3.82 o                         
   6   2   4       1817.59       1756.80        14.15 o                         
   7   2   4        224.00        239.69         1.90 o                         
   8   2   4          1.81          2.99         0.39 o                         
   9   2   4          1.61          1.63         0.41 o                         
  10   2   4        310.00        297.18         2.25 o                         
  11   2   4        101.96        100.12         3.65 o                         
  12   2   4         20.22         24.74         1.66 o                         
 -12   3   4         36.95         37.95         3.34 o                         
 -11   3   4         48.81         49.46         3.01 o                         
 -10   3   4         15.03         14.71         0.62 o                         
  -9   3   4         98.05         96.84         1.29 o                         
  -8   3   4       1251.65       1181.87         7.76 o                         
  -7   3   4        315.03        274.70         2.37 o                         
  -6   3   4         30.10         32.78         0.51 o                         
  -5   3   4          3.72          6.31         0.37 o                         
  -4   3   4         81.05         75.43         0.85 o                         
  -3   3   4       2143.51       2345.65        13.95 o                         
  -2   3   4          3.78          2.79         0.46 o                         
  -1   3   4        346.09        301.34         1.66 o                         
   0   3   4       1239.61       1298.91         7.04 o                         
   1   3   4      16855.17      18279.55       157.76 o                         
   2   3   4        113.25        103.40         0.86 o                         
   3   3   4        145.41        181.39         1.69 o                         
   4   3   4          3.10          2.63         0.34 o                         
   5   3   4       2210.94       2205.02        21.22 o                         
   6   3   4          7.26          9.57         0.44 o                         
   7   3   4        166.79        179.05         1.50 o                         
   8   3   4          7.79          9.16         0.48 o                         
   9   3   4        122.09        117.83         1.06 o                         
  10   3   4          4.18          3.27         0.66 o                         
  11   3   4         11.46         10.79         1.38 o                         
  12   3   4         68.74         75.62         3.09 o                         
 -12   4   4         21.94         23.37         2.48 o                         
 -11   4   4         13.13         10.77         1.73 o                         
 -10   4   4         14.15         20.07         0.88 o                         
  -9   4   4        221.89        212.65         2.01 o                         
  -8   4   4        304.63        245.45         2.30 o                         
  -7   4   4         87.47         79.91         0.82 o                         
  -6   4   4        162.04        158.16         1.83 o                         
  -5   4   4        107.17        116.93         1.14 o                         
  -4   4   4        109.75        126.96         1.20 o                         
  -3   4   4        163.02        164.95         1.33 o                         
  -2   4   4        321.67        325.89         2.24 o                         
  -1   4   4        400.52        448.75         2.65 o                         
   0   4   4       1087.96       1194.24         6.92 o                         
   1   4   4        794.37        887.58         5.02 o                         
   2   4   4        123.46        116.51         1.44 o                         
   3   4   4        772.01        791.38         6.43 o                         
   4   4   4         94.85        101.73         1.03 o                         
   5   4   4       1379.61       1301.20        13.83 o                         
   6   4   4        345.46        330.66         2.99 o                         
   7   4   4        116.25        116.91         1.30 o                         
   8   4   4         98.72        100.82         1.10 o                         
   9   4   4         57.99         64.28         0.96 o                         
  10   4   4         77.60         78.06         1.69 o                         
  11   4   4          6.04          5.49         1.21 o                         
  12   4   4         54.09         58.75         3.09 o                         
 -12   5   4         76.64         85.98         3.30 o                         
 -11   5   4         36.00         36.90         2.04 o                         
 -10   5   4         27.53         30.33         1.16 o                         
  -9   5   4         17.19         24.61         0.98 o                         
  -8   5   4        315.32        282.50         2.10 o                         
  -7   5   4         66.79         65.34         0.85 o                         
  -6   5   4         80.36         83.64         1.06 o                         
  -5   5   4        474.34        487.18         3.53 o                         
  -4   5   4        254.94        255.28         2.80 o                         
  -3   5   4        610.46        657.85         4.85 o                         
  -2   5   4        125.29        123.58         2.12 o                         
  -1   5   4        803.68        801.39         4.81 o                         
   0   5   4        147.90        156.73         2.39 o                         
   1   5   4         56.19         74.47         0.91 o                         
   2   5   4         11.94         10.29         0.60 o                         
   3   5   4        596.71        574.37         5.04 o                         
   4   5   4        571.15        549.15         4.79 o                         
   5   5   4        926.59        890.06        10.70 o                         
   6   5   4       1378.83       1329.84        11.36 o                         
   7   5   4        136.50        132.01         2.51 o                         
   8   5   4        213.27        214.32         2.36 o                         
   9   5   4         47.62         51.24         0.96 o                         
  10   5   4        196.81        205.24         3.12 o                         
  11   5   4         12.91         11.77         1.65 o                         
 -11   6   4          0.12         -0.03         1.30 o                         
 -10   6   4         17.91         22.02         1.13 o                         
  -9   6   4         31.40         32.79         1.85 o                         
  -8   6   4          0.35          0.54         0.40 o                         
  -7   6   4         38.25         33.55         0.94 o                         
  -6   6   4        109.15        102.74         1.33 o                         
  -5   6   4         25.82         28.89         0.90 o                         
  -4   6   4        215.34        202.79         1.79 o                         
  -3   6   4         71.53         70.69         1.19 o                         
  -2   6   4        245.43        248.40         1.98 o                         
  -1   6   4         45.80         45.72         0.91 o                         
   0   6   4          1.51          1.26         0.50 o                         
   1   6   4        165.41        170.37         1.60 o                         
   2   6   4         97.70         99.35         1.97 o                         
   3   6   4         15.93         15.13         0.73 o                         
   4   6   4        255.88        244.50         2.62 o                         
   5   6   4         27.06         25.00         1.35 o                         
   6   6   4         56.12         58.65         1.44 o                         
   7   6   4         28.71         30.49         1.07 o                         
   8   6   4          1.20          1.27         0.59 o                         
   9   6   4         17.41         16.37         0.97 o                         
  10   6   4         41.61         50.10         1.63 o                         
  11   6   4        124.98        114.44         2.28 o                         
 -10   7   4        140.90        145.10         2.81 o                         
  -9   7   4         72.33         75.23         2.07 o                         
  -8   7   4        109.18        107.89         1.48 o                         
  -7   7   4          1.06          2.26         0.68 o                         
  -6   7   4         72.23         76.76         1.30 o                         
  -5   7   4         57.03         60.32         1.29 o                         
  -4   7   4        198.69        204.27         2.24 o                         
  -3   7   4        686.63        691.33         5.56 o                         
  -2   7   4        188.22        187.67         3.75 o                         
  -1   7   4          5.51          5.55         0.71 o                         
   0   7   4          7.54          6.85         0.88 o                         
   1   7   4         60.17         61.52         2.34 o                         
   2   7   4         10.22         12.02         1.47 o                         
   3   7   4         43.40         45.83         1.13 o                         
   4   7   4        277.24        280.60         5.00 o                         
   5   7   4          7.77          6.77         0.79 o                         
   6   7   4         13.82         16.09         0.98 o                         
   7   7   4        128.02        124.53         2.67 o                         
   8   7   4         10.56          9.76         0.81 o                         
   9   7   4         50.20         51.43         1.32 o                         
  10   7   4         63.77         54.46         1.75 o                         
  -9   8   4          4.56          2.61         1.18 o                         
  -8   8   4          1.67          1.72         1.12 o                         
  -7   8   4         26.60         28.16         1.34 o                         
  -6   8   4         80.37         82.99         1.66 o                         
  -5   8   4        186.57        182.03         2.27 o                         
  -4   8   4       1154.47       1148.33         9.72 o                         
  -3   8   4        113.80        115.02         2.25 o                         
  -2   8   4         70.63         72.36         1.71 o                         
  -1   8   4         34.19         32.30         1.18 o                         
   0   8   4         25.22         24.90         1.45 o                         
   1   8   4         27.82         27.14         1.66 o                         
   2   8   4         19.26         19.65         1.05 o                         
   3   8   4         10.08          8.82         0.94 o                         
   4   8   4         42.50         43.43         1.47 o                         
   5   8   4        163.34        162.96         2.12 o                         
   6   8   4         57.84         53.69         2.18 o                         
   7   8   4         10.84         11.06         1.00 o                         
   8   8   4         80.79         81.81         1.88 o                         
   9   8   4         44.34         42.20         1.51 o                         
  -8   9   4        153.66        165.26         3.00 o                         
  -7   9   4          0.94          0.94         0.89 o                         
  -6   9   4        118.08        108.27         2.00 o                         
  -5   9   4          0.02          0.96         0.95 o                         
  -4   9   4         21.40         20.14         2.31 o                         
  -3   9   4         92.75         97.01         4.78 o                         
  -2   9   4        125.49        129.49         2.97 o                         
  -1   9   4        187.46        189.95         2.95 o                         
   0   9   4          0.09         -0.04         0.75 o                         
   1   9   4        331.19        337.47         4.54 o                         
   2   9   4         80.76         77.53         1.70 o                         
   3   9   4         32.63         32.54         1.60 o                         
   4   9   4          6.88          7.00         1.07 o                         
   5   9   4         16.04         14.64         1.40 o                         
   6   9   4         18.07         18.47         1.18 o                         
   7   9   4         18.62         17.77         1.24 o                         
   8   9   4         88.47         87.09         1.78 o                         
  -6  10   4          9.63          7.91         1.33 o                         
  -5  10   4         60.20         61.90         1.85 o                         
  -4  10   4        205.72        208.02         3.13 o                         
  -3  10   4         34.86         46.63         2.56 o                         
  -2  10   4        803.61        812.23        10.44 o                         
  -1  10   4         33.41         37.76         1.71 o                         
   0  10   4          1.96          0.72         1.00 o                         
   1  10   4         40.28         43.39         1.71 o                         
   2  10   4         57.95         61.88         1.92 o                         
   3  10   4          0.06          0.70         0.83 o                         
   4  10   4          7.98          6.11         1.35 o                         
   5  10   4         25.32         24.62         1.40 o                         
   6  10   4          2.62          2.56         0.97 o                         
  -4  11   4         33.88         36.31         1.86 o                         
  -3  11   4        135.18        133.61         4.44 o                         
  -2  11   4          0.16         -0.73         1.50 o                         
  -1  11   4         99.22         97.61         3.21 o                         
   0  11   4         10.87          9.83         1.68 o                         
   1  11   4        108.98        113.17         2.38 o                         
   2  11   4          0.39          0.81         1.11 o                         
   3  11   4         28.56         28.63         1.59 o                         
 -13   1   5          0.70          1.87         1.86 o                         
 -12   1   5          0.06          1.39         1.69 o                         
 -11   1   5          5.05          3.77         1.39 o                         
 -10   1   5         61.07         58.63         1.95 o                         
  -9   1   5        585.08        560.71         6.63 o                         
  -8   1   5       1445.12       1058.11       233.84 o                         
  -7   1   5       1147.26       1108.04         9.99 o                         
  -6   1   5        126.75        141.31         1.27 o                         
  -5   1   5         31.58         34.58         0.70 o                         
  -4   1   5         13.50          8.10         0.39 o                         
  -3   1   5       2102.22       2337.77        12.30 o                         
  -2   1   5        712.32        732.87         3.16 o                         
  -1   1   5          1.67         11.75         0.23 o                         
   0   1   5        828.09        879.46         4.71 o                         
   1   1   5       1864.28       2110.37        13.48 o                         
   2   1   5         28.72         23.08         0.27 o                         
   3   1   5        130.42        112.58         0.72 o                         
   4   1   5         86.01         96.02         0.68 o                         
   5   1   5          0.85          0.95         0.35 o                         
   6   1   5        529.83        540.14         3.56 o                         
   7   1   5         61.65         58.24         0.73 o                         
   8   1   5         48.25         52.56         0.71 o                         
   9   1   5         27.38         23.75         0.74 o                         
  10   1   5         49.56         42.06         0.86 o                         
  11   1   5        158.75        143.34         2.52 o                         
  12   1   5         20.99         23.06         1.55 o                         
 -13   2   5          6.11          6.86         2.39 o                         
 -12   2   5         47.66         51.85         2.67 o                         
 -11   2   5         54.53         58.59         2.37 o                         
 -10   2   5        386.50        374.69         4.95 o                         
  -9   2   5        353.73        328.13         2.41 o                         
  -8   2   5        944.29        956.42         6.46 o                         
  -7   2   5        249.91        230.55         1.94 o                         
  -6   2   5         21.04         17.65         0.52 o                         
  -5   2   5        174.22        196.98         1.40 o                         
  -4   2   5       1097.69       1225.00         9.56 o                         
  -3   2   5       1114.98       1240.35         9.01 o                         
  -2   2   5        311.77        349.06         1.81 o                         
  -1   2   5       3003.58       3207.32        19.03 o                         
   0   2   5       7333.30       7938.16        55.71 o                         
   1   2   5          6.92          6.61         0.25 o                         
   2   2   5        722.14        721.17         3.77 o                         
   3   2   5        414.23        398.68         3.14 o                         
   4   2   5        142.23        126.11         1.07 o                         
   5   2   5        339.72        307.01         2.21 o                         
   6   2   5         71.91         77.46         0.87 o                         
   7   2   5        322.85        343.77         2.89 o                         
   8   2   5         44.15         42.93         0.82 o                         
   9   2   5         38.78         36.87         0.93 o                         
  10   2   5        133.95        129.08         1.51 o                         
  11   2   5         39.55         42.35         1.90 o                         
  12   2   5         49.60         59.65         2.00 o                         
 -12   3   5         59.64         63.94         3.30 o                         
 -11   3   5          3.85          3.49         1.78 o                         
 -10   3   5        252.34        241.87         2.27 o                         
  -9   3   5        274.26        275.51         2.40 o                         
  -8   3   5          4.05          3.33         0.63 o                         
  -7   3   5         51.88         55.58         0.96 o                         
  -6   3   5        462.70        413.94         2.77 o                         
  -5   3   5       1448.85       1624.68        13.02 o                         
  -4   3   5       2607.60       3062.87        24.72 o                         
  -3   3   5       5956.52       6631.71        46.46 o                         
  -2   3   5        854.41        804.69         4.30 o                         
  -1   3   5        668.06        685.01         3.67 o                         
   0   3   5       1473.91       1672.38         9.38 o                         
   1   3   5       6041.60       6528.80        65.94 o                         
   2   3   5        342.66        331.55         2.24 o                         
   3   3   5         45.17         62.94         0.81 o                         
   4   3   5        242.85        230.49         2.43 o                         
   5   3   5       1695.08       1617.18        14.88 o                         
   6   3   5        421.81        381.16         2.28 o                         
   7   3   5        363.97        368.34         3.26 o                         
   8   3   5        302.27        302.85         2.87 o                         
   9   3   5         50.08         53.91         0.84 o                         
  10   3   5        133.65        121.45         1.39 o                         
  11   3   5         18.46         14.76         3.08 o                         
  12   3   5         29.05         26.56         2.22 o                         
 -12   4   5         65.65         69.97         3.53 o                         
 -11   4   5         14.83         11.17         1.64 o                         
 -10   4   5         20.93         20.62         0.87 o                         
  -9   4   5        547.17        528.17         4.27 o                         
  -8   4   5         70.08         91.33         1.33 o                         
  -7   4   5        137.35        128.07         1.46 o                         
  -6   4   5          1.49          1.13         0.35 o                         
  -5   4   5        690.34        694.90         5.82 o                         
  -4   4   5        414.50        414.46         3.78 o                         
  -3   4   5        210.53        230.18         1.54 o                         
  -2   4   5        204.59        209.64         1.45 o                         
  -1   4   5        457.76        429.11         2.88 o                         
   0   4   5       1402.05       1511.00         9.13 o                         
   1   4   5        463.19        507.95         2.96 o                         
   2   4   5       3789.67       4167.68        29.72 o                         
   3   4   5         31.76         24.42         0.63 o                         
   4   4   5        722.41        690.38         7.16 o                         
   5   4   5        196.24        171.90         1.49 o                         
   6   4   5        127.32        133.08         1.88 o                         
   7   4   5          0.28          0.73         0.45 o                         
   8   4   5        343.50        329.71         2.64 o                         
   9   4   5         71.74         69.08         1.27 o                         
  10   4   5          1.05          2.06         0.97 o                         
  11   4   5         98.48         98.48         2.52 o                         
 -12   5   5        133.53        149.32         4.09 o                         
 -11   5   5        101.82        116.32         2.85 o                         
 -10   5   5         99.01         94.48         1.70 o                         
  -9   5   5          1.38          2.75         0.72 o                         
  -8   5   5         38.14         35.16         1.81 o                         
  -7   5   5        113.81        107.40         2.23 o                         
  -6   5   5        953.61        892.03         5.71 o                         
  -5   5   5        258.17        262.99         2.05 o                         
  -4   5   5         88.83         93.38         1.09 o                         
  -3   5   5       1053.33       1049.62         8.94 o                         
  -2   5   5       2646.60       2741.40        17.74 o                         
  -1   5   5         24.84         30.35         0.69 o                         
   0   5   5         44.32         37.42         0.86 o                         
   1   5   5        973.99       1002.84         6.26 o                         
   2   5   5        382.61        396.37         2.68 o                         
   3   5   5       1046.07        957.24         8.71 o                         
   4   5   5         78.86         72.98         1.13 o                         
   5   5   5       4096.13       3987.32        45.52 o                         
   6   5   5         23.95         21.33         0.82 o                         
   7   5   5          0.14         -0.08         0.47 o                         
   8   5   5         59.50         58.51         1.01 o                         
   9   5   5         10.80          9.06         0.82 o                         
  10   5   5         10.96          7.35         2.14 o                         
  11   5   5         14.78         13.37         2.33 o                         
 -11   6   5         50.07         48.79         3.51 o                         
 -10   6   5          6.46          5.80         0.99 o                         
  -9   6   5         34.84         43.18         1.31 o                         
  -8   6   5        289.01        275.93         2.44 o                         
  -7   6   5        188.62        187.11         1.79 o                         
  -6   6   5        624.13        578.28         4.43 o                         
  -5   6   5          0.21          0.46         0.46 o                         
  -4   6   5        398.02        388.65         2.87 o                         
  -3   6   5        680.73        702.86         4.81 o                         
  -2   6   5        387.08        379.23         2.84 o                         
  -1   6   5          0.13          0.68         0.49 o                         
   0   6   5        385.55        372.81         2.96 o                         
   1   6   5        349.58        342.98         3.84 o                         
   2   6   5        270.26        269.42         2.14 o                         
   3   6   5          0.12          1.42         0.50 o                         
   4   6   5        156.66        144.94         2.29 o                         
   5   6   5          2.14          3.00         0.60 o                         
   6   6   5         22.39         19.42         0.80 o                         
   7   6   5        396.46        402.60         3.89 o                         
   8   6   5         85.87         84.48         1.44 o                         
   9   6   5         17.49         14.07         0.87 o                         
  10   6   5         29.38         24.53         1.53 o                         
 -10   7   5        136.04        137.49         2.93 o                         
  -9   7   5          0.42          0.99         1.01 o                         
  -8   7   5        139.71        127.56         1.78 o                         
  -7   7   5        368.54        358.38         3.11 o                         
  -6   7   5         33.52         37.18         1.46 o                         
  -5   7   5        269.21        262.29         2.83 o                         
  -4   7   5         26.42         33.52         3.13 o                         
  -3   7   5       1061.12       1052.41         8.57 o                         
  -2   7   5        217.03        207.93         2.08 o                         
  -1   7   5         66.75         60.52         1.20 o                         
   0   7   5         98.55         88.32         1.46 o                         
   1   7   5          0.51          2.80         0.61 o                         
   2   7   5        203.80        192.37         2.24 o                         
   3   7   5         12.87         11.28         0.82 o                         
   4   7   5          6.32          6.32         0.76 o                         
   5   7   5        197.99        190.71         2.44 o                         
   6   7   5        440.79        435.39         5.64 o                         
   7   7   5          1.42          2.18         0.65 o                         
   8   7   5          3.04          2.97         0.74 o                         
   9   7   5         80.14         87.43         1.79 o                         
  10   7   5         82.07         83.96         2.32 o                         
  -9   8   5        165.61        176.08         3.37 o                         
  -8   8   5         44.48         43.78         1.69 o                         
  -7   8   5          7.44          6.51         0.81 o                         
  -6   8   5          0.23          0.19         0.89 o                         
  -5   8   5          5.77          3.93         0.94 o                         
  -4   8   5       1121.92       1121.22         8.85 o                         
  -3   8   5          1.17          2.01         0.82 o                         
  -2   8   5        183.70        182.69         2.20 o                         
  -1   8   5         41.70         41.16         1.42 o                         
   0   8   5        367.93        368.07         4.17 o                         
   1   8   5        102.48         97.68         2.19 o                         
   2   8   5         24.67         26.73         1.66 o                         
   3   8   5         22.84         24.06         1.11 o                         
   4   8   5        275.64        279.08         2.85 o                         
   5   8   5        103.23        104.05         1.95 o                         
   6   8   5         35.77         33.68         1.27 o                         
   7   8   5        197.18        188.65         2.33 o                         
   8   8   5         14.15         16.63         1.08 o                         
   9   8   5         25.04         21.83         1.23 o                         
  -8   9   5         29.64         37.91         6.27 o                         
  -7   9   5         50.09         56.54         2.59 o                         
  -6   9   5         33.79         29.69         1.38 o                         
  -5   9   5          1.06          0.10         0.78 o                         
  -4   9   5        151.34        152.87         2.44 o                         
  -3   9   5        483.24        488.48         5.19 o                         
  -2   9   5         98.32         95.64         1.99 o                         
  -1   9   5        152.67        152.26         2.90 o                         
   0   9   5        123.25        118.53         3.43 o                         
   1   9   5        140.52        140.59         2.22 o                         
   2   9   5        114.22        101.19         2.65 o                         
   3   9   5         10.21         13.78         2.51 o                         
   4   9   5         14.54         16.13         1.17 o                         
   5   9   5         85.11         90.46         1.80 o                         
   6   9   5        170.16        177.47         2.68 o                         
   7   9   5          7.89         11.96         1.14 o                         
  -6  10   5          1.97          2.26         1.00 o                         
  -5  10   5         69.57         65.80         1.85 o                         
  -4  10   5         25.00         33.43         3.03 o                         
  -3  10   5         69.35         71.12         2.11 o                         
  -2  10   5        120.02        118.00         3.06 o                         
  -1  10   5         76.53         75.51         1.85 o                         
   0  10   5          2.94          2.42         1.06 o                         
   1  10   5         59.22         47.97         2.36 o                         
   2  10   5          9.40          7.17         1.19 o                         
   3  10   5          9.36          7.82         1.04 o                         
   4  10   5        244.89        242.58         4.94 o                         
   5  10   5         44.34         42.82         1.65 o                         
   6  10   5         56.90         59.96         1.78 o                         
  -4  11   5          3.27          3.13         1.30 o                         
  -3  11   5        118.32        112.29         2.72 o                         
  -2  11   5         22.52         22.59         2.01 o                         
  -1  11   5        130.65        134.17         3.25 o                         
   0  11   5        103.51        102.74         2.63 o                         
   1  11   5          0.09          0.87         1.08 o                         
   2  11   5          8.18          5.85         1.20 o                         
   3  11   5          0.00          0.99         0.99 o                         
 -13   0   6          4.88          5.88         2.51 o                         
 -12   0   6        445.20        493.50        10.19 o                         
 -11   0   6          3.22          3.05         1.77 o                         
 -10   0   6        127.93        128.65         3.59 o                         
  -9   0   6         33.86         29.67         2.11 o                         
  -8   0   6         33.97         33.42         2.03 o                         
  -7   0   6       4426.83       4287.32       104.14 o                         
  -6   0   6       1315.76        917.68       385.70 o                         
  -5   0   6        559.43        603.90         5.90 o                         
  -4   0   6       1504.56       1669.87        15.77 o                         
  -3   0   6        730.06        727.53         5.75 o                         
  -2   0   6        405.99        406.57         4.74 o                         
  -1   0   6       2974.72       3128.35        25.70 o                         
   0   0   6       1264.23       1290.21        13.16 o                         
   1   0   6         52.36         92.91         0.66 o                         
   2   0   6      11447.18      11584.82       111.89 o                         
   3   0   6         43.66         52.21         0.65 o                         
   4   0   6       1285.09       1163.96        10.91 o                         
   5   0   6        271.80        278.55         2.63 o                         
   6   0   6       1381.60       1460.65        11.99 o                         
   7   0   6          2.84          2.05         0.58 o                         
   8   0   6         19.69         29.13         1.04 o                         
   9   0   6        689.45        695.87         6.34 o                         
  10   0   6         42.98         43.65         1.18 o                         
  11   0   6         24.51         17.38         1.82 o                         
  12   0   6         27.04         26.38         3.82 o                         
 -13   1   6        395.73        429.38         7.32 o                         
 -12   1   6        146.61        156.97         3.89 o                         
 -11   1   6         91.25         93.58         2.63 o                         
 -10   1   6        169.56        164.63         2.88 o                         
  -9   1   6        948.95        935.38         9.18 o                         
  -8   1   6        103.48         96.58         1.89 o                         
  -7   1   6        200.07        182.82         1.40 o                         
  -6   1   6       1285.54       1204.65         8.03 o                         
  -5   1   6       1181.23       1206.54         9.91 o                         
  -4   1   6        512.16        492.48         2.46 o                         
  -3   1   6        652.03        756.87         3.77 o                         
  -2   1   6        808.47        841.98         3.96 o                         
  -1   1   6       4094.06       4320.64        25.11 o                         
   0   1   6       1337.44       1383.06         7.10 o                         
   1   1   6       2977.17       3132.86        21.37 o                         
   2   1   6       3425.26       3743.85        21.37 o                         
   3   1   6         27.08         23.69         0.32 o                         
   4   1   6       1318.34       1347.27         7.58 o                         
   5   1   6         20.35         22.66         0.52 o                         
   6   1   6         10.87          9.65         0.41 o                         
   7   1   6         51.18         49.11         0.77 o                         
   8   1   6         89.31         83.20         0.93 o                         
   9   1   6         27.10         27.48         0.75 o                         
  10   1   6        101.40         97.62         1.15 o                         
  11   1   6          8.36         11.30         0.88 o                         
  12   1   6          5.72          6.67         1.25 o                         
 -13   2   6          1.89          1.15         1.74 o                         
 -12   2   6         26.84         23.41         2.33 o                         
 -11   2   6        173.25        176.93         3.48 o                         
 -10   2   6        277.89        276.55         3.92 o                         
  -9   2   6         59.85         60.02         0.76 o                         
  -8   2   6         19.95         24.23         0.75 o                         
  -7   2   6        532.03        503.63         3.66 o                         
  -6   2   6         52.12         56.95         0.72 o                         
  -5   2   6        249.10        215.83         1.14 o                         
  -4   2   6        122.08        165.44         1.09 o                         
  -3   2   6        825.11        805.42         4.38 o                         
  -2   2   6        318.62        313.83         1.70 o                         
  -1   2   6        299.50        285.01         1.66 o                         
   0   2   6        548.65        613.06         4.30 o                         
   1   2   6        606.13        550.37         4.34 o                         
   2   2   6        146.94         92.10         0.75 o                         
   3   2   6         53.59         80.73         0.60 o                         
   4   2   6        171.80        158.27         1.21 o                         
   5   2   6        540.35        517.82         4.65 o                         
   6   2   6        160.43        160.53         1.45 o                         
   7   2   6          8.73         12.64         0.52 o                         
   8   2   6         35.20         33.59         0.67 o                         
   9   2   6        225.65        232.68         2.07 o                         
  10   2   6         22.32         25.03         0.79 o                         
  11   2   6         10.64          8.85         1.42 o                         
  12   2   6          3.02          3.03         1.14 o                         
 -12   3   6        112.61        120.29         3.70 o                         
 -11   3   6          5.32          5.70         2.20 o                         
 -10   3   6        128.45        138.35         2.38 o                         
  -9   3   6         10.21         11.19         0.59 o                         
  -8   3   6         15.26         21.11         0.68 o                         
  -7   3   6         71.53         58.01         1.07 o                         
  -6   3   6        602.73        636.11         3.43 o                         
  -5   3   6          0.36          0.58         0.24 o                         
  -4   3   6         56.53         48.31         0.84 o                         
  -3   3   6        164.22        196.47         1.32 o                         
  -2   3   6        332.69        364.39         2.07 o                         
  -1   3   6        181.08        145.80         1.42 o                         
   0   3   6          0.95          1.55         0.23 o                         
   1   3   6        283.92        301.05         2.81 o                         
   2   3   6       5829.20       6439.42        44.81 o                         
   3   3   6         82.36         66.77         0.82 o                         
   4   3   6        173.21        162.56         1.77 o                         
   5   3   6         47.26         52.93         0.66 o                         
   6   3   6        419.49        428.07         4.98 o                         
   7   3   6        559.04        546.12         5.21 o                         
   8   3   6        274.10        266.80         3.23 o                         
   9   3   6          0.66          1.17         0.44 o                         
  10   3   6         16.66         11.57         1.34 o                         
  11   3   6         38.68         39.45         1.84 o                         
  12   3   6          2.64          4.65         1.29 o                         
 -12   4   6         46.41         56.42         3.07 o                         
 -11   4   6        147.35        153.87         3.47 o                         
 -10   4   6         83.08         78.59         1.36 o                         
  -9   4   6         20.69         18.25         0.97 o                         
  -8   4   6        124.15        124.54         1.53 o                         
  -7   4   6         42.98         42.12         0.58 o                         
  -6   4   6        158.66        151.24         1.50 o                         
  -5   4   6          5.69          8.50         0.48 o                         
  -4   4   6         49.80         41.09         0.86 o                         
  -3   4   6        546.25        548.24         3.37 o                         
  -2   4   6       1232.83       1288.22         7.39 o                         
  -1   4   6         10.45         12.38         0.56 o                         
   0   4   6        222.02        221.94         1.51 o                         
   1   4   6        804.76        755.64         6.23 o                         
   2   4   6       5233.25       6065.19        42.60 o                         
   3   4   6         41.54         29.98         0.67 o                         
   4   4   6        522.22        525.46         4.54 o                         
   5   4   6        589.73        569.04         6.92 o                         
   6   4   6        189.00        186.17         1.53 o                         
   7   4   6         33.46         37.41         0.75 o                         
   8   4   6        167.60        167.72         2.15 o                         
   9   4   6          4.60          4.38         0.52 o                         
  10   4   6         48.47         54.38         1.42 o                         
  11   4   6         33.45         47.05         1.64 o                         
 -11   5   6          2.50          1.98         1.92 o                         
 -10   5   6         10.14          9.46         1.00 o                         
  -9   5   6         10.70          9.22         0.92 o                         
  -8   5   6         26.87         27.81         1.08 o                         
  -7   5   6         78.34         72.01         0.87 o                         
  -6   5   6         21.37         17.19         0.64 o                         
  -5   5   6          3.42          2.43         0.48 o                         
  -4   5   6        216.48        242.31         2.27 o                         
  -3   5   6          1.49          3.78         0.54 o                         
  -2   5   6         66.66         73.13         1.13 o                         
  -1   5   6        555.83        576.33         3.71 o                         
   0   5   6         54.33         53.81         0.80 o                         
   1   5   6         30.09         44.69         1.27 o                         
   2   5   6         25.94         36.50         0.76 o                         
   3   5   6         71.13         62.34         1.11 o                         
   4   5   6         28.84         33.56         1.19 o                         
   5   5   6       1296.91       1237.90        15.21 o                         
   6   5   6        136.47        124.48         1.79 o                         
   7   5   6         12.53         13.63         0.75 o                         
   8   5   6        233.87        229.94         1.93 o                         
   9   5   6          0.01         -0.37         0.52 o                         
  10   5   6          3.58          2.15         1.17 o                         
  11   5   6         16.93         16.72         2.00 o                         
 -11   6   6         22.82         26.87         1.98 o                         
 -10   6   6         10.71         10.16         0.98 o                         
  -9   6   6         30.50         29.56         1.22 o                         
  -8   6   6        344.72        312.56         4.98 o                         
  -7   6   6          0.79          0.65         0.46 o                         
  -6   6   6          9.79          9.02         0.68 o                         
  -5   6   6         33.94         30.86         0.82 o                         
  -4   6   6         12.05         10.11         0.69 o                         
  -3   6   6          4.73          5.67         0.75 o                         
  -2   6   6          0.91          1.75         0.57 o                         
  -1   6   6        126.49        132.05         1.46 o                         
   0   6   6         33.83         42.52         1.02 o                         
   1   6   6          3.01          2.36         0.54 o                         
   2   6   6         64.31         62.77         1.07 o                         
   3   6   6        123.27        118.04         1.40 o                         
   4   6   6         23.28         23.83         0.73 o                         
   5   6   6        220.54        210.20         2.91 o                         
   6   6   6          5.70          6.95         0.70 o                         
   7   6   6         14.26         12.79         0.86 o                         
   8   6   6          0.71          0.89         0.58 o                         
   9   6   6         53.85         56.49         1.53 o                         
  10   6   6         52.24         48.75         1.84 o                         
 -10   7   6         10.47         13.90         1.92 o                         
  -9   7   6          1.01          1.94         0.94 o                         
  -8   7   6         95.39         95.38         2.66 o                         
  -7   7   6        129.66        117.39         1.83 o                         
  -6   7   6         28.90         28.97         1.03 o                         
  -5   7   6        489.74        475.97         3.88 o                         
  -4   7   6        326.91        335.26         3.87 o                         
  -3   7   6          8.39          9.08         1.09 o                         
  -2   7   6          5.20          5.03         0.87 o                         
  -1   7   6         36.79         31.87         1.16 o                         
   0   7   6         17.40         18.79         0.93 o                         
   1   7   6         24.85         21.71         0.98 o                         
   2   7   6        283.67        255.64         2.31 o                         
   3   7   6         80.95         73.58         1.27 o                         
   4   7   6          0.41          0.69         0.52 o                         
   5   7   6        150.20        149.52         2.52 o                         
   6   7   6        157.38        161.37         2.68 o                         
   7   7   6         14.20         12.57         0.97 o                         
   8   7   6          7.44          7.88         0.90 o                         
   9   7   6         33.67         35.88         1.13 o                         
  -9   8   6         48.19         44.31         2.42 o                         
  -8   8   6          1.46          0.87         0.93 o                         
  -7   8   6          3.81          3.07         0.79 o                         
  -6   8   6         50.73         56.10         2.38 o                         
  -5   8   6        189.59        185.19         2.22 o                         
  -4   8   6        413.10        411.64         4.42 o                         
  -3   8   6        394.89        391.99         4.45 o                         
  -2   8   6        136.94        138.17         3.10 o                         
  -1   8   6          3.30          3.67         0.97 o                         
   0   8   6         81.75         78.45         1.87 o                         
   1   8   6         84.77         96.18         2.40 o                         
   2   8   6        186.59        174.61         1.97 o                         
   3   8   6         74.47         72.86         1.43 o                         
   4   8   6         45.75         45.80         1.32 o                         
   5   8   6        173.34        181.39         2.05 o                         
   6   8   6        128.90        128.03         2.78 o                         
   7   8   6        120.57        109.99         1.81 o                         
   8   8   6        179.50        174.54         2.56 o                         
  -8   9   6         59.41         54.12         1.96 o                         
  -7   9   6         40.14         46.19         1.59 o                         
  -6   9   6          7.66         11.11         1.16 o                         
  -5   9   6         37.66         34.97         1.55 o                         
  -4   9   6        279.16        283.50         3.15 o                         
  -3   9   6          8.52          8.36         1.04 o                         
  -2   9   6         63.74         64.30         1.77 o                         
  -1   9   6        368.18        354.96         5.27 o                         
   0   9   6         63.21         57.83         1.65 o                         
   1   9   6          0.02          1.45         0.83 o                         
   2   9   6        101.31        103.07         1.96 o                         
   3   9   6        187.99        178.35         2.77 o                         
   4   9   6          5.44          4.93         0.91 o                         
   5   9   6          1.03          1.88         0.85 o                         
   6   9   6          0.02          0.05         0.87 o                         
   7   9   6         18.11         19.33         1.17 o                         
  -6  10   6         11.18         10.70         1.19 o                         
  -5  10   6          3.75          6.29         2.23 o                         
  -4  10   6         72.67         73.03         2.13 o                         
  -3  10   6        143.63        138.85         2.95 o                         
  -2  10   6         88.49         96.94         4.90 o                         
  -1  10   6         17.30         14.58         2.17 o                         
   0  10   6         46.00         41.24         1.62 o                         
   1  10   6         80.76         88.76         3.23 o                         
   2  10   6         86.68         88.77         1.95 o                         
   3  10   6          1.09          2.70         0.92 o                         
   4  10   6         38.51         43.76         3.50 o                         
   5  10   6        248.37        269.56         3.28 o                         
  -3  11   6         24.94         24.84         1.70 o                         
  -2  11   6        100.20         93.64         2.30 o                         
  -1  11   6        177.78        195.60         6.89 o                         
   0  11   6          3.18          3.21         1.21 o                         
   1  11   6         11.49          9.29         1.56 o                         
   2  11   6          1.13          2.06         1.10 o                         
   3  11   6         11.16         11.00         1.38 o                         
 -13   1   7          1.22          1.89         1.95 o                         
 -12   1   7        113.84        116.61         3.34 o                         
 -11   1   7          0.99          1.37         1.29 o                         
 -10   1   7         50.29         50.52         2.30 o                         
  -9   1   7         62.64         58.86         2.07 o                         
  -8   1   7        333.60        328.82         3.62 o                         
  -7   1   7        152.55        145.09         1.20 o                         
  -6   1   7        582.78        588.21         3.55 o                         
  -5   1   7        206.08        194.85         1.63 o                         
  -4   1   7        224.65        233.35         1.29 o                         
  -3   1   7        154.52        198.82         1.15 o                         
  -2   1   7        431.52        474.13         2.35 o                         
  -1   1   7        294.25        281.62         1.35 o                         
   0   1   7        386.14        387.15         1.99 o                         
   1   1   7       1922.72       2061.96        12.48 o                         
   2   1   7        899.95        962.58         8.61 o                         
   3   1   7         55.03         50.86         0.47 o                         
   4   1   7         75.47         77.75         0.64 o                         
   5   1   7        464.75        481.83         3.21 o                         
   6   1   7        717.42        724.98         4.14 o                         
   7   1   7         54.14         56.83         0.84 o                         
   8   1   7          3.40          3.91         0.44 o                         
   9   1   7         19.81         20.54         0.74 o                         
  10   1   7        249.56        240.24         1.99 o                         
  11   1   7          3.21          2.40         0.81 o                         
  12   1   7         44.19         42.60         1.89 o                         
 -12   2   7         14.28         18.04         3.15 o                         
 -11   2   7          0.07         -0.26         1.10 o                         
 -10   2   7         10.63         10.89         1.54 o                         
  -9   2   7        109.08        105.15         2.09 o                         
  -8   2   7         24.16         25.20         0.68 o                         
  -7   2   7          9.98         10.79         0.59 o                         
  -6   2   7        262.29        252.75         2.32 o                         
  -5   2   7        150.81        143.04         0.88 o                         
  -4   2   7       2174.64       2398.94        14.92 o                         
  -3   2   7        223.12        219.13         1.33 o                         
  -2   2   7        158.35        158.16         1.58 o                         
  -1   2   7         77.31         72.57         0.55 o                         
   0   2   7        849.41        836.26         4.62 o                         
   1   2   7       2088.09       2313.26        13.02 o                         
   2   2   7       6028.96       6595.94        42.39 o                         
   3   2   7          4.64          6.81         0.28 o                         
   4   2   7          2.53          4.87         0.28 o                         
   5   2   7         22.36         29.02         0.58 o                         
   6   2   7        416.68        456.21         3.16 o                         
   7   2   7          1.00          0.56         0.41 o                         
   8   2   7         28.00         26.43         0.69 o                         
   9   2   7          2.97          3.24         0.55 o                         
  10   2   7        153.68        144.80         1.73 o                         
  11   2   7         61.33         61.28         1.91 o                         
  12   2   7          0.82          1.15         1.00 o                         
 -12   3   7        105.41        107.82         3.99 o                         
 -11   3   7         12.75          7.39         1.66 o                         
 -10   3   7         26.71         29.04         1.76 o                         
  -9   3   7          1.47          1.16         0.42 o                         
  -8   3   7         74.84         66.08         1.00 o                         
  -7   3   7        131.61        111.64         1.26 o                         
  -6   3   7        492.46        465.35         2.89 o                         
  -5   3   7        437.22        407.84         2.28 o                         
  -4   3   7          3.30          1.36         0.35 o                         
  -3   3   7        421.22        455.29         2.65 o                         
  -2   3   7       1051.37       1093.33         6.08 o                         
  -1   3   7        872.94        904.56         5.17 o                         
   0   3   7        783.45        892.79         6.03 o                         
   1   3   7        441.54        434.53         3.15 o                         
   2   3   7       5381.05       5803.79        39.88 o                         
   3   3   7        167.90        145.17         1.60 o                         
   4   3   7       1001.69        940.95         8.65 o                         
   5   3   7        212.04        228.10         2.12 o                         
   6   3   7       1302.03       1291.91        13.16 o                         
   7   3   7        544.21        509.94         4.27 o                         
   8   3   7        190.36        188.13         1.71 o                         
   9   3   7         10.87         11.74         0.69 o                         
  10   3   7        182.41        182.22         3.52 o                         
  11   3   7        151.93        162.41         2.46 o                         
  12   3   7         12.83         13.22         1.59 o                         
 -12   4   7        120.01        106.22        33.69 o                         
 -11   4   7          0.13         -0.19         1.28 o                         
 -10   4   7        287.96        283.09         3.05 o                         
  -9   4   7        335.27        338.43         2.93 o                         
  -8   4   7        256.80        224.61         2.26 o                         
  -7   4   7          4.34          2.59         0.49 o                         
  -6   4   7        741.22        697.87         4.25 o                         
  -5   4   7       1220.52       1280.84         7.82 o                         
  -4   4   7        287.15        275.87         2.25 o                         
  -3   4   7         26.22         21.20         0.75 o                         
  -2   4   7         68.16         45.53         0.74 o                         
  -1   4   7       3056.43       3099.18        19.65 o                         
   0   4   7        101.48        126.99         1.05 o                         
   1   4   7       1022.89       1202.94         7.25 o                         
   2   4   7        485.60        463.73         3.06 o                         
   3   4   7       3031.73       3187.75        22.01 o                         
   4   4   7         10.09          4.33         0.44 o                         
   5   4   7        433.24        415.50         3.85 o                         
   6   4   7          0.46          0.99         0.47 o                         
   7   4   7         89.18         82.70         1.28 o                         
   8   4   7         37.72         36.75         0.91 o                         
   9   4   7         80.00         74.61         1.73 o                         
  10   4   7          1.74          1.42         0.65 o                         
  11   4   7        123.60        134.66         2.75 o                         
 -11   5   7          8.83          6.29         1.64 o                         
 -10   5   7         33.99         33.48         1.19 o                         
  -9   5   7         15.20         17.34         1.02 o                         
  -8   5   7        158.77        154.33         1.44 o                         
  -7   5   7        956.24        926.70         6.79 o                         
  -6   5   7         64.16         52.08         0.83 o                         
  -5   5   7         10.77         10.59         0.57 o                         
  -4   5   7        432.77        421.79         3.49 o                         
  -3   5   7        267.22        323.54         3.80 o                         
  -2   5   7          4.81          1.70         0.48 o                         
  -1   5   7         54.17         57.20         0.93 o                         
   0   5   7        325.27        329.98         2.34 o                         
   1   5   7        337.69        343.98         4.08 o                         
   2   5   7        979.40       1001.10         6.86 o                         
   3   5   7         38.62         36.28         0.79 o                         
   4   5   7         18.97         25.61         0.72 o                         
   5   5   7        417.08        409.34         4.45 o                         
   6   5   7        373.10        380.37         5.26 o                         
   7   5   7          3.49          2.77         0.61 o                         
   8   5   7        212.72        215.58         3.13 o                         
   9   5   7          9.39          9.06         0.67 o                         
  10   5   7        150.35        153.77         2.53 o                         
  11   5   7          2.44          3.42         1.21 o                         
 -11   6   7          0.25          1.03         1.29 o                         
 -10   6   7        132.81        120.07         1.90 o                         
  -9   6   7         40.73         50.10         1.57 o                         
  -8   6   7         15.60         15.02         1.52 o                         
  -7   6   7        166.75        140.32         1.47 o                         
  -6   6   7        331.16        319.50         3.80 o                         
  -5   6   7        378.58        375.65         3.01 o                         
  -4   6   7         50.26         46.08         1.07 o                         
  -3   6   7        355.95        341.04         4.92 o                         
  -2   6   7        271.89        262.11         2.11 o                         
  -1   6   7        502.98        500.19         4.19 o                         
   0   6   7         17.73         13.13         0.64 o                         
   1   6   7         71.50         67.70         0.99 o                         
   2   6   7         75.52         77.53         1.37 o                         
   3   6   7          9.12         11.48         0.66 o                         
   4   6   7         84.56         80.62         1.28 o                         
   5   6   7         17.83         18.08         0.74 o                         
   6   6   7        153.22        156.44         2.77 o                         
   7   6   7        104.89         96.55         1.58 o                         
   8   6   7         20.31         21.54         0.92 o                         
   9   6   7          0.58          0.27         0.55 o                         
  10   6   7        280.57        280.94         5.33 o                         
 -10   7   7        157.11        159.37         2.53 o                         
  -9   7   7        128.64        120.26         2.21 o                         
  -8   7   7         15.01         22.98         1.56 o                         
  -7   7   7        392.04        368.30         3.50 o                         
  -6   7   7          3.53          4.06         0.78 o                         
  -5   7   7          2.81          2.63         0.87 o                         
  -4   7   7          0.47          0.82         0.68 o                         
  -3   7   7        253.05        238.02         2.44 o                         
  -2   7   7        275.84        288.72         2.98 o                         
  -1   7   7         20.42         20.91         1.05 o                         
   0   7   7        439.26        439.17         3.38 o                         
   1   7   7        191.05        198.73         1.96 o                         
   2   7   7        179.58        173.09         1.97 o                         
   3   7   7          0.47          2.30         0.57 o                         
   4   7   7        103.26         98.41         1.60 o                         
   5   7   7         66.19         61.16         1.14 o                         
   6   7   7        125.41        123.04         1.74 o                         
   7   7   7         67.10         69.05         2.07 o                         
   8   7   7          0.05          0.22         0.67 o                         
   9   7   7        251.64        251.37         4.11 o                         
  -9   8   7        205.89        223.33         3.66 o                         
  -8   8   7         20.06         27.69         2.64 o                         
  -7   8   7         13.05         12.81         1.36 o                         
  -6   8   7        249.01        250.69         2.86 o                         
  -5   8   7         40.51         37.47         1.43 o                         
  -4   8   7          7.39          7.97         1.09 o                         
  -3   8   7        559.70        568.67        11.95 o                         
  -2   8   7          3.96          4.01         0.95 o                         
  -1   8   7        135.80        136.16         1.97 o                         
   0   8   7         94.22         90.98         1.70 o                         
   1   8   7          3.79          3.26         0.70 o                         
   2   8   7         67.34         73.28         1.39 o                         
   3   8   7        105.45        100.08         2.27 o                         
   4   8   7         16.19         19.36         1.06 o                         
   5   8   7          0.36         -0.27         0.69 o                         
   6   8   7         47.78         45.35         1.52 o                         
   7   8   7         10.47         11.83         1.09 o                         
   8   8   7         41.39         44.69         1.32 o                         
  -8   9   7          0.73          0.74         1.11 o                         
  -7   9   7         17.99         16.75         1.04 o                         
  -6   9   7         47.12         51.88         4.54 o                         
  -5   9   7         99.88         99.72         1.86 o                         
  -4   9   7         51.95         48.14         1.59 o                         
  -3   9   7          0.21          0.18         0.74 o                         
  -2   9   7        185.18        185.03         2.55 o                         
  -1   9   7          4.89          3.88         0.94 o                         
   0   9   7         54.11         55.47         1.49 o                         
   1   9   7        236.61        214.81         2.42 o                         
   2   9   7        394.66        376.55         3.59 o                         
   3   9   7          7.08          7.37         0.95 o                         
   4   9   7         79.20         79.95         1.84 o                         
   5   9   7          1.29          0.74         0.77 o                         
   6   9   7          1.24          1.81         0.85 o                         
   7   9   7          1.23          2.07         0.84 o                         
  -6  10   7          0.03         -0.63         0.81 o                         
  -5  10   7         12.98          9.95         1.16 o                         
  -4  10   7          6.18         20.79         7.68 o                         
  -3  10   7        209.15        204.30         4.27 o                         
  -2  10   7         74.01         73.64         2.28 o                         
  -1  10   7          0.35          0.43         0.79 o                         
   0  10   7         26.52         26.58         2.17 o                         
   1  10   7         52.17         55.54         3.45 o                         
   2  10   7         53.70         56.19         1.54 o                         
   3  10   7          8.19          8.81         1.19 o                         
   4  10   7         14.18         14.82         1.20 o                         
   5  10   7        132.32        142.52         3.66 o                         
  -3  11   7         12.16          8.60         1.44 o                         
  -2  11   7         13.08          9.04         1.49 o                         
  -1  11   7         74.61         91.13         9.04 o                         
   0  11   7          2.55          2.62         1.15 o                         
   1  11   7         21.72         16.22         1.37 o                         
   2  11   7          9.56          9.60         1.25 o                         
 -13   0   8         46.04         59.21         8.59 o                         
 -12   0   8         11.60          7.41         2.42 o                         
 -11   0   8         86.20         80.39         5.52 o                         
 -10   0   8         64.16         66.78         2.89 o                         
  -9   0   8       2453.29       2426.05        34.87 o                         
  -8   0   8        997.69        927.11        16.95 o                         
  -7   0   8       2131.69       2038.81        27.59 o                         
  -6   0   8       2186.52       2094.26        24.12 o                         
  -5   0   8       1543.01       1572.90        13.04 o                         
  -4   0   8       1524.26       1609.83        14.48 o                         
  -3   0   8       5347.88       6266.01        53.69 o                         
  -2   0   8        757.66        770.43         4.96 o                         
  -1   0   8          0.94          0.65         0.25 o                         
   0   0   8       3361.32       3501.55        26.61 o                         
   1   0   8        922.60        925.21         6.84 o                         
   2   0   8        541.20        617.53         3.95 o                         
   3   0   8        455.56        499.56         3.86 o                         
   4   0   8       1419.05       1393.67        12.48 o                         
   5   0   8          3.79          3.99         0.56 o                         
   6   0   8        152.51        127.80         1.46 o                         
   7   0   8         48.55         48.68         1.18 o                         
   8   0   8          1.05          1.69         0.79 o                         
   9   0   8          2.13          1.91         0.77 o                         
  10   0   8        146.13        141.11         2.33 o                         
  11   0   8         94.99         90.61         1.70 o                         
  12   0   8         62.24         59.77         2.98 o                         
 -13   1   8        108.79        107.20         3.25 o                         
 -12   1   8          0.04          0.32         1.37 o                         
 -11   1   8         44.29         41.65         2.18 o                         
 -10   1   8        257.45        254.83         3.70 o                         
  -9   1   8         77.02         80.75         2.34 o                         
  -8   1   8        921.24        887.13         7.87 o                         
  -7   1   8       1744.82       1670.19        12.36 o                         
  -6   1   8       1297.78       1315.20         9.03 o                         
  -5   1   8        305.81        277.68         1.68 o                         
  -4   1   8        824.67        962.42         5.08 o                         
  -3   1   8        483.34        542.66         2.85 o                         
  -2   1   8       8678.10       9488.76        70.15 o                         
  -1   1   8       2129.19       2065.79        10.84 o                         
   0   1   8         10.43          9.63         0.27 o                         
   1   1   8        929.62       1055.92         6.05 o                         
   2   1   8       2739.52       2943.69        25.91 o                         
   3   1   8        901.39        826.30         5.25 o                         
   4   1   8          0.04          0.42         0.21 o                         
   5   1   8        255.56        253.86         1.73 o                         
   6   1   8       1293.87       1271.53         7.10 o                         
   7   1   8       1186.79       1209.41         7.00 o                         
   8   1   8        186.54        185.13         1.42 o                         
   9   1   8        175.73        177.32         1.59 o                         
  10   1   8        207.02        206.32         2.11 o                         
  11   1   8        178.70        176.33         2.24 o                         
  12   1   8          1.95          2.48         1.26 o                         
 -12   2   8         66.26         61.25         2.80 o                         
 -11   2   8          1.79          0.81         1.48 o                         
 -10   2   8          1.81          1.20         1.22 o                         
  -9   2   8        108.39        105.39         1.75 o                         
  -8   2   8        502.92        485.94         3.55 o                         
  -7   2   8       1506.87       1482.15        10.64 o                         
  -6   2   8        229.38        229.47         1.98 o                         
  -5   2   8        585.54        575.31         3.21 o                         
  -4   2   8        699.30        673.18         3.26 o                         
  -3   2   8       1283.10       1473.01         8.87 o                         
  -2   2   8        707.73        689.43         3.42 o                         
  -1   2   8        139.22        169.65         0.95 o                         
   0   2   8          5.58          1.81         0.20 o                         
   1   2   8       2693.48       2938.50        20.70 o                         
   2   2   8       2403.63       2875.95        35.55 o                         
   3   2   8        541.22        498.61         5.31 o                         
   4   2   8         19.08         21.05         0.64 o                         
   5   2   8       1258.64       1269.07         8.92 o                         
   6   2   8        185.43        196.99         2.09 o                         
   7   2   8        665.20        678.33         4.83 o                         
   8   2   8          0.25          0.47         0.39 o                         
   9   2   8        137.46        134.43         1.46 o                         
  10   2   8         35.40         34.41         1.04 o                         
  11   2   8         66.39         72.62         1.59 o                         
  12   2   8          9.42          9.70         1.59 o                         
 -12   3   8         68.47         61.04         2.87 o                         
 -11   3   8          6.05          4.23         1.41 o                         
 -10   3   8        172.20        184.03         2.84 o                         
  -9   3   8         99.69         98.45         1.69 o                         
  -8   3   8          4.53          4.74         0.64 o                         
  -7   3   8        122.59        127.28         1.66 o                         
  -6   3   8         12.54         14.39         0.34 o                         
  -5   3   8        225.65        206.57         1.49 o                         
  -4   3   8        291.46        281.11         1.91 o                         
  -3   3   8        656.62        662.83         3.78 o                         
  -2   3   8        384.39        354.43         2.21 o                         
  -1   3   8         86.68         67.24         0.68 o                         
   0   3   8         54.80         45.42         1.01 o                         
   1   3   8        130.63        188.27         1.88 o                         
   2   3   8       2918.96       3259.60        22.32 o                         
   3   3   8        224.52        251.02         1.73 o                         
   4   3   8        752.25        705.67         6.12 o                         
   5   3   8        226.79        246.93         2.12 o                         
   6   3   8       5490.59       5501.51        60.01 o                         
   7   3   8         13.97         10.67         0.58 o                         
   8   3   8          0.15          0.49         0.45 o                         
   9   3   8          2.11          2.58         0.48 o                         
  10   3   8         57.06         56.94         1.06 o                         
  11   3   8          0.82          1.91         0.97 o                         
 -12   4   8          1.57          0.86         1.53 o                         
 -11   4   8         82.11         88.90         2.59 o                         
 -10   4   8         15.91         19.33         2.18 o                         
  -9   4   8          2.58          2.75         0.77 o                         
  -8   4   8        181.49        186.73         1.92 o                         
  -7   4   8        106.89         96.68         0.78 o                         
  -6   4   8         97.32         89.97         0.86 o                         
  -5   4   8        232.29        206.37         1.67 o                         
  -4   4   8         18.61         18.69         0.58 o                         
  -3   4   8          1.41          1.20         0.44 o                         
  -2   4   8       1377.05       1438.85         8.48 o                         
  -1   4   8        637.45        643.89         3.81 o                         
   0   4   8        105.03        111.34         1.54 o                         
   1   4   8       3528.31       3925.23        24.39 o                         
   2   4   8       1498.70       1559.17         9.28 o                         
   3   4   8        286.38        264.72         2.70 o                         
   4   4   8        429.08        423.68         3.23 o                         
   5   4   8        242.11        229.80         2.44 o                         
   6   4   8          0.38          0.59         0.42 o                         
   7   4   8          9.33          7.32         0.58 o                         
   8   4   8        425.01        432.98         3.81 o                         
   9   4   8         43.43         44.68         1.08 o                         
  10   4   8         47.25         57.12         1.19 o                         
  11   4   8         21.47         25.79         1.54 o                         
 -11   5   8         41.81         48.24         2.64 o                         
 -10   5   8        122.13        113.81         2.12 o                         
  -9   5   8          9.53          9.19         1.07 o                         
  -8   5   8         32.86         28.59         0.82 o                         
  -7   5   8        391.86        341.20         2.60 o                         
  -6   5   8         59.08         59.00         0.92 o                         
  -5   5   8         10.54         11.12         0.65 o                         
  -4   5   8         27.94         33.50         0.84 o                         
  -3   5   8        817.33        840.07         6.16 o                         
  -2   5   8         16.51         14.58         0.88 o                         
  -1   5   8         51.87         50.16         0.85 o                         
   0   5   8         87.50         89.26         1.09 o                         
   1   5   8        131.42        120.11         1.65 o                         
   2   5   8        257.04        284.19         2.58 o                         
   3   5   8         18.75         15.77         0.76 o                         
   4   5   8         17.09         19.42         0.62 o                         
   5   5   8          1.30          1.93         0.50 o                         
   6   5   8          1.81          3.15         0.58 o                         
   7   5   8        186.88        186.13         2.50 o                         
   8   5   8         46.90         47.28         1.05 o                         
   9   5   8          1.96          2.04         0.60 o                         
  10   5   8          0.78          1.54         0.75 o                         
 -11   6   8          0.81         -0.01         1.57 o                         
 -10   6   8          0.55         -0.12         0.72 o                         
  -9   6   8          5.01          3.73         0.85 o                         
  -8   6   8         24.58         21.91         1.23 o                         
  -7   6   8         12.27         11.32         0.99 o                         
  -6   6   8        118.33        107.27         1.33 o                         
  -5   6   8          0.26          1.24         0.58 o                         
  -4   6   8        186.12        183.34         2.28 o                         
  -3   6   8        835.15        818.76         9.86 o                         
  -2   6   8        575.43        573.41         5.80 o                         
  -1   6   8        229.07        227.30         2.66 o                         
   0   6   8         84.12         87.39         1.15 o                         
   1   6   8         37.68         31.98         1.18 o                         
   2   6   8          5.50         10.21         0.66 o                         
   3   6   8        643.12        659.07         4.94 o                         
   4   6   8          1.45          1.70         0.53 o                         
   5   6   8         66.74         68.30         1.96 o                         
   6   6   8         88.46         86.68         1.30 o                         
   7   6   8         66.56         68.47         1.73 o                         
   8   6   8         11.07         11.19         0.95 o                         
   9   6   8          1.15          1.77         0.68 o                         
  10   6   8          0.28          1.84         1.20 o                         
 -10   7   8         23.98         28.91         1.97 o                         
  -9   7   8          0.72          1.65         0.90 o                         
  -8   7   8         97.86         91.30         3.43 o                         
  -7   7   8         18.06         20.01         0.87 o                         
  -6   7   8          2.06          1.72         0.63 o                         
  -5   7   8        556.05        542.51         4.36 o                         
  -4   7   8         28.04         30.76         1.02 o                         
  -3   7   8         11.81         14.73         1.94 o                         
  -2   7   8         21.25         21.67         1.01 o                         
  -1   7   8        630.34        636.36         4.79 o                         
   0   7   8        195.85        176.44         3.56 o                         
   1   7   8         29.40         18.74         0.91 o                         
   2   7   8          4.82          0.76         0.56 o                         
   3   7   8        122.27        117.27         1.45 o                         
   4   7   8          3.85          4.81         0.77 o                         
   5   7   8         41.09         47.12         1.19 o                         
   6   7   8         18.12         15.18         0.90 o                         
   7   7   8         31.86         34.73         1.18 o                         
   8   7   8          3.69          4.19         0.87 o                         
   9   7   8         49.06         48.89         1.27 o                         
  -9   8   8          5.08          8.00         1.28 o                         
  -8   8   8         43.45         47.12         1.93 o                         
  -7   8   8         33.38         37.10         1.83 o                         
  -6   8   8          1.41          1.78         1.12 o                         
  -5   8   8         96.59         98.42         1.60 o                         
  -4   8   8         67.04         72.59         2.37 o                         
  -3   8   8         71.33         68.48         2.17 o                         
  -2   8   8         49.23         51.14         1.37 o                         
  -1   8   8        233.09        225.00         4.84 o                         
   0   8   8         19.84         19.32         0.92 o                         
   1   8   8          7.79          6.46         0.76 o                         
   2   8   8        108.42         93.66         1.71 o                         
   3   8   8         47.16         44.68         1.46 o                         
   4   8   8         48.13         53.19         1.50 o                         
   5   8   8        136.33        136.99         2.11 o                         
   6   8   8        175.48        172.82         2.18 o                         
   7   8   8         43.88         45.44         1.24 o                         
   8   8   8        105.45        104.32         2.84 o                         
  -7   9   8          1.23          2.07         0.81 o                         
  -6   9   8        166.24        162.39         2.39 o                         
  -5   9   8         11.15         12.47         1.58 o                         
  -4   9   8         27.29         30.84         1.51 o                         
  -3   9   8         51.22         54.82         1.51 o                         
  -2   9   8        118.72        120.80         2.55 o                         
  -1   9   8        135.92        130.28         1.99 o                         
   0   9   8         18.43         17.86         1.01 o                         
   1   9   8         45.42         48.00         1.96 o                         
   2   9   8          4.89          4.89         0.94 o                         
   3   9   8         27.26         29.84         1.29 o                         
   4   9   8          1.48          2.77         0.78 o                         
   5   9   8        102.62        108.65         1.76 o                         
   6   9   8          5.19          3.56         0.89 o                         
   7   9   8         52.47         54.49         2.39 o                         
  -6  10   8          1.38          1.17         1.02 o                         
  -5  10   8          3.92          5.60         1.17 o                         
  -4  10   8        102.88        110.94         2.05 o                         
  -3  10   8         15.44         13.55         1.25 o                         
  -2  10   8        105.54        109.78         5.12 o                         
  -1  10   8         48.21         50.45         1.59 o                         
   0  10   8         15.24         14.65         1.27 o                         
   1  10   8        122.43        116.99         2.18 o                         
   2  10   8         37.62         38.36         1.43 o                         
   3  10   8         56.37         50.03         2.00 o                         
   4  10   8          5.78          5.25         1.01 o                         
   5  10   8        133.22        141.56         3.43 o                         
  -2  11   8         96.44         99.87         2.33 o                         
  -1  11   8        119.06        124.10         3.82 o                         
   0  11   8         11.65         11.26         1.26 o                         
   1  11   8         31.23         34.67         3.24 o                         
 -12   1   9        183.81        196.02         4.54 o                         
 -11   1   9          8.45         10.34         1.92 o                         
 -10   1   9         10.46         11.55         1.45 o                         
  -9   1   9         28.15         26.03         1.50 o                         
  -8   1   9       1089.67       1082.83         9.42 o                         
  -7   1   9        232.40        225.95         1.70 o                         
  -6   1   9         87.71         94.18         0.76 o                         
  -5   1   9        263.33        296.13         1.65 o                         
  -4   1   9       1392.30       1419.69         7.80 o                         
  -3   1   9        773.38        845.22         4.81 o                         
  -2   1   9       1967.71       2220.09        12.76 o                         
  -1   1   9        715.61        696.34         3.54 o                         
   0   1   9         43.41         42.99         0.37 o                         
   1   1   9       2174.60       2498.12        16.77 o                         
   2   1   9        629.62        618.95         3.79 o                         
   3   1   9        458.11        473.91         3.78 o                         
   4   1   9        281.67        280.82         1.78 o                         
   5   1   9        204.07        195.68         1.36 o                         
   6   1   9          0.44          0.39         0.35 o                         
   7   1   9         92.68         86.71         1.06 o                         
   8   1   9        221.90        220.95         1.75 o                         
   9   1   9         18.71         18.03         0.69 o                         
  10   1   9         11.94         12.11         0.83 o                         
  11   1   9          8.64          8.11         0.73 o                         
  12   1   9         16.04         17.48         3.63 o                         
 -12   2   9         13.36         15.03         1.96 o                         
 -11   2   9        385.75        395.92         5.38 o                         
 -10   2   9         44.59         42.24         1.90 o                         
  -9   2   9          0.02          0.11         0.29 o                         
  -8   2   9          0.22          0.31         0.31 o                         
  -7   2   9          1.27          1.40         0.41 o                         
  -6   2   9       1064.12       1028.93         5.71 o                         
  -5   2   9         72.06         64.65         0.78 o                         
  -4   2   9         45.08         54.67         0.65 o                         
  -3   2   9        707.24        817.74         5.11 o                         
  -2   2   9        735.53        796.44         4.12 o                         
  -1   2   9        275.18        321.83         2.05 o                         
   0   2   9        551.72        574.86         2.98 o                         
   1   2   9         14.71         29.88         0.70 o                         
   2   2   9        203.93        203.92         1.83 o                         
   3   2   9        877.46        927.59         7.62 o                         
   4   2   9          1.27          1.20         0.26 o                         
   5   2   9        742.17        686.18         4.46 o                         
   6   2   9         35.69         36.83         0.77 o                         
   7   2   9        578.09        569.58         4.46 o                         
   8   2   9          2.79          4.31         0.54 o                         
   9   2   9          1.13          0.88         0.51 o                         
  10   2   9         58.95         58.68         1.11 o                         
  11   2   9          2.31          2.45         0.88 o                         
 -12   3   9        177.34        200.35         4.34 o                         
 -11   3   9        223.42        221.70         3.52 o                         
 -10   3   9          0.24          0.10         0.94 o                         
  -9   3   9         92.51         85.87         1.10 o                         
  -8   3   9        499.20        514.21         4.12 o                         
  -7   3   9         93.76         86.01         1.30 o                         
  -6   3   9         15.27         11.59         0.44 o                         
  -5   3   9        791.30        739.38         3.77 o                         
  -4   3   9        686.38        704.30         4.14 o                         
  -3   3   9         38.12         45.21         0.60 o                         
  -2   3   9         14.08         19.21         0.67 o                         
  -1   3   9       1409.06       1460.31         8.24 o                         
   0   3   9        278.65        276.00         1.61 o                         
   1   3   9          7.59         10.18         0.59 o                         
   2   3   9        138.78        118.46         1.22 o                         
   3   3   9        536.82        527.04         3.49 o                         
   4   3   9         42.68         41.21         0.92 o                         
   5   3   9        583.37        581.65         5.64 o                         
   6   3   9       1290.11       1279.64        10.71 o                         
   7   3   9        153.21        147.21         1.34 o                         
   8   3   9         10.64         10.66         0.66 o                         
   9   3   9         13.19         12.27         0.87 o                         
  10   3   9         12.00          8.92         0.77 o                         
  11   3   9        105.66        104.24         2.50 o                         
 -12   4   9          0.42          1.56         1.55 o                         
 -11   4   9         25.32         28.69         2.03 o                         
 -10   4   9        224.29        219.87         3.90 o                         
  -9   4   9          7.81          9.64         0.71 o                         
  -8   4   9          0.95          2.53         0.58 o                         
  -7   4   9        163.77        128.86         1.36 o                         
  -6   4   9        710.88        668.62         3.98 o                         
  -5   4   9         23.36         28.23         0.62 o                         
  -4   4   9          1.37          3.23         0.40 o                         
  -3   4   9        248.25        258.54         1.89 o                         
  -2   4   9        783.02        754.76         4.47 o                         
  -1   4   9        336.39        336.62         2.59 o                         
   0   4   9         78.68         81.99         0.81 o                         
   1   4   9          6.85          9.03         0.53 o                         
   2   4   9          0.96          0.35         0.26 o                         
   3   4   9         93.40         82.20         1.09 o                         
   4   4   9         52.31         38.41         0.66 o                         
   5   4   9        341.27        334.34         3.14 o                         
   6   4   9        751.09        720.82         9.48 o                         
   7   4   9          0.04          0.79         0.44 o                         
   8   4   9         17.80         16.72         0.68 o                         
   9   4   9        104.36        106.68         1.56 o                         
  10   4   9          2.02          1.40         0.77 o                         
  11   4   9          4.60          3.42         1.26 o                         
 -11   5   9        151.87        157.36         3.88 o                         
 -10   5   9          0.19          0.04         1.01 o                         
  -9   5   9        302.38        312.02         3.04 o                         
  -8   5   9          0.91          2.84         0.71 o                         
  -7   5   9        281.43        274.15         2.09 o                         
  -6   5   9         95.14         93.43         1.19 o                         
  -5   5   9        540.06        532.28         3.65 o                         
  -4   5   9        768.06        773.28         5.20 o                         
  -3   5   9        966.63        958.63         5.99 o                         
  -2   5   9        133.98        124.06         1.29 o                         
  -1   5   9        264.72        269.55         2.01 o                         
   0   5   9        287.52        251.30         2.57 o                         
   1   5   9         42.04         37.92         1.13 o                         
   2   5   9        388.46        359.95         2.92 o                         
   3   5   9       3434.57       3403.51        39.55 o                         
   4   5   9         80.17         67.43         1.24 o                         
   5   5   9          7.72         10.30         0.61 o                         
   6   5   9        157.29        158.65         1.74 o                         
   7   5   9          1.17          1.32         0.46 o                         
   8   5   9          5.61          5.21         0.61 o                         
   9   5   9         52.64         53.25         1.09 o                         
  10   5   9         48.31         53.08         2.06 o                         
 -11   6   9        274.17        303.57        14.21 o                         
 -10   6   9        154.93        149.16         2.39 o                         
  -9   6   9         76.17         75.50         2.18 o                         
  -8   6   9         25.26         26.90         1.49 o                         
  -7   6   9        105.46        110.56         1.27 o                         
  -6   6   9          0.40          0.99         0.49 o                         
  -5   6   9          6.72          5.64         0.62 o                         
  -4   6   9        740.95        712.96         6.83 o                         
  -3   6   9       1517.84       1519.68        10.19 o                         
  -2   6   9       2498.91       2498.37        16.94 o                         
  -1   6   9        356.05        368.83         3.00 o                         
   0   6   9          4.82          5.88         0.54 o                         
   1   6   9        490.02        435.32         3.06 o                         
   2   6   9       1475.29       1513.90        13.36 o                         
   3   6   9        333.38        337.12         4.56 o                         
   4   6   9          2.85          2.26         0.47 o                         
   5   6   9          9.53         10.87         0.63 o                         
   6   6   9        776.50        793.47        10.63 o                         
   7   6   9         31.23         32.22         0.96 o                         
   8   6   9          8.19          7.03         0.70 o                         
   9   6   9        123.24        119.70         2.34 o                         
  10   6   9         29.89         34.81         2.12 o                         
 -10   7   9          0.48          0.72         0.91 o                         
  -9   7   9         91.01         94.32         1.98 o                         
  -8   7   9         69.95         76.60         1.93 o                         
  -7   7   9        211.50        201.23         1.97 o                         
  -6   7   9        269.60        266.58         2.46 o                         
  -5   7   9        154.62        150.30         1.95 o                         
  -4   7   9         21.95         21.27         1.07 o                         
  -3   7   9       1298.62       1309.99         9.35 o                         
  -2   7   9          4.23          3.02         0.66 o                         
  -1   7   9        140.20        144.22         1.97 o                         
   0   7   9        753.81        713.49         4.90 o                         
   1   7   9          0.06          1.56         0.59 o                         
   2   7   9        380.67        321.85         3.10 o                         
   3   7   9        319.71        326.54         2.69 o                         
   4   7   9        155.49        154.92         2.05 o                         
   5   7   9         61.48         66.23         1.21 o                         
   6   7   9         21.05         22.75         1.03 o                         
   7   7   9         43.95         46.01         1.20 o                         
   8   7   9         27.06         29.99         1.75 o                         
   9   7   9         76.84         71.45         3.10 o                         
  -9   8   9         13.44         10.90         1.51 o                         
  -8   8   9          1.59          1.60         0.96 o                         
  -7   8   9        107.49        104.36         1.91 o                         
  -6   8   9        267.60        274.85         3.01 o                         
  -5   8   9          0.93          0.91         0.69 o                         
  -4   8   9         69.30         68.37         2.59 o                         
  -3   8   9        188.43        192.35         2.35 o                         
  -2   8   9        157.31        157.84         1.97 o                         
  -1   8   9        224.24        223.08         2.43 o                         
   0   8   9         23.25         30.95         1.24 o                         
   1   8   9         86.53         68.42         1.24 o                         
   2   8   9         43.42         46.81         1.11 o                         
   3   8   9          1.94          3.57         0.68 o                         
   4   8   9          0.00          0.05         0.67 o                         
   5   8   9         54.76         55.85         1.23 o                         
   6   8   9        307.86        329.22         5.63 o                         
   7   8   9          1.35          1.33         1.02 o                         
   8   8   9          0.91          2.02         1.09 o                         
  -7   9   9         14.40         11.90         1.14 o                         
  -6   9   9          8.46         17.36         3.06 o                         
  -5   9   9          1.91          0.30         0.78 o                         
  -4   9   9          1.75          2.04         0.87 o                         
  -3   9   9          3.18          3.91         0.92 o                         
  -2   9   9          5.18          4.15         0.89 o                         
  -1   9   9          7.48          7.73         0.98 o                         
   0   9   9         16.01         18.48         1.21 o                         
   1   9   9          0.54          1.44         0.71 o                         
   2   9   9          9.40          6.61         0.83 o                         
   3   9   9          3.07          2.04         0.79 o                         
   4   9   9          6.19          7.01         0.98 o                         
   5   9   9         99.16        108.21         2.18 o                         
   6   9   9         41.05         40.89         2.11 o                         
  -5  10   9          0.75          2.14         0.92 o                         
  -4  10   9          0.00         -0.74         0.88 o                         
  -3  10   9         11.54          9.20         1.20 o                         
  -2  10   9        120.27        116.35         2.55 o                         
  -1  10   9          4.89          6.64         1.28 o                         
   0  10   9          0.14          0.70         0.95 o                         
   1  10   9          3.33          4.24         1.04 o                         
   2  10   9         50.99         56.44         1.66 o                         
   3  10   9         17.47         15.47         1.17 o                         
   4  10   9         19.38         18.94         1.18 o                         
  -1  11   9         89.63         80.98         2.05 o                         
   0  11   9          5.85          4.48         1.16 o                         
 -12   0  10        365.18        351.27        10.07 o                         
 -11   0  10         14.20         14.35         2.32 o                         
 -10   0  10         13.84         13.40         2.06 o                         
  -9   0  10        740.09        746.94        11.68 o                         
  -8   0  10        120.65        112.67         3.49 o                         
  -7   0  10        894.70        634.75       139.29 o                         
  -6   0  10       1382.37       1324.78        10.93 o                         
  -5   0  10       1263.53       1179.36         8.49 o                         
  -4   0  10         52.77         46.52         0.63 o                         
  -3   0  10       2473.60       2695.65        32.00 o                         
  -2   0  10        593.48        619.26         5.31 o                         
  -1   0  10       1011.66        968.47         7.21 o                         
   0   0  10        820.77        804.19         6.38 o                         
   1   0  10       1040.63       1118.93        12.31 o                         
   2   0  10       4562.50       5003.51        73.17 o                         
   3   0  10       9095.90       9976.52       147.69 o                         
   4   0  10         31.52         26.23         0.88 o                         
   5   0  10         14.44         19.83         0.64 o                         
   6   0  10        169.90        165.94         1.88 o                         
   7   0  10         14.96         13.03         0.85 o                         
   8   0  10          5.94          6.47         0.82 o                         
   9   0  10          2.79          3.32         0.85 o                         
  10   0  10         28.08         29.19         1.53 o                         
  11   0  10         92.59         90.21         1.87 o                         
 -12   1  10         90.93         89.97         2.91 o                         
 -11   1  10        547.94        565.57         9.58 o                         
 -10   1  10        237.62        238.60         4.17 o                         
  -9   1  10         28.22         29.10         1.54 o                         
  -8   1  10        485.68        473.93         4.15 o                         
  -7   1  10        161.66        151.45         1.44 o                         
  -6   1  10        359.74        351.98         1.98 o                         
  -5   1  10         98.44         94.60         0.71 o                         
  -4   1  10        373.32        375.73         2.14 o                         
  -3   1  10        524.90        470.16         2.58 o                         
  -2   1  10        755.90        839.21         4.52 o                         
  -1   1  10         55.02         62.95         0.59 o                         
   0   1  10        831.38        832.17         4.24 o                         
   1   1  10         22.73         28.39         0.86 o                         
   2   1  10       1026.56        986.26         6.06 o                         
   3   1  10         38.52         53.66         0.51 o                         
   4   1  10         87.30         96.72         0.96 o                         
   5   1  10        334.39        323.57         2.12 o                         
   6   1  10        150.85        148.37         1.42 o                         
   7   1  10       1777.43       1779.63        10.61 o                         
   8   1  10         27.35         26.53         0.74 o                         
   9   1  10        104.25        102.66         1.51 o                         
  10   1  10         66.82         71.71         1.19 o                         
  11   1  10         36.21         39.12         1.07 o                         
 -12   2  10        224.17        244.49         4.44 o                         
 -11   2  10         27.45         32.06         2.06 o                         
 -10   2  10         22.08         26.32         1.53 o                         
  -9   2  10        203.02        198.57         2.11 o                         
  -8   2  10        164.09        161.14         1.60 o                         
  -7   2  10        213.81        193.08         1.90 o                         
  -6   2  10       1045.36       1018.09         6.28 o                         
  -5   2  10       1628.53       1580.32         9.13 o                         
  -4   2  10        614.78        638.38         3.97 o                         
  -3   2  10        252.40        263.34         2.34 o                         
  -2   2  10       1199.47       1248.08         6.54 o                         
  -1   2  10        118.59         97.49         0.70 o                         
   0   2  10       2246.40       2244.86        13.64 o                         
   1   2  10          0.76          0.68         0.31 o                         
   2   2  10        673.58        647.41         3.97 o                         
   3   2  10        641.41        633.39         4.04 o                         
   4   2  10        616.12        643.05         5.33 o                         
   5   2  10        422.96        407.87         2.42 o                         
   6   2  10        198.01        186.13         1.58 o                         
   7   2  10          3.75          4.04         0.46 o                         
   8   2  10         19.29         17.93         0.87 o                         
   9   2  10         32.19         31.64         1.03 o                         
  10   2  10         46.13         44.25         1.05 o                         
  11   2  10         22.14         23.02         1.01 o                         
 -12   3  10         78.23         91.02         3.55 o                         
 -11   3  10         11.62         11.12         1.57 o                         
 -10   3  10         65.94         66.95         1.99 o                         
  -9   3  10         96.63         97.98         1.77 o                         
  -8   3  10          0.67          0.19         0.50 o                         
  -7   3  10       1102.01       1100.07         8.18 o                         
  -6   3  10       1250.89       1186.47         7.53 o                         
  -5   3  10        260.84        290.07         1.86 o                         
  -4   3  10         72.37         74.58         0.76 o                         
  -3   3  10        715.37        693.98         3.80 o                         
  -2   3  10         76.60         65.91         0.69 o                         
  -1   3  10        106.18         84.71         0.80 o                         
   0   3  10        141.67        152.40         1.18 o                         
   1   3  10        331.54        330.96         2.61 o                         
   2   3  10         76.23         94.62         1.12 o                         
   3   3  10         10.79         19.17         0.74 o                         
   4   3  10          7.09          6.69         0.30 o                         
   5   3  10         25.80         25.19         0.56 o                         
   6   3  10         84.90         78.82         0.85 o                         
   7   3  10        108.89        111.17         1.20 o                         
   8   3  10          1.56          1.50         0.49 o                         
   9   3  10        172.54        176.17         1.77 o                         
  10   3  10         31.60         33.57         0.97 o                         
  11   3  10         14.55          8.95         1.99 o                         
 -12   4  10         48.06         61.99         2.61 o                         
 -11   4  10         21.37         27.08         1.99 o                         
 -10   4  10          4.97          3.99         1.25 o                         
  -9   4  10        224.98        218.91         2.26 o                         
  -8   4  10          1.96          2.80         0.69 o                         
  -7   4  10         21.20         16.72         0.45 o                         
  -6   4  10         35.32         34.72         0.88 o                         
  -5   4  10        103.61         93.26         0.96 o                         
  -4   4  10         74.79         82.59         1.63 o                         
  -3   4  10        190.44        194.47         1.56 o                         
  -2   4  10        387.89        378.78         2.54 o                         
  -1   4  10        236.35        230.21         1.75 o                         
   0   4  10        187.96        169.38         1.36 o                         
   1   4  10          1.89          2.57         0.29 o                         
   2   4  10        154.54        161.40         1.80 o                         
   3   4  10         43.68         47.33         1.22 o                         
   4   4  10          6.93         10.29         0.35 o                         
   5   4  10         31.79         30.47         0.57 o                         
   6   4  10          1.47          3.13         0.47 o                         
   7   4  10        232.93        216.93         2.88 o                         
   8   4  10          0.22          0.10         0.42 o                         
   9   4  10         71.00         69.80         1.41 o                         
  10   4  10         22.71         25.20         1.23 o                         
  11   4  10         12.09          9.34         2.98 o                         
 -11   5  10          0.18          0.61         1.36 o                         
 -10   5  10         12.34         13.46         1.71 o                         
  -9   5  10         44.79         37.17         1.34 o                         
  -8   5  10        265.80        237.69         2.75 o                         
  -7   5  10          9.40          7.89         0.63 o                         
  -6   5  10          5.56          5.63         0.54 o                         
  -5   5  10         56.84         49.72         1.50 o                         
  -4   5  10          9.27          6.98         0.72 o                         
  -3   5  10        225.41        219.21         2.67 o                         
  -2   5  10        606.39        613.36         3.96 o                         
  -1   5  10        220.58        211.88         1.72 o                         
   0   5  10        182.24        188.01         1.63 o                         
   1   5  10        299.55        320.58         2.38 o                         
   2   5  10         89.98        101.41         2.14 o                         
   3   5  10       1177.65       1198.43        11.42 o                         
   4   5  10         61.87         67.74         1.04 o                         
   5   5  10         11.47         11.19         0.64 o                         
   6   5  10         60.42         63.17         1.19 o                         
   7   5  10         53.21         56.55         1.17 o                         
   8   5  10         44.27         46.45         1.00 o                         
   9   5  10          0.19          0.91         0.89 o                         
  10   5  10         65.50         65.98         1.92 o                         
 -10   6  10          2.31          3.23         1.31 o                         
  -9   6  10         32.14         33.45         1.61 o                         
  -8   6  10          2.37          1.87         0.82 o                         
  -7   6  10        203.63        180.65         1.71 o                         
  -6   6  10         70.78         64.49         1.12 o                         
  -5   6  10         40.43         44.41         0.95 o                         
  -4   6  10        659.15        663.07         5.08 o                         
  -3   6  10        182.41        173.82         2.84 o                         
  -2   6  10        448.41        467.38         3.54 o                         
  -1   6  10         73.26         80.13         1.13 o                         
   0   6  10         62.77         60.18         1.08 o                         
   1   6  10        124.04        107.78         1.25 o                         
   2   6  10        312.74        329.90         3.25 o                         
   3   6  10         13.55          6.57         0.53 o                         
   4   6  10        248.45        249.30         2.46 o                         
   5   6  10        117.62        116.75         1.89 o                         
   6   6  10          8.97          8.99         0.60 o                         
   7   6  10         38.39         33.33         0.80 o                         
   8   6  10         52.92         49.32         1.57 o                         
   9   6  10         13.69         13.23         1.11 o                         
  -9   7  10          1.77          3.76         1.11 o                         
  -8   7  10          7.40          7.96         1.04 o                         
  -7   7  10          0.03          0.20         0.59 o                         
  -6   7  10          2.27          2.81         0.76 o                         
  -5   7  10         30.04         34.43         1.88 o                         
  -4   7  10         13.18         14.56         0.86 o                         
  -3   7  10        454.60        438.23         3.81 o                         
  -2   7  10         27.17         33.12         0.96 o                         
  -1   7  10          2.60          1.85         0.63 o                         
   0   7  10         77.65         64.41         2.77 o                         
   1   7  10         17.10         18.43         0.80 o                         
   2   7  10         48.83         35.95         1.30 o                         
   3   7  10          6.64          8.55         0.67 o                         
   4   7  10        102.77         98.39         1.53 o                         
   5   7  10         12.42          9.72         0.78 o                         
   6   7  10         11.74         12.72         0.78 o                         
   7   7  10        102.06        106.13         2.81 o                         
   8   7  10          1.82          2.22         1.06 o                         
  -8   8  10         16.32         17.12         1.32 o                         
  -7   8  10          3.14          2.60         0.80 o                         
  -6   8  10        154.47        146.03         3.86 o                         
  -5   8  10         73.73         73.95         1.52 o                         
  -4   8  10         66.32         70.54         1.36 o                         
  -3   8  10          4.33          5.12         0.80 o                         
  -2   8  10          5.31          6.82         0.87 o                         
  -1   8  10         83.25         86.12         1.42 o                         
   0   8  10        161.68        143.70         1.74 o                         
   1   8  10         82.16         73.34         1.33 o                         
   2   8  10        226.21        206.42         2.78 o                         
   3   8  10         29.34         27.92         0.93 o                         
   4   8  10          2.21          3.85         0.75 o                         
   5   8  10          0.07         -0.02         0.66 o                         
   6   8  10        239.74        254.09         4.40 o                         
   7   8  10          6.24          7.63         1.34 o                         
  -7   9  10          8.59         12.14         1.49 o                         
  -6   9  10         72.19         69.98         1.73 o                         
  -5   9  10          1.41          4.95         1.47 o                         
  -4   9  10         55.15         55.02         1.49 o                         
  -3   9  10         37.02         37.08         1.60 o                         
  -2   9  10         67.08         67.72         1.84 o                         
  -1   9  10         29.13         33.23         1.31 o                         
   0   9  10          0.52          0.61         0.72 o                         
   1   9  10         58.36         60.17         1.58 o                         
   2   9  10         31.43         39.05         1.54 o                         
   3   9  10          4.49          3.64         0.88 o                         
   4   9  10         19.66         25.01         1.17 o                         
   5   9  10        122.97        125.58         3.01 o                         
   6   9  10         20.76         25.07         1.87 o                         
  -5  10  10         52.62         58.48         1.73 o                         
  -4  10  10         35.92         38.59         1.49 o                         
  -3  10  10         41.45         41.72         1.54 o                         
  -2  10  10         78.76         71.09         1.95 o                         
  -1  10  10         17.51         17.49         1.24 o                         
   0  10  10         43.78         42.46         2.16 o                         
   1  10  10          0.71          1.65         1.02 o                         
   2  10  10         28.09         29.52         2.22 o                         
   3  10  10        164.53        161.28         2.59 o                         
   4  10  10         10.60          9.12         1.54 o                         
 -12   1  11         30.84         30.46         2.15 o                         
 -11   1  11         28.71         32.69         2.27 o                         
 -10   1  11         27.74         28.07         2.36 o                         
  -9   1  11          5.76          6.68         1.46 o                         
  -8   1  11        101.44         98.91         1.55 o                         
  -7   1  11         33.76         29.79         0.66 o                         
  -6   1  11        212.29        206.41         1.26 o                         
  -5   1  11         37.29         39.81         0.50 o                         
  -4   1  11          0.16          2.23         0.36 o                         
  -3   1  11        182.59        241.82         1.78 o                         
  -2   1  11        288.49        306.49         1.81 o                         
  -1   1  11        677.27        759.98         3.99 o                         
   0   1  11        315.35        278.48         1.56 o                         
   1   1  11         25.67         28.14         0.56 o                         
   2   1  11         14.40         14.00         0.61 o                         
   3   1  11         57.13         51.06         0.88 o                         
   4   1  11        167.85        150.00         1.05 o                         
   5   1  11        134.26        130.28         1.47 o                         
   6   1  11        109.89        105.79         1.11 o                         
   7   1  11       1113.10       1112.98         6.79 o                         
   8   1  11         94.13         96.35         1.15 o                         
   9   1  11         57.19         57.50         1.28 o                         
  10   1  11         66.08         66.96         1.13 o                         
  11   1  11          0.06          0.50         0.63 o                         
 -12   2  11         22.19         21.74         2.09 o                         
 -11   2  11        117.41        110.04         3.12 o                         
 -10   2  11          2.92          5.60         1.26 o                         
  -9   2  11         45.85         45.43         0.71 o                         
  -8   2  11        985.63        991.66         6.66 o                         
  -7   2  11        250.36        261.53         2.34 o                         
  -6   2  11         56.04         42.19         0.59 o                         
  -5   2  11        295.25        300.97         1.94 o                         
  -4   2  11        588.59        639.93         3.63 o                         
  -3   2  11        357.17        339.25         2.20 o                         
  -2   2  11        507.11        563.66         4.32 o                         
  -1   2  11        967.59        983.76         5.09 o                         
   0   2  11         18.85         28.50         0.77 o                         
   1   2  11        450.84        404.77         2.64 o                         
   2   2  11        439.53        451.71         2.94 o                         
   3   2  11        192.87        183.25         1.97 o                         
   4   2  11        212.16        210.83         2.04 o                         
   5   2  11       1359.47       1332.58         7.51 o                         
   6   2  11        315.21        304.55         2.08 o                         
   7   2  11         78.74         79.30         1.42 o                         
   8   2  11         19.07         16.09         0.71 o                         
   9   2  11          9.01          8.44         0.64 o                         
  10   2  11         42.39         43.00         1.21 o                         
  11   2  11        181.32        192.17         3.42 o                         
 -12   3  11         34.79         37.48         2.37 o                         
 -11   3  11         51.12         54.25         2.32 o                         
 -10   3  11        178.00        188.13         3.37 o                         
  -9   3  11         42.33         43.97         0.98 o                         
  -8   3  11          0.78          1.72         0.68 o                         
  -7   3  11        212.19        168.43         1.87 o                         
  -6   3  11         43.41         58.29         0.92 o                         
  -5   3  11        669.77        653.40         4.31 o                         
  -4   3  11         85.94         84.59         0.82 o                         
  -3   3  11          2.41          4.02         0.32 o                         
  -2   3  11        565.85        529.23         3.59 o                         
  -1   3  11        540.12        559.73         2.98 o                         
   0   3  11        122.24        113.77         1.11 o                         
   1   3  11         14.51         15.33         0.66 o                         
   2   3  11          0.61          0.72         0.49 o                         
   3   3  11        811.20        823.48         9.42 o                         
   4   3  11         13.44         13.16         0.26 o                         
   5   3  11         34.01         35.52         0.60 o                         
   6   3  11         53.42         52.02         0.98 o                         
   7   3  11        204.13        200.77         1.89 o                         
   8   3  11         44.87         45.24         1.32 o                         
   9   3  11         36.33         39.71         0.91 o                         
  10   3  11         21.42         20.67         3.07 o                         
  11   3  11         67.19         67.56         3.08 o                         
 -11   4  11         59.28         48.82         2.33 o                         
 -10   4  11         19.61         25.09         1.78 o                         
  -9   4  11          1.79          1.92         0.61 o                         
  -8   4  11        297.16        284.44         4.39 o                         
  -7   4  11        203.92        191.53         1.52 o                         
  -6   4  11        892.84        828.69         4.67 o                         
  -5   4  11        249.31        239.26         2.23 o                         
  -4   4  11        968.57        977.92         5.81 o                         
  -3   4  11        845.78        792.90         4.66 o                         
  -2   4  11        241.11        223.50         1.68 o                         
  -1   4  11       1835.80       1735.70        13.06 o                         
   0   4  11        248.48        255.13         1.66 o                         
   1   4  11        151.78        152.23         1.40 o                         
   2   4  11        272.55        318.18         2.62 o                         
   3   4  11         77.71         77.99         0.66 o                         
   4   4  11        306.85        305.65         3.48 o                         
   5   4  11         51.79         52.44         0.77 o                         
   6   4  11        105.37        104.56         1.11 o                         
   7   4  11        128.56        131.65         1.65 o                         
   8   4  11        452.98        443.38         4.80 o                         
   9   4  11          8.63          7.30         0.93 o                         
  10   4  11          6.23          7.25         1.08 o                         
 -11   5  11          0.97          0.95         1.35 o                         
 -10   5  11         10.97          7.46         1.76 o                         
  -9   5  11        336.84        332.12         3.39 o                         
  -8   5  11         36.25         41.29         1.12 o                         
  -7   5  11         93.65         86.15         0.89 o                         
  -6   5  11        127.02        116.07         1.33 o                         
  -5   5  11         49.75         51.97         0.87 o                         
  -4   5  11        491.60        478.27         3.42 o                         
  -3   5  11         84.97         82.04         1.12 o                         
  -2   5  11        654.08        627.77         4.15 o                         
  -1   5  11         16.50         17.06         0.70 o                         
   0   5  11        289.39        256.51         1.87 o                         
   1   5  11        118.97        101.42         1.03 o                         
   2   5  11        138.51        125.75         1.68 o                         
   3   5  11        480.83        553.06         6.22 o                         
   4   5  11        291.87        275.33         4.49 o                         
   5   5  11          0.78          1.27         0.32 o                         
   6   5  11        264.46        272.63         4.16 o                         
   7   5  11        531.93        508.73         6.60 o                         
   8   5  11          0.11         -0.18         0.68 o                         
   9   5  11          1.21          2.18         0.75 o                         
  10   5  11         54.76         61.14         1.92 o                         
 -10   6  11         23.72         21.81         2.43 o                         
  -9   6  11          1.54          1.25         0.79 o                         
  -8   6  11         77.68         71.36         1.51 o                         
  -7   6  11        471.17        462.33         3.45 o                         
  -6   6  11        227.67        221.81         2.00 o                         
  -5   6  11         31.49         31.86         0.91 o                         
  -4   6  11        152.94        146.89         2.04 o                         
  -3   6  11          2.25          2.24         0.59 o                         
  -2   6  11        437.16        443.62         3.40 o                         
  -1   6  11        119.43        120.60         1.38 o                         
   0   6  11        571.27        554.79         4.43 o                         
   1   6  11         79.81         64.87         1.15 o                         
   2   6  11        395.28        437.90         3.99 o                         
   3   6  11        745.69        681.38         7.50 o                         
   4   6  11        133.36        136.51         2.04 o                         
   5   6  11         21.61         23.06         1.08 o                         
   6   6  11         10.07          9.53         0.84 o                         
   7   6  11        216.98        229.51         4.41 o                         
   8   6  11         47.41         47.70         1.86 o                         
   9   6  11        164.22        173.94         3.18 o                         
  -9   7  11        172.23        177.65         2.72 o                         
  -8   7  11         11.29         13.88         1.29 o                         
  -7   7  11         14.55         15.52         0.78 o                         
  -6   7  11          0.14          0.75         0.62 o                         
  -5   7  11        349.30        349.76         3.18 o                         
  -4   7  11         36.95         37.40         1.22 o                         
  -3   7  11         38.04         41.69         1.50 o                         
  -2   7  11         48.98         49.17         1.10 o                         
  -1   7  11          2.32          3.64         0.66 o                         
   0   7  11        428.82        411.81         3.17 o                         
   1   7  11          0.36          0.67         0.48 o                         
   2   7  11         75.27         76.50         1.23 o                         
   3   7  11          0.78          2.22         0.57 o                         
   4   7  11         20.15         20.64         0.90 o                         
   5   7  11         10.98         15.67         0.82 o                         
   6   7  11        180.22        192.87         3.93 o                         
   7   7  11          0.24          0.72         0.96 o                         
   8   7  11         35.17         36.17         1.71 o                         
  -8   8  11          8.90         10.47         1.17 o                         
  -7   8  11         15.50         18.77         1.40 o                         
  -6   8  11         67.85         64.24         2.55 o                         
  -5   8  11          3.16          2.08         0.80 o                         
  -4   8  11         55.57         60.17         1.52 o                         
  -3   8  11         61.32         66.08         1.43 o                         
  -2   8  11          6.10          5.23         0.87 o                         
  -1   8  11          5.87          5.98         0.76 o                         
   0   8  11        161.71        168.52         1.97 o                         
   1   8  11         14.81         15.04         0.82 o                         
   2   8  11        154.08        132.51         1.77 o                         
   3   8  11          5.17          2.94         0.69 o                         
   4   8  11         13.34          9.43         0.95 o                         
   5   8  11          1.24          1.47         1.11 o                         
   6   8  11        202.65        212.07         3.33 o                         
   7   8  11          0.12          0.05         0.93 o                         
  -7   9  11         23.38         17.33         1.68 o                         
  -6   9  11         50.23         50.86         1.45 o                         
  -5   9  11         75.58         69.30         1.73 o                         
  -4   9  11         32.13         30.61         1.41 o                         
  -3   9  11          0.01          0.40         0.69 o                         
  -2   9  11         84.07         83.89         1.58 o                         
  -1   9  11         80.67         85.99         1.84 o                         
   0   9  11         35.97         29.69         1.22 o                         
   1   9  11         26.68         24.10         1.05 o                         
   2   9  11         37.78         36.62         1.51 o                         
   3   9  11         43.98         39.33         1.66 o                         
   4   9  11         16.21         16.16         1.63 o                         
   5   9  11          1.00          0.90         1.13 o                         
   6   9  11          6.63          9.01         1.53 o                         
  -4  10  11          8.05          8.32         1.14 o                         
  -3  10  11         11.95         11.77         1.86 o                         
  -2  10  11         31.28         32.41         1.76 o                         
  -1  10  11          5.46          5.91         1.09 o                         
   0  10  11         12.84         11.11         1.04 o                         
   1  10  11         21.01         26.00         1.45 o                         
   2  10  11          6.10          4.66         1.46 o                         
   3  10  11          9.35          6.68         1.62 o                         
 -12   0  12         51.07         50.47         6.43 o                         
 -11   0  12          3.18          2.12         1.91 o                         
 -10   0  12       1009.79       1018.35        20.77 o                         
  -9   0  12          8.31          8.84         1.75 o                         
  -8   0  12         24.84         29.79         2.29 o                         
  -7   0  12        151.17        140.49         1.36 o                         
  -6   0  12        158.66        162.15         1.72 o                         
  -5   0  12        661.74        652.77         5.45 o                         
  -4   0  12        278.18        299.15         3.73 o                         
  -3   0  12         25.48         33.12         0.66 o                         
  -2   0  12       2149.82       2440.81        29.58 o                         
  -1   0  12       3163.55       3436.51        43.19 o                         
   0   0  12        247.16        261.05         2.55 o                         
   1   0  12         14.64         16.84         0.91 o                         
   2   0  12        577.31        665.26         9.04 o                         
   3   0  12       1961.78       2027.51        35.64 o                         
   4   0  12        141.94        141.74         2.22 o                         
   5   0  12         17.61         17.81         0.58 o                         
   6   0  12       1200.21       1207.82        10.27 o                         
   7   0  12        706.25        713.22         6.74 o                         
   8   0  12        674.93        656.75         6.28 o                         
   9   0  12         46.25         43.91         1.24 o                         
  10   0  12         11.23         13.28         1.06 o                         
  11   0  12         52.33         57.89         1.69 o                         
 -12   1  12         29.21         26.96         2.11 o                         
 -11   1  12        164.20        168.78         4.41 o                         
 -10   1  12        148.25        157.92         3.49 o                         
  -9   1  12        292.83        295.54         3.91 o                         
  -8   1  12        425.75        413.07         3.70 o                         
  -7   1  12       1173.55       1193.68         6.15 o                         
  -6   1  12        426.44        397.77         2.46 o                         
  -5   1  12        265.14        271.70         1.78 o                         
  -4   1  12        139.53         97.80         1.02 o                         
  -3   1  12       3134.86       3289.61        22.12 o                         
  -2   1  12        496.68        567.83         3.60 o                         
  -1   1  12        737.90        743.61         4.35 o                         
   0   1  12       2278.11       2326.24        13.55 o                         
   1   1  12         85.27         65.64         1.10 o                         
   2   1  12        908.81       1003.30         6.31 o                         
   3   1  12          0.05          4.29         0.51 o                         
   4   1  12        753.23        744.71         6.42 o                         
   5   1  12          5.23          4.64         0.36 o                         
   6   1  12        663.46        658.33         3.84 o                         
   7   1  12        645.81        645.81         4.12 o                         
   8   1  12        282.84        279.46         2.21 o                         
   9   1  12        104.96        103.85         1.60 o                         
  10   1  12         13.65         12.32         1.20 o                         
  11   1  12         17.51         19.10         1.09 o                         
 -12   2  12          0.01          0.12         1.32 o                         
 -11   2  12          4.04          0.43         1.64 o                         
 -10   2  12         53.91         54.90         1.87 o                         
  -9   2  12        338.25        326.98         2.61 o                         
  -8   2  12        157.08        145.03         1.54 o                         
  -7   2  12         32.34         31.64         0.64 o                         
  -6   2  12        699.69        592.80         4.29 o                         
  -5   2  12        466.26        441.28         3.10 o                         
  -4   2  12         44.22         47.01         0.62 o                         
  -3   2  12         64.42         63.62         0.78 o                         
  -2   2  12        765.53        840.41         4.43 o                         
  -1   2  12        535.83        512.54         3.13 o                         
   0   2  12        160.80        149.94         2.12 o                         
   1   2  12        349.59        324.33         2.66 o                         
   2   2  12        117.32        117.53         1.32 o                         
   3   2  12          6.73          8.62         0.52 o                         
   4   2  12          8.62          5.74         0.51 o                         
   5   2  12        164.96        160.61         1.76 o                         
   6   2  12        393.32        386.93         2.95 o                         
   7   2  12        775.14        752.71         6.29 o                         
   8   2  12        146.03        147.49         1.45 o                         
   9   2  12          0.21          0.40         0.47 o                         
  10   2  12        109.78        111.95         2.25 o                         
  11   2  12          3.40          2.45         1.29 o                         
 -12   3  12        118.76        120.54         3.32 o                         
 -11   3  12          3.71          4.51         1.54 o                         
 -10   3  12         14.46         13.79         1.50 o                         
  -9   3  12          4.69          3.26         0.49 o                         
  -8   3  12        278.10        272.66         2.72 o                         
  -7   3  12        490.21        420.40         2.77 o                         
  -6   3  12       1101.61       1071.38         6.57 o                         
  -5   3  12          8.27          5.75         0.50 o                         
  -4   3  12       1348.46       1327.48         7.67 o                         
  -3   3  12        111.94        110.97         1.00 o                         
  -2   3  12        382.35        384.48         2.50 o                         
  -1   3  12         28.67         34.45         0.98 o                         
   0   3  12          5.46          5.34         0.34 o                         
   1   3  12        344.86        333.04         2.66 o                         
   2   3  12         36.33         42.52         1.05 o                         
   3   3  12          0.12          0.72         0.51 o                         
   4   3  12         18.05         13.90         0.74 o                         
   5   3  12        176.90        168.16         1.36 o                         
   6   3  12         19.99         20.63         0.69 o                         
   7   3  12         90.32         92.44         0.98 o                         
   8   3  12          1.03          1.29         0.45 o                         
   9   3  12         31.78         35.52         1.29 o                         
  10   3  12         25.41         26.18         1.25 o                         
 -11   4  12         45.61         53.67         2.67 o                         
 -10   4  12          0.44          0.55         1.06 o                         
  -9   4  12        214.40        199.52         2.19 o                         
  -8   4  12         31.61         34.28         1.23 o                         
  -7   4  12          1.42          1.91         0.37 o                         
  -6   4  12         33.26         44.39         0.95 o                         
  -5   4  12         72.28         63.50         1.04 o                         
  -4   4  12        170.52        164.48         1.65 o                         
  -3   4  12       1054.91        979.75         5.69 o                         
  -2   4  12        292.02        282.01         1.96 o                         
  -1   4  12       1320.53       1231.32         6.88 o                         
   0   4  12          0.59          1.75         0.19 o                         
   1   4  12         37.84         36.98         0.60 o                         
   2   4  12        227.19        195.33         2.16 o                         
   3   4  12        668.51        649.61         8.50 o                         
   4   4  12          0.47          1.15         0.45 o                         
   5   4  12          6.73          5.19         0.39 o                         
   6   4  12          5.31          6.65         0.43 o                         
   7   4  12        356.76        347.96         4.08 o                         
   8   4  12         10.74         10.27         0.88 o                         
   9   4  12          8.38          5.63         1.18 o                         
  10   4  12         35.38         34.90         1.65 o                         
 -11   5  12         16.66         14.02         1.91 o                         
 -10   5  12          6.34          5.80         1.68 o                         
  -9   5  12         21.31         24.95         1.08 o                         
  -8   5  12         15.55         18.16         0.98 o                         
  -7   5  12          5.95          6.12         0.40 o                         
  -6   5  12         58.19         49.40         0.97 o                         
  -5   5  12        234.47        228.17         1.92 o                         
  -4   5  12          0.41          1.13         0.88 o                         
  -3   5  12        168.30        163.07         1.54 o                         
  -2   5  12       2156.75       2114.90        13.74 o                         
  -1   5  12          2.87          1.95         0.57 o                         
   0   5  12         40.47         35.94         0.84 o                         
   1   5  12         13.26          5.71         0.46 o                         
   2   5  12        699.47        709.44         6.23 o                         
   3   5  12         13.57          3.60         0.44 o                         
   4   5  12          0.01          0.25         0.21 o                         
   5   5  12         26.56         27.01         0.95 o                         
   6   5  12          0.17          0.56         0.39 o                         
   7   5  12        129.54        132.36         2.25 o                         
   8   5  12         15.72         15.95         1.21 o                         
   9   5  12         16.11         15.75         1.13 o                         
 -10   6  12          2.62          0.57         1.42 o                         
  -9   6  12          0.01         -0.46         0.99 o                         
  -8   6  12          0.17          2.62         1.55 o                         
  -7   6  12         87.75         74.20         1.14 o                         
  -6   6  12         43.20         44.42         1.10 o                         
  -5   6  12          0.44          0.67         0.54 o                         
  -4   6  12          0.22          0.71         0.55 o                         
  -3   6  12         16.89         15.85         0.74 o                         
  -2   6  12          7.41          5.86         0.59 o                         
  -1   6  12          0.11          0.42         0.42 o                         
   0   6  12         10.66         11.67         0.99 o                         
   1   6  12        105.44         88.00         1.11 o                         
   2   6  12        223.46        171.73         1.87 o                         
   3   6  12        154.84        140.07         1.42 o                         
   4   6  12          7.80          5.81         0.59 o                         
   5   6  12         21.61         20.21         1.07 o                         
   6   6  12          0.62          0.65         0.80 o                         
   7   6  12        200.15        214.90         5.38 o                         
   8   6  12         37.16         36.75         2.45 o                         
   9   6  12         17.03         17.40         1.70 o                         
  -9   7  12          0.53          1.70         1.29 o                         
  -8   7  12         40.31         44.44         1.47 o                         
  -7   7  12          0.64          0.44         0.65 o                         
  -6   7  12          1.44          1.51         0.62 o                         
  -5   7  12        211.72        205.03         2.13 o                         
  -4   7  12         94.66         97.90         1.66 o                         
  -3   7  12         17.24         19.66         0.91 o                         
  -2   7  12          0.60          1.48         0.58 o                         
  -1   7  12         49.19         49.66         1.11 o                         
   0   7  12         55.25         52.75         1.69 o                         
   1   7  12         13.58         10.90         0.88 o                         
   2   7  12         12.62          9.02         0.66 o                         
   3   7  12         30.13         31.01         1.10 o                         
   4   7  12       1037.06        977.22        15.43 o                         
   5   7  12         33.06         41.22         1.59 o                         
   6   7  12        165.97        183.50         4.69 o                         
   7   7  12        125.74        122.38         2.77 o                         
   8   7  12          4.65          4.47         1.27 o                         
  -8   8  12          9.56         10.66         1.31 o                         
  -7   8  12        150.62        144.94         2.49 o                         
  -6   8  12         16.45         14.16         1.25 o                         
  -5   8  12          1.13          2.67         0.81 o                         
  -4   8  12          0.47          0.81         0.64 o                         
  -3   8  12         10.49         10.20         0.83 o                         
  -2   8  12        158.73        160.27         2.02 o                         
  -1   8  12         61.09         61.36         1.43 o                         
   0   8  12         16.76         17.75         0.95 o                         
   1   8  12          0.51          1.24         0.58 o                         
   2   8  12         31.00         29.01         1.12 o                         
   3   8  12        192.33        174.37         3.99 o                         
   4   8  12         82.67         65.50         2.14 o                         
   5   8  12          0.10         -0.05         1.29 o                         
   6   8  12          0.25          0.23         1.38 o                         
   7   8  12         19.24         17.91         1.50 o                         
  -6   9  12          5.09          3.94         0.90 o                         
  -5   9  12         21.54         21.83         1.68 o                         
  -4   9  12        205.28        207.17         2.45 o                         
  -3   9  12         10.56         11.02         1.20 o                         
  -2   9  12         15.34         16.35         1.14 o                         
  -1   9  12         44.03         49.40         2.58 o                         
   0   9  12         47.71         46.66         1.31 o                         
   1   9  12        116.12        109.01         2.21 o                         
   2   9  12         68.08         70.56         2.29 o                         
   3   9  12         62.15         63.11         2.61 o                         
   4   9  12         36.03         34.80         2.10 o                         
   5   9  12         35.66         40.18         1.99 o                         
  -4  10  12         11.32          9.59         1.51 o                         
  -3  10  12         90.30         82.11         2.13 o                         
  -2  10  12        109.99        113.84         2.76 o                         
  -1  10  12          0.03          0.15         0.72 o                         
   0  10  12         66.29         71.43         1.78 o                         
   1  10  12        107.15        118.40         3.13 o                         
   2  10  12         27.60         30.71         1.96 o                         
   3  10  12         53.78         57.60         2.42 o                         
 -12   1  13          0.41          2.76         1.50 o                         
 -11   1  13          4.22          6.10         1.68 o                         
 -10   1  13         54.41         57.46         2.57 o                         
  -9   1  13         37.49         33.48         1.79 o                         
  -8   1  13         53.62         56.63         0.89 o                         
  -7   1  13        391.11        383.82         2.19 o                         
  -6   1  13         26.66         30.30         0.53 o                         
  -5   1  13         12.79          8.87         0.47 o                         
  -4   1  13         26.90         29.63         0.53 o                         
  -3   1  13        625.05        629.78         4.24 o                         
  -2   1  13        134.47        149.86         1.07 o                         
  -1   1  13        663.89        666.51         3.73 o                         
   0   1  13         87.00         69.50         0.62 o                         
   1   1  13        471.75        478.46         3.79 o                         
   2   1  13         56.22         58.85         0.82 o                         
   3   1  13         65.62         72.64         0.90 o                         
   4   1  13         57.75         56.67         0.86 o                         
   5   1  13         29.32         31.32         0.63 o                         
   6   1  13        388.23        388.22         2.56 o                         
   7   1  13          4.78          4.41         0.54 o                         
   8   1  13        714.41        713.72         4.85 o                         
   9   1  13         11.51         12.10         0.98 o                         
  10   1  13          1.84          2.24         0.71 o                         
 -12   2  13          6.15          5.55         1.71 o                         
 -11   2  13        316.10        332.49         5.28 o                         
 -10   2  13         10.64         13.51         1.50 o                         
  -9   2  13         30.08         30.68         1.58 o                         
  -8   2  13        197.86        206.25         1.84 o                         
  -7   2  13         37.84         39.01         0.75 o                         
  -6   2  13        277.21        298.63         2.41 o                         
  -5   2  13        456.74        427.49         2.83 o                         
  -4   2  13        248.31        228.12         1.59 o                         
  -3   2  13         36.78         42.77         0.61 o                         
  -2   2  13        401.02        401.65         2.44 o                         
  -1   2  13          0.57          1.49         0.25 o                         
   0   2  13        160.77        148.34         1.61 o                         
   1   2  13         47.93         51.99         0.94 o                         
   2   2  13         61.04         62.59         1.01 o                         
   3   2  13        456.65        456.39         4.78 o                         
   4   2  13        763.33        781.09         7.60 o                         
   5   2  13         53.54         49.76         0.63 o                         
   6   2  13         21.86         24.19         0.85 o                         
   7   2  13        323.27        319.94         2.87 o                         
   8   2  13         97.36         91.26         1.12 o                         
   9   2  13          0.26          1.41         0.71 o                         
  10   2  13         53.11         53.64         1.83 o                         
 -11   3  13         76.90         75.16         2.40 o                         
 -10   3  13        468.45        491.13         5.76 o                         
  -9   3  13         92.56         94.19         1.53 o                         
  -8   3  13        296.33        262.18         2.94 o                         
  -7   3  13         91.80        119.35         1.01 o                         
  -6   3  13         51.81         59.85         0.83 o                         
  -5   3  13        318.14        311.33         2.32 o                         
  -4   3  13          0.46          0.46         0.36 o                         
  -3   3  13         60.72         58.79         0.94 o                         
  -2   3  13       1893.77       1911.95        11.10 o                         
  -1   3  13        139.98        141.31         1.12 o                         
   0   3  13         96.23        106.37         1.02 o                         
   1   3  13        299.28        283.25         2.33 o                         
   2   3  13          4.50          2.26         0.52 o                         
   3   3  13        110.99        102.22         1.71 o                         
   4   3  13         12.26         13.20         0.87 o                         
   5   3  13         41.24         41.90         0.94 o                         
   6   3  13          1.65          1.76         0.35 o                         
   7   3  13        169.40        168.03         3.12 o                         
   8   3  13        121.61        119.53         2.20 o                         
   9   3  13          7.46          8.17         1.18 o                         
  10   3  13          7.86          6.29         1.13 o                         
 -11   4  13        393.74        435.86         6.59 o                         
 -10   4  13          0.12          0.57         1.08 o                         
  -9   4  13         60.21         54.22         1.50 o                         
  -8   4  13        186.14        183.87         2.31 o                         
  -7   4  13         23.26         27.55         0.75 o                         
  -6   4  13        392.01        351.23         2.73 o                         
  -5   4  13        524.27        537.67         3.38 o                         
  -4   4  13        235.18        230.53         1.69 o                         
  -3   4  13        991.24        974.74         5.72 o                         
  -2   4  13       1148.40       1121.04         7.98 o                         
  -1   4  13       1911.97       1932.40        11.33 o                         
   0   4  13        134.49        125.53         1.19 o                         
   1   4  13        283.12        271.14         3.68 o                         
   2   4  13          0.79          2.66         0.72 o                         
   3   4  13        488.21        469.22         4.89 o                         
   4   4  13        575.21        540.14         6.63 o                         
   5   4  13        123.85        121.96         2.56 o                         
   6   4  13          7.78          8.28         0.83 o                         
   7   4  13         15.71         15.79         0.88 o                         
   8   4  13         32.91         34.25         1.14 o                         
   9   4  13         33.23         34.90         1.48 o                         
  10   4  13          2.05          1.96         1.00 o                         
 -10   5  13        103.45        106.19         3.20 o                         
  -9   5  13         33.32         28.98         1.24 o                         
  -8   5  13          0.02          0.21         0.73 o                         
  -7   5  13         20.94         26.19         0.72 o                         
  -6   5  13        523.37        522.90         3.24 o                         
  -5   5  13        271.60        278.51         2.46 o                         
  -4   5  13        644.67        658.30         4.44 o                         
  -3   5  13         51.72         52.22         0.85 o                         
  -2   5  13       1677.63       1659.37        13.58 o                         
  -1   5  13        493.39        479.23         3.46 o                         
   0   5  13          7.00         10.19         0.55 o                         
   1   5  13        215.69        179.16         1.54 o                         
   2   5  13        203.20        169.24         3.04 o                         
   3   5  13        104.67         82.19         1.50 o                         
   4   5  13         98.75         97.75         1.72 o                         
   5   5  13         55.92         54.27         1.39 o                         
   6   5  13         81.48         88.56         1.71 o                         
   7   5  13         45.30         46.90         1.96 o                         
   8   5  13         26.95         28.93         1.26 o                         
   9   5  13          0.92          1.67         0.85 o                         
 -10   6  13         66.19         76.71         2.84 o                         
  -9   6  13         50.53         53.96         1.89 o                         
  -8   6  13        318.04        314.53         3.10 o                         
  -7   6  13         39.15         36.63         0.96 o                         
  -6   6  13          1.88          1.84         0.53 o                         
  -5   6  13        127.86        128.88         1.85 o                         
  -4   6  13        227.37        215.38         2.21 o                         
  -3   6  13        185.35        191.31         1.90 o                         
  -2   6  13        100.40        100.51         1.45 o                         
  -1   6  13         56.04         58.24         1.02 o                         
   0   6  13        260.91        275.25         3.49 o                         
   1   6  13        297.96        255.40         3.03 o                         
   2   6  13        156.53        132.23         1.39 o                         
   3   6  13        840.69        771.37         9.29 o                         
   4   6  13        449.53        424.50         7.90 o                         
   5   6  13         49.74         55.86         1.81 o                         
   6   6  13         12.54         15.11         1.20 o                         
   7   6  13        418.41        439.59         9.51 o                         
   8   6  13         21.30         13.43         1.23 o                         
  -9   7  13         42.04         47.78         1.59 o                         
  -8   7  13          1.62          2.05         0.97 o                         
  -7   7  13        194.26        190.53         2.46 o                         
  -6   7  13        111.06        114.50         1.48 o                         
  -5   7  13         13.39         16.25         1.01 o                         
  -4   7  13          8.41          7.20         0.83 o                         
  -3   7  13        161.68        163.85         1.79 o                         
  -2   7  13        144.71        137.20         1.60 o                         
  -1   7  13        340.83        339.00         2.76 o                         
   0   7  13          0.92          1.74         0.50 o                         
   1   7  13          1.84          3.03         0.52 o                         
   2   7  13        194.99        189.69         2.95 o                         
   3   7  13        197.10        203.88         3.19 o                         
   4   7  13        521.83        495.67         6.51 o                         
   5   7  13          1.03          0.00         1.02 o                         
   6   7  13        124.64        136.50         3.48 o                         
   7   7  13         40.45         50.93         1.79 o                         
  -8   8  13          2.41          1.50         1.00 o                         
  -7   8  13        148.19        159.59         2.65 o                         
  -6   8  13         23.70         23.84         1.12 o                         
  -5   8  13        283.15        289.39         2.95 o                         
  -4   8  13         33.72         39.65         1.32 o                         
  -3   8  13          8.27          7.73         0.88 o                         
  -2   8  13         36.86         36.44         1.41 o                         
  -1   8  13         23.23         24.39         1.05 o                         
   0   8  13        288.89        281.42         3.35 o                         
   1   8  13         11.17         11.20         0.94 o                         
   2   8  13         11.61         12.55         1.51 o                         
   3   8  13        441.30        417.76         6.28 o                         
   4   8  13        306.22        297.57         4.89 o                         
   5   8  13         72.27         76.89         2.15 o                         
   6   8  13        106.13        107.07         2.55 o                         
  -6   9  13        197.16        202.66         2.59 o                         
  -5   9  13         43.15         42.81         1.42 o                         
  -4   9  13          0.85          1.16         0.87 o                         
  -3   9  13         24.31         23.89         1.22 o                         
  -2   9  13         25.02         30.34         1.22 o                         
  -1   9  13        379.34        384.70         5.57 o                         
   0   9  13          3.50          2.00         0.77 o                         
   1   9  13          0.04         -0.46         1.21 o                         
   2   9  13        101.30        120.22         2.66 o                         
   3   9  13        219.74        230.52         4.78 o                         
   4   9  13          0.02         -0.67         1.30 o                         
   5   9  13          7.65          7.24         1.64 o                         
  -3  10  13          6.24          5.44         1.20 o                         
  -2  10  13        132.17        144.74         2.50 o                         
  -1  10  13         11.72          9.94         1.22 o                         
   0  10  13          0.48          0.31         1.35 o                         
   1  10  13         56.68         59.95         2.92 o                         
   2  10  13          0.04          0.49         1.44 o                         
 -12   0  14          2.52          1.73         2.03 o                         
 -11   0  14        148.85        145.36         6.33 o                         
 -10   0  14        973.40       1008.50        15.31 o                         
  -9   0  14          1.21         -0.49         1.36 o                         
  -8   0  14          0.05          0.10         0.47 o                         
  -7   0  14        713.79        730.45         6.11 o                         
  -6   0  14        489.67        451.80         7.05 o                         
  -5   0  14         62.35         45.40         1.00 o                         
  -4   0  14         53.67         42.80         0.96 o                         
  -3   0  14        886.00        916.20         9.97 o                         
  -2   0  14        737.86        687.95         7.06 o                         
  -1   0  14          7.57          7.67         0.56 o                         
   0   0  14       1688.63       1640.58        22.38 o                         
   1   0  14         39.50         36.33         0.63 o                         
   2   0  14        148.24        128.72         1.54 o                         
   3   0  14         33.62         37.55         0.68 o                         
   4   0  14        745.97        731.52         6.37 o                         
   5   0  14         61.38         60.28         0.90 o                         
   6   0  14       1942.60       1985.92        17.94 o                         
   7   0  14        488.39        490.38         4.62 o                         
   8   0  14       1074.49       1065.42        10.07 o                         
   9   0  14         46.46         38.15         1.35 o                         
  10   0  14         13.81         15.85         1.82 o                         
 -12   1  14         23.52         22.50         2.51 o                         
 -11   1  14         41.08         41.28         2.14 o                         
 -10   1  14         77.33         78.16         2.79 o                         
  -9   1  14        434.07        445.00         5.24 o                         
  -8   1  14         55.72         55.43         0.86 o                         
  -7   1  14         16.90         19.72         0.47 o                         
  -6   1  14         24.25         42.78         0.60 o                         
  -5   1  14       1146.15       1062.69         6.01 o                         
  -4   1  14        399.14        366.25         2.63 o                         
  -3   1  14         21.64         22.42         0.56 o                         
  -2   1  14         10.75          9.28         0.38 o                         
  -1   1  14        240.35        213.10         1.33 o                         
   0   1  14        217.19        202.87         1.48 o                         
   1   1  14        244.07        226.72         2.26 o                         
   2   1  14         17.36         15.99         0.57 o                         
   3   1  14        533.35        546.98         4.30 o                         
   4   1  14        646.55        664.13         5.67 o                         
   5   1  14         34.40         33.46         0.59 o                         
   6   1  14         14.15         13.89         0.48 o                         
   7   1  14        249.21        245.03         1.76 o                         
   8   1  14        439.58        413.03         4.79 o                         
   9   1  14          1.06          0.01         0.89 o                         
  10   1  14          2.55          2.37         0.84 o                         
 -11   2  14        205.67        201.82         4.11 o                         
 -10   2  14        115.05        103.46         2.36 o                         
  -9   2  14          4.05          3.15         1.37 o                         
  -8   2  14         59.63         57.03         1.07 o                         
  -7   2  14        810.33        782.06         4.68 o                         
  -6   2  14        238.03        235.89         1.76 o                         
  -5   2  14        182.84        147.11         1.46 o                         
  -4   2  14         92.07         90.25         0.97 o                         
  -3   2  14        595.37        565.01         3.49 o                         
  -2   2  14       1008.07        967.15         5.61 o                         
  -1   2  14        730.73        737.47         4.26 o                         
   0   2  14       1444.66       1412.07        10.14 o                         
   1   2  14        201.83        190.30         1.92 o                         
   2   2  14        362.38        366.61         2.80 o                         
   3   2  14         23.93         29.46         1.15 o                         
   4   2  14        563.76        567.29         5.88 o                         
   5   2  14        189.29        194.27         2.70 o                         
   6   2  14         67.49         67.40         0.78 o                         
   7   2  14         26.15         25.07         1.51 o                         
   8   2  14        117.88        118.25         1.64 o                         
   9   2  14         97.43         95.29         1.76 o                         
  10   2  14         84.46         85.12         2.36 o                         
 -11   3  14          1.04          0.59         1.20 o                         
 -10   3  14         22.59         22.17         1.78 o                         
  -9   3  14          9.67         10.77         1.38 o                         
  -8   3  14        320.79        297.36         2.85 o                         
  -7   3  14         53.49         51.94         0.77 o                         
  -6   3  14        475.78        433.23         2.94 o                         
  -5   3  14        635.45        590.10         3.87 o                         
  -4   3  14        153.27        148.85         1.33 o                         
  -3   3  14        151.41        166.83         1.39 o                         
  -2   3  14         99.42        111.58         1.77 o                         
  -1   3  14       1807.00       1817.36        11.00 o                         
   0   3  14          9.23         13.97         0.68 o                         
   1   3  14        116.80        120.98         1.53 o                         
   2   3  14         37.17         32.02         0.93 o                         
   3   3  14        316.18        328.33         2.61 o                         
   4   3  14         66.12         91.46         1.57 o                         
   5   3  14         22.67         19.83         0.79 o                         
   6   3  14          0.21          0.68         0.55 o                         
   7   3  14         35.10         38.67         1.14 o                         
   8   3  14        121.51        132.18         3.11 o                         
   9   3  14         17.77         17.20         1.05 o                         
  10   3  14          7.07          6.57         1.26 o                         
 -11   4  14         10.22          8.71         1.90 o                         
 -10   4  14         21.10         26.18         1.77 o                         
  -9   4  14          8.92          9.06         0.79 o                         
  -8   4  14         16.77         19.05         1.02 o                         
  -7   4  14         24.76         30.93         0.78 o                         
  -6   4  14       1190.38       1164.84         8.14 o                         
  -5   4  14        320.15        328.60         2.32 o                         
  -4   4  14        795.43        800.96         5.04 o                         
  -3   4  14         40.27         40.14         1.36 o                         
  -2   4  14        130.61        129.18         1.25 o                         
  -1   4  14        531.06        540.83         4.01 o                         
   0   4  14         21.64         23.48         0.37 o                         
   1   4  14        125.14        127.55         1.61 o                         
   2   4  14         57.70         50.63         1.66 o                         
   3   4  14          1.42          3.48         0.78 o                         
   4   4  14         75.57         68.25         1.36 o                         
   5   4  14        120.56        126.37         2.13 o                         
   6   4  14          0.06         -0.63         0.63 o                         
   7   4  14          3.55          2.31         0.81 o                         
   8   4  14        104.14        104.42         1.93 o                         
   9   4  14          1.39          1.04         0.87 o                         
 -10   5  14         28.21         30.47         2.13 o                         
  -9   5  14          0.12          0.22         0.77 o                         
  -8   5  14         21.45         23.85         1.16 o                         
  -7   5  14         71.02         73.07         1.14 o                         
  -6   5  14         35.13         33.24         0.91 o                         
  -5   5  14        577.89        576.29         3.59 o                         
  -4   5  14         55.12         50.07         0.98 o                         
  -3   5  14         62.71         60.80         1.04 o                         
  -2   5  14         18.04         18.19         0.95 o                         
  -1   5  14          3.71          4.81         0.40 o                         
   0   5  14         64.86         55.89         0.57 o                         
   1   5  14        152.69        133.33         1.93 o                         
   2   5  14        123.97        100.52         1.72 o                         
   3   5  14         52.84         53.15         1.55 o                         
   4   5  14         55.90         48.97         1.42 o                         
   5   5  14         59.46         58.62         1.42 o                         
   6   5  14          2.40          4.47         0.91 o                         
   7   5  14         61.65         67.43         1.55 o                         
   8   5  14         69.38         64.91         1.85 o                         
   9   5  14         14.98         12.84         1.33 o                         
  -9   6  14        119.37        117.56         3.04 o                         
  -8   6  14          1.65          1.90         1.22 o                         
  -7   6  14         29.85         28.08         1.00 o                         
  -6   6  14          4.52          3.78         0.53 o                         
  -5   6  14         44.22         46.10         1.23 o                         
  -4   6  14         32.27         31.74         0.93 o                         
  -3   6  14        195.54        193.46         1.74 o                         
  -2   6  14          1.10          0.49         0.37 o                         
  -1   6  14          0.00          1.33         0.44 o                         
   0   6  14         51.48         55.36         0.98 o                         
   1   6  14        134.98        124.70         1.28 o                         
   2   6  14          3.84          4.78         0.36 o                         
   3   6  14          4.52          2.32         0.95 o                         
   4   6  14         19.37         20.75         1.27 o                         
   5   6  14          3.91          5.49         1.10 o                         
   6   6  14          5.90          9.65         1.17 o                         
   7   6  14          4.63          5.07         1.16 o                         
   8   6  14          1.86          1.25         0.87 o                         
  -8   7  14         23.99         26.30         1.32 o                         
  -7   7  14          3.72          3.81         1.03 o                         
  -6   7  14          1.41          1.28         0.67 o                         
  -5   7  14          1.02          1.85         0.63 o                         
  -4   7  14         15.13         12.40         0.91 o                         
  -3   7  14         30.43         30.11         1.05 o                         
  -2   7  14          4.28          4.84         0.72 o                         
  -1   7  14          0.85          0.42         0.62 o                         
   0   7  14         40.11         36.07         1.08 o                         
   1   7  14          3.27          2.24         0.48 o                         
   2   7  14         54.59         47.24         2.08 o                         
   3   7  14        240.45        222.83         4.30 o                         
   4   7  14         11.75         11.76         1.40 o                         
   5   7  14         63.90         60.25         1.85 o                         
   6   7  14          2.27          2.03         1.10 o                         
   7   7  14         82.72         89.28         3.82 o                         
  -7   8  14         54.33         62.70         1.93 o                         
  -6   8  14        162.16        171.63         2.12 o                         
  -5   8  14         41.66         41.98         1.61 o                         
  -4   8  14         14.60         15.92         1.21 o                         
  -3   8  14         58.02         59.16         1.37 o                         
  -2   8  14         17.67         19.55         1.27 o                         
  -1   8  14        219.55        216.77         2.50 o                         
   0   8  14          4.56          4.43         0.62 o                         
   1   8  14        119.39        123.53         2.63 o                         
   2   8  14          5.40          5.08         1.29 o                         
   3   8  14         63.20         67.54         2.16 o                         
   4   8  14         77.56         68.42         2.25 o                         
   5   8  14         34.30         30.73         1.85 o                         
   6   8  14          4.73          3.04         1.42 o                         
  -5   9  14          0.04          0.86         0.94 o                         
  -4   9  14         13.17         15.41         1.91 o                         
  -3   9  14         60.92         66.24         1.61 o                         
  -2   9  14          7.06          5.57         1.01 o                         
  -1   9  14          8.32          8.61         1.36 o                         
   0   9  14          1.07          0.85         1.14 o                         
   1   9  14         55.71         54.72         2.02 o                         
   2   9  14         40.37         43.80         2.20 o                         
   3   9  14         66.48         69.49         2.97 o                         
   4   9  14         54.22         64.58         2.28 o                         
  -2  10  14        174.38        188.34         2.91 o                         
  -1  10  14          0.04          0.24         1.20 o                         
   0  10  14          4.81          2.59         1.42 o                         
 -11   1  15          0.90          0.98         1.28 o                         
 -10   1  15          0.50          2.20         1.55 o                         
  -9   1  15         11.09          8.83         1.37 o                         
  -8   1  15        142.18        149.65         1.65 o                         
  -7   1  15          1.66          2.94         0.38 o                         
  -6   1  15        806.25        730.38         4.32 o                         
  -5   1  15         13.49         11.12         0.69 o                         
  -4   1  15        394.79        365.18         3.15 o                         
  -3   1  15         15.97         17.09         0.57 o                         
  -2   1  15        443.60        454.22         2.73 o                         
  -1   1  15        135.78        139.31         1.24 o                         
   0   1  15        157.21        150.20         0.98 o                         
   1   1  15        473.59        471.40         3.16 o                         
   2   1  15         64.11         64.59         0.93 o                         
   3   1  15         31.48         37.18         0.67 o                         
   4   1  15         97.14         95.80         1.25 o                         
   5   1  15        146.41        146.60         1.37 o                         
   6   1  15          3.26          2.97         0.32 o                         
   7   1  15        298.92        294.40         3.45 o                         
   8   1  15         78.76         76.58         1.86 o                         
   9   1  15        123.75        126.36         2.54 o                         
  10   1  15         12.40         13.18         1.61 o                         
 -11   2  15          9.95         11.33         1.89 o                         
 -10   2  15          8.82          9.01         1.38 o                         
  -9   2  15        271.56        258.55         3.93 o                         
  -8   2  15          0.07          0.51         0.38 o                         
  -7   2  15         98.70        102.06         1.03 o                         
  -6   2  15         97.97         93.42         1.00 o                         
  -5   2  15         99.91         80.53         0.93 o                         
  -4   2  15        205.44        186.13         1.49 o                         
  -3   2  15         40.96         47.28         0.80 o                         
  -2   2  15        897.12        826.15         5.01 o                         
  -1   2  15        334.17        342.38         2.19 o                         
   0   2  15          4.14          1.49         0.54 o                         
   1   2  15          8.19          9.33         0.62 o                         
   2   2  15         35.39         32.20         1.02 o                         
   3   2  15        374.29        368.53         2.74 o                         
   4   2  15         27.35         26.25         1.02 o                         
   5   2  15          0.26          0.17         0.46 o                         
   6   2  15         21.82         20.31         0.96 o                         
   7   2  15         94.23         95.21         1.82 o                         
   8   2  15         26.20         30.27         1.56 o                         
   9   2  15         34.81         29.97         1.25 o                         
  10   2  15          1.26          2.90         1.39 o                         
 -11   3  15         74.53         72.05         2.61 o                         
 -10   3  15          0.03          0.56         1.13 o                         
  -9   3  15          2.98          2.32         1.05 o                         
  -8   3  15        111.30        103.84         1.51 o                         
  -7   3  15        298.99        284.22         2.48 o                         
  -6   3  15         94.40         85.57         1.02 o                         
  -5   3  15         33.16         35.94         0.78 o                         
  -4   3  15          7.56          8.49         0.56 o                         
  -3   3  15          0.21          0.38         0.39 o                         
  -2   3  15       1868.84       1832.90        10.86 o                         
  -1   3  15        679.46        607.07         3.54 o                         
   0   3  15        477.28        464.09         3.61 o                         
   1   3  15        468.48        444.08         3.63 o                         
   2   3  15         20.99         25.15         0.84 o                         
   3   3  15         28.69         21.39         0.78 o                         
   4   3  15         21.39         15.84         0.84 o                         
   5   3  15        217.37        220.20         2.69 o                         
   6   3  15          3.17          2.47         0.69 o                         
   7   3  15          1.57          1.82         0.84 o                         
   8   3  15        190.57        200.97         3.49 o                         
   9   3  15         10.22         10.53         1.00 o                         
 -10   4  15        306.59        307.58         4.30 o                         
  -9   4  15         73.13         73.48         1.71 o                         
  -8   4  15        125.94        125.50         1.88 o                         
  -7   4  15        220.47        206.50         1.85 o                         
  -6   4  15        147.98        124.95         2.12 o                         
  -5   4  15        228.10        233.26         2.06 o                         
  -4   4  15         14.08         16.46         0.65 o                         
  -3   4  15          0.04         -0.05         0.41 o                         
  -2   4  15         20.75         18.49         0.84 o                         
  -1   4  15        183.77        192.66         2.08 o                         
   0   4  15          9.17          9.35         0.71 o                         
   1   4  15          2.04          4.30         0.65 o                         
   2   4  15        324.23        289.87         3.61 o                         
   3   4  15          0.26          1.55         0.80 o                         
   4   4  15        156.00        138.23         1.87 o                         
   5   4  15          1.28          1.73         0.69 o                         
   6   4  15          2.29          2.83         0.70 o                         
   7   4  15        150.65        157.52         2.84 o                         
   8   4  15         43.42         49.64         1.67 o                         
   9   4  15          5.56          6.49         1.18 o                         
 -10   5  15        110.61        118.97         3.70 o                         
  -9   5  15         64.26         76.73         2.34 o                         
  -8   5  15         22.09         22.62         1.23 o                         
  -7   5  15        276.83        284.52         2.55 o                         
  -6   5  15         65.13         65.74         1.02 o                         
  -5   5  15        350.90        333.33         2.51 o                         
  -4   5  15        252.45        247.02         1.97 o                         
  -3   5  15        985.80       1001.86         7.30 o                         
  -2   5  15          0.05          0.47         0.42 o                         
  -1   5  15         70.46         66.34         1.62 o                         
   0   5  15         70.72         68.14         1.20 o                         
   1   5  15        184.38        165.66         2.15 o                         
   2   5  15        209.40        206.63         3.43 o                         
   3   5  15          1.37          1.69         0.78 o                         
   4   5  15          0.92          2.85         0.78 o                         
   5   5  15         78.68         79.79         1.79 o                         
   6   5  15        178.76        190.74         2.68 o                         
   7   5  15        176.51        187.60         2.66 o                         
   8   5  15        261.96        265.80         5.16 o                         
  -9   6  15        131.65        142.18         2.61 o                         
  -8   6  15        122.55        116.88         2.15 o                         
  -7   6  15          1.91          3.82         1.07 o                         
  -6   6  15        213.60        219.69         2.05 o                         
  -5   6  15        164.14        159.93         1.52 o                         
  -4   6  15         16.38         13.88         0.80 o                         
  -3   6  15         44.83         39.06         1.06 o                         
  -2   6  15          0.05          0.27         0.39 o                         
  -1   6  15        160.29        160.62         1.96 o                         
   0   6  15        113.60        112.09         1.34 o                         
   1   6  15         29.85         25.88         1.51 o                         
   2   6  15         20.49         23.75         1.31 o                         
   3   6  15         18.38         21.53         1.57 o                         
   4   6  15        275.25        255.11         3.89 o                         
   5   6  15          1.60          0.67         1.12 o                         
   6   6  15          1.83          3.73         1.09 o                         
   7   6  15        115.48        117.85         3.32 o                         
   8   6  15         82.85         73.45         1.94 o                         
  -8   7  15         16.31         17.58         1.89 o                         
  -7   7  15        152.88        153.89         2.37 o                         
  -6   7  15         64.90         59.64         1.12 o                         
  -5   7  15          0.02          0.65         0.64 o                         
  -4   7  15        136.86        138.38         1.89 o                         
  -3   7  15        297.53        291.66         2.40 o                         
  -2   7  15          5.83          6.62         0.75 o                         
  -1   7  15          0.21          0.60         0.45 o                         
   0   7  15        249.00        250.73         2.66 o                         
   1   7  15         88.74         92.58         2.13 o                         
   2   7  15          9.53          8.27         1.16 o                         
   3   7  15        191.05        169.74         3.04 o                         
   4   7  15          7.26         13.75         1.37 o                         
   5   7  15         10.94         12.14         1.42 o                         
   6   7  15         33.08         35.15         1.88 o                         
   7   7  15          9.04          8.06         1.33 o                         
  -7   8  15          2.80          1.90         1.05 o                         
  -6   8  15          4.70          5.27         0.82 o                         
  -5   8  15         25.57         23.39         1.08 o                         
  -4   8  15          8.05          6.61         0.81 o                         
  -3   8  15         24.38         24.52         1.13 o                         
  -2   8  15        118.01        114.43         2.27 o                         
  -1   8  15         92.31        111.21         2.09 o                         
   0   8  15          3.16          2.44         1.30 o                         
   1   8  15         27.39         32.73         3.07 o                         
   2   8  15         12.28         17.03         1.48 o                         
   3   8  15          3.97          2.99         1.60 o                         
   4   8  15          1.47          0.86         1.26 o                         
   5   8  15          3.58          2.99         1.32 o                         
  -5   9  15          3.44          3.67         0.81 o                         
  -4   9  15          3.69          1.82         0.85 o                         
  -3   9  15          0.04          0.02         0.70 o                         
  -2   9  15          4.36          3.57         1.45 o                         
  -1   9  15         13.63         10.89         1.75 o                         
   0   9  15          4.48          5.78         1.42 o                         
   1   9  15         51.41         52.09         2.15 o                         
   2   9  15         15.13         18.12         1.95 o                         
   3   9  15         97.13        111.01         3.13 o                         
 -11   0  16          0.41          1.65         1.84 o                         
 -10   0  16        313.19        361.22         7.27 o                         
  -9   0  16          0.57          2.09         1.55 o                         
  -8   0  16         40.29         41.49         1.25 o                         
  -7   0  16        281.05        293.63         3.02 o                         
  -6   0  16         44.55         51.20         0.99 o                         
  -5   0  16         38.19         52.87         1.03 o                         
  -4   0  16        420.18        380.37         3.15 o                         
  -3   0  16        543.08        505.57         4.54 o                         
  -2   0  16          2.17          2.01         0.63 o                         
  -1   0  16          8.20         10.04         0.57 o                         
   0   0  16          0.52          0.57         0.54 o                         
   1   0  16        252.37        236.37         2.76 o                         
   2   0  16         69.82         62.96         1.18 o                         
   3   0  16          6.00          8.68         0.36 o                         
   4   0  16        254.28        239.40         2.68 o                         
   5   0  16          5.54          6.80         0.60 o                         
   6   0  16        167.67        159.14         1.82 o                         
   7   0  16          8.61          8.04         1.84 o                         
   8   0  16        867.72        866.37        13.28 o                         
   9   0  16        178.60        168.41         8.02 o                         
 -11   1  16          1.16          1.67         1.59 o                         
 -10   1  16         78.59         70.86         2.74 o                         
  -9   1  16        416.17        439.87         5.58 o                         
  -8   1  16         69.30         61.55         1.20 o                         
  -7   1  16        608.67        550.80         3.33 o                         
  -6   1  16        194.18        216.73         1.60 o                         
  -5   1  16          0.22          1.02         0.40 o                         
  -4   1  16         23.09         25.24         0.64 o                         
  -3   1  16         69.72         60.55         0.77 o                         
  -2   1  16        550.95        571.84         3.61 o                         
  -1   1  16       1122.45       1112.82         6.63 o                         
   0   1  16         69.30         63.02         0.58 o                         
   1   1  16         67.44         69.59         1.13 o                         
   2   1  16        550.39        551.12         3.68 o                         
   3   1  16         12.33         11.05         0.71 o                         
   4   1  16         18.37         18.55         0.68 o                         
   5   1  16          0.37          0.41         0.47 o                         
   6   1  16         14.61         17.23         0.67 o                         
   7   1  16        423.64        428.97         5.70 o                         
   8   1  16        145.65        147.43         4.70 o                         
   9   1  16         13.01         13.68         1.58 o                         
 -11   2  16         43.89         50.61         2.68 o                         
 -10   2  16        169.18        187.40         3.27 o                         
  -9   2  16         14.71         16.60         1.73 o                         
  -8   2  16        292.97        271.34         2.27 o                         
  -7   2  16        198.21        195.75         1.47 o                         
  -6   2  16         10.17         19.73         0.66 o                         
  -5   2  16        123.40        103.27         1.17 o                         
  -4   2  16        355.77        366.22         2.49 o                         
  -3   2  16          3.48          2.07         0.43 o                         
  -2   2  16        619.81        633.85         3.89 o                         
  -1   2  16       1386.84       1369.56         8.18 o                         
   0   2  16        742.84        727.95         5.44 o                         
   1   2  16        254.04        243.05         2.44 o                         
   2   2  16          2.43          1.65         0.46 o                         
   3   2  16        123.37        126.47         1.36 o                         
   4   2  16        123.62        118.78         1.53 o                         
   5   2  16        262.85        254.15         2.88 o                         
   6   2  16         11.86         12.99         0.84 o                         
   7   2  16         24.20         25.82         1.01 o                         
   8   2  16          0.16          0.27         0.70 o                         
   9   2  16         13.72         12.53         1.29 o                         
 -11   3  16          2.28          0.15         1.14 o                         
 -10   3  16         70.14         72.23         2.22 o                         
  -9   3  16        194.32        200.17         3.38 o                         
  -8   3  16          8.73          5.98         0.73 o                         
  -7   3  16         42.96         40.53         0.71 o                         
  -6   3  16         82.52         71.04         1.07 o                         
  -5   3  16        110.17        118.80         1.26 o                         
  -4   3  16          0.02          0.25         0.42 o                         
  -3   3  16        625.18        607.91         4.06 o                         
  -2   3  16        554.15        538.84         3.45 o                         
  -1   3  16       1531.29       1578.79         9.05 o                         
   0   3  16       1555.85       1562.72        11.97 o                         
   1   3  16         49.66         52.63         1.05 o                         
   2   3  16         52.92         43.37         0.99 o                         
   3   3  16        240.25        206.72         2.09 o                         
   4   3  16          0.01          0.29         0.55 o                         
   5   3  16         63.82         62.83         1.29 o                         
   6   3  16          8.57         10.04         0.82 o                         
   7   3  16          0.21          0.71         0.74 o                         
   8   3  16         74.18         75.69         1.64 o                         
   9   3  16        415.37        390.74         7.06 o                         
 -10   4  16         33.35         33.55         1.93 o                         
  -9   4  16          6.49          8.24         1.57 o                         
  -8   4  16        274.42        279.33         3.59 o                         
  -7   4  16          5.89          5.74         0.68 o                         
  -6   4  16          1.20          1.86         0.52 o                         
  -5   4  16        278.85        280.82         2.41 o                         
  -4   4  16         15.74         16.45         0.71 o                         
  -3   4  16         50.77         47.23         0.76 o                         
  -2   4  16        426.97        417.13         2.70 o                         
  -1   4  16         37.68         37.38         1.08 o                         
   0   4  16          1.53          1.94         0.69 o                         
   1   4  16          1.14         -0.05         0.60 o                         
   2   4  16        247.89        210.52         2.44 o                         
   3   4  16        172.68        151.39         1.88 o                         
   4   4  16        114.57         98.13         1.89 o                         
   5   4  16          4.07          2.98         0.76 o                         
   6   4  16          9.37          9.08         0.90 o                         
   7   4  16         48.96         54.44         1.47 o                         
   8   4  16         39.73         41.82         2.63 o                         
   9   4  16          0.88          0.64         1.44 o                         
 -10   5  16         81.82         91.30         3.76 o                         
  -9   5  16         18.76         21.64         1.24 o                         
  -8   5  16          1.55          2.44         0.92 o                         
  -7   5  16         35.68         29.11         1.24 o                         
  -6   5  16         44.43         47.13         1.00 o                         
  -5   5  16          7.94          8.88         0.64 o                         
  -4   5  16         79.26         71.14         1.42 o                         
  -3   5  16          0.26          0.52         0.46 o                         
  -2   5  16         68.83         71.07         1.03 o                         
  -1   5  16          0.07          0.15         0.30 o                         
   0   5  16         38.82         41.42         1.76 o                         
   1   5  16         96.98         95.14         1.82 o                         
   2   5  16          0.27          1.86         0.77 o                         
   3   5  16        140.42        131.51         2.02 o                         
   4   5  16          0.29          0.29         0.68 o                         
   5   5  16          5.12          7.11         0.93 o                         
   6   5  16         67.63         70.81         1.67 o                         
   7   5  16        137.65        143.87         2.94 o                         
   8   5  16         58.82         66.99         1.93 o                         
  -9   6  16         70.90         77.22         2.65 o                         
  -8   6  16          4.91          4.04         1.05 o                         
  -7   6  16          4.78          4.37         0.95 o                         
  -6   6  16        104.89        111.00         1.42 o                         
  -5   6  16         45.13         45.04         2.58 o                         
  -4   6  16          4.27          3.67         0.66 o                         
  -3   6  16         82.48         79.99         1.88 o                         
  -2   6  16          3.46          2.42         0.43 o                         
  -1   6  16          0.02          0.13         0.46 o                         
   0   6  16        226.35        218.96         4.94 o                         
   1   6  16          6.02          4.95         1.02 o                         
   2   6  16          0.03          0.35         0.89 o                         
   3   6  16          0.07         -0.38         0.82 o                         
   4   6  16         15.99         17.11         1.30 o                         
   5   6  16          0.08         -0.05         0.78 o                         
   6   6  16         36.46         41.70         2.03 o                         
   7   6  16         21.40         27.47         1.36 o                         
  -8   7  16          7.26          8.78         1.42 o                         
  -7   7  16          4.89          4.26         1.09 o                         
  -6   7  16         29.50         28.96         1.08 o                         
  -5   7  16          3.70          5.78         0.76 o                         
  -4   7  16         16.17         15.39         0.93 o                         
  -3   7  16        130.18        135.52         1.64 o                         
  -2   7  16        119.64        122.14         1.57 o                         
  -1   7  16         90.72         90.85         2.04 o                         
   0   7  16         68.72         75.34         2.75 o                         
   1   7  16         10.40          9.98         1.23 o                         
   2   7  16         78.38         78.12         2.05 o                         
   3   7  16         29.92         35.46         2.04 o                         
   4   7  16        404.98        399.32         5.89 o                         
   5   7  16         61.72         59.63         2.07 o                         
   6   7  16          3.81          2.91         1.15 o                         
  -6   8  16         13.51         17.55         0.88 o                         
  -5   8  16         15.04         13.48         0.93 o                         
  -4   8  16          0.18          0.22         0.60 o                         
  -3   8  16         54.63         54.81         1.10 o                         
  -2   8  16         56.51         69.27         2.25 o                         
  -1   8  16        497.38        538.05         6.69 o                         
   0   8  16          5.92          6.48         1.44 o                         
   1   8  16         43.31         49.62         2.45 o                         
   2   8  16         24.79         26.79         1.70 o                         
   3   8  16        103.48        108.36         2.86 o                         
   4   8  16          8.11          4.62         1.43 o                         
   5   8  16        127.28        116.83         3.02 o                         
  -4   9  16          8.44          7.44         0.98 o                         
  -3   9  16          4.98          2.86         1.29 o                         
  -2   9  16         62.08         64.11         2.20 o                         
  -1   9  16         29.23         26.98         3.04 o                         
   0   9  16         39.68         34.78         1.94 o                         
   1   9  16         21.41         20.78         1.82 o                         
   2   9  16         85.75         97.36         3.16 o                         
 -11   1  17          5.92          6.88         1.92 o                         
 -10   1  17          7.84          8.93         2.65 o                         
  -9   1  17         11.50         10.42         2.49 o                         
  -8   1  17        204.09        197.06         1.99 o                         
  -7   1  17        109.11         90.65         1.10 o                         
  -6   1  17          1.16          0.40         0.34 o                         
  -5   1  17        327.19        267.05         2.16 o                         
  -4   1  17        364.89        354.50         2.30 o                         
  -3   1  17         20.18         16.86         0.54 o                         
  -2   1  17          6.22          3.62         0.40 o                         
  -1   1  17          7.08          7.42         0.50 o                         
   0   1  17        135.68        128.95         1.20 o                         
   1   1  17          9.56          9.41         0.72 o                         
   2   1  17          2.46          3.53         0.51 o                         
   3   1  17         15.89         18.03         0.75 o                         
   4   1  17          3.47          4.29         0.64 o                         
   5   1  17         77.16         69.02         1.28 o                         
   6   1  17         20.59         19.77         1.01 o                         
   7   1  17         56.11         54.00         2.32 o                         
   8   1  17          1.61          1.14         1.23 o                         
   9   1  17         32.54         32.25         1.85 o                         
 -11   2  17          9.25          4.36         1.85 o                         
 -10   2  17         74.01         75.04         6.84 o                         
  -9   2  17        295.71        303.84         3.81 o                         
  -8   2  17          4.49          3.10         0.65 o                         
  -7   2  17         67.44         63.01         0.83 o                         
  -6   2  17         31.24         42.83         0.73 o                         
  -5   2  17         10.37         12.43         0.62 o                         
  -4   2  17         24.57         26.36         0.67 o                         
  -3   2  17         17.66         17.30         0.55 o                         
  -2   2  17        186.54        180.41         1.47 o                         
  -1   2  17        778.77        774.95         4.97 o                         
   0   2  17         15.20         13.84         0.77 o                         
   1   2  17        365.36        348.24         2.75 o                         
   2   2  17         30.86         28.60         0.78 o                         
   3   2  17         18.97         17.75         0.68 o                         
   4   2  17         23.53         23.45         0.85 o                         
   5   2  17        243.83        237.55         3.07 o                         
   6   2  17         21.91         21.88         1.11 o                         
   7   2  17        163.88        168.28         2.21 o                         
   8   2  17         51.51         56.47         2.77 o                         
   9   2  17        137.87        135.15         4.56 o                         
 -10   3  17          3.98          5.24         1.40 o                         
  -9   3  17         72.31         76.62         2.77 o                         
  -8   3  17        122.04        119.48         1.71 o                         
  -7   3  17         26.02         25.83         0.82 o                         
  -6   3  17         61.30         62.10         1.04 o                         
  -5   3  17        168.53        177.75         1.60 o                         
  -4   3  17        364.57        371.17         2.80 o                         
  -3   3  17         68.27         67.42         0.94 o                         
  -2   3  17        101.44         92.30         1.07 o                         
  -1   3  17          1.06          1.82         0.74 o                         
   0   3  17         33.98         34.50         1.39 o                         
   1   3  17         71.78         68.20         1.85 o                         
   2   3  17          0.17          0.58         0.53 o                         
   3   3  17        214.26        196.74         2.00 o                         
   4   3  17        226.04        222.80         2.45 o                         
   5   3  17        386.02        366.41         3.94 o                         
   6   3  17          3.63          3.23         0.79 o                         
   7   3  17         10.76         11.33         1.14 o                         
   8   3  17         42.08         40.72         1.37 o                         
   9   3  17         69.82         60.04         2.51 o                         
 -10   4  17        184.66        187.54         3.95 o                         
  -9   4  17        150.77        149.43         3.27 o                         
  -8   4  17         18.58         14.87         1.07 o                         
  -7   4  17         97.06        106.10         1.59 o                         
  -6   4  17        768.23        772.30         6.36 o                         
  -5   4  17        107.45        104.13         1.42 o                         
  -4   4  17          4.48          4.62         0.60 o                         
  -3   4  17        135.61        131.29         1.31 o                         
  -2   4  17        457.26        443.55         2.82 o                         
  -1   4  17        398.60        376.68         3.67 o                         
   0   4  17         87.09         85.71         1.49 o                         
   1   4  17        215.17        233.02         2.51 o                         
   2   4  17        412.76        384.01         3.56 o                         
   3   4  17        171.68        160.75         2.57 o                         
   4   4  17          4.80          1.65         0.77 o                         
   5   4  17        418.39        394.56         3.78 o                         
   6   4  17         58.12         63.30         1.50 o                         
   7   4  17        102.82        112.88         2.85 o                         
   8   4  17         51.75         53.66         1.85 o                         
  -9   5  17          8.92          5.68         1.48 o                         
  -8   5  17         80.12         74.98         1.98 o                         
  -7   5  17        144.28        145.44         2.21 o                         
  -6   5  17         36.17         34.43         0.94 o                         
  -5   5  17        151.76        152.96         1.74 o                         
  -4   5  17        316.16        303.30         2.50 o                         
  -3   5  17         52.72         56.71         0.88 o                         
  -2   5  17         17.29         19.65         0.57 o                         
  -1   5  17        104.69        101.65         1.00 o                         
   0   5  17        381.00        374.99         4.49 o                         
   1   5  17          5.21          4.38         0.79 o                         
   2   5  17         12.22         12.39         0.93 o                         
   3   5  17         63.77         58.95         1.50 o                         
   4   5  17        231.52        220.73         3.10 o                         
   5   5  17         50.77         49.60         1.69 o                         
   6   5  17         16.95         16.05         1.27 o                         
   7   5  17          0.43          0.50         0.80 o                         
  -8   6  17          0.08          0.62         0.85 o                         
  -7   6  17         56.79         51.82         1.67 o                         
  -6   6  17         11.76         17.17         0.85 o                         
  -5   6  17        921.53        956.48         6.50 o                         
  -4   6  17        262.45        264.93         2.53 o                         
  -3   6  17        571.56        571.43         4.37 o                         
  -2   6  17         27.20         28.05         0.81 o                         
  -1   6  17         83.37         82.83         2.05 o                         
   0   6  17         60.60         66.55         1.67 o                         
   1   6  17         29.80         31.58         1.34 o                         
   2   6  17        125.03        131.91         3.54 o                         
   3   6  17          8.77          8.55         1.11 o                         
   4   6  17          0.03         -0.13         0.85 o                         
   5   6  17         10.33          9.21         1.21 o                         
   6   6  17         39.81         35.66         1.77 o                         
   7   6  17          1.61          3.91         1.22 o                         
  -7   7  17         64.20         63.59         2.41 o                         
  -6   7  17         81.85         93.02         1.40 o                         
  -5   7  17         43.93         47.02         1.13 o                         
  -4   7  17        577.92        592.16         4.53 o                         
  -3   7  17          6.12          4.57         0.67 o                         
  -2   7  17          5.12          5.91         1.24 o                         
  -1   7  17          7.19          7.88         1.29 o                         
   0   7  17        185.58        186.41         3.25 o                         
   1   7  17          4.21          5.58         1.28 o                         
   2   7  17         27.20         23.90         1.50 o                         
   3   7  17          3.27          4.36         1.31 o                         
   4   7  17        271.12        264.18         3.92 o                         
   5   7  17         65.36         72.06         2.69 o                         
  -6   8  17         84.36         90.90         1.84 o                         
  -5   8  17         82.47         82.54         1.56 o                         
  -4   8  17         24.43         23.36         1.11 o                         
  -3   8  17         49.12         54.85         2.07 o                         
  -2   8  17         43.88         48.77         1.83 o                         
  -1   8  17        273.86        300.82         4.24 o                         
   0   8  17         10.54         11.84         1.47 o                         
   1   8  17          0.06          0.50         1.03 o                         
   2   8  17         31.24         36.61         1.91 o                         
   3   8  17        218.44        244.50         4.12 o                         
   4   8  17          1.89          2.55         1.39 o                         
  -3   9  17         30.97         30.78         4.21 o                         
  -2   9  17          3.96          3.03         1.26 o                         
  -1   9  17          0.21          0.39         1.06 o                         
   0   9  17          0.01          1.20         1.30 o                         
   1   9  17         35.32         31.40         2.32 o                         
 -10   0  18        173.24        188.17         8.09 o                         
  -9   0  18        398.26        395.55         7.85 o                         
  -8   0  18        361.72        356.25         8.42 o                         
  -7   0  18         26.60         37.22         1.39 o                         
  -6   0  18        341.84        343.10         3.38 o                         
  -5   0  18         43.39         51.04         1.09 o                         
  -4   0  18        676.91        629.57         5.49 o                         
  -3   0  18        268.85        256.26         2.65 o                         
  -2   0  18          2.84          3.40         0.71 o                         
  -1   0  18       2959.62       2962.11        24.01 o                         
   0   0  18       1099.56       1159.67         9.78 o                         
   1   0  18        318.01        307.59         3.58 o                         
   2   0  18          9.48          7.31         1.60 o                         
   3   0  18        248.97        236.04         5.11 o                         
   4   0  18          0.98          1.29         1.39 o                         
   5   0  18          9.44         11.35         1.89 o                         
   6   0  18          7.49          8.74         3.09 o                         
   7   0  18         12.82         13.35         2.15 o                         
   8   0  18          7.80         11.78         2.20 o                         
   9   0  18          5.01          3.53         1.84 o                         
 -10   1  18        177.58        169.93         3.27 o                         
  -9   1  18          2.49          1.52         1.10 o                         
  -8   1  18         34.33         41.56         1.43 o                         
  -7   1  18        216.58        211.61         1.71 o                         
  -6   1  18        269.54        269.63         2.02 o                         
  -5   1  18        524.78        477.64         3.17 o                         
  -4   1  18          4.88          4.41         0.58 o                         
  -3   1  18        392.57        374.54         2.73 o                         
  -2   1  18         20.65         18.21         0.65 o                         
  -1   1  18       1372.17       1334.89         7.87 o                         
   0   1  18       1793.52       1789.83        12.67 o                         
   1   1  18        883.17        862.68         5.96 o                         
   2   1  18        292.53        281.91         2.39 o                         
   3   1  18         19.82         20.21         0.63 o                         
   4   1  18        191.88        176.29         1.65 o                         
   5   1  18          2.04          2.37         0.48 o                         
   6   1  18        199.01        210.86         3.41 o                         
   7   1  18         35.94         36.54         2.41 o                         
   8   1  18         15.67         16.05         1.89 o                         
   9   1  18        153.54        157.61         3.77 o                         
 -10   2  18         18.83         17.70         3.05 o                         
  -9   2  18        393.73        414.53         4.91 o                         
  -8   2  18        187.05        187.83         1.84 o                         
  -7   2  18          3.77          3.41         0.41 o                         
  -6   2  18         58.63         56.22         0.88 o                         
  -5   2  18        541.94        511.82         3.94 o                         
  -4   2  18        414.26        376.46         2.85 o                         
  -3   2  18         15.87         14.14         0.56 o                         
  -2   2  18         85.17         77.62         0.86 o                         
  -1   2  18         64.67         63.93         0.94 o                         
   0   2  18        141.36        136.72         1.63 o                         
   1   2  18          0.98          1.34         0.57 o                         
   2   2  18          9.46         10.86         0.71 o                         
   3   2  18        130.42        126.87         1.77 o                         
   4   2  18         26.21         31.74         0.96 o                         
   5   2  18         32.10         28.18         1.01 o                         
   6   2  18          7.63          8.32         0.80 o                         
   7   2  18         61.86         62.77         2.57 o                         
   8   2  18         93.50        102.56         4.06 o                         
 -10   3  18         84.87         83.83         2.75 o                         
  -9   3  18        216.09        223.88         4.01 o                         
  -8   3  18        103.87        109.84         1.58 o                         
  -7   3  18          1.39          0.67         0.47 o                         
  -6   3  18        147.90        148.63         1.57 o                         
  -5   3  18          0.58          0.56         0.46 o                         
  -4   3  18          0.20          0.67         0.48 o                         
  -3   3  18         95.43         92.13         1.03 o                         
  -2   3  18        219.66        213.97         1.60 o                         
  -1   3  18        239.08        243.58         2.53 o                         
   0   3  18        296.88        286.46         2.94 o                         
   1   3  18         53.28         52.56         1.19 o                         
   2   3  18          2.28          2.09         0.68 o                         
   3   3  18        186.04        177.58         1.93 o                         
   4   3  18          2.85          3.42         0.89 o                         
   5   3  18        160.42        161.13         1.98 o                         
   6   3  18          2.04          1.68         0.82 o                         
   7   3  18        130.27        137.23         2.99 o                         
   8   3  18        511.05        524.74         8.36 o                         
  -9   4  18         48.22         50.04         2.23 o                         
  -8   4  18         27.07         35.93         1.51 o                         
  -7   4  18         10.73         10.58         0.98 o                         
  -6   4  18          4.71          4.68         0.66 o                         
  -5   4  18        609.87        610.67         4.27 o                         
  -4   4  18        221.27        213.12         1.85 o                         
  -3   4  18          5.49          3.75         0.50 o                         
  -2   4  18         43.55         47.63         0.93 o                         
  -1   4  18         46.38         47.63         1.22 o                         
   0   4  18         39.43         42.29         1.15 o                         
   1   4  18          8.07          6.88         0.84 o                         
   2   4  18          4.54          3.78         0.75 o                         
   3   4  18          1.87          0.94         0.74 o                         
   4   4  18        208.61        214.96         2.42 o                         
   5   4  18         16.18         14.94         1.21 o                         
   6   4  18          0.07         -0.54         0.88 o                         
   7   4  18          9.69          9.60         1.71 o                         
   8   4  18         27.62         28.07         1.87 o                         
  -9   5  18          1.71          3.69         1.45 o                         
  -8   5  18          2.11          1.43         0.80 o                         
  -7   5  18          0.57          1.31         0.71 o                         
  -6   5  18          1.13          0.81         0.58 o                         
  -5   5  18        116.58        110.06         1.47 o                         
  -4   5  18         29.78         32.37         0.95 o                         
  -3   5  18          7.44          8.73         0.61 o                         
  -2   5  18        254.77        246.34         1.86 o                         
  -1   5  18         42.46         37.92         1.38 o                         
   0   5  18        110.16        114.08         1.79 o                         
   1   5  18         30.04         30.43         1.14 o                         
   2   5  18          7.60          7.11         0.96 o                         
   3   5  18         12.66          9.65         1.08 o                         
   4   5  18         11.06          6.80         1.04 o                         
   5   5  18         62.83         69.98         1.76 o                         
   6   5  18          5.02          3.28         1.24 o                         
   7   5  18         17.73         15.30         1.33 o                         
  -8   6  18          0.01          0.72         0.88 o                         
  -7   6  18         23.76         26.92         3.04 o                         
  -6   6  18        143.40        136.58         1.79 o                         
  -5   6  18         18.59         20.43         1.70 o                         
  -4   6  18        398.11        377.97         3.04 o                         
  -3   6  18          1.56          1.49         0.53 o                         
  -2   6  18         26.85         27.04         1.17 o                         
  -1   6  18         43.65         41.68         1.39 o                         
   0   6  18         62.64         73.10         2.65 o                         
   1   6  18          0.67          0.76         0.81 o                         
   2   6  18         77.06         82.81         1.90 o                         
   3   6  18          0.40          0.45         0.84 o                         
   4   6  18          0.01          0.28         1.06 o                         
   5   6  18          7.44          5.54         1.15 o                         
   6   6  18         12.17          9.80         1.30 o                         
  -7   7  18          0.37          0.94         1.03 o                         
  -6   7  18         95.38        107.89         1.86 o                         
  -5   7  18         78.39         69.80         1.33 o                         
  -4   7  18         59.16         56.57         1.31 o                         
  -3   7  18          8.10          7.04         1.01 o                         
  -2   7  18        229.50        246.25         3.88 o                         
  -1   7  18          1.98          2.64         1.12 o                         
   0   7  18          9.92         12.74         1.49 o                         
   1   7  18          4.19          3.86         1.17 o                         
   2   7  18          3.23          3.13         1.25 o                         
   3   7  18          6.52          4.99         1.18 o                         
   4   7  18        112.79        119.12         2.49 o                         
   5   7  18          4.90          5.37         1.38 o                         
  -5   8  18         99.68         96.14         1.69 o                         
  -4   8  18         28.70         31.97         1.57 o                         
  -3   8  18         44.70         49.94         2.42 o                         
  -2   8  18          0.78          0.33         0.96 o                         
  -1   8  18          0.09          0.24         1.08 o                         
   0   8  18          0.52          1.24         1.05 o                         
   1   8  18          7.89          9.19         1.44 o                         
   2   8  18        138.45        153.68         3.12 o                         
   3   8  18         49.25         53.09         2.68 o                         
 -10   1  19         10.44         10.22         4.58 o                         
  -9   1  19          1.28          0.30         0.97 o                         
  -8   1  19          0.10          0.34         0.86 o                         
  -7   1  19          0.14          0.71         0.41 o                         
  -6   1  19        192.68        170.65         1.44 o                         
  -5   1  19         64.87         62.82         0.85 o                         
  -4   1  19         85.06         84.68         1.09 o                         
  -3   1  19          7.05          7.22         0.49 o                         
  -2   1  19        169.59        170.78         1.34 o                         
  -1   1  19        871.94        886.27         5.17 o                         
   0   1  19         13.79         13.04         1.51 o                         
   1   1  19        723.20        720.10         5.10 o                         
   2   1  19         14.83         13.05         0.57 o                         
   3   1  19         24.86         26.19         1.05 o                         
   4   1  19         25.44         23.90         0.78 o                         
   5   1  19         18.96         18.08         1.91 o                         
   6   1  19         10.30          8.88         1.69 o                         
   7   1  19          2.86          3.74         1.46 o                         
   8   1  19         40.97         44.69         2.97 o                         
 -10   2  19          4.73          3.51         1.34 o                         
  -9   2  19         28.00         30.42         1.62 o                         
  -8   2  19         50.92         49.98         1.21 o                         
  -7   2  19          0.13          0.31         0.41 o                         
  -6   2  19         21.32         22.79         0.71 o                         
  -5   2  19          4.53          3.70         0.55 o                         
  -4   2  19        125.63        125.40         1.27 o                         
  -3   2  19          3.58          2.43         0.50 o                         
  -2   2  19         23.28         23.46         0.64 o                         
  -1   2  19         63.36         61.08         1.06 o                         
   0   2  19        136.96        135.85         1.71 o                         
   1   2  19         24.14         23.22         0.90 o                         
   2   2  19        133.71        126.36         1.44 o                         
   3   2  19        110.85         96.25         1.41 o                         
   4   2  19         22.24         19.68         1.22 o                         
   5   2  19          7.34          4.58         0.74 o                         
   6   2  19         34.25         37.37         2.49 o                         
   7   2  19         12.14         11.09         1.85 o                         
   8   2  19          0.78          2.66         1.85 o                         
  -9   3  19        290.71        310.08         4.07 o                         
  -8   3  19        183.29        202.51         2.04 o                         
  -7   3  19          0.10          0.48         0.47 o                         
  -6   3  19        282.28        264.42         2.27 o                         
  -5   3  19        198.77        196.49         1.82 o                         
  -4   3  19          5.65          6.62         0.54 o                         
  -3   3  19          0.39          0.75         0.52 o                         
  -2   3  19        118.45        109.59         1.58 o                         
  -1   3  19        177.75        184.10         2.24 o                         
   0   3  19         50.91         59.70         1.38 o                         
   1   3  19          7.51          8.14         0.85 o                         
   2   3  19        131.59        133.26         1.89 o                         
   3   3  19        148.79        139.08         1.96 o                         
   4   3  19        126.61        111.54         1.71 o                         
   5   3  19          3.14          3.41         0.74 o                         
   6   3  19          0.02         -0.64         0.64 o                         
   7   3  19         60.54         67.48         3.16 o                         
   8   3  19         58.23         59.42         2.88 o                         
  -9   4  19         59.62         66.15         2.44 o                         
  -8   4  19        195.81        210.10         2.90 o                         
  -7   4  19        150.96        153.97         2.09 o                         
  -6   4  19         92.40         96.35         1.29 o                         
  -5   4  19         17.65         18.97         0.90 o                         
  -4   4  19          0.14          0.42         0.47 o                         
  -3   4  19        102.82        107.33         1.24 o                         
  -2   4  19         69.62         63.35         0.73 o                         
  -1   4  19          6.41          7.58         0.88 o                         
   0   4  19          3.86          3.40         0.78 o                         
   1   4  19        227.09        228.19         2.61 o                         
   2   4  19        105.02        102.59         2.28 o                         
   3   4  19         25.32         26.52         1.52 o                         
   4   4  19         94.96         81.03         1.54 o                         
   5   4  19          6.79         10.01         0.93 o                         
   6   4  19         34.36         35.96         1.35 o                         
   7   4  19         27.81         32.24         1.63 o                         
  -8   5  19        118.82        120.22         2.10 o                         
  -7   5  19         19.24         20.02         1.18 o                         
  -6   5  19        187.08        188.59         2.05 o                         
  -5   5  19         24.42         28.14         0.98 o                         
  -4   5  19          8.64         12.43         0.81 o                         
  -3   5  19         14.89         16.51         0.75 o                         
  -2   5  19        214.45        221.16         2.51 o                         
  -1   5  19         68.53         75.37         1.59 o                         
   0   5  19        431.29        444.53         4.28 o                         
   1   5  19         10.20         10.01         1.14 o                         
   2   5  19        103.35        105.76         1.89 o                         
   3   5  19         98.25        103.44         1.90 o                         
   4   5  19          1.56          0.72         0.80 o                         
   5   5  19        158.98        161.19         2.38 o                         
   6   5  19         91.39         89.94         2.09 o                         
  -7   6  19        101.18         98.12         1.95 o                         
  -6   6  19         15.58         17.41         0.95 o                         
  -5   6  19        131.53        138.69         2.35 o                         
  -4   6  19         14.06         14.50         1.38 o                         
  -3   6  19         18.35         18.76         1.28 o                         
  -2   6  19        100.85        105.02         2.38 o                         
  -1   6  19        245.29        251.56         3.10 o                         
   0   6  19        624.42        672.63         6.71 o                         
   1   6  19         50.00         51.84         1.77 o                         
   2   6  19          4.58          6.79         1.03 o                         
   3   6  19          5.49          5.54         1.02 o                         
   4   6  19        222.94        236.35         3.52 o                         
   5   6  19          4.85          7.20         1.40 o                         
  -6   7  19         18.09         17.94         1.05 o                         
  -5   7  19          2.07          1.47         0.74 o                         
  -4   7  19          8.13          6.15         1.07 o                         
  -3   7  19         63.80         65.29         2.07 o                         
  -2   7  19         41.40         38.09         1.48 o                         
  -1   7  19        106.31        111.67         2.12 o                         
   0   7  19         36.81         42.21         1.73 o                         
   1   7  19          0.92          1.00         0.93 o                         
   2   7  19          1.40          1.04         1.02 o                         
   3   7  19        187.56        212.17         3.92 o                         
   4   7  19         63.34         81.17         2.37 o                         
  -4   8  19         15.90         23.61         1.89 o                         
  -3   8  19        213.62        221.88         3.25 o                         
  -2   8  19          2.47          2.85         1.13 o                         
  -1   8  19          1.67          2.06         1.30 o                         
   0   8  19         30.94         36.34         1.88 o                         
   1   8  19          8.99          7.72         1.47 o                         
   2   8  19        132.13        147.23         2.87 o                         
 -10   0  20         44.01         34.96         8.09 o                         
  -9   0  20        227.18        246.53         6.33 o                         
  -8   0  20        279.47        286.87         5.34 o                         
  -7   0  20          7.51          6.17         0.77 o                         
  -6   0  20        709.92        632.90         6.14 o                         
  -5   0  20          3.17          0.17         0.56 o                         
  -4   0  20          7.63          3.01         0.60 o                         
  -3   0  20        105.96        100.06         1.42 o                         
  -2   0  20          0.10          0.23         0.44 o                         
  -1   0  20         36.38         33.22         0.78 o                         
   0   0  20       1734.06       1766.82        13.49 o                         
   1   0  20         25.27         25.01         2.32 o                         
   2   0  20        343.48        343.32         6.98 o                         
   3   0  20        191.68        188.56         5.62 o                         
   4   0  20         19.88         17.85         2.71 o                         
   5   0  20         65.14         66.92         3.18 o                         
   6   0  20         99.02        105.54         3.88 o                         
   7   0  20          8.03          8.71         2.67 o                         
   8   0  20         13.28         13.45         2.67 o                         
 -10   1  20         10.30          5.64         2.89 o                         
  -9   1  20          1.93          2.52         1.85 o                         
  -8   1  20         34.28         33.02         2.19 o                         
  -7   1  20        370.75        362.47         2.69 o                         
  -6   1  20          2.55          0.99         0.52 o                         
  -5   1  20        202.52        187.14         1.65 o                         
  -4   1  20          4.61          1.93         0.43 o                         
  -3   1  20        654.84        651.09         3.94 o                         
  -2   1  20        109.90        108.55         1.16 o                         
  -1   1  20         86.84         93.28         0.89 o                         
   0   1  20         61.56         61.97         1.05 o                         
   1   1  20         12.55         12.68         0.59 o                         
   2   1  20         13.66         12.73         0.69 o                         
   3   1  20          1.43          1.29         1.13 o                         
   4   1  20        193.04        194.02         3.66 o                         
   5   1  20         33.36         34.09         2.08 o                         
   6   1  20        108.23        101.40         3.18 o                         
   7   1  20          8.72          9.11         1.56 o                         
   8   1  20          4.33          4.65         1.66 o                         
  -9   2  20         67.45         73.23         2.11 o                         
  -8   2  20        107.22        113.03         2.16 o                         
  -7   2  20         50.40         47.41         0.87 o                         
  -6   2  20        131.08        138.94         1.33 o                         
  -5   2  20        175.10        182.92         1.79 o                         
  -4   2  20         35.05         33.95         0.79 o                         
  -3   2  20        207.31        188.75         1.62 o                         
  -2   2  20        199.03        196.46         1.54 o                         
  -1   2  20        225.12        238.49         2.36 o                         
   0   2  20        155.34        140.09         1.70 o                         
   1   2  20          1.95          2.27         0.64 o                         
   2   2  20          0.53          1.21         0.57 o                         
   3   2  20        310.18        298.86         2.74 o                         
   4   2  20        103.02         91.39         1.90 o                         
   5   2  20         20.34         19.85         2.60 o                         
   6   2  20         58.27         62.36         2.71 o                         
   7   2  20          4.51          5.71         1.74 o                         
  -9   3  20         44.91         52.67         1.95 o                         
  -8   3  20         63.87         55.53         1.21 o                         
  -7   3  20         31.42         29.77         1.03 o                         
  -6   3  20        105.36        105.10         1.39 o                         
  -5   3  20          6.59          5.71         0.66 o                         
  -4   3  20        371.57        367.11         2.86 o                         
  -3   3  20          0.48          0.86         0.39 o                         
  -2   3  20          0.46          1.38         0.36 o                         
  -1   3  20         26.85         26.40         1.48 o                         
   0   3  20         88.47         88.96         2.59 o                         
   1   3  20         37.10         33.71         1.03 o                         
   2   3  20          1.88          1.42         0.88 o                         
   3   3  20          3.53          2.47         0.66 o                         
   4   3  20          8.73          7.32         0.89 o                         
   5   3  20        102.79         99.29         3.23 o                         
   6   3  20          2.72          3.40         1.88 o                         
   7   3  20         41.14         38.31         2.85 o                         
  -8   4  20          3.23          4.31         0.95 o                         
  -7   4  20         14.60         15.28         2.22 o                         
  -6   4  20          2.74          1.61         0.69 o                         
  -5   4  20          7.65          8.81         0.76 o                         
  -4   4  20         76.37         89.51         1.26 o                         
  -3   4  20          0.65          0.79         0.41 o                         
  -2   4  20        119.10        108.18         1.81 o                         
  -1   4  20         11.73         12.75         1.07 o                         
   0   4  20          9.77          9.56         0.99 o                         
   1   4  20         14.57         12.30         1.05 o                         
   2   4  20          2.79          2.11         0.84 o                         
   3   4  20         26.98         32.15         1.50 o                         
   4   4  20         27.51         25.87         1.21 o                         
   5   4  20          2.02          2.13         0.78 o                         
   6   4  20          1.24          0.68         0.78 o                         
  -8   5  20          1.79          0.20         0.91 o                         
  -7   5  20          1.63          0.91         0.75 o                         
  -6   5  20          0.06          0.02         0.52 o                         
  -5   5  20        167.22        188.33         2.03 o                         
  -4   5  20         36.49         35.87         1.20 o                         
  -3   5  20          0.08         -0.29         0.80 o                         
  -2   5  20         20.48         19.80         1.39 o                         
  -1   5  20         33.68         39.29         1.39 o                         
   0   5  20        111.74        119.81         2.31 o                         
   1   5  20         27.98         31.56         1.32 o                         
   2   5  20         17.86         16.80         1.19 o                         
   3   5  20          1.86          0.72         0.87 o                         
   4   5  20         13.04         13.09         1.47 o                         
   5   5  20          7.14          6.11         1.26 o                         
   6   5  20          2.35          0.27         0.94 o                         
  -7   6  20          1.26          1.78         0.88 o                         
  -6   6  20          3.85          3.77         0.83 o                         
  -5   6  20         81.17         75.72         1.96 o                         
  -4   6  20         11.71         10.17         2.69 o                         
  -3   6  20          1.00          1.20         0.84 o                         
  -2   6  20         10.98         13.28         1.36 o                         
  -1   6  20        203.39        229.33         2.84 o                         
   0   6  20         15.95         21.26         1.39 o                         
   1   6  20        100.64        107.62         2.14 o                         
   2   6  20         48.88         50.15         2.68 o                         
   3   6  20          0.98          0.28         0.92 o                         
   4   6  20         98.16        114.45         2.26 o                         
   5   6  20          0.18          0.24         0.90 o                         
  -5   7  20         66.37         61.35         2.40 o                         
  -4   7  20          1.77          1.82         0.97 o                         
  -3   7  20          1.94          3.26         1.01 o                         
  -2   7  20          0.96          1.70         0.94 o                         
  -1   7  20          1.94          1.38         1.03 o                         
   0   7  20         64.71         74.66         2.19 o                         
   1   7  20        114.84        111.94         2.66 o                         
   2   7  20          0.50          0.49         0.99 o                         
   3   7  20        243.82        266.00         3.84 o                         
  -2   8  20        137.60        138.55         2.66 o                         
  -1   8  20          2.16          1.60         1.10 o                         
   0   8  20          0.01          1.43         1.35 o                         
  -9   1  21         72.93         75.49         2.53 o                         
  -8   1  21         99.93        109.65         2.38 o                         
  -7   1  21          1.68          1.14         0.50 o                         
  -6   1  21         18.61         21.82         0.84 o                         
  -5   1  21         50.40         49.48         0.99 o                         
  -4   1  21          0.97          0.83         0.44 o                         
  -3   1  21         26.42         24.00         0.71 o                         
  -2   1  21         10.59         10.66         0.76 o                         
  -1   1  21         18.92         19.63         0.54 o                         
   0   1  21       1112.18       1080.52         8.30 o                         
   1   1  21         87.22         86.59         1.65 o                         
   2   1  21        197.47        200.60         3.92 o                         
   3   1  21         10.01          9.69         1.51 o                         
   4   1  21          0.13          1.08         1.48 o                         
   5   1  21         56.10         54.90         2.50 o                         
   6   1  21          0.02          0.05         1.11 o                         
   7   1  21         25.23         27.52         2.39 o                         
  -9   2  21         72.86         81.60         2.27 o                         
  -8   2  21        171.72        169.38         3.12 o                         
  -7   2  21         19.95         16.81         0.93 o                         
  -6   2  21          1.89          2.75         0.51 o                         
  -5   2  21        151.48        161.66         1.53 o                         
  -4   2  21          0.77          1.22         0.49 o                         
  -3   2  21         23.34         23.30         1.00 o                         
  -2   2  21          3.06          4.19         0.47 o                         
  -1   2  21          3.93          5.25         0.67 o                         
   0   2  21        346.16        343.79         3.00 o                         
   1   2  21        142.74        149.76         1.82 o                         
   2   2  21         40.37         38.79         0.90 o                         
   3   2  21          1.89          3.53         1.42 o                         
   4   2  21        132.47        129.82         2.98 o                         
   5   2  21         28.72         30.25         2.32 o                         
   6   2  21         16.11         14.43         2.37 o                         
   7   2  21          3.77          4.03         2.01 o                         
  -8   3  21         27.61         35.03         2.56 o                         
  -7   3  21         52.54         53.11         1.35 o                         
  -6   3  21         95.58         99.43         1.36 o                         
  -5   3  21         10.78         12.72         0.69 o                         
  -4   3  21         26.67         27.76         0.87 o                         
  -3   3  21         16.30         17.52         0.87 o                         
  -2   3  21        242.05        226.98         2.68 o                         
  -1   3  21          4.10          3.58         0.76 o                         
   0   3  21         96.93         91.85         1.44 o                         
   1   3  21         73.16         75.44         1.36 o                         
   2   3  21         76.39         74.01         1.37 o                         
   3   3  21         22.24         21.20         1.05 o                         
   4   3  21          0.13          0.72         1.08 o                         
   5   3  21         88.44         76.10         2.83 o                         
   6   3  21          0.01         -0.60         1.70 o                         
  -8   4  21         72.46         73.66         1.51 o                         
  -7   4  21        121.03        116.39         2.07 o                         
  -6   4  21          1.16          1.12         0.57 o                         
  -5   4  21        115.83        108.11         1.75 o                         
  -4   4  21        266.99        266.30         3.10 o                         
  -3   4  21        130.21        136.98         2.27 o                         
  -2   4  21         25.65         29.52         1.17 o                         
  -1   4  21        189.41        183.33         2.48 o                         
   0   4  21         12.05         15.29         1.01 o                         
   1   4  21         19.00         22.32         1.22 o                         
   2   4  21          3.75          4.12         0.80 o                         
   3   4  21        134.01        137.58         2.14 o                         
   4   4  21         17.05         16.70         1.14 o                         
   5   4  21         33.45         29.95         1.68 o                         
   6   4  21          0.85          2.01         2.27 o                         
  -7   5  21         58.32         58.37         2.02 o                         
  -6   5  21         13.04          9.98         1.10 o                         
  -5   5  21        235.81        263.35         3.08 o                         
  -4   5  21         27.89         34.72         1.34 o                         
  -3   5  21         24.05         25.43         2.73 o                         
  -2   5  21         43.22         45.96         1.43 o                         
  -1   5  21        104.78        110.17         2.21 o                         
   0   5  21          0.82          0.60         0.82 o                         
   1   5  21        158.15        162.11         2.43 o                         
   2   5  21         63.27         64.22         1.79 o                         
   3   5  21          4.83          4.81         1.23 o                         
   4   5  21         41.68         42.95         1.63 o                         
   5   5  21         51.17         54.72         1.94 o                         
  -6   6  21          1.98          3.23         0.94 o                         
  -5   6  21         31.02         36.91         1.42 o                         
  -4   6  21        579.03        574.45         5.61 o                         
  -3   6  21        272.21        274.52         4.33 o                         
  -2   6  21         89.64         99.97         2.47 o                         
  -1   6  21         74.27         81.99         1.89 o                         
   0   6  21         72.53         68.59         1.84 o                         
   1   6  21         65.36         68.64         1.88 o                         
   2   6  21          7.57          5.76         1.21 o                         
   3   6  21         14.87         15.28         1.70 o                         
   4   6  21         72.79         81.43         2.18 o                         
  -4   7  21        163.60        156.07         2.73 o                         
  -3   7  21         24.97         22.06         2.08 o                         
  -2   7  21         87.86         94.73         2.24 o                         
  -1   7  21         69.95         71.38         2.26 o                         
   0   7  21          3.34          5.10         1.19 o                         
   1   7  21         98.40         93.01         2.26 o                         
   2   7  21          0.10         -0.09         1.06 o                         
  -9   0  22          5.47          3.18         3.05 o                         
  -8   0  22          4.24          4.33         2.23 o                         
  -7   0  22        347.78        365.98         4.13 o                         
  -6   0  22         47.58         37.99         1.81 o                         
  -5   0  22         17.85         16.54         1.63 o                         
  -4   0  22          7.09          5.05         0.85 o                         
  -3   0  22        344.10        358.34         3.74 o                         
  -2   0  22          0.22          0.37         0.43 o                         
  -1   0  22          4.10          3.56         0.56 o                         
   0   0  22         44.53         45.65         3.27 o                         
   1   0  22       1054.49       1056.67        15.89 o                         
   2   0  22        197.90        182.33         6.43 o                         
   3   0  22        248.16        246.17         9.95 o                         
   4   0  22        255.19        246.05         5.84 o                         
   5   0  22         18.54         22.18         2.78 o                         
   6   0  22         10.80          7.14         2.86 o                         
  -9   1  22         33.88         38.51         1.83 o                         
  -8   1  22        471.40        495.10         7.06 o                         
  -7   1  22         52.32         52.65         1.01 o                         
  -6   1  22         21.41         21.83         0.85 o                         
  -5   1  22        343.28        326.87         2.42 o                         
  -4   1  22        424.96        408.51         2.89 o                         
  -3   1  22         47.48         44.10         0.87 o                         
  -2   1  22         14.85         14.85         0.56 o                         
  -1   1  22          0.82          0.81         0.50 o                         
   0   1  22       1158.10       1160.90        12.20 o                         
   1   1  22         40.80         49.36         2.56 o                         
   2   1  22        314.11        306.45         4.79 o                         
   3   1  22         49.71         51.29         2.37 o                         
   4   1  22        130.40        124.91         3.55 o                         
   5   1  22         85.20         80.34         2.67 o                         
   6   1  22         60.37         63.34         2.73 o                         
  -8   2  22          1.88          1.80         1.08 o                         
  -7   2  22        248.46        254.22         2.56 o                         
  -6   2  22         49.62         54.63         0.94 o                         
  -5   2  22         32.25         36.40         0.99 o                         
  -4   2  22         12.56          9.45         0.66 o                         
  -3   2  22         66.05         68.31         1.42 o                         
  -2   2  22         50.59         55.34         1.24 o                         
  -1   2  22        151.72        142.94         1.77 o                         
   0   2  22         16.12         18.06         0.90 o                         
   1   2  22        724.74        710.19         5.55 o                         
   2   2  22         44.79         47.79         2.60 o                         
   3   2  22         36.87         34.49         2.46 o                         
   4   2  22          2.54          3.16         1.78 o                         
   5   2  22          1.18          1.20         1.37 o                         
   6   2  22          3.98          6.65         1.95 o                         
  -8   3  22        268.97        289.55         3.87 o                         
  -7   3  22         61.75         65.17         1.38 o                         
  -6   3  22          0.02          0.23         0.51 o                         
  -5   3  22          1.20          2.23         0.61 o                         
  -4   3  22        218.81        220.71         2.51 o                         
  -3   3  22        119.78        112.77         1.72 o                         
  -2   3  22          8.65          9.56         0.84 o                         
  -1   3  22         84.53         86.41         1.45 o                         
   0   3  22         94.83         96.68         1.74 o                         
   1   3  22         55.79         62.84         1.40 o                         
   2   3  22         10.39         13.44         0.96 o                         
   3   3  22         14.04         15.76         1.71 o                         
   4   3  22         33.97         38.65         3.09 o                         
   5   3  22          2.29          1.88         1.59 o                         
   6   3  22         29.29         33.91         2.65 o                         
  -7   4  22         44.07         48.97         1.43 o                         
  -6   4  22          1.10          0.60         0.53 o                         
  -5   4  22         14.34         11.35         1.50 o                         
  -4   4  22         29.43         31.07         3.10 o                         
  -3   4  22          7.28          6.54         0.96 o                         
  -2   4  22         16.00         13.94         1.23 o                         
  -1   4  22         26.57         26.85         1.83 o                         
   0   4  22         74.51         77.72         2.06 o                         
   1   4  22        249.56        257.37         3.02 o                         
   2   4  22         83.09         79.85         1.65 o                         
   3   4  22          1.40          0.96         0.74 o                         
   4   4  22         19.99         16.89         2.05 o                         
   5   4  22        153.65        167.40         3.43 o                         
  -6   5  22         14.07         14.15         1.89 o                         
  -5   5  22          2.63          3.32         0.94 o                         
  -4   5  22          1.07          0.58         0.84 o                         
  -3   5  22          4.91          2.87         0.93 o                         
  -2   5  22          5.18          6.97         1.03 o                         
  -1   5  22          0.00          0.47         0.94 o                         
   0   5  22          2.88          2.37         1.21 o                         
   1   5  22         17.41         21.71         1.88 o                         
   2   5  22          0.44          1.34         0.83 o                         
   3   5  22          7.90         11.46         1.32 o                         
   4   5  22         45.08         52.55         2.02 o                         
  -5   6  22          7.25          4.68         1.15 o                         
  -4   6  22          6.44          5.55         1.26 o                         
  -3   6  22          0.00          0.50         0.89 o                         
  -2   6  22         30.76         33.16         2.05 o                         
  -1   6  22          1.04          0.19         0.92 o                         
   0   6  22         16.89         18.03         1.32 o                         
   1   6  22         66.53         71.11         2.36 o                         
   2   6  22          6.62          6.48         1.22 o                         
   3   6  22          7.30          5.20         1.41 o                         
  -2   7  22         56.04         59.10         1.95 o                         
  -1   7  22         24.00         25.92         3.19 o                         
  -8   1  23         13.97          9.45         2.62 o                         
  -7   1  23          9.64         11.24         1.61 o                         
  -6   1  23          7.60          8.97         1.25 o                         
  -5   1  23          0.77          1.64         0.55 o                         
  -4   1  23        171.61        163.96         1.53 o                         
  -3   1  23         35.98         34.94         1.07 o                         
  -2   1  23        124.67        132.18         2.14 o                         
  -1   1  23        134.41        137.05         1.68 o                         
   0   1  23          0.01          2.10         1.76 o                         
   1   1  23        223.40        230.99         3.96 o                         
   2   1  23          0.21          1.64         1.36 o                         
   3   1  23         13.23         11.82         1.88 o                         
   4   1  23          4.19          3.46         1.53 o                         
   5   1  23         15.51         15.88         1.94 o                         
   6   1  23         33.17         31.22         2.25 o                         
  -8   2  23        341.81        381.20         4.39 o                         
  -7   2  23          8.17          7.82         1.14 o                         
  -6   2  23          4.88          3.68         0.61 o                         
  -5   2  23        297.28        292.25         2.24 o                         
  -4   2  23          2.44          1.56         0.68 o                         
  -3   2  23        103.94        106.51         1.62 o                         
  -2   2  23         15.59         16.17         0.95 o                         
  -1   2  23          3.36          1.36         0.77 o                         
   0   2  23         13.65         14.27         1.18 o                         
   1   2  23        173.73        182.32         4.15 o                         
   2   2  23          1.90          2.44         1.55 o                         
   3   2  23         74.27         75.39         2.64 o                         
   4   2  23          9.10          7.44         1.72 o                         
   5   2  23         22.55         24.50         2.57 o                         
  -7   3  23         48.31         48.95         1.20 o                         
  -6   3  23         88.26         92.75         1.23 o                         
  -5   3  23          1.54          0.48         0.64 o                         
  -4   3  23        509.42        543.25         5.77 o                         
  -3   3  23          3.35          5.18         0.99 o                         
  -2   3  23         98.02         95.42         2.03 o                         
  -1   3  23          9.94          9.01         1.04 o                         
   0   3  23         23.55         25.27         1.46 o                         
   1   3  23        125.13        133.61         2.23 o                         
   2   3  23         10.39         11.49         1.59 o                         
   3   3  23         27.41         29.04         1.89 o                         
   4   3  23          1.65          1.89         1.61 o                         
   5   3  23         50.77         58.02         2.98 o                         
  -6   4  23         17.64         11.19         1.57 o                         
  -5   4  23        113.27        118.32         2.24 o                         
  -4   4  23         48.62         50.35         1.60 o                         
  -3   4  23         19.87         22.46         1.32 o                         
  -2   4  23        118.66        117.71         2.04 o                         
  -1   4  23         24.70         21.38         1.20 o                         
   0   4  23        467.77        515.27         4.73 o                         
   1   4  23          0.27          0.69         0.75 o                         
   2   4  23        123.11        133.18         2.16 o                         
   3   4  23         27.82         29.46         2.08 o                         
   4   4  23         64.37         65.22         2.47 o                         
  -5   5  23          0.04          1.40         0.86 o                         
  -4   5  23         31.75         36.32         1.51 o                         
  -3   5  23        142.81        152.87         2.40 o                         
  -2   5  23         11.58         12.14         1.28 o                         
  -1   5  23          2.55          1.92         0.92 o                         
   0   5  23          0.07          0.22         0.80 o                         
   1   5  23        195.00        215.07         2.91 o                         
   2   5  23         39.31         38.10         1.42 o                         
   3   5  23          5.14          5.76         1.43 o                         
  -3   6  23          0.03          0.62         1.09 o                         
  -2   6  23         28.05         31.35         1.75 o                         
  -1   6  23         84.38         84.53         2.18 o                         
   0   6  23         30.18         35.17         1.80 o                         
   1   6  23          0.49          0.17         1.11 o                         
  -7   0  24        369.66        352.53        23.75 o                         
  -6   0  24         19.86         12.67         2.80 o                         
  -5   0  24          2.02          2.21         0.98 o                         
  -4   0  24        167.60        185.02         2.51 o                         
  -3   0  24        131.36        128.28         4.03 o                         
  -2   0  24          8.14          7.67         1.77 o                         
  -1   0  24         85.49         75.12         3.64 o                         
   0   0  24          0.87          1.76         1.75 o                         
   1   0  24         38.39         42.81         3.61 o                         
   2   0  24          0.28          0.30         1.70 o                         
   3   0  24          0.27          0.43         1.75 o                         
   4   0  24         18.64         17.12         3.42 o                         
   5   0  24        190.51        196.75         5.91 o                         
  -7   1  24          3.05          1.50         0.73 o                         
  -6   1  24        114.55        109.20         1.48 o                         
  -5   1  24        105.05        110.89         1.39 o                         
  -4   1  24         10.95         11.42         0.85 o                         
  -3   1  24         36.47         33.69         0.91 o                         
  -2   1  24        134.59        127.94         3.02 o                         
  -1   1  24         22.03         22.79         1.62 o                         
   0   1  24          0.34          1.12         1.29 o                         
   1   1  24        291.53        274.56         4.70 o                         
   2   1  24          0.15         -1.68         1.68 o                         
   3   1  24         47.54         48.84         3.30 o                         
   4   1  24         39.37         42.27         4.20 o                         
   5   1  24          1.01          0.99         1.49 o                         
  -7   2  24          1.59          2.22         0.78 o                         
  -6   2  24         74.75         69.83         1.15 o                         
  -5   2  24          9.37          5.07         0.96 o                         
  -4   2  24         83.73         77.59         1.86 o                         
  -3   2  24         40.55         42.26         1.23 o                         
  -2   2  24         11.37         14.57         0.88 o                         
  -1   2  24          5.00          4.44         1.72 o                         
   0   2  24         24.11         21.73         2.01 o                         
   1   2  24          9.22          8.35         1.84 o                         
   2   2  24        104.20         97.28         3.16 o                         
   3   2  24          2.53          2.51         1.54 o                         
   4   2  24         79.72         85.14         3.99 o                         
  -6   3  24         17.65         18.89         1.96 o                         
  -5   3  24         15.64         10.89         0.94 o                         
  -4   3  24          5.90          9.64         1.07 o                         
  -3   3  24         13.95         19.65         1.08 o                         
  -2   3  24         13.03         12.57         0.95 o                         
  -1   3  24         49.77         51.84         1.68 o                         
   0   3  24         56.03         59.59         2.10 o                         
   1   3  24        147.79        139.59         3.10 o                         
   2   3  24          0.18          1.06         1.29 o                         
   3   3  24         12.76          9.72         1.92 o                         
   4   3  24         18.60         15.27         2.27 o                         
  -5   4  24          0.31         -0.04         0.77 o                         
  -4   4  24          7.36          7.97         1.03 o                         
  -3   4  24        161.58        163.39         2.50 o                         
  -2   4  24         59.26         61.18         1.62 o                         
  -1   4  24        124.36        127.27         2.18 o                         
   0   4  24         26.51         30.49         1.69 o                         
   1   4  24         51.41         54.32         2.15 o                         
   2   4  24          4.19          3.92         1.63 o                         
   3   4  24          5.52          4.42         1.57 o                         
  -4   5  24         61.96         70.35         1.87 o                         
  -3   5  24         11.36          8.89         1.16 o                         
  -2   5  24         94.32         95.65         2.11 o                         
  -1   5  24          1.21          2.33         1.02 o                         
   0   5  24          3.48          1.31         0.95 o                         
   1   5  24          4.11          4.01         0.97 o                         
   2   5  24          0.34         -0.78         0.83 o                         
  -6   1  25          0.17          0.36         0.56 o                         
  -5   1  25         10.69         15.68         0.99 o                         
  -4   1  25         68.76         60.79         1.27 o                         
  -3   1  25          0.42         -0.95         1.44 o                         
  -2   1  25          2.72          3.82         1.24 o                         
  -1   1  25         10.70          9.32         1.61 o                         
   0   1  25         29.67         25.04         1.88 o                         
   1   1  25         16.98         20.61         3.36 o                         
   2   1  25         18.18         17.46         2.11 o                         
   3   1  25         13.38         15.12         1.97 o                         
   4   1  25          0.63          0.79         1.48 o                         
  -6   2  25         39.14         42.62         1.27 o                         
  -5   2  25         49.86         49.83         1.20 o                         
  -4   2  25          1.75          1.19         0.70 o                         
  -3   2  25          6.08          5.69         1.03 o                         
  -2   2  25         32.82         39.20         2.03 o                         
  -1   2  25          0.02          0.51         1.10 o                         
   0   2  25         53.95         57.76         2.49 o                         
   1   2  25         53.88         61.88         2.64 o                         
   2   2  25         50.07         47.59         2.54 o                         
   3   2  25          0.73         -0.19         1.33 o                         
  -5   3  25          0.23         -0.01         0.67 o                         
  -4   3  25         91.26         94.25         1.91 o                         
  -3   3  25         90.93         92.16         1.78 o                         
  -2   3  25         17.63         17.62         1.23 o                         
  -1   3  25         13.38         11.96         1.46 o                         
   0   3  25          9.78          8.71         1.63 o                         
   1   3  25        324.78        328.68         4.79 o                         
   2   3  25          9.24          8.14         2.45 o                         
   3   3  25        135.76        132.53         3.68 o                         
  -4   4  25          0.51          0.82         0.91 o                         
  -3   4  25         25.05         21.90         1.46 o                         
  -2   4  25         57.85         56.87         1.74 o                         
  -1   4  25          2.16          1.57         0.92 o                         
   0   4  25         16.56         16.53         1.83 o                         
   1   4  25         18.20         14.60         1.94 o                         
   2   4  25        223.23        212.63         4.46 o                         
  -5   0  26         13.63         14.50         3.49 o                         
  -4   0  26        245.00        261.24         6.02 o                         
  -3   0  26         87.63         77.03         3.18 o                         
  -2   0  26         66.94         64.93         5.52 o                         
  -1   0  26          6.74          5.41         2.01 o                         
   0   0  26         12.22         14.05         2.46 o                         
   1   0  26         11.17         10.43         2.95 o                         
   2   0  26          4.33          4.56         2.37 o                         
   3   0  26          8.55          6.69         2.56 o                         
  -5   1  26          5.13          5.94         1.32 o                         
  -4   1  26          6.30          5.79         1.32 o                         
  -3   1  26        400.59        422.56         5.40 o                         
  -2   1  26         31.91         36.37         2.29 o                         
  -1   1  26         24.82         23.27         2.17 o                         
   0   1  26          7.80          8.63         1.81 o                         
   1   1  26        143.02        150.73         3.82 o                         
   2   1  26        115.40        114.73         3.56 o                         
  -5   2  26         11.82          8.68         1.45 o                         
  -4   2  26         92.73         91.21         1.79 o                         
  -3   2  26         65.37         62.93         2.13 o                         
  -2   2  26         28.64         34.18         1.90 o                         
  -1   2  26         24.12         28.31         2.10 o                         
   0   2  26          0.19          0.78         1.59 o                         
   1   2  26        452.76        465.05         9.13 o                         
   2   2  26          0.33          0.91         1.53 o                         
  -4   3  26         17.05         19.30         1.70 o                         
  -3   3  26          0.13          0.60         0.80 o                         
  -2   3  26         94.53        101.00         2.62 o                         
  -1   3  26         44.32         48.42         2.31 o                         
   0   3  26         60.87         54.70         2.24 o                         
   1   3  26          5.11          3.78         1.90 o                         
  -3   1  27          2.96          2.57         1.31 o                         
  -2   1  27         43.99         48.14         2.18 o                         
  -1   1  27         24.76         26.61         2.13 o                         
   0   1  27          0.52         -0.56         1.30 o                         
   1   1  27          0.00          0.97         1.47 o                         
  -2   2  27         15.11         15.78         2.05 o                         
  -1   2  27         11.39         11.96         1.75 o                         
   0   2  27          0.12          1.21         1.42 o                         
                                                                                
