# Supplementary material for: Crystal structures of four isomeric hydrogen-bonded co-crystals of 6-methyl­quinoline with 2-chloro-4-nitro­benzoic acid, 2-chloro-5-nitro­benzoic acid, 3-chloro-2-nitro­benzoic acid and 4-chloro-2-nitro­benzoic acid
Source: Acta Crystallogr E Crystallogr Commun. 2020 Oct 6;76(Pt 11):1701–7. doi: 10.1107/S2056989020013134 (PMC7643240; doi:10.1107/S2056989020013134)
Supplement: Supplementary file 3 [file e-76-01701-IIsup3.hkl]

data_II                                                                         
_shelx_title ' 10121011'                                                        
_shelx_refln_list_code          4                                               
_shelx_F_calc_maximum      143.51                                               
_exptl_crystal_F_000       356.00                                               
_reflns_d_resolution_high  0.7110                                               
                                                                                
loop_                                                                           
 _space_group_symop_operation_xyz                                               
 'x, y, z'                                                                      
 '-x, -y, -z'                                                                   
                                                                                
_cell_length_a     6.8693                                                       
_cell_length_b     7.6482                                                       
_cell_length_c    15.1195                                                       
_cell_angle_alpha  78.218                                                       
_cell_angle_beta   81.192                                                       
_cell_angle_gamma  77.754                                                       
                                                                                
_shelx_F_squared_multiplier     1.000                                           
                                                                                
loop_                                                                           
 _refln_index_h                                                                 
 _refln_index_k                                                                 
 _refln_index_l                                                                 
 _refln_F_squared_calc                                                          
 _refln_F_squared_meas                                                          
 _refln_F_squared_sigma                                                         
 _refln_observed_status                                                         
   1   0   0        249.08        263.85         1.48 o                         
   2   0   0      18327.46      18718.01       455.68 o                         
   3   0   0        258.85        261.86         2.71 o                         
   4   0   0         27.08         23.62         0.51 o                         
   5   0   0          8.85          9.07         0.31 o                         
   6   0   0          0.17          0.08         0.18 o                         
   7   0   0          1.55          2.33         0.31 o                         
   8   0   0         13.80         11.53         0.43 o                         
   9   0   0         18.37         19.14         1.17 o                         
  -9   1   0         22.28         18.42         1.89 o                         
  -8   1   0         22.83         24.21         0.57 o                         
  -7   1   0        128.66        124.86         2.07 o                         
  -6   1   0         28.89         31.31         0.67 o                         
  -5   1   0        203.82        208.56         2.84 o                         
  -4   1   0       1091.97       1122.46        14.73 o                         
  -3   1   0          5.20          9.82         0.25 o                         
  -2   1   0        765.67        771.13         7.03 o                         
  -1   1   0          0.13          0.89         0.25 o                         
   1   1   0        131.68         39.29        49.41 o                         
   2   1   0       8738.92       9223.62       289.77 o                         
   3   1   0         17.76         22.35         0.24 o                         
   4   1   0        372.49        404.04         4.83 o                         
   5   1   0         59.61         55.04         0.92 o                         
   6   1   0        625.96        655.96        13.21 o                         
   7   1   0          2.27          2.85         0.24 o                         
   8   1   0        190.40        201.47         7.22 o                         
   9   1   0         12.19         14.12         1.06 o                         
  -8   2   0          2.46          2.98         0.50 o                         
  -7   2   0         88.26         87.40         1.56 o                         
  -6   2   0         15.26         14.62         0.46 o                         
  -5   2   0          6.17          7.59         0.35 o                         
  -4   2   0        243.83        232.37         3.01 o                         
  -3   2   0         43.35         39.55         0.49 o                         
  -2   2   0         11.03         10.34         0.49 o                         
  -1   2   0        129.49        134.69         0.94 o                         
   0   2   0        108.54        110.84         1.29 o                         
   1   2   0        120.23        114.35         1.09 o                         
   2   2   0       1602.20       1529.81        75.98 o                         
   3   2   0         87.71         81.76         0.80 o                         
   4   2   0        162.79        136.41         2.86 o                         
   5   2   0         66.24         61.96         1.54 o                         
   6   2   0         14.37         15.47         0.41 o                         
   7   2   0          8.79         10.06         0.84 o                         
   8   2   0          6.94          5.48         0.75 o                         
   9   2   0          3.17          3.06         0.79 o                         
  -8   3   0         22.97         20.56         0.70 o                         
  -7   3   0         27.13         29.61         0.88 o                         
  -6   3   0         22.82         21.58         0.60 o                         
  -5   3   0         79.14         78.57         0.93 o                         
  -4   3   0          8.63         12.40         0.48 o                         
  -3   3   0        494.57        504.77         3.84 o                         
  -2   3   0        443.34        484.36         3.48 o                         
  -1   3   0       2045.27       2348.75        18.86 o                         
   0   3   0        241.36        237.07         1.61 o                         
   1   3   0         23.83         35.88         0.34 o                         
   2   3   0        295.17        291.32         3.66 o                         
   3   3   0          0.85          0.60         0.29 o                         
   4   3   0        154.57        146.00         1.65 o                         
   5   3   0        160.73        157.70         1.95 o                         
   6   3   0          0.19          0.04         0.37 o                         
   7   3   0          9.19          8.87         1.14 o                         
   8   3   0          0.66          0.78         0.62 o                         
   9   3   0          7.38         10.04         1.20 o                         
  -7   4   0         12.95         13.29         0.86 o                         
  -6   4   0          0.89          0.94         0.40 o                         
  -5   4   0         44.35         43.27         0.75 o                         
  -4   4   0        244.04        246.15         2.22 o                         
  -3   4   0        113.17        106.93         1.02 o                         
  -2   4   0         85.88         85.63         0.84 o                         
  -1   4   0          2.20          2.22         0.62 o                         
   0   4   0         61.66         53.66         0.51 o                         
   1   4   0       1294.13       1485.87        12.92 o                         
   2   4   0          1.15          1.67         0.19 o                         
   3   4   0        316.56        362.39         3.17 o                         
   4   4   0         34.81         27.76         1.42 o                         
   5   4   0         43.59         45.89         1.05 o                         
   6   4   0          0.01         -0.01         0.37 o                         
   7   4   0          7.86         11.93         0.95 o                         
   8   4   0          0.07         -0.32         0.95 o                         
   9   4   0          0.22          0.40         0.82 o                         
  -7   5   0         24.06         25.73         1.26 o                         
  -6   5   0         31.79         29.13         1.22 o                         
  -5   5   0          0.20          0.26         0.55 o                         
  -4   5   0        410.35        402.52         5.32 o                         
  -3   5   0        403.72        389.17         3.25 o                         
  -2   5   0          9.71          9.28         0.41 o                         
  -1   5   0        115.24         95.08         0.90 o                         
   0   5   0        181.81        172.26         1.34 o                         
   1   5   0        261.63        268.30         1.94 o                         
   2   5   0          6.55          6.99         0.26 o                         
   3   5   0          0.35          0.19         0.11 o                         
   4   5   0          3.59          3.53         0.14 o                         
   5   5   0        113.02        110.52         2.39 o                         
   6   5   0        119.57        124.01         1.90 o                         
   7   5   0         12.85         14.96         1.10 o                         
   8   5   0         38.86         39.07         1.36 o                         
   9   5   0         84.06         84.49         2.07 o                         
  -6   6   0          5.83          5.39         0.72 o                         
  -5   6   0        107.64        103.10         2.18 o                         
  -4   6   0         21.57         19.96         0.87 o                         
  -3   6   0        186.15        169.81         1.92 o                         
  -2   6   0        592.98        528.20         4.35 o                         
  -1   6   0        783.37        762.61         6.18 o                         
   0   6   0         45.66         37.24         0.65 o                         
   1   6   0        750.22        744.03         6.14 o                         
   2   6   0        947.70        920.43        10.44 o                         
   3   6   0         34.21         36.87         1.15 o                         
   4   6   0        480.89        483.27         3.19 o                         
   5   6   0        251.90        252.56         4.83 o                         
   6   6   0          2.74          3.26         0.66 o                         
   7   6   0          3.44          2.64         0.87 o                         
   8   6   0          4.60          4.03         0.87 o                         
  -5   7   0          4.99          4.46         0.86 o                         
  -4   7   0          9.48         10.36         0.72 o                         
  -3   7   0        242.70        228.67         2.36 o                         
  -2   7   0         37.22         42.56         1.16 o                         
  -1   7   0        271.37        247.28         2.81 o                         
   0   7   0         86.13        102.35         1.22 o                         
   1   7   0          2.27          2.26         0.34 o                         
   2   7   0        128.33        130.61         1.31 o                         
   3   7   0          0.04         -0.02         0.21 o                         
   4   7   0        324.70        320.03         2.47 o                         
   5   7   0          0.60          0.84         0.58 o                         
   6   7   0        113.66        112.81         2.06 o                         
   7   7   0         35.16         37.73         1.35 o                         
   8   7   0          2.56          3.46         1.08 o                         
  -4   8   0         25.79         27.85         1.48 o                         
  -3   8   0         41.30         40.84         1.49 o                         
  -2   8   0          0.43          0.32         0.53 o                         
  -1   8   0          3.99          4.80         0.52 o                         
   0   8   0          4.25          5.37         0.52 o                         
   1   8   0        125.51        115.38         2.28 o                         
   2   8   0         12.77         14.52         0.46 o                         
   3   8   0          1.06          0.86         0.29 o                         
   4   8   0          8.75          8.58         0.30 o                         
   5   8   0         24.10         25.57         0.99 o                         
   6   8   0          5.51          6.26         1.19 o                         
   7   8   0          4.10          4.04         1.08 o                         
  -3   9   0        144.10        141.99         3.09 o                         
  -2   9   0         41.56         44.39         1.46 o                         
  -1   9   0          6.27          5.99         0.64 o                         
   0   9   0          6.12         11.91         5.68 o                         
   1   9   0         76.19         75.64         1.44 o                         
   2   9   0         51.17         53.90         1.09 o                         
   3   9   0         14.99         13.84         0.53 o                         
   4   9   0         31.47         30.24         1.21 o                         
   5   9   0         40.22         43.12         1.17 o                         
   6   9   0          1.31          0.95         0.76 o                         
  -1  10   0         42.12         40.77         1.68 o                         
   0  10   0          0.67          0.28         0.44 o                         
   1  10   0         52.48         51.11         1.31 o                         
   2  10   0         43.17         40.36         0.96 o                         
   3  10   0         65.81         65.84         1.32 o                         
   4  10   0         39.55         39.35         1.48 o                         
  -4 -10   1         24.44         24.54         1.36 o                         
  -3 -10   1         52.18         49.28         1.26 o                         
  -2 -10   1         36.38         38.57         0.88 o                         
  -1 -10   1          5.89          8.29         1.43 o                         
   0 -10   1          3.39          2.05         1.14 o                         
  -6  -9   1         25.82         25.09         1.29 o                         
  -5  -9   1          0.00         -0.44         0.57 o                         
  -4  -9   1         15.33         14.85         1.04 o                         
  -3  -9   1         53.91         52.09         0.78 o                         
  -2  -9   1          0.36          0.46         0.37 o                         
  -1  -9   1         19.34         20.29         0.76 o                         
   0  -9   1         35.41         45.31         7.08 o                         
   1  -9   1         69.31         75.05         3.38 o                         
   2  -9   1         66.81         63.39         1.36 o                         
   3  -9   1         68.65         67.99         1.68 o                         
  -7  -8   1          1.35          0.64         0.73 o                         
  -6  -8   1         86.90         86.38         2.19 o                         
  -5  -8   1         14.40         14.14         0.77 o                         
  -4  -8   1          0.98          0.52         0.29 o                         
  -3  -8   1         28.46         26.59         0.68 o                         
  -2  -8   1         67.42         67.74         0.92 o                         
  -1  -8   1        175.28        172.85         3.96 o                         
   0  -8   1          0.22          0.28         0.40 o                         
   1  -8   1        150.12        147.45         9.70 o                         
   2  -8   1         27.89         30.62         0.90 o                         
   3  -8   1         26.26         27.45         0.96 o                         
   4  -8   1          2.57          1.03         0.75 o                         
  -8  -7   1         21.75         26.44         1.54 o                         
  -7  -7   1         64.54         63.38         1.68 o                         
  -6  -7   1         70.44         70.90         1.60 o                         
  -5  -7   1          0.01         -0.35         0.55 o                         
  -4  -7   1         60.79         57.37         0.66 o                         
  -3  -7   1          4.15          5.16         0.71 o                         
  -2  -7   1          9.79          9.14         0.78 o                         
  -1  -7   1        215.65        195.90         1.75 o                         
   0  -7   1         42.27         45.75         0.82 o                         
   1  -7   1         53.65         49.29         2.22 o                         
   2  -7   1         71.83         95.66        21.88 o                         
   3  -7   1         71.53         68.06         1.56 o                         
   4  -7   1          0.08         -0.07         0.39 o                         
   5  -7   1          0.86          0.31         0.66 o                         
  -8  -6   1          0.29          0.84         0.69 o                         
  -7  -6   1         21.03         23.70         2.34 o                         
  -6  -6   1         26.34         24.88         0.98 o                         
  -5  -6   1         68.80         67.06         1.52 o                         
  -4  -6   1          1.34          2.04         0.13 o                         
  -3  -6   1        550.13        557.44         6.25 o                         
  -2  -6   1        611.66        596.19         6.51 o                         
  -1  -6   1        183.65        176.23         1.54 o                         
   0  -6   1        834.65        802.19         6.22 o                         
   1  -6   1         20.65         16.48         0.55 o                         
   2  -6   1         62.63         68.93         0.90 o                         
   3  -6   1          3.13          2.31         0.47 o                         
   4  -6   1          0.61          2.01         0.52 o                         
   5  -6   1         63.50         61.37         1.19 o                         
   6  -6   1          0.79          1.20         0.62 o                         
  -8  -5   1          1.47          1.19         0.85 o                         
  -7  -5   1        192.70        201.24         3.53 o                         
  -6  -5   1         86.39         88.93         1.57 o                         
  -5  -5   1          7.65          6.68         0.59 o                         
  -4  -5   1         37.31         40.30         0.65 o                         
  -3  -5   1          0.21          0.09         0.14 o                         
  -2  -5   1         39.01         35.74         0.53 o                         
  -1  -5   1        538.46        520.80         4.99 o                         
   0  -5   1        320.23        305.05         2.45 o                         
   1  -5   1        114.22        119.91         1.13 o                         
   2  -5   1        731.98        709.59         5.51 o                         
   3  -5   1        425.22        418.71         3.61 o                         
   4  -5   1          6.12          4.34         0.49 o                         
   5  -5   1        332.14        328.29         9.47 o                         
   6  -5   1        204.94        200.57         7.65 o                         
   7  -5   1         51.51         49.99         1.26 o                         
  -9  -4   1          0.24          0.76         0.73 o                         
  -8  -4   1          0.53          1.07         0.77 o                         
  -7  -4   1         53.91         55.01         1.74 o                         
  -6  -4   1         24.18         22.51         0.83 o                         
  -5  -4   1        541.05        572.09         6.42 o                         
  -4  -4   1        134.87        131.03         4.19 o                         
  -3  -4   1         83.56         90.74         0.76 o                         
  -2  -4   1        604.27        616.57         8.46 o                         
  -1  -4   1       1212.87       1298.32        17.00 o                         
   0  -4   1         67.87         65.94         0.93 o                         
   1  -4   1        439.93        460.45         4.07 o                         
   2  -4   1        159.97        149.13         1.21 o                         
   3  -4   1        104.16        110.92         1.06 o                         
   4  -4   1         73.67         74.00         1.03 o                         
   5  -4   1          0.36          0.21         0.35 o                         
   6  -4   1         18.52         20.97         0.84 o                         
   7  -4   1         77.49         76.55         1.98 o                         
   8  -4   1         40.69         43.91         1.02 o                         
  -9  -3   1          3.84          5.15         0.91 o                         
  -8  -3   1          0.78          1.42         0.65 o                         
  -7  -3   1          3.41          5.46         0.80 o                         
  -6  -3   1         59.45         55.96         1.11 o                         
  -5  -3   1        224.23        209.90        13.99 o                         
  -4  -3   1         38.29         36.47         0.80 o                         
  -3  -3   1        426.99        217.85       112.46 o                         
  -2  -3   1          0.07          0.30         0.11 o                         
  -1  -3   1         14.16         15.19         0.34 o                         
   0  -3   1         60.47         64.93         0.53 o                         
   1  -3   1        407.89        450.62         3.14 o                         
   2  -3   1          6.16          5.05         0.32 o                         
   3  -3   1        613.75        676.58         5.06 o                         
   4  -3   1         55.62         51.80         0.71 o                         
   5  -3   1          1.22          1.11         0.34 o                         
   6  -3   1          0.20          0.11         0.29 o                         
   7  -3   1         58.48         61.40         1.57 o                         
   8  -3   1         28.81         28.28         0.88 o                         
  -9  -2   1          3.62          3.36         0.69 o                         
  -8  -2   1          0.19          0.41         0.55 o                         
  -7  -2   1         16.94         18.90         0.69 o                         
  -6  -2   1         57.68         58.94         0.95 o                         
  -5  -2   1          1.48          1.10         0.06 o                         
  -4  -2   1         42.93         50.63         0.29 o                         
  -3  -2   1        290.17        303.14         4.07 o                         
  -2  -2   1          7.65          8.28         0.12 o                         
  -1  -2   1        965.15       1041.81         7.95 o                         
   0  -2   1        982.38        982.28         6.69 o                         
   1  -2   1        208.26        190.44         1.22 o                         
   2  -2   1       1257.32       1282.70         9.44 o                         
   3  -2   1        169.92        156.01         1.37 o                         
   4  -2   1          2.46          3.93         0.28 o                         
   5  -2   1        147.54        156.53         3.31 o                         
   6  -2   1         27.37         26.04         0.58 o                         
   7  -2   1         71.15         77.39         1.39 o                         
   8  -2   1          0.16          0.07         0.32 o                         
  -9  -1   1         23.15         24.26         1.30 o                         
  -8  -1   1          1.80          2.14         0.88 o                         
  -7  -1   1         20.10         17.94         0.45 o                         
  -6  -1   1        177.09        194.34         3.52 o                         
  -5  -1   1         15.96         18.64         0.39 o                         
  -4  -1   1        270.40        321.82         4.56 o                         
  -3  -1   1        187.99        185.48         3.14 o                         
  -2  -1   1        252.82        260.66         3.14 o                         
  -1  -1   1       1067.83       1186.68        14.51 o                         
   0  -1   1        148.22        152.36         2.28 o                         
   1  -1   1         10.85         15.06         0.20 o                         
   2  -1   1        279.59        252.85         2.21 o                         
   3  -1   1         13.54         11.31         0.33 o                         
   4  -1   1         54.87         53.98         0.80 o                         
   5  -1   1          5.35          4.14         0.29 o                         
   6  -1   1         33.19         34.16         0.67 o                         
   7  -1   1          0.48          0.67         0.31 o                         
   8  -1   1         15.83         17.09         0.69 o                         
   9  -1   1          0.01          0.69         0.89 o                         
  -9   0   1         10.23         10.58         1.03 o                         
  -8   0   1          0.01          0.12         0.20 o                         
  -7   0   1          2.57          2.93         0.29 o                         
  -6   0   1         34.65         28.85         0.71 o                         
  -5   0   1        128.37        127.66         2.12 o                         
  -4   0   1       1032.10       1223.48        14.40 o                         
  -3   0   1         15.71         18.44         0.40 o                         
  -2   0   1      10103.65      10619.38       109.66 o                         
  -1   0   1        277.32        281.81         1.57 o                         
   1   0   1         14.25         13.96         0.67 o                         
   2   0   1      12256.27      12850.54       187.03 o                         
   3   0   1         15.55         12.84         0.30 o                         
   4   0   1        675.66        783.24        12.79 o                         
   5   0   1          0.48          0.41         0.19 o                         
   6   0   1         14.02         14.48         0.48 o                         
   7   0   1          1.40          1.75         0.26 o                         
   8   0   1         54.06         49.58         1.85 o                         
   9   0   1          4.97          5.01         0.90 o                         
  -9   1   1         11.79         14.26         1.13 o                         
  -8   1   1         34.39         35.68         1.27 o                         
  -7   1   1         13.15         10.63         0.39 o                         
  -6   1   1        102.38        106.29         1.62 o                         
  -5   1   1        307.46        291.01         4.05 o                         
  -4   1   1        231.99        240.80         4.22 o                         
  -3   1   1        172.29        163.28         1.50 o                         
  -2   1   1        646.62        632.49         5.59 o                         
  -1   1   1          0.08          0.76         0.11 o                         
   1   1   1        133.96        136.32         1.69 o                         
   2   1   1       6589.28       7326.77       132.94 o                         
   3   1   1         90.74         89.24         1.34 o                         
   4   1   1      11555.70      12971.80       175.55 o                         
   5   1   1         50.16         50.45         0.51 o                         
   6   1   1       1389.61       1472.99        19.73 o                         
   7   1   1         61.97         63.32         0.68 o                         
   8   1   1          2.95          3.76         0.82 o                         
   9   1   1          0.15          0.78         0.70 o                         
  -8   2   1          0.04          0.04         0.41 o                         
  -7   2   1         18.77         17.96         0.54 o                         
  -6   2   1          3.55          3.82         0.37 o                         
  -5   2   1        116.52        129.57         1.45 o                         
  -4   2   1        147.43        154.50         1.83 o                         
  -3   2   1        928.62       1022.09        10.52 o                         
  -2   2   1         14.79         13.46         0.44 o                         
  -1   2   1       1780.57       1860.49        14.03 o                         
   0   2   1       2553.40       2557.75        20.03 o                         
   1   2   1          7.07          8.92         0.79 o                         
   2   2   1         51.35         37.46         0.45 o                         
   3   2   1        590.50        577.02         4.56 o                         
   4   2   1          2.06          0.33         0.25 o                         
   5   2   1         29.34         30.03         0.65 o                         
   6   2   1        437.69        444.39        11.34 o                         
   7   2   1          8.68          7.26         0.46 o                         
   8   2   1        134.03        137.03         2.03 o                         
   9   2   1          1.29          1.51         0.65 o                         
  -8   3   1          6.75          6.73         0.64 o                         
  -7   3   1          7.10         10.49         0.60 o                         
  -6   3   1         18.86         16.89         0.57 o                         
  -5   3   1        492.81        510.92         6.68 o                         
  -4   3   1         60.23         55.55         0.80 o                         
  -3   3   1        708.39        770.16         5.79 o                         
  -2   3   1         28.45         38.86         0.59 o                         
  -1   3   1         52.78         32.91         0.67 o                         
   0   3   1       1685.16       1835.41        16.46 o                         
   1   3   1        342.03        336.35         2.54 o                         
   2   3   1        347.77        346.35         4.02 o                         
   3   3   1          0.85          0.78         0.23 o                         
   4   3   1         11.84         12.56         0.46 o                         
   5   3   1         17.85         17.62         0.62 o                         
   6   3   1         58.13         57.67         1.00 o                         
   7   3   1         11.71         10.36         0.60 o                         
   8   3   1          3.54          4.18         0.69 o                         
   9   3   1          6.79         10.82         1.23 o                         
  -7   4   1          1.02          0.73         0.56 o                         
  -6   4   1         34.89         34.46         0.88 o                         
  -5   4   1        116.62        112.28         2.28 o                         
  -4   4   1         27.98         26.56         0.57 o                         
  -3   4   1         10.97          7.98         0.46 o                         
  -2   4   1         59.00         63.17         0.66 o                         
  -1   4   1         47.36         61.42         1.61 o                         
   0   4   1         16.96         28.40         0.38 o                         
   1   4   1        684.72        717.43         5.47 o                         
   2   4   1        228.13        263.47         2.90 o                         
   3   4   1        903.80        989.84        14.04 o                         
   4   4   1        107.70        106.05         1.36 o                         
   5   4   1          1.40          1.40         0.51 o                         
   6   4   1          3.20          2.31         0.51 o                         
   7   4   1         35.51         38.67         1.39 o                         
   8   4   1          3.22          4.15         0.82 o                         
   9   4   1          0.32         -0.29         0.67 o                         
  -7   5   1          1.00          1.18         0.91 o                         
  -6   5   1         27.57         27.51         0.92 o                         
  -5   5   1         42.61         41.81         1.11 o                         
  -4   5   1         75.19         71.67         1.11 o                         
  -3   5   1         76.97         82.33         0.97 o                         
  -2   5   1         23.95         20.70         0.52 o                         
  -1   5   1        355.53        372.54         2.85 o                         
   0   5   1        458.21        422.90         3.12 o                         
   1   5   1        132.13        130.75         1.03 o                         
   2   5   1        308.44        304.47         3.35 o                         
   3   5   1        240.00        220.32         2.65 o                         
   4   5   1          0.17          0.12         0.11 o                         
   5   5   1         52.54         53.83         1.06 o                         
   6   5   1          1.55          2.13         0.57 o                         
   7   5   1         50.56         47.61         1.27 o                         
   8   5   1         11.07         15.21         2.39 o                         
   9   5   1          1.00          1.72         0.82 o                         
  -6   6   1          8.01          6.00         0.90 o                         
  -5   6   1          0.75          0.38         0.71 o                         
  -4   6   1        233.63        221.69         3.76 o                         
  -3   6   1        151.19        156.62         1.94 o                         
  -2   6   1          3.50          6.52         1.31 o                         
  -1   6   1        100.91        114.53         1.15 o                         
   0   6   1        686.69        644.72         5.08 o                         
   1   6   1        297.08        281.06         2.37 o                         
   2   6   1         11.20         12.56         0.36 o                         
   3   6   1        173.76        161.94         1.30 o                         
   4   6   1        304.60        297.53         1.93 o                         
   5   6   1         33.90         35.70         1.15 o                         
   6   6   1         31.49         30.38         1.04 o                         
   7   6   1          2.24          1.82         0.80 o                         
   8   6   1          0.55          1.01         0.89 o                         
  -5   7   1          9.46         10.33         0.70 o                         
  -4   7   1         18.32         20.28         1.51 o                         
  -3   7   1         46.54         45.47         1.06 o                         
  -2   7   1         28.59         22.80         1.73 o                         
  -1   7   1        287.26        265.99         2.66 o                         
   0   7   1          7.79          7.41         0.71 o                         
   1   7   1        278.03        242.34         2.09 o                         
   2   7   1        257.89        233.14         1.96 o                         
   3   7   1        501.90        491.21         3.74 o                         
   4   7   1         51.50         47.92         0.75 o                         
   5   7   1        354.49        350.97         4.40 o                         
   6   7   1        142.96        146.34         3.00 o                         
   7   7   1          1.63          1.17         0.72 o                         
   8   7   1         74.47         73.31         2.17 o                         
  -4   8   1          0.08          0.10         0.55 o                         
  -3   8   1          3.42          3.75         0.91 o                         
  -2   8   1          5.52          5.96         0.74 o                         
  -1   8   1          2.40          2.33         0.46 o                         
   0   8   1          4.90          5.84         1.99 o                         
   1   8   1        255.82        238.38         2.50 o                         
   2   8   1         12.98         13.80         0.45 o                         
   3   8   1        254.35        239.30         2.13 o                         
   4   8   1          4.70          6.16         0.39 o                         
   5   8   1         11.55         10.16         0.71 o                         
   6   8   1          5.93          4.97         0.83 o                         
   7   8   1          1.16          0.89         0.92 o                         
  -3   9   1          0.02          0.37         0.68 o                         
  -2   9   1          0.10          0.52         0.56 o                         
  -1   9   1         40.14         38.95         2.09 o                         
   0   9   1         25.45         30.24         0.88 o                         
   1   9   1         56.37         56.66         0.95 o                         
   2   9   1          1.06          1.26         0.35 o                         
   3   9   1         41.56         41.81         1.09 o                         
   4   9   1         22.32         24.29         1.27 o                         
   5   9   1         19.71         19.23         0.91 o                         
   6   9   1          1.99          2.46         0.82 o                         
  -1  10   1         65.11         75.21         2.23 o                         
   0  10   1          1.31          2.02         1.00 o                         
   1  10   1         65.09         65.05         1.07 o                         
   2  10   1          4.78          5.34         0.55 o                         
   3  10   1          3.03          3.30         0.40 o                         
   4  10   1          2.48          1.78         0.99 o                         
  -3 -10   2          7.47          9.73         0.76 o                         
  -2 -10   2         37.41         42.58         1.18 o                         
  -1 -10   2          0.01          0.07         0.39 o                         
   0 -10   2          0.01         -0.15         0.46 o                         
  -5  -9   2          1.03          1.16         0.63 o                         
  -4  -9   2          2.84          3.18         0.97 o                         
  -3  -9   2         88.21         92.30         1.09 o                         
  -2  -9   2        198.71        207.29         2.36 o                         
  -1  -9   2         65.81         70.44         1.43 o                         
   0  -9   2        110.29        123.54         6.11 o                         
   1  -9   2         42.12         47.61         4.92 o                         
   2  -9   2         19.74         20.09         0.92 o                         
   3  -9   2          6.18          5.86         0.87 o                         
  -7  -8   2          7.45          7.07         0.99 o                         
  -6  -8   2          3.00          3.10         0.81 o                         
  -5  -8   2          1.69          2.39         0.66 o                         
  -4  -8   2          8.05          7.63         0.30 o                         
  -3  -8   2        112.83        107.10         1.09 o                         
  -2  -8   2        163.60        164.43         2.11 o                         
  -1  -8   2          7.51          7.35         0.73 o                         
   0  -8   2        208.53        206.33         2.16 o                         
   1  -8   2        170.66        178.66         8.81 o                         
   2  -8   2          9.66          9.89         0.67 o                         
   3  -8   2          2.01         14.00        10.39 o                         
   4  -8   2          6.00          5.09         0.78 o                         
  -7  -7   2        124.63        125.04         2.72 o                         
  -6  -7   2        124.52        121.05         2.19 o                         
  -5  -7   2        232.97        229.05         3.16 o                         
  -4  -7   2         19.59         19.17         0.52 o                         
  -3  -7   2          0.03          0.15         0.19 o                         
  -2  -7   2         38.38         36.94         0.63 o                         
  -1  -7   2         20.05         19.53         0.61 o                         
   0  -7   2          2.34          2.68         0.42 o                         
   1  -7   2        125.28        119.03         2.83 o                         
   2  -7   2        129.50        136.78         8.16 o                         
   3  -7   2         51.01         64.83        10.67 o                         
   4  -7   2         13.81         18.41         3.23 o                         
   5  -7   2         79.88         76.89         2.28 o                         
  -8  -6   2          4.81          5.20         0.86 o                         
  -7  -6   2          0.45          1.34         1.27 o                         
  -6  -6   2          1.46          1.29         0.71 o                         
  -5  -6   2         54.17         54.19         1.70 o                         
  -4  -6   2         29.12         28.89         0.50 o                         
  -3  -6   2        487.61        483.41         3.95 o                         
  -2  -6   2         54.25         49.81         0.67 o                         
  -1  -6   2         96.96         95.13         1.54 o                         
   0  -6   2         50.41         47.71         0.67 o                         
   1  -6   2          4.76          4.46         0.40 o                         
   2  -6   2         39.15         38.53         0.68 o                         
   3  -6   2        201.10        186.38         1.90 o                         
   4  -6   2          2.21          2.52         0.56 o                         
   5  -6   2         53.27         54.81         2.46 o                         
   6  -6   2         21.46         22.25         1.09 o                         
  -8  -5   2         23.94         24.39         1.16 o                         
  -7  -5   2         33.12         36.02         1.39 o                         
  -6  -5   2          0.10          0.06         0.51 o                         
  -5  -5   2          7.95          9.93         1.15 o                         
  -4  -5   2         43.89         38.82         0.34 o                         
  -3  -5   2        129.16        135.56         1.84 o                         
  -2  -5   2        134.60        133.26         1.48 o                         
  -1  -5   2         47.19         39.50         0.96 o                         
   0  -5   2        229.06        196.20         1.59 o                         
   1  -5   2        730.66        729.87         7.46 o                         
   2  -5   2        222.54        216.64         1.91 o                         
   3  -5   2        179.77        181.23         1.77 o                         
   4  -5   2        383.77        379.59         3.40 o                         
   5  -5   2         12.54         32.10        14.51 o                         
   6  -5   2         22.46         23.25         0.83 o                         
   7  -5   2          2.23          2.07         0.60 o                         
  -9  -4   2         42.33         34.65         1.43 o                         
  -8  -4   2          1.57          2.55         0.87 o                         
  -7  -4   2        130.07        123.38         2.06 o                         
  -6  -4   2        109.87        109.59         1.90 o                         
  -5  -4   2         56.84         59.36         1.13 o                         
  -4  -4   2        343.18        341.63         6.28 o                         
  -3  -4   2        761.01        778.85         9.03 o                         
  -2  -4   2         55.30         56.87         0.49 o                         
  -1  -4   2          5.57          3.89         0.21 o                         
   0  -4   2         90.03         86.22         0.75 o                         
   1  -4   2        389.74        388.99         3.77 o                         
   2  -4   2        115.94        107.79         0.95 o                         
   3  -4   2         65.39         61.57         1.42 o                         
   4  -4   2         22.36         23.80         0.61 o                         
   5  -4   2        137.88        138.37         1.64 o                         
   6  -4   2        231.28        237.22         4.59 o                         
   7  -4   2          6.86         11.92         3.79 o                         
  -9  -3   2          0.04          0.24         0.65 o                         
  -8  -3   2         13.01         15.71         0.97 o                         
  -7  -3   2         18.13         21.16         1.08 o                         
  -6  -3   2          6.34          4.60         0.67 o                         
  -5  -3   2          2.23          2.65         0.45 o                         
  -4  -3   2          2.02          2.81         0.43 o                         
  -3  -3   2          1.02          0.33         0.07 o                         
  -2  -3   2        144.24        138.70         1.32 o                         
  -1  -3   2        829.68        918.55         7.38 o                         
   0  -3   2        229.06        231.23         2.67 o                         
   1  -3   2        272.18        296.72         2.06 o                         
   2  -3   2        704.73        701.01         5.02 o                         
   3  -3   2        342.36        333.09         2.49 o                         
   4  -3   2          1.48          1.63         0.34 o                         
   5  -3   2         92.80         90.00         1.02 o                         
   6  -3   2         65.02         66.50         0.94 o                         
   7  -3   2         35.23         39.86         1.93 o                         
   8  -3   2          4.42          4.11         0.55 o                         
  -9  -2   2          0.10          0.04         0.54 o                         
  -8  -2   2         30.48         32.60         1.20 o                         
  -7  -2   2         38.33         42.03         0.99 o                         
  -6  -2   2          4.33          4.37         0.15 o                         
  -5  -2   2          1.29          0.55         0.07 o                         
  -4  -2   2         29.94         27.46         0.30 o                         
  -3  -2   2          0.33          0.80         0.11 o                         
  -2  -2   2       1250.60       1298.85        12.28 o                         
  -1  -2   2       2040.30       2188.45        22.70 o                         
   0  -2   2        523.73        557.37         5.99 o                         
   1  -2   2        944.11        997.51         6.93 o                         
   2  -2   2        197.92        191.49         1.34 o                         
   3  -2   2        205.34        209.91         1.56 o                         
   4  -2   2        110.81        121.60         1.89 o                         
   5  -2   2         24.05         22.62         0.49 o                         
   6  -2   2          8.13          8.85         0.41 o                         
   7  -2   2         66.15         66.51         1.42 o                         
   8  -2   2         18.58         19.49         0.61 o                         
  -9  -1   2          0.03          0.10         0.58 o                         
  -8  -1   2         19.87         15.56         0.95 o                         
  -7  -1   2         30.35         28.99         0.40 o                         
  -6  -1   2        114.83        112.73         1.89 o                         
  -5  -1   2         69.28         69.83         1.31 o                         
  -4  -1   2         39.24         38.35         0.47 o                         
  -3  -1   2        383.83        371.56         5.74 o                         
  -2  -1   2        922.09        961.82         8.35 o                         
  -1  -1   2         41.83         40.53         0.45 o                         
   0  -1   2       3260.61       3259.38        30.19 o                         
   1  -1   2         44.88         43.74         0.34 o                         
   2  -1   2       1047.47       1118.36        12.32 o                         
   3  -1   2        291.19        293.41         3.32 o                         
   4  -1   2        556.75        556.80         6.15 o                         
   5  -1   2          1.28          1.45         0.25 o                         
   6  -1   2        281.61        281.52         2.30 o                         
   7  -1   2         13.23         12.15         0.50 o                         
   8  -1   2         11.34          9.53         0.67 o                         
   9  -1   2         22.29         21.91         1.26 o                         
  -9   0   2          1.63          1.15         0.75 o                         
  -8   0   2         37.56         39.57         2.50 o                         
  -7   0   2         17.45         16.62         0.43 o                         
  -6   0   2         18.07         18.15         0.57 o                         
  -5   0   2         72.86         69.55         1.54 o                         
  -4   0   2        183.62        199.53         3.21 o                         
  -3   0   2        260.17        226.87         2.39 o                         
  -2   0   2        213.15        229.16         1.58 o                         
  -1   0   2         32.02         35.42         0.31 o                         
   1   0   2          7.64          8.63         0.27 o                         
   2   0   2        346.28        338.56         2.14 o                         
   3   0   2        124.58        113.00         1.37 o                         
   4   0   2         37.23         46.03         0.60 o                         
   5   0   2          0.48          0.92         0.20 o                         
   6   0   2         47.89         50.36         0.67 o                         
   7   0   2         21.06         22.20         0.58 o                         
   8   0   2          0.68          0.61         0.35 o                         
   9   0   2          2.22          2.98         0.85 o                         
  -9   1   2          9.67         11.19         1.07 o                         
  -8   1   2          6.41          7.08         1.46 o                         
  -7   1   2         22.94         24.86         0.59 o                         
  -6   1   2         93.84         97.46         2.52 o                         
  -5   1   2        166.42        161.66         2.99 o                         
  -4   1   2          0.11          1.07         0.24 o                         
  -3   1   2        504.05        495.67         6.22 o                         
  -2   1   2        880.49        868.99         8.38 o                         
  -1   1   2          2.38          2.31         0.27 o                         
   0   1   2       5477.28       5519.08        71.61 o                         
   1   1   2          2.02          1.75         0.07 o                         
   2   1   2      20595.34      21117.88       374.01 o                         
   3   1   2        120.56        111.43         1.51 o                         
   4   1   2        568.57        627.26         9.31 o                         
   5   1   2         12.17         11.22         0.25 o                         
   6   1   2        508.87        521.40         6.52 o                         
   7   1   2         18.33         19.96         0.70 o                         
   8   1   2         83.36         78.87         2.71 o                         
   9   1   2          5.40          4.36         1.43 o                         
  -8   2   2          0.12          0.24         0.34 o                         
  -7   2   2          0.33          0.16         0.28 o                         
  -6   2   2         60.97         63.60         1.95 o                         
  -5   2   2         99.83        109.20         1.26 o                         
  -4   2   2         38.85         42.98         0.57 o                         
  -3   2   2          2.64          2.16         0.21 o                         
  -2   2   2       1051.47       1121.03         8.17 o                         
  -1   2   2       1093.75       1088.60         7.61 o                         
   0   2   2         67.72         58.43         0.49 o                         
   1   2   2        177.34        156.09         1.21 o                         
   2   2   2         48.66         36.09         0.25 o                         
   3   2   2        256.10        246.01         2.56 o                         
   4   2   2        858.93        979.58         9.58 o                         
   5   2   2         99.70        101.61         1.74 o                         
   6   2   2          6.38          6.97         0.29 o                         
   7   2   2          0.01          0.47         0.16 o                         
   8   2   2        729.19        711.19         9.76 o                         
   9   2   2          1.09          0.77         0.62 o                         
  -8   3   2          1.67          1.70         0.46 o                         
  -7   3   2          4.60          3.82         0.59 o                         
  -6   3   2         76.48         77.54         1.39 o                         
  -5   3   2          0.02          0.28         0.50 o                         
  -4   3   2          2.34          1.93         0.31 o                         
  -3   3   2         34.48         30.89         0.47 o                         
  -2   3   2         38.43         27.40         0.40 o                         
  -1   3   2         64.12         63.15         0.57 o                         
   0   3   2        402.88        429.54         2.80 o                         
   1   3   2        147.74        150.50         1.37 o                         
   2   3   2         31.88         35.10         0.59 o                         
   3   3   2         95.33         99.56         0.65 o                         
   4   3   2        374.87        366.18         3.73 o                         
   5   3   2          1.05          0.79         0.36 o                         
   6   3   2         14.34         13.06         0.55 o                         
   7   3   2         32.48         32.03         0.81 o                         
   8   3   2          0.34          0.46         0.50 o                         
   9   3   2          0.15         -0.30         1.10 o                         
  -7   4   2         17.69         18.90         0.90 o                         
  -6   4   2         75.52         76.44         1.82 o                         
  -5   4   2         13.06         13.54         0.51 o                         
  -4   4   2          0.49          0.50         0.32 o                         
  -3   4   2          3.78          4.19         0.43 o                         
  -2   4   2          3.22          1.61         0.27 o                         
  -1   4   2        829.97        908.76         6.75 o                         
   0   4   2        400.85        402.76         2.76 o                         
   1   4   2        982.75       1157.82        12.15 o                         
   2   4   2         43.15         32.50         0.34 o                         
   3   4   2          4.35          3.28         0.15 o                         
   4   4   2        263.62        266.30         3.02 o                         
   5   4   2          4.14          4.21         0.56 o                         
   6   4   2         56.49         57.78         1.57 o                         
   7   4   2         30.11         33.68         1.05 o                         
   8   4   2          1.01          0.75         0.62 o                         
   9   4   2          2.02          1.81         1.05 o                         
  -7   5   2         10.17         11.23         0.72 o                         
  -6   5   2          9.74         11.60         0.63 o                         
  -5   5   2          5.14          5.15         0.58 o                         
  -4   5   2         87.14         87.47         1.44 o                         
  -3   5   2          7.10          6.71         0.41 o                         
  -2   5   2        490.38        462.23         3.65 o                         
  -1   5   2        610.35        617.05         5.30 o                         
   0   5   2         43.40         31.99         0.45 o                         
   1   5   2        111.88        109.94         0.92 o                         
   2   5   2         86.69         83.72         0.89 o                         
   3   5   2        203.69        217.65         1.73 o                         
   4   5   2         80.40         83.87         0.84 o                         
   5   5   2          2.67          2.65         0.60 o                         
   6   5   2         65.18         70.49         1.51 o                         
   7   5   2         45.95         46.92         1.22 o                         
   8   5   2         22.29         25.45         1.59 o                         
   9   5   2          1.63          1.31         0.76 o                         
  -6   6   2         45.58         42.60         1.64 o                         
  -5   6   2         50.15         51.84         1.49 o                         
  -4   6   2         32.66         33.80         0.77 o                         
  -3   6   2         17.45         22.39         0.61 o                         
  -2   6   2        249.21        238.53         2.48 o                         
  -1   6   2        121.98        104.54         1.06 o                         
   0   6   2          0.13          0.98         0.51 o                         
   1   6   2          0.75          2.97         0.30 o                         
   2   6   2          5.46          5.65         0.28 o                         
   3   6   2        155.76        162.95         1.32 o                         
   4   6   2        184.23        181.21         1.34 o                         
   5   6   2          5.76          6.37         0.62 o                         
   6   6   2        128.39        128.84         2.26 o                         
   7   6   2         29.74         31.28         1.12 o                         
   8   6   2          2.61          1.80         0.90 o                         
  -5   7   2         64.33         58.14         1.44 o                         
  -4   7   2         47.48         43.19         1.18 o                         
  -3   7   2         46.09         38.94         0.83 o                         
  -2   7   2          5.31          4.42         0.71 o                         
  -1   7   2          3.05          1.25         0.36 o                         
   0   7   2        656.83        579.84         5.34 o                         
   1   7   2        176.19        180.84         1.72 o                         
   2   7   2        104.02         89.61         0.97 o                         
   3   7   2        103.64        109.83         0.99 o                         
   4   7   2        228.19        225.08         1.62 o                         
   5   7   2        116.34        112.52         2.11 o                         
   6   7   2         48.42         47.69         1.53 o                         
   7   7   2        117.60        114.40         2.44 o                         
   8   7   2         16.36         14.58         1.34 o                         
  -4   8   2         21.34         21.19         2.23 o                         
  -3   8   2          0.02         -0.10         0.47 o                         
  -2   8   2          3.66          3.47         0.55 o                         
  -1   8   2         30.65         26.62         0.87 o                         
   0   8   2         15.34         21.11         0.75 o                         
   1   8   2         12.07         13.58         0.89 o                         
   2   8   2         13.01          8.46         0.45 o                         
   3   8   2        147.39        138.25         1.58 o                         
   4   8   2          0.86          1.49         0.33 o                         
   5   8   2         83.57         81.01         1.38 o                         
   6   8   2        109.67        113.67         2.12 o                         
   7   8   2         71.98         70.55         1.81 o                         
  -3   9   2          5.41          6.38         0.79 o                         
  -2   9   2         35.98         44.01         1.39 o                         
  -1   9   2         41.86         37.15         1.22 o                         
   0   9   2          0.23          0.03         0.56 o                         
   1   9   2          6.05          5.39         1.25 o                         
   2   9   2          5.71          6.77         0.90 o                         
   3   9   2         11.77         11.74         0.45 o                         
   4   9   2          9.71         10.82         0.52 o                         
   5   9   2         13.07         14.73         0.98 o                         
   6   9   2          1.29          1.64         0.77 o                         
  -1  10   2        245.56        268.55         4.13 o                         
   0  10   2         97.44        106.59         2.57 o                         
   1  10   2         31.42         36.46         1.01 o                         
   2  10   2          9.05         10.21         1.29 o                         
   3  10   2          8.44          8.39         0.69 o                         
   4  10   2          4.45          5.40         1.11 o                         
   5  10   2         17.27         19.03         1.02 o                         
  -2 -10   3          6.04          9.25         0.75 o                         
  -1 -10   3          9.06         10.38         0.63 o                         
  -5  -9   3         39.45         43.57         1.84 o                         
  -4  -9   3         75.15         82.20         5.07 o                         
  -3  -9   3          0.30          0.26         0.36 o                         
  -2  -9   3          0.01         -0.22         0.46 o                         
  -1  -9   3        115.58        113.50         1.70 o                         
   0  -9   3        232.99        248.37         4.43 o                         
   1  -9   3         23.60         26.11         0.83 o                         
   2  -9   3         53.10         62.24         1.49 o                         
  -6  -8   3          0.00          0.60         0.97 o                         
  -5  -8   3          9.60          8.83         0.81 o                         
  -4  -8   3        118.38        113.91         1.84 o                         
  -3  -8   3          4.26          4.93         0.35 o                         
  -2  -8   3         17.53         16.24         0.58 o                         
  -1  -8   3         35.41         33.63         0.76 o                         
   0  -8   3          7.72          7.19         0.50 o                         
   1  -8   3         76.13         80.51         1.16 o                         
   2  -8   3         64.53         71.48         1.51 o                         
   3  -8   3        100.55        106.15         1.63 o                         
   4  -8   3         64.20         69.07         1.54 o                         
  -7  -7   3         69.25         68.36         2.45 o                         
  -6  -7   3        106.31        102.72         2.26 o                         
  -5  -7   3         25.22         26.81         1.53 o                         
  -4  -7   3        488.15        486.04         3.55 o                         
  -3  -7   3          6.17          6.71         0.40 o                         
  -2  -7   3         77.05         74.53         1.66 o                         
  -1  -7   3          0.26          0.65         0.33 o                         
   0  -7   3          0.07          0.17         0.29 o                         
   1  -7   3        223.27        212.12         1.97 o                         
   2  -7   3        148.74        153.23         1.86 o                         
   3  -7   3         54.18         53.39         3.33 o                         
   4  -7   3        136.55        135.72         1.82 o                         
   5  -7   3         64.69         67.82         2.07 o                         
  -8  -6   3          9.95         10.23         0.99 o                         
  -7  -6   3         43.58         43.43         1.33 o                         
  -6  -6   3         41.06         40.17         1.48 o                         
  -5  -6   3         54.71         55.07         1.26 o                         
  -4  -6   3        213.29        206.66         2.63 o                         
  -3  -6   3        455.66        446.12         3.90 o                         
  -2  -6   3        665.87        640.30         9.25 o                         
  -1  -6   3        792.75        769.89         9.19 o                         
   0  -6   3        267.82        263.05         3.06 o                         
   1  -6   3          0.05          0.46         0.31 o                         
   2  -6   3         19.32         19.66         0.56 o                         
   3  -6   3          1.61          1.84         0.42 o                         
   4  -6   3         16.66         17.16         0.67 o                         
   5  -6   3         79.36         75.33         1.23 o                         
   6  -6   3         16.64         16.96         0.88 o                         
  -8  -5   3          2.33          3.17         0.79 o                         
  -7  -5   3         42.54         43.46         1.25 o                         
  -6  -5   3          0.68          0.59         0.51 o                         
  -5  -5   3        226.98        229.57         2.86 o                         
  -4  -5   3         50.13         44.21         0.66 o                         
  -3  -5   3          9.51          8.42         0.28 o                         
  -2  -5   3         20.49         17.14         0.43 o                         
  -1  -5   3         19.75         14.78         0.50 o                         
   0  -5   3        155.70        157.96         2.43 o                         
   1  -5   3        319.09        305.60         2.50 o                         
   2  -5   3        194.53        180.76         1.59 o                         
   3  -5   3         41.53         44.58         0.73 o                         
   4  -5   3         39.73         41.95         0.85 o                         
   5  -5   3          0.74          0.78         0.49 o                         
   6  -5   3          3.99          5.12         0.57 o                         
   7  -5   3         50.60         46.96         1.09 o                         
  -8  -4   3          0.04          0.17         0.91 o                         
  -7  -4   3        107.71        106.97         2.33 o                         
  -6  -4   3          2.58          2.38         0.55 o                         
  -5  -4   3        260.17        273.22         3.32 o                         
  -4  -4   3        218.05        225.95         2.27 o                         
  -3  -4   3          9.29          6.57         0.25 o                         
  -2  -4   3         51.75         59.98         0.71 o                         
  -1  -4   3         29.49         32.91         0.40 o                         
   0  -4   3         95.86         87.96         0.77 o                         
   1  -4   3        870.46        879.70         6.50 o                         
   2  -4   3        102.30        102.07         0.99 o                         
   3  -4   3         54.18         54.47         0.83 o                         
   4  -4   3        223.27        223.81         2.03 o                         
   5  -4   3        204.82        204.52         2.68 o                         
   6  -4   3         11.73         14.58         3.58 o                         
   7  -4   3        104.51        106.28         2.06 o                         
  -9  -3   3          0.33          0.61         0.69 o                         
  -8  -3   3         38.84         40.91         1.28 o                         
  -7  -3   3          0.32          0.78         0.65 o                         
  -6  -3   3          4.11          5.52         0.57 o                         
  -5  -3   3        268.72        274.47         3.35 o                         
  -4  -3   3         52.00         48.48         0.40 o                         
  -3  -3   3       2239.28       2512.29        32.58 o                         
  -2  -3   3        497.50        512.78         3.53 o                         
  -1  -3   3        369.09        407.87         3.21 o                         
   0  -3   3       1595.42       1688.42        12.79 o                         
   1  -3   3        746.52        797.52        10.10 o                         
   2  -3   3          6.81          6.22         0.31 o                         
   3  -3   3         52.18         52.94         0.72 o                         
   4  -3   3         60.72         62.67         0.75 o                         
   5  -3   3         56.99         56.62         0.84 o                         
   6  -3   3         34.96         35.61         0.75 o                         
   7  -3   3         15.70         16.98         0.74 o                         
   8  -3   3          0.64          0.99         0.47 o                         
  -9  -2   3         11.92         14.88         0.98 o                         
  -8  -2   3         29.42         29.97         1.50 o                         
  -7  -2   3          5.92          7.47         0.55 o                         
  -6  -2   3          0.56          0.95         0.35 o                         
  -5  -2   3          9.78         11.42         0.18 o                         
  -4  -2   3         90.70         94.93         0.67 o                         
  -3  -2   3        188.67        179.31         1.46 o                         
  -2  -2   3         58.07         58.12         0.73 o                         
  -1  -2   3         90.61         88.20         0.95 o                         
   0  -2   3         39.36         37.48         0.33 o                         
   1  -2   3         12.01         12.43         0.26 o                         
   2  -2   3        338.76        333.64         3.00 o                         
   3  -2   3        498.14        545.35         6.14 o                         
   4  -2   3         27.37         26.94         0.48 o                         
   5  -2   3        334.10        352.19         3.90 o                         
   6  -2   3         30.78         29.11         0.62 o                         
   7  -2   3          1.71          2.22         0.39 o                         
   8  -2   3          0.50          0.36         0.34 o                         
  -9  -1   3         23.08         25.38         1.02 o                         
  -8  -1   3          4.58          3.73         1.32 o                         
  -7  -1   3         12.80         11.34         0.37 o                         
  -6  -1   3        160.29        165.93         3.01 o                         
  -5  -1   3          3.45          1.53         0.18 o                         
  -4  -1   3        633.26        659.91        10.35 o                         
  -3  -1   3        248.29        257.28         1.86 o                         
  -2  -1   3         11.15         11.98         0.15 o                         
  -1  -1   3          0.22          2.39         0.09 o                         
   0  -1   3        173.47        168.01         2.61 o                         
   1  -1   3         85.02         96.85         1.24 o                         
   2  -1   3         61.76         60.08         0.60 o                         
   3  -1   3        360.81        365.27         4.27 o                         
   4  -1   3          0.24          0.22         0.19 o                         
   5  -1   3        129.08        126.20         1.15 o                         
   6  -1   3        102.94        106.24         1.20 o                         
   7  -1   3         43.78         45.90         0.75 o                         
   8  -1   3         32.23         29.28         0.63 o                         
   9  -1   3          8.44          8.07         0.64 o                         
  -9   0   3          9.05          6.64         1.13 o                         
  -8   0   3          6.57          8.23         0.83 o                         
  -7   0   3        161.63        158.01         3.13 o                         
  -6   0   3         16.77         20.64         0.84 o                         
  -5   0   3         54.64         49.68         0.62 o                         
  -4   0   3          5.58          8.19         0.22 o                         
  -3   0   3         45.31         48.25         0.88 o                         
  -2   0   3         60.75         48.94         0.47 o                         
  -1   0   3        764.57        789.29         5.56 o                         
   0   0   3         45.83         35.83         6.88 o                         
   1   0   3       1729.86       1825.57        13.26 o                         
   2   0   3       1873.28       1972.62        15.57 o                         
   3   0   3         47.70         48.35         0.43 o                         
   4   0   3        862.64        879.38        10.87 o                         
   5   0   3          4.06          5.72         0.41 o                         
   6   0   3         21.29         21.24         0.51 o                         
   7   0   3         35.55         33.49         0.53 o                         
   8   0   3          8.11          6.74         0.50 o                         
   9   0   3          0.30          0.36         0.67 o                         
  -8   1   3         10.68         10.11         0.98 o                         
  -7   1   3         29.08         32.70         0.79 o                         
  -6   1   3         23.48         24.12         0.64 o                         
  -5   1   3         10.26          9.02         0.34 o                         
  -4   1   3        328.85        327.93         4.11 o                         
  -3   1   3        672.64        676.84         5.37 o                         
  -2   1   3        169.19        167.23         1.11 o                         
  -1   1   3        115.65        117.25         0.77 o                         
   0   1   3       3632.35       3715.10        31.31 o                         
   1   1   3         31.53         23.97         0.18 o                         
   2   1   3        262.06        271.41         2.38 o                         
   3   1   3         14.24         20.46         0.47 o                         
   4   1   3       1433.60       1673.39        19.80 o                         
   5   1   3          5.81          5.15         0.22 o                         
   6   1   3         61.09         68.61         1.25 o                         
   7   1   3          0.01          0.40         0.17 o                         
   8   1   3          0.12          0.18         0.34 o                         
   9   1   3          2.41          0.79         0.70 o                         
  -8   2   3          0.32          0.52         0.39 o                         
  -7   2   3         84.32         82.75         2.24 o                         
  -6   2   3         88.49         94.04         2.42 o                         
  -5   2   3          0.10          0.13         0.29 o                         
  -4   2   3        205.87        198.41         1.67 o                         
  -3   2   3         48.51         46.91         0.68 o                         
  -2   2   3        361.66        401.33         2.80 o                         
  -1   2   3        642.20        683.69         4.62 o                         
   0   2   3        853.21        865.24         5.79 o                         
   1   2   3        856.64        914.60         6.11 o                         
   2   2   3        104.85         92.48         0.57 o                         
   3   2   3         71.67         66.79         0.75 o                         
   4   2   3       1042.85       1259.99        10.17 o                         
   5   2   3        109.67        110.92         0.83 o                         
   6   2   3       2520.29       2735.83        29.91 o                         
   7   2   3          0.01         -0.01         0.13 o                         
   8   2   3        261.73        245.87         5.38 o                         
   9   2   3          2.36          3.09         0.70 o                         
  -8   3   3         89.97         89.51         1.91 o                         
  -7   3   3          1.60         19.44        10.20 o                         
  -6   3   3          6.85         13.67         3.34 o                         
  -5   3   3         44.42         42.59         0.85 o                         
  -4   3   3          6.25          8.32         0.75 o                         
  -3   3   3          5.71         14.82         0.36 o                         
  -2   3   3        564.64        586.15         4.29 o                         
  -1   3   3       1658.57       1846.50        14.28 o                         
   0   3   3          1.07          4.01         0.30 o                         
   1   3   3       1590.98       1727.83        13.89 o                         
   2   3   3       1296.80       1419.29        13.64 o                         
   3   3   3          4.54          6.78         0.13 o                         
   4   3   3         18.33         18.41         0.50 o                         
   5   3   3         12.65         12.32         0.48 o                         
   6   3   3          1.95          1.34         0.44 o                         
   7   3   3         17.27         16.81         0.67 o                         
   8   3   3        147.24        150.38         2.23 o                         
   9   3   3         11.19          9.67         0.91 o                         
  -7   4   3         13.72         16.71         0.85 o                         
  -6   4   3         79.14         84.39         9.11 o                         
  -5   4   3          1.73          1.54         0.39 o                         
  -4   4   3         70.20         67.33         1.28 o                         
  -3   4   3        380.50        393.06         3.71 o                         
  -2   4   3        112.19        104.06         1.21 o                         
  -1   4   3        554.77        654.66         4.74 o                         
   0   4   3          5.78          8.28         0.41 o                         
   1   4   3         59.49         88.50         0.95 o                         
   2   4   3        337.62        316.76         4.95 o                         
   3   4   3          0.83          0.48         0.13 o                         
   4   4   3          3.53          7.02         0.27 o                         
   5   4   3          8.69         12.08         0.98 o                         
   6   4   3         14.49         16.04         0.71 o                         
   7   4   3         48.77         54.77         1.75 o                         
   8   4   3         11.25         10.27         0.93 o                         
   9   4   3          8.92          9.78         1.19 o                         
  -7   5   3          1.45          7.79         3.70 o                         
  -6   5   3         56.06         60.55         1.23 o                         
  -5   5   3         11.81         11.33         0.66 o                         
  -4   5   3          0.89          0.79         0.34 o                         
  -3   5   3         90.77         83.69         1.01 o                         
  -2   5   3        378.83        373.56         2.92 o                         
  -1   5   3         17.47         16.90         0.41 o                         
   0   5   3        142.35        155.93         1.23 o                         
   1   5   3         51.48         55.01         0.55 o                         
   2   5   3          4.78          9.53         0.39 o                         
   3   5   3        411.41        413.57         4.77 o                         
   4   5   3         51.89         54.64         0.54 o                         
   5   5   3        429.78        442.78         5.23 o                         
   6   5   3          0.14          0.35         0.53 o                         
   7   5   3         15.34         14.71         0.85 o                         
   8   5   3         38.19         40.79         1.51 o                         
   9   5   3          0.00         -0.44         0.95 o                         
  -6   6   3         21.71         22.12         0.93 o                         
  -5   6   3          5.25          6.82         0.65 o                         
  -4   6   3          9.59          9.05         0.71 o                         
  -3   6   3         97.88         97.32         1.14 o                         
  -2   6   3         37.41         40.25         0.75 o                         
  -1   6   3          0.20          0.36         0.27 o                         
   0   6   3         19.40         16.47         0.45 o                         
   1   6   3          3.91          6.77         1.37 o                         
   2   6   3        177.32        173.10         1.62 o                         
   3   6   3        196.88        193.18         1.94 o                         
   4   6   3          0.22          0.48         0.17 o                         
   5   6   3         41.15         38.09         1.25 o                         
   6   6   3         44.42         45.20         1.32 o                         
   7   6   3         35.15         33.62         1.41 o                         
   8   6   3         21.81         20.75         1.29 o                         
  -5   7   3          0.11          0.28         0.56 o                         
  -4   7   3          3.10          2.48         0.51 o                         
  -3   7   3         10.57          9.84         0.67 o                         
  -2   7   3        142.32        124.28         1.35 o                         
  -1   7   3        125.58        144.48         1.42 o                         
   0   7   3         57.86         62.63         0.93 o                         
   1   7   3        109.63        128.89         1.28 o                         
   2   7   3        554.72        539.10         4.57 o                         
   3   7   3         56.97         53.36         0.62 o                         
   4   7   3         30.06         29.87         0.46 o                         
   5   7   3         14.17         13.22         0.86 o                         
   6   7   3         34.92         34.61         1.11 o                         
   7   7   3         20.92         22.73         1.27 o                         
   8   7   3          0.41         -0.51         0.83 o                         
  -4   8   3          6.66          7.73         2.13 o                         
  -3   8   3          4.62          4.83         0.58 o                         
  -2   8   3         32.52         36.41         0.81 o                         
  -1   8   3         94.23         88.08         1.30 o                         
   0   8   3         36.73         32.22         0.71 o                         
   1   8   3        108.22         94.17         1.20 o                         
   2   8   3          1.47          1.73         0.35 o                         
   3   8   3         21.19         17.39         0.48 o                         
   4   8   3        201.31        189.80         1.69 o                         
   5   8   3         82.21         84.69         1.82 o                         
   6   8   3         22.64         24.71         1.12 o                         
   7   8   3         38.63         41.13         1.46 o                         
  -3   9   3          0.04         -0.15         0.61 o                         
  -2   9   3          0.02          9.95         6.20 o                         
  -1   9   3         16.70         15.86         0.93 o                         
   0   9   3         31.56         30.84         1.07 o                         
   1   9   3          0.19          0.04         0.32 o                         
   2   9   3          3.45          2.68         0.44 o                         
   3   9   3         69.15         64.28         1.05 o                         
   4   9   3         12.71         15.02         0.56 o                         
   5   9   3         25.80         25.15         0.96 o                         
   6   9   3          0.93          0.41         0.67 o                         
  -1  10   3          0.86          0.75         0.61 o                         
   0  10   3         19.26         28.14         4.13 o                         
   1  10   3         37.12         44.05         1.07 o                         
   2  10   3         32.26         38.02         0.96 o                         
   3  10   3          1.50          0.94         0.39 o                         
   4  10   3          3.39          4.25         1.03 o                         
   5  10   3          0.20          0.04         0.59 o                         
  -5  -9   4         51.43         56.61         1.72 o                         
  -4  -9   4          8.52          8.89         1.27 o                         
  -3  -9   4         87.35         89.94         1.27 o                         
  -2  -9   4        173.84        185.30         2.56 o                         
  -1  -9   4         15.74         19.95         1.19 o                         
   0  -9   4         10.95         13.36         0.66 o                         
   1  -9   4          8.35         11.43         0.73 o                         
   2  -9   4          1.01          1.13         0.59 o                         
  -6  -8   4         10.86         10.72         1.39 o                         
  -5  -8   4          6.52          4.17         3.79 o                         
  -4  -8   4         37.83         38.55         0.99 o                         
  -3  -8   4          2.63          2.83         0.37 o                         
  -2  -8   4         12.04         11.12         0.51 o                         
  -1  -8   4        113.92        118.81         2.72 o                         
   0  -8   4        229.02        239.19         3.98 o                         
   1  -8   4         11.12         13.74         0.72 o                         
   2  -8   4         67.89         69.23         1.21 o                         
   3  -8   4         70.70         69.17         1.27 o                         
   4  -8   4         58.98         65.73         1.52 o                         
  -7  -7   4         66.73         68.93         2.49 o                         
  -6  -7   4         70.31         72.13         1.64 o                         
  -5  -7   4         16.01         14.38         0.85 o                         
  -4  -7   4         54.85         56.13         0.67 o                         
  -3  -7   4          0.36          0.64         0.32 o                         
  -2  -7   4         65.16         66.46         1.61 o                         
  -1  -7   4         44.26         43.52         0.72 o                         
   0  -7   4         98.85         97.94         1.64 o                         
   1  -7   4          3.73          3.86         0.47 o                         
   2  -7   4         35.09         34.15         1.98 o                         
   3  -7   4        101.07         97.82         1.44 o                         
   4  -7   4          5.53          8.45         1.85 o                         
   5  -7   4          3.64          7.74         2.92 o                         
  -8  -6   4          0.07         -0.87         0.87 o                         
  -7  -6   4          0.07         -0.49         0.78 o                         
  -6  -6   4          5.99          6.25         0.74 o                         
  -5  -6   4        409.31        416.30         5.13 o                         
  -4  -6   4         41.76         40.47         0.52 o                         
  -3  -6   4        336.53        329.00         3.66 o                         
  -2  -6   4        184.02        188.04         2.58 o                         
  -1  -6   4         89.49         82.73         1.35 o                         
   0  -6   4        964.78        958.34        10.95 o                         
   1  -6   4         20.59         17.44         0.67 o                         
   2  -6   4        142.53        141.58         1.55 o                         
   3  -6   4         23.92         21.65         0.64 o                         
   4  -6   4          9.97          9.48         0.62 o                         
   5  -6   4         43.47         43.40         1.06 o                         
   6  -6   4          4.08          4.02         0.63 o                         
  -8  -5   4          7.50          7.00         1.42 o                         
  -7  -5   4          0.36         -0.35         0.56 o                         
  -6  -5   4          1.43          1.52         0.55 o                         
  -5  -5   4         67.20         66.28         1.26 o                         
  -4  -5   4         37.88         33.25         0.67 o                         
  -3  -5   4         75.54         72.80         1.62 o                         
  -2  -5   4         82.33         72.13         1.16 o                         
  -1  -5   4        485.16        458.94         5.18 o                         
   0  -5   4        152.25        134.82         1.27 o                         
   1  -5   4         74.80         75.30         0.91 o                         
   2  -5   4        349.88        339.05         4.26 o                         
   3  -5   4        252.71        249.61         2.17 o                         
   4  -5   4        113.35        114.99         1.52 o                         
   5  -5   4          4.39          4.39         0.50 o                         
   6  -5   4          6.57          5.47         0.60 o                         
   7  -5   4          0.03         -0.62         0.62 o                         
  -8  -4   4          0.32          0.60         0.62 o                         
  -7  -4   4         67.83         71.40         1.73 o                         
  -6  -4   4          1.61          1.55         0.62 o                         
  -5  -4   4          3.22          3.60         0.50 o                         
  -4  -4   4         54.14         52.55         0.46 o                         
  -3  -4   4        144.07        119.08         1.66 o                         
  -2  -4   4         93.59         88.22         1.21 o                         
  -1  -4   4        492.16        458.79         5.40 o                         
   0  -4   4        101.88         95.09         0.83 o                         
   1  -4   4         46.06         44.42         0.80 o                         
   2  -4   4         91.95         78.08         0.80 o                         
   3  -4   4        132.18        131.53         1.43 o                         
   4  -4   4         61.73         59.18         0.81 o                         
   5  -4   4         18.68         19.20         0.61 o                         
   6  -4   4         90.50         89.13         1.44 o                         
   7  -4   4         17.72         17.33         0.88 o                         
  -8  -3   4         13.14         16.31         0.95 o                         
  -7  -3   4        133.13        135.28         4.64 o                         
  -6  -3   4         70.38         75.79         1.50 o                         
  -5  -3   4        230.50        229.93         1.83 o                         
  -4  -3   4         57.47         55.44         0.75 o                         
  -3  -3   4        600.06        667.87         8.48 o                         
  -2  -3   4        316.73        311.63         4.42 o                         
  -1  -3   4       2956.60       3361.13        34.67 o                         
   0  -3   4        143.48        165.48         1.74 o                         
   1  -3   4        226.15        265.74         2.96 o                         
   2  -3   4         90.01        104.88         1.07 o                         
   3  -3   4          0.83          1.53         0.25 o                         
   4  -3   4         30.61         23.31         0.50 o                         
   5  -3   4         91.98         89.03         1.08 o                         
   6  -3   4         21.35         23.19         0.62 o                         
   7  -3   4         11.85         11.65         1.08 o                         
   8  -3   4         71.01         74.10         1.75 o                         
  -9  -2   4          0.79          1.55         0.76 o                         
  -8  -2   4          0.43          0.39         0.59 o                         
  -7  -2   4          0.12          0.27         0.38 o                         
  -6  -2   4          9.36          8.95         0.31 o                         
  -5  -2   4         49.72         46.32         0.58 o                         
  -4  -2   4         84.01         80.94         0.95 o                         
  -3  -2   4         29.57         28.11         0.27 o                         
  -2  -2   4          2.64          3.08         0.14 o                         
  -1  -2   4       1281.83       1452.17        10.58 o                         
   0  -2   4        397.27        425.09         3.65 o                         
   1  -2   4       3787.33       4250.90        40.11 o                         
   2  -2   4        467.36        482.49         4.81 o                         
   3  -2   4        232.43        254.66         3.83 o                         
   4  -2   4       1001.89       1032.74        18.17 o                         
   5  -2   4        281.07        283.19         2.64 o                         
   6  -2   4         26.88         30.78         0.68 o                         
   7  -2   4         66.06         65.72         1.18 o                         
   8  -2   4          5.66          6.01         0.51 o                         
  -9  -1   4         25.69         28.96         1.19 o                         
  -8  -1   4         88.62         91.37         1.52 o                         
  -7  -1   4          0.40          0.25         0.13 o                         
  -6  -1   4         10.17          9.75         0.30 o                         
  -5  -1   4        135.49        137.45         1.90 o                         
  -4  -1   4        416.65        419.95         3.35 o                         
  -3  -1   4          9.63          6.68         0.16 o                         
  -2  -1   4         57.26         61.33         0.54 o                         
  -1  -1   4          1.93          1.41         0.09 o                         
   0  -1   4       1681.48       1728.98        12.60 o                         
   1  -1   4        965.67       1025.92         7.02 o                         
   2  -1   4        476.74        474.59         3.16 o                         
   3  -1   4        172.39        158.14         2.26 o                         
   4  -1   4          7.81          7.87         0.33 o                         
   5  -1   4         22.24         24.79         0.46 o                         
   6  -1   4         47.91         43.07         0.74 o                         
   7  -1   4         18.09         17.04         0.53 o                         
   8  -1   4          9.81          9.72         0.49 o                         
   9  -1   4         48.52         44.75         0.85 o                         
  -8   0   4          6.55          3.85         0.74 o                         
  -7   0   4         64.26         60.23         1.26 o                         
  -6   0   4         77.26         77.85         1.43 o                         
  -5   0   4        368.52        375.14         7.39 o                         
  -4   0   4        214.68        214.63         2.96 o                         
  -3   0   4          0.08          1.43         0.15 o                         
  -2   0   4         33.55         34.46         0.64 o                         
  -1   0   4          8.24         10.25         0.18 o                         
   0   0   4        608.58        589.30         3.58 o                         
   1   0   4       1432.51       1476.55        12.63 o                         
   2   0   4         25.00         23.94         0.27 o                         
   3   0   4        100.20        100.33         1.29 o                         
   4   0   4        123.95        114.93         0.92 o                         
   5   0   4         28.51         27.71         0.44 o                         
   6   0   4          4.68          5.99         0.36 o                         
   7   0   4         13.03         11.83         0.77 o                         
   8   0   4          7.83         10.39         0.71 o                         
   9   0   4          6.16          5.48         1.07 o                         
  -8   1   4          9.60          9.95         0.97 o                         
  -7   1   4          0.07          0.46         0.26 o                         
  -6   1   4         47.90         48.62         1.61 o                         
  -5   1   4         33.47         35.87         0.55 o                         
  -4   1   4          8.24          9.02         0.40 o                         
  -3   1   4       1662.93       1764.56        27.51 o                         
  -2   1   4          7.47          3.65         0.17 o                         
  -1   1   4       2487.71       2581.99        20.30 o                         
   0   1   4         38.74         38.01         0.25 o                         
   1   1   4        196.46        195.36         1.25 o                         
   2   1   4          0.84          2.70         0.15 o                         
   3   1   4        280.93        287.13         3.10 o                         
   4   1   4         31.05         28.03         0.55 o                         
   5   1   4        135.46        130.13         1.99 o                         
   6   1   4          8.57          7.01         0.29 o                         
   7   1   4          0.22          0.62         0.18 o                         
   8   1   4         12.60         11.60         0.39 o                         
   9   1   4          0.01          0.55         0.67 o                         
  -8   2   4         26.21         26.51         0.69 o                         
  -7   2   4         31.15         32.52         0.77 o                         
  -6   2   4         17.18         16.32         0.71 o                         
  -5   2   4         80.97         77.67         1.30 o                         
  -4   2   4         79.81         86.69         0.87 o                         
  -3   2   4         83.52         82.44         0.71 o                         
  -2   2   4         28.02         28.39         0.45 o                         
  -1   2   4          3.66          2.50         0.21 o                         
   0   2   4       1762.28       1978.95        14.92 o                         
   1   2   4        572.35        598.95         3.84 o                         
   2   2   4          6.06          4.84         0.14 o                         
   3   2   4          2.06          4.38         0.28 o                         
   4   2   4        629.19        711.01         9.62 o                         
   5   2   4         80.46         75.44         1.31 o                         
   6   2   4         23.44         23.81         0.36 o                         
   7   2   4          0.88          1.06         0.21 o                         
   8   2   4        270.62        262.11         3.77 o                         
   9   2   4          4.62          4.78         0.82 o                         
  -8   3   4          2.08          2.74         0.52 o                         
  -7   3   4        118.31        119.08         2.49 o                         
  -6   3   4          9.71         10.46         0.51 o                         
  -5   3   4          0.32          0.31         0.37 o                         
  -4   3   4         44.05         40.36         0.64 o                         
  -3   3   4        485.22        496.43         4.75 o                         
  -2   3   4        170.14        191.10         1.43 o                         
  -1   3   4         11.23          6.96         0.32 o                         
   0   3   4       1043.63       1173.92         8.63 o                         
   1   3   4       1055.51       1143.98        11.64 o                         
   2   3   4         97.32        109.17         0.77 o                         
   3   3   4        154.95        149.92         0.97 o                         
   4   3   4        211.11        235.39         1.52 o                         
   5   3   4         19.86         19.18         0.25 o                         
   6   3   4         22.91         24.87         0.78 o                         
   7   3   4          2.04          1.80         0.45 o                         
   8   3   4         59.46         56.94         1.26 o                         
   9   3   4          0.38          0.63         0.57 o                         
  -7   4   4         25.03         22.26         0.73 o                         
  -6   4   4         12.13         15.48         2.65 o                         
  -5   4   4         21.63         21.04         0.69 o                         
  -4   4   4        534.69        544.74         9.25 o                         
  -3   4   4         48.91         49.43         0.72 o                         
  -2   4   4        255.91        275.50         2.14 o                         
  -1   4   4         67.02         62.88         0.70 o                         
   0   4   4        190.77        249.68         2.37 o                         
   1   4   4        416.66        482.93         5.93 o                         
   2   4   4        893.03        980.84         9.89 o                         
   3   4   4        940.52       1094.59        10.05 o                         
   4   4   4         37.38         30.09         0.27 o                         
   5   4   4        292.02        302.72         3.39 o                         
   6   4   4        191.50        210.04         2.65 o                         
   7   4   4          0.06         -0.06         0.44 o                         
   8   4   4         18.46         22.58         1.04 o                         
   9   4   4         10.05         12.35         1.24 o                         
  -7   5   4         28.42         29.44         1.70 o                         
  -6   5   4         43.25         45.93         2.13 o                         
  -5   5   4         26.58         24.52         0.74 o                         
  -4   5   4         89.59         89.12         1.07 o                         
  -3   5   4          2.90          2.52         0.34 o                         
  -2   5   4        247.17        238.99         2.01 o                         
  -1   5   4         46.03         55.69         0.78 o                         
   0   5   4        409.97        389.69         2.85 o                         
   1   5   4        780.55        855.02         9.00 o                         
   2   5   4         44.29         37.79         0.47 o                         
   3   5   4        432.43        482.29         3.37 o                         
   4   5   4          9.41          7.40         0.19 o                         
   5   5   4          2.78          5.12         0.51 o                         
   6   5   4         30.94         28.85         1.03 o                         
   7   5   4          3.32          3.03         0.63 o                         
   8   5   4          1.19          2.12         1.04 o                         
   9   5   4          1.41          1.86         0.93 o                         
  -6   6   4          7.00          6.41         0.62 o                         
  -5   6   4          4.41          4.30         0.58 o                         
  -4   6   4         10.68         11.91         0.64 o                         
  -3   6   4          9.94         10.59         0.54 o                         
  -2   6   4         96.86         98.93         1.51 o                         
  -1   6   4          5.35          4.36         0.39 o                         
   0   6   4         62.82         58.66         0.95 o                         
   1   6   4        175.87        171.72         2.00 o                         
   2   6   4         54.66         59.75         0.71 o                         
   3   6   4          0.32          0.29         0.23 o                         
   4   6   4         15.52         15.96         0.28 o                         
   5   6   4         57.01         56.03         1.29 o                         
   6   6   4          0.02          0.05         0.53 o                         
   7   6   4          5.55          5.57         0.74 o                         
   8   6   4          4.50          4.03         0.78 o                         
  -5   7   4         17.17         18.78         0.88 o                         
  -4   7   4         16.85         16.69         0.68 o                         
  -3   7   4         13.56         11.73         0.75 o                         
  -2   7   4         32.88         31.18         0.68 o                         
  -1   7   4          4.02          2.91         0.37 o                         
   0   7   4         18.23         16.50         2.89 o                         
   1   7   4        210.97        201.61         1.93 o                         
   2   7   4         93.95         94.07         1.00 o                         
   3   7   4         30.07         27.36         0.52 o                         
   4   7   4         28.75         26.49         0.37 o                         
   5   7   4          1.47          1.29         0.31 o                         
   6   7   4         18.05         19.25         0.89 o                         
   7   7   4         12.06         11.80         1.08 o                         
   8   7   4         12.96         12.49         1.02 o                         
  -4   8   4          1.88          1.91         0.63 o                         
  -3   8   4        120.75        119.72         1.76 o                         
  -2   8   4         99.14         98.25         1.47 o                         
  -1   8   4         23.12         21.37         0.88 o                         
   0   8   4         13.30         15.71         0.72 o                         
   1   8   4          3.33          3.62         0.51 o                         
   2   8   4        134.33        115.92         1.22 o                         
   3   8   4         56.73         57.94         0.72 o                         
   4   8   4          1.54          0.93         0.23 o                         
   5   8   4         25.40         25.23         0.93 o                         
   6   8   4         82.73         80.97         2.05 o                         
   7   8   4         33.92         35.04         1.35 o                         
  -3   9   4         12.11         11.15         0.96 o                         
  -2   9   4         29.06         28.67         0.92 o                         
  -1   9   4          7.35          7.73         0.62 o                         
   0   9   4          0.26          0.20         0.47 o                         
   1   9   4          9.76          8.97         0.67 o                         
   2   9   4         21.02         24.70         0.63 o                         
   3   9   4         72.00         67.84         0.87 o                         
   4   9   4         24.09         21.71         0.54 o                         
   5   9   4        125.34        127.46         1.88 o                         
   6   9   4          8.63         11.08         1.17 o                         
  -1  10   4          5.58          7.42         1.16 o                         
   0  10   4         25.70         35.32         0.96 o                         
   1  10   4          7.64         10.15         1.40 o                         
   2  10   4          3.78          5.23         0.58 o                         
   3  10   4          2.62          2.85         0.52 o                         
   4  10   4         17.04         17.68         1.37 o                         
   5  10   4          4.58          4.31         0.74 o                         
  -4  -9   5         38.84         42.36         1.47 o                         
  -3  -9   5          8.07          8.55         0.54 o                         
  -2  -9   5         10.79          8.94         0.64 o                         
  -1  -9   5          0.70          0.30         0.40 o                         
   0  -9   5          1.55          1.81         0.66 o                         
   1  -9   5          5.12          7.92         0.90 o                         
   2  -9   5         15.87         14.85         0.78 o                         
  -6  -8   5         41.23         44.10         1.98 o                         
  -5  -8   5          9.06          6.46         1.21 o                         
  -4  -8   5          0.25          0.16         0.41 o                         
  -3  -8   5          5.89          6.14         1.35 o                         
  -2  -8   5        132.11        138.52         3.02 o                         
  -1  -8   5         80.85         77.85         2.08 o                         
   0  -8   5         16.32         13.42         1.17 o                         
   1  -8   5        171.65        176.76         3.56 o                         
   2  -8   5        348.45        361.12         5.27 o                         
   3  -8   5         23.22         29.07         0.95 o                         
  -7  -7   5          0.11          0.33         1.50 o                         
  -6  -7   5         39.56         44.08         1.85 o                         
  -5  -7   5          4.63          4.43         0.69 o                         
  -4  -7   5          1.11          1.31         0.26 o                         
  -3  -7   5          0.75          1.41         0.30 o                         
  -2  -7   5        183.33        185.56         2.70 o                         
  -1  -7   5          4.14          4.44         0.61 o                         
   0  -7   5          0.85          1.16         0.38 o                         
   1  -7   5          0.20          0.43         0.34 o                         
   2  -7   5          6.39          6.32         0.56 o                         
   3  -7   5        115.74        120.13         1.62 o                         
   4  -7   5        102.84        107.48         1.55 o                         
   5  -7   5         42.59         43.96         1.16 o                         
  -7  -6   5        108.13        107.63         2.07 o                         
  -6  -6   5         19.92         20.52         1.14 o                         
  -5  -6   5         33.14         34.26         1.58 o                         
  -4  -6   5        130.24        134.43         2.04 o                         
  -3  -6   5         61.56         55.89         1.43 o                         
  -2  -6   5        403.00        391.51         5.18 o                         
  -1  -6   5          0.97          2.65         0.32 o                         
   0  -6   5         15.04         22.41         2.00 o                         
   1  -6   5         31.51         34.13         0.62 o                         
   2  -6   5         65.68         69.13         0.92 o                         
   3  -6   5         44.13         43.15         0.93 o                         
   4  -6   5         53.69         53.68         1.04 o                         
   5  -6   5          3.10          2.45         0.55 o                         
   6  -6   5         30.72         31.64         0.98 o                         
  -8  -5   5          0.85          0.86         0.81 o                         
  -7  -5   5          2.35          2.72         0.69 o                         
  -6  -5   5         42.40         41.26         1.11 o                         
  -5  -5   5        223.82        216.45         2.61 o                         
  -4  -5   5          0.09          0.05         0.10 o                         
  -3  -5   5        191.00        176.61         2.56 o                         
  -2  -5   5          8.53          8.24         0.33 o                         
  -1  -5   5        814.11        771.62         7.80 o                         
   0  -5   5        236.39        234.19         2.40 o                         
   1  -5   5       1132.76       1063.58        12.76 o                         
   2  -5   5          0.09          0.26         0.29 o                         
   3  -5   5          5.54          4.65         0.43 o                         
   4  -5   5        270.55        278.90         2.63 o                         
   5  -5   5          0.62          0.43         0.43 o                         
   6  -5   5         47.64         47.94         1.18 o                         
   7  -5   5         19.33         20.33         0.95 o                         
  -8  -4   5          1.43          1.47         0.67 o                         
  -7  -4   5         26.78         31.17         1.28 o                         
  -6  -4   5          5.23          6.42         1.47 o                         
  -5  -4   5         41.37         39.76         0.52 o                         
  -4  -4   5         22.53         20.19         0.28 o                         
  -3  -4   5        102.35        107.05         1.51 o                         
  -2  -4   5         66.62         65.52         1.00 o                         
  -1  -4   5          0.41          0.28         0.19 o                         
   0  -4   5          4.80          5.09         0.39 o                         
   1  -4   5        407.81        379.95         4.44 o                         
   2  -4   5         95.57         83.46         0.85 o                         
   3  -4   5        867.56        830.95         6.66 o                         
   4  -4   5         85.76         83.42         1.00 o                         
   5  -4   5         17.64         18.24         0.76 o                         
   6  -4   5         76.78         79.62         1.25 o                         
   7  -4   5         24.15         25.21         0.82 o                         
  -8  -3   5          2.02          1.57         0.79 o                         
  -7  -3   5          0.19          0.74         0.66 o                         
  -6  -3   5          1.24          1.75         0.16 o                         
  -5  -3   5        472.06        493.27         3.90 o                         
  -4  -3   5         15.82         16.47         0.31 o                         
  -3  -3   5        448.40        478.07         5.29 o                         
  -2  -3   5        251.44        260.14         4.13 o                         
  -1  -3   5         89.44         88.16         1.12 o                         
   0  -3   5         55.01         56.87         0.52 o                         
   1  -3   5          1.87          0.36         0.16 o                         
   2  -3   5         29.44         27.13         0.50 o                         
   3  -3   5        213.11        197.50         1.58 o                         
   4  -3   5         22.74         19.78         0.47 o                         
   5  -3   5          1.59          1.32         0.37 o                         
   6  -3   5         27.94         25.69         0.73 o                         
   7  -3   5         30.66         30.89         0.86 o                         
   8  -3   5          6.04          6.89         0.81 o                         
  -8  -2   5          7.25          6.11         0.94 o                         
  -7  -2   5          0.71          0.76         0.51 o                         
  -6  -2   5        121.25        118.97         1.01 o                         
  -5  -2   5         20.45         20.01         0.28 o                         
  -4  -2   5         26.04         26.58         0.55 o                         
  -3  -2   5        345.38        392.08         2.83 o                         
  -2  -2   5         37.29         34.63         0.67 o                         
  -1  -2   5       1832.71       2158.19        16.84 o                         
   0  -2   5        423.96        419.47         5.04 o                         
   1  -2   5        171.80        168.94         2.62 o                         
   2  -2   5        647.45        641.11         7.31 o                         
   3  -2   5       1355.77       1479.94        11.51 o                         
   4  -2   5        100.72        103.19         1.03 o                         
   5  -2   5         60.88         63.56         0.96 o                         
   6  -2   5        149.60        159.50         1.62 o                         
   7  -2   5         12.11         12.70         0.53 o                         
   8  -2   5          2.66          2.17         0.53 o                         
  -8  -1   5          0.05          0.21         0.46 o                         
  -7  -1   5         76.17         82.06         1.28 o                         
  -6  -1   5         73.58         70.51         9.43 o                         
  -5  -1   5          5.42          2.98         0.39 o                         
  -4  -1   5         26.74         24.46         0.37 o                         
  -3  -1   5          0.22          0.70         0.12 o                         
  -2  -1   5        271.96        277.13         1.81 o                         
  -1  -1   5        423.92        383.31         2.95 o                         
   0  -1   5        533.52        537.58         3.41 o                         
   1  -1   5        129.92        118.16         2.19 o                         
   2  -1   5        746.76        770.23         5.37 o                         
   3  -1   5        161.56        179.11         2.79 o                         
   4  -1   5          3.13          5.29         0.32 o                         
   5  -1   5        478.12        508.50         5.12 o                         
   6  -1   5         43.09         43.42         0.65 o                         
   7  -1   5         95.86         99.73         1.27 o                         
   8  -1   5         86.82         82.55         1.45 o                         
   9  -1   5         12.55         11.72         0.63 o                         
  -8   0   5         28.62         31.44         1.14 o                         
  -7   0   5         16.59         16.95         0.42 o                         
  -6   0   5          7.10          8.00         0.32 o                         
  -5   0   5        135.38        126.61         2.62 o                         
  -4   0   5        390.02        414.59         5.02 o                         
  -3   0   5         20.00         15.73         0.35 o                         
  -2   0   5        624.79        660.44         7.72 o                         
  -1   0   5        431.43        460.56         5.92 o                         
   0   0   5        103.37        118.86         1.16 o                         
   1   0   5         73.07         76.80         0.94 o                         
   2   0   5          6.53          5.17         0.18 o                         
   3   0   5        245.03        247.13         1.68 o                         
   4   0   5        456.17        450.07         5.49 o                         
   5   0   5         29.59         26.05         0.47 o                         
   6   0   5         40.76         39.69         0.60 o                         
   7   0   5         10.48         11.21         0.46 o                         
   8   0   5          5.37          7.32         0.38 o                         
   9   0   5          8.64          8.59         0.99 o                         
  -8   1   5          3.24          2.60         0.44 o                         
  -7   1   5         11.74         13.62         0.47 o                         
  -6   1   5         14.02         14.11         0.72 o                         
  -5   1   5        132.49        137.51         2.85 o                         
  -4   1   5         13.64         21.02         0.38 o                         
  -3   1   5        481.63        522.30         6.20 o                         
  -2   1   5        610.41        688.21         7.20 o                         
  -1   1   5       4586.12       4935.79        43.87 o                         
   0   1   5       2210.61       2331.04        21.07 o                         
   1   1   5        704.46        774.51         4.50 o                         
   2   1   5         31.27         29.97         0.32 o                         
   3   1   5          0.04          7.40         4.07 o                         
   4   1   5        362.80        378.81         4.61 o                         
   5   1   5         70.61         71.59         1.08 o                         
   6   1   5         39.35         43.09         0.78 o                         
   7   1   5          3.56          2.87         0.24 o                         
   8   1   5          1.65          1.38         0.28 o                         
   9   1   5          7.01          8.91         0.97 o                         
  -8   2   5          2.06          1.68         0.40 o                         
  -7   2   5          5.64          3.34         0.81 o                         
  -6   2   5          9.47          7.90         0.47 o                         
  -5   2   5        211.60        208.94         4.76 o                         
  -4   2   5         94.31         89.18         1.08 o                         
  -3   2   5         92.18         90.39         0.77 o                         
  -2   2   5        686.76        739.53         5.31 o                         
  -1   2   5        116.08        152.52         1.05 o                         
   0   2   5        146.81        193.12         1.47 o                         
   1   2   5       1676.15       1919.17        12.88 o                         
   2   2   5         32.15         35.36         0.37 o                         
   3   2   5        434.45        422.18         3.98 o                         
   4   2   5         24.42         20.75         0.34 o                         
   5   2   5         15.73         19.34         0.30 o                         
   6   2   5         22.28         25.22         0.37 o                         
   7   2   5          3.77          5.03         0.21 o                         
   8   2   5          0.82          1.24         0.62 o                         
   9   2   5          0.31          0.49         0.63 o                         
  -8   3   5         59.60         56.42         2.56 o                         
  -7   3   5         14.49         12.71         0.57 o                         
  -6   3   5         21.93         23.36         0.68 o                         
  -5   3   5        137.81        134.03         1.99 o                         
  -4   3   5        227.12        227.29         3.58 o                         
  -3   3   5         27.87         28.71         0.82 o                         
  -2   3   5        293.00        286.86         3.02 o                         
  -1   3   5         48.65         52.91         0.49 o                         
   0   3   5        184.88        189.87         1.59 o                         
   1   3   5        922.44        943.03         9.43 o                         
   2   3   5         84.52         95.01         0.54 o                         
   3   3   5        545.93        536.33         5.58 o                         
   4   3   5        205.65        200.99         1.40 o                         
   5   3   5          0.03          0.24         0.11 o                         
   6   3   5          6.28          7.41         0.26 o                         
   7   3   5          1.93          2.00         0.19 o                         
   8   3   5        165.33        165.56         2.17 o                         
   9   3   5          0.05         -0.20         0.53 o                         
  -7   4   5          0.11          4.93         2.84 o                         
  -6   4   5        255.78        257.86         7.81 o                         
  -5   4   5         58.85         60.53         3.43 o                         
  -4   4   5          0.89          0.77         0.30 o                         
  -3   4   5        538.56        528.18         4.08 o                         
  -2   4   5         72.15         63.77         0.72 o                         
  -1   4   5        139.83        113.35         1.00 o                         
   0   4   5         21.40         18.09         0.53 o                         
   1   4   5        262.11        285.52         3.24 o                         
   2   4   5        266.01        298.96         3.04 o                         
   3   4   5          1.55          0.65         0.12 o                         
   4   4   5        623.91        641.02         4.50 o                         
   5   4   5        186.94        187.35         1.29 o                         
   6   4   5          0.82          1.37         0.47 o                         
   7   4   5         27.62         25.68         0.91 o                         
   8   4   5         37.16         37.22         1.41 o                         
   9   4   5          3.92          5.64         0.90 o                         
  -7   5   5         13.05         13.05         0.73 o                         
  -6   5   5         18.10         20.04         1.84 o                         
  -5   5   5        130.44        130.52         3.69 o                         
  -4   5   5        121.05        115.81         2.51 o                         
  -3   5   5        114.55        111.43         1.62 o                         
  -2   5   5         14.51         20.60         0.47 o                         
  -1   5   5         59.93         50.48         0.65 o                         
   0   5   5       1202.94       1274.10         9.98 o                         
   1   5   5         72.37         61.14         1.14 o                         
   2   5   5        347.14        383.35         4.27 o                         
   3   5   5         35.94         38.90         0.46 o                         
   4   5   5          0.31         -0.04         0.11 o                         
   5   5   5         39.83         46.12         0.76 o                         
   6   5   5         16.38         15.14         0.70 o                         
   7   5   5         75.91         77.47         1.67 o                         
   8   5   5          0.15         -0.32         0.69 o                         
   9   5   5         28.79         31.51         1.51 o                         
  -6   6   5         20.17         17.33         1.55 o                         
  -5   6   5          0.15          3.72         2.60 o                         
  -4   6   5        122.01        140.78        21.97 o                         
  -3   6   5         69.35         62.71         0.95 o                         
  -2   6   5         23.22         21.17         1.17 o                         
  -1   6   5        134.38        128.49         1.21 o                         
   0   6   5        284.22        263.03         2.25 o                         
   1   6   5          2.51          4.25         0.31 o                         
   2   6   5          0.93          1.47         0.25 o                         
   3   6   5          5.19          5.60         0.28 o                         
   4   6   5         17.20         17.79         0.23 o                         
   5   6   5        165.27        161.89         1.72 o                         
   6   6   5         25.15         28.27         1.05 o                         
   7   6   5        115.65        123.26         6.74 o                         
   8   6   5          0.55          0.47         0.62 o                         
  -5   7   5          1.77          0.83         0.52 o                         
  -4   7   5          9.09         10.66         2.10 o                         
  -3   7   5          6.25          9.21         1.83 o                         
  -2   7   5         15.86         16.31         0.57 o                         
  -1   7   5         29.87         28.84         0.61 o                         
   0   7   5         18.34         21.43         0.60 o                         
   1   7   5         16.74         15.70         0.48 o                         
   2   7   5        114.78        112.10         1.63 o                         
   3   7   5         14.44         12.87         0.49 o                         
   4   7   5         89.51         90.52         0.78 o                         
   5   7   5         14.43         14.68         0.37 o                         
   6   7   5          2.07          2.51         0.59 o                         
   7   7   5          0.05          0.21         0.55 o                         
   8   7   5          9.12          9.97         1.73 o                         
  -4   8   5         33.58         37.43         6.59 o                         
  -3   8   5         25.90         38.84        13.92 o                         
  -2   8   5          0.57          1.36         0.56 o                         
  -1   8   5        117.26        116.86         2.14 o                         
   0   8   5         63.39         61.08         0.93 o                         
   1   8   5          0.09         -0.12         0.32 o                         
   2   8   5          3.42          4.40         0.44 o                         
   3   8   5          0.00          0.22         0.27 o                         
   4   8   5         34.41         31.35         0.65 o                         
   5   8   5         48.23         42.22        12.11 o                         
   6   8   5          0.94          1.08         0.62 o                         
   7   8   5          7.39          5.69         1.01 o                         
  -3   9   5         14.51         15.54         0.96 o                         
  -2   9   5          6.70          7.51         0.93 o                         
  -1   9   5          0.28          0.25         0.37 o                         
   0   9   5         10.20          9.80         0.56 o                         
   1   9   5        127.69        121.07         1.91 o                         
   2   9   5         56.29         56.30         1.33 o                         
   3   9   5         31.43         28.98         0.64 o                         
   4   9   5          8.59          9.89         0.52 o                         
   5   9   5          5.12          6.56         0.82 o                         
   6   9   5         49.20         47.09         1.68 o                         
  -1  10   5          2.19          1.88         0.62 o                         
   0  10   5          0.75          5.27         3.86 o                         
   1  10   5         35.05         36.21         0.90 o                         
   2  10   5         15.61         15.62         0.86 o                         
   3  10   5          3.80          3.96         0.49 o                         
   4  10   5          0.31         -0.03         0.72 o                         
   5  10   5          0.13          0.27         0.54 o                         
  -3  -9   6          4.44          2.71         0.93 o                         
  -2  -9   6          1.27          0.32         0.63 o                         
  -1  -9   6         22.45         22.38         1.04 o                         
   0  -9   6         24.18         22.96         0.78 o                         
   1  -9   6         63.68         61.65         3.37 o                         
  -5  -8   6          2.42          1.92         1.06 o                         
  -4  -8   6         37.19         36.45         1.25 o                         
  -3  -8   6         60.16         58.12         0.96 o                         
  -2  -8   6         46.44         45.12         0.88 o                         
  -1  -8   6          4.35          3.65         1.02 o                         
   0  -8   6         96.44        102.83         2.88 o                         
   1  -8   6         13.79         12.17         0.63 o                         
   2  -8   6         16.27         14.36         2.02 o                         
   3  -8   6          0.14         -0.07         0.70 o                         
  -6  -7   6         19.91         21.65         2.34 o                         
  -5  -7   6         18.13         15.35         1.98 o                         
  -4  -7   6          4.13          5.03         0.30 o                         
  -3  -7   6         48.29         49.36         1.52 o                         
  -2  -7   6        252.43        244.38         3.60 o                         
  -1  -7   6          0.19          0.38         0.33 o                         
   0  -7   6        115.70        112.15         1.84 o                         
   1  -7   6         10.68         12.83         0.54 o                         
   2  -7   6         63.27         68.55         1.12 o                         
   3  -7   6         32.68         31.09         1.07 o                         
   4  -7   6          0.45         -0.16         0.48 o                         
   5  -7   6         83.53         85.37         1.74 o                         
  -7  -6   6         22.48         21.64         1.08 o                         
  -6  -6   6         12.03         10.28         1.17 o                         
  -5  -6   6         88.07         87.17         1.60 o                         
  -4  -6   6         34.84         32.95         0.59 o                         
  -3  -6   6          7.70          6.84         0.34 o                         
  -2  -6   6        117.30        132.88         1.28 o                         
  -1  -6   6          4.67          6.49         0.35 o                         
   0  -6   6         12.48         16.09         0.66 o                         
   1  -6   6         55.27         63.25         1.44 o                         
   2  -6   6        160.68        162.50         1.69 o                         
   3  -6   6          0.01          0.31         0.36 o                         
   4  -6   6          5.83          6.63         0.57 o                         
   5  -6   6          6.53          6.29         0.62 o                         
   6  -6   6          6.94          6.08         0.84 o                         
  -7  -5   6          7.34          8.40         0.83 o                         
  -6  -5   6         34.59         35.77         1.04 o                         
  -5  -5   6         26.06         25.75         0.65 o                         
  -4  -5   6         18.88         18.63         0.39 o                         
  -3  -5   6        972.67        938.43        12.03 o                         
  -2  -5   6         22.13         19.75         0.45 o                         
  -1  -5   6        499.15        451.64         4.95 o                         
   0  -5   6        282.12        288.09         2.85 o                         
   1  -5   6         77.08         63.05         1.17 o                         
   2  -5   6        761.88        756.15         6.13 o                         
   3  -5   6         32.10         26.96         0.82 o                         
   4  -5   6         29.74         28.13         0.93 o                         
   5  -5   6          1.10          1.22         0.54 o                         
   6  -5   6          9.53         11.72         0.75 o                         
  -8  -4   6          0.11          0.51         0.64 o                         
  -7  -4   6         76.54         79.73         1.62 o                         
  -6  -4   6         54.05         55.68         1.68 o                         
  -5  -4   6          1.58          1.39         0.16 o                         
  -4  -4   6          0.67          0.63         0.15 o                         
  -3  -4   6         53.70         61.64         1.25 o                         
  -2  -4   6        173.31        157.09         2.06 o                         
  -1  -4   6        264.70        231.61         2.50 o                         
   0  -4   6          4.80          4.47         0.30 o                         
   1  -4   6        219.82        194.31         1.65 o                         
   2  -4   6          4.08          3.34         0.34 o                         
   3  -4   6        639.46        627.83         5.01 o                         
   4  -4   6        151.81        149.90         1.61 o                         
   5  -4   6        660.26        656.49         7.07 o                         
   6  -4   6         17.21         16.81         1.23 o                         
   7  -4   6         19.96         19.24         0.83 o                         
  -8  -3   6          3.89          4.38         0.76 o                         
  -7  -3   6         41.68         42.10         1.14 o                         
  -6  -3   6         28.28         29.40         0.54 o                         
  -5  -3   6          0.05          0.11         0.15 o                         
  -4  -3   6          9.70         12.21         0.24 o                         
  -3  -3   6         38.72         41.21         0.41 o                         
  -2  -3   6        267.87        280.45         3.27 o                         
  -1  -3   6        548.20        511.65         6.90 o                         
   0  -3   6        106.25         98.16         0.95 o                         
   1  -3   6        867.45        862.06        10.11 o                         
   2  -3   6          3.07          3.77         0.24 o                         
   3  -3   6          6.00          5.65         0.35 o                         
   4  -3   6          0.04          0.36         0.28 o                         
   5  -3   6         30.82         29.40         0.93 o                         
   6  -3   6         11.79         12.00         0.57 o                         
   7  -3   6        144.49        142.86         1.78 o                         
   8  -3   6         16.26         16.54         1.74 o                         
  -8  -2   6          0.89          1.81         0.79 o                         
  -7  -2   6          3.38          4.23         0.75 o                         
  -6  -2   6         70.93         69.32         0.72 o                         
  -5  -2   6         97.42        101.61         0.90 o                         
  -4  -2   6        332.64        359.63         2.56 o                         
  -3  -2   6        107.84        102.93         1.62 o                         
  -2  -2   6        284.31        315.73         5.58 o                         
  -1  -2   6       1209.08       1376.77        18.49 o                         
   0  -2   6        260.80        298.76         2.69 o                         
   1  -2   6       1619.57       1867.98        16.46 o                         
   2  -2   6        409.27        428.24         4.44 o                         
   3  -2   6          0.55          1.07         0.22 o                         
   4  -2   6         25.96         27.67         0.52 o                         
   5  -2   6          6.17          7.20         0.38 o                         
   6  -2   6         24.91         26.15         0.64 o                         
   7  -2   6         15.23         16.50         1.10 o                         
   8  -2   6          0.39          0.48         0.38 o                         
  -8  -1   6         33.54         35.39         0.96 o                         
  -7  -1   6         29.02         28.47         0.49 o                         
  -6  -1   6         10.62         10.39         0.31 o                         
  -5  -1   6          7.34          7.90         0.31 o                         
  -4  -1   6        142.97        143.32         1.22 o                         
  -3  -1   6          0.07          0.79         0.14 o                         
  -2  -1   6       1172.82       1219.79         8.84 o                         
  -1  -1   6         64.01         50.92         0.76 o                         
   0  -1   6        226.85        239.72         3.18 o                         
   1  -1   6        488.49        617.27         4.14 o                         
   2  -1   6        375.39        367.37         5.13 o                         
   3  -1   6       1002.41       1104.97         8.43 o                         
   4  -1   6          0.01          1.85         0.98 o                         
   5  -1   6          0.78          1.37         0.29 o                         
   6  -1   6         57.81         56.48         0.74 o                         
   7  -1   6        217.66        222.37         2.15 o                         
   8  -1   6          9.63          8.75         1.00 o                         
   9  -1   6         26.65         24.98         0.81 o                         
  -8   0   6         21.51         19.42         1.25 o                         
  -7   0   6         37.76         39.76         0.93 o                         
  -6   0   6        228.67        235.70         4.50 o                         
  -5   0   6         91.73         88.78         1.76 o                         
  -4   0   6          6.49          8.10         0.46 o                         
  -3   0   6        858.37        932.67        13.31 o                         
  -2   0   6       1046.51       1122.97         8.54 o                         
  -1   0   6        224.13        240.00         2.11 o                         
   0   0   6        518.57        581.92         6.46 o                         
   1   0   6        195.14        181.12         1.53 o                         
   2   0   6         21.03         23.11         0.49 o                         
   3   0   6        499.16        475.03         6.76 o                         
   4   0   6        120.22        110.10         1.16 o                         
   5   0   6         49.02         47.01         0.60 o                         
   6   0   6         96.08         90.79         0.95 o                         
   7   0   6          2.18          1.05         0.31 o                         
   8   0   6          0.25          0.60         0.32 o                         
   9   0   6         38.51         32.79         1.36 o                         
  -8   1   6         15.97         16.19         0.69 o                         
  -7   1   6         39.86         39.18         1.01 o                         
  -6   1   6          0.66          1.00         0.26 o                         
  -5   1   6        149.31        154.39         2.10 o                         
  -4   1   6        104.55        119.33         2.67 o                         
  -3   1   6        258.21        274.15         3.21 o                         
  -2   1   6        121.48        112.78         1.48 o                         
  -1   1   6        808.43        808.69        37.20 o                         
   0   1   6        762.40        803.99         7.84 o                         
   1   1   6        745.22        792.17         4.64 o                         
   2   1   6        987.61       1062.74         7.43 o                         
   3   1   6         54.28         57.93         0.74 o                         
   4   1   6         13.65         12.60         0.25 o                         
   5   1   6          2.02          3.57         0.29 o                         
   6   1   6         45.59         47.74         0.60 o                         
   7   1   6         10.61          9.02         0.65 o                         
   8   1   6          2.72          2.57         0.28 o                         
   9   1   6          1.50          1.84         0.90 o                         
  -8   2   6         15.37         15.13         0.74 o                         
  -7   2   6          0.17          0.30         0.40 o                         
  -6   2   6         34.62         32.16         1.09 o                         
  -5   2   6        106.91        104.09         1.70 o                         
  -4   2   6          7.43          5.81         0.32 o                         
  -3   2   6         10.69          6.98         0.29 o                         
  -2   2   6          4.21          2.87         0.16 o                         
  -1   2   6        440.45        466.65         4.11 o                         
   0   2   6         19.62         28.61         0.33 o                         
   1   2   6         84.43        115.53         0.85 o                         
   2   2   6        214.08        266.86         1.72 o                         
   3   2   6        727.61        813.52         8.66 o                         
   4   2   6        289.89        307.44         3.72 o                         
   5   2   6          0.70          0.85         0.21 o                         
   6   2   6         14.74         14.34         0.28 o                         
   7   2   6         26.61         29.71         0.47 o                         
   8   2   6         20.59         19.83         1.29 o                         
   9   2   6          0.34         -0.14         0.55 o                         
  -7   3   6         42.82         43.71         1.44 o                         
  -6   3   6          0.99          0.53         0.45 o                         
  -5   3   6         11.33         11.04         0.60 o                         
  -4   3   6          0.65          0.37         0.25 o                         
  -3   3   6          3.34          3.96         0.34 o                         
  -2   3   6         52.38         46.87         0.78 o                         
  -1   3   6        504.68        484.62         3.31 o                         
   0   3   6        190.03        224.23         1.63 o                         
   1   3   6          0.14          0.89         0.25 o                         
   2   3   6       1294.37       1443.68         9.98 o                         
   3   3   6        226.65        202.02         1.40 o                         
   4   3   6        208.74        215.03         1.65 o                         
   5   3   6          5.07          5.66         0.20 o                         
   6   3   6          4.47          4.93         0.23 o                         
   7   3   6         18.22         17.24         0.47 o                         
   8   3   6          4.09          4.69         0.62 o                         
   9   3   6          0.56          0.80         0.63 o                         
  -7   4   6         57.16         53.00         2.26 o                         
  -6   4   6        150.55        148.40         4.07 o                         
  -5   4   6        266.14        264.84         7.74 o                         
  -4   4   6        225.68        224.35         3.75 o                         
  -3   4   6          3.99          5.31         0.34 o                         
  -2   4   6          0.82          0.42         0.22 o                         
  -1   4   6        841.47        823.23         6.05 o                         
   0   4   6         85.79         90.52         1.12 o                         
   1   4   6        142.45        120.66         1.05 o                         
   2   4   6        132.51        131.30         1.24 o                         
   3   4   6         18.67         18.62         0.27 o                         
   4   4   6        128.86        137.53         0.99 o                         
   5   4   6         39.00         39.15         0.55 o                         
   6   4   6         87.87         87.31         1.64 o                         
   7   4   6         39.75         38.55         1.03 o                         
   8   4   6          7.15          8.24         2.64 o                         
   9   4   6          0.97          0.87         0.70 o                         
  -6   5   6         40.69         42.80         0.98 o                         
  -5   5   6         18.32         19.47         1.92 o                         
  -4   5   6         95.19         92.63         3.52 o                         
  -3   5   6         20.03         21.34         0.55 o                         
  -2   5   6        614.04        609.40         4.89 o                         
  -1   5   6         21.78         18.83         0.59 o                         
   0   5   6          0.60          1.09         0.23 o                         
   1   5   6        409.65        393.51         5.45 o                         
   2   5   6         99.28         91.62         0.95 o                         
   3   5   6         70.60         56.66         0.52 o                         
   4   5   6         33.92         31.18         0.51 o                         
   5   5   6         65.66         68.93         0.58 o                         
   6   5   6          0.73          0.92         0.45 o                         
   7   5   6          8.34          8.36         0.69 o                         
   8   5   6         46.84         45.26         1.51 o                         
   9   5   6         13.42         15.24         1.18 o                         
  -6   6   6          1.42          0.95         0.86 o                         
  -5   6   6         29.48         29.14         0.79 o                         
  -4   6   6        293.39        291.37         6.05 o                         
  -3   6   6          5.71          7.37         1.28 o                         
  -2   6   6        275.05        256.63         2.29 o                         
  -1   6   6        211.57        184.27         1.87 o                         
   0   6   6        159.93        137.98         1.22 o                         
   1   6   6        164.10        137.83         1.86 o                         
   2   6   6         85.47         66.45         1.00 o                         
   3   6   6         20.48         20.23         0.51 o                         
   4   6   6        102.53        111.34         0.77 o                         
   5   6   6          6.54          5.80         0.29 o                         
   6   6   6          8.56          7.96         0.65 o                         
   7   6   6          7.35          5.34         2.57 o                         
   8   6   6          7.44         10.12         1.46 o                         
  -5   7   6          0.87          0.74         0.47 o                         
  -4   7   6          0.06          0.59         0.63 o                         
  -3   7   6          0.26          0.06         0.39 o                         
  -2   7   6         11.07          7.15         0.46 o                         
  -1   7   6          0.20          0.23         0.42 o                         
   0   7   6        142.83        136.67         1.37 o                         
   1   7   6         88.27         72.55         0.86 o                         
   2   7   6         21.66         17.19         0.49 o                         
   3   7   6        194.32        180.80         1.51 o                         
   4   7   6        223.59        221.86         1.65 o                         
   5   7   6         20.11         16.72         0.38 o                         
   6   7   6          9.05          8.94         0.72 o                         
   7   7   6          0.22          0.45         0.91 o                         
   8   7   6          1.98          2.79         0.76 o                         
  -4   8   6         45.36         50.81         1.45 o                         
  -3   8   6         13.60         17.02         1.35 o                         
  -2   8   6         13.22         15.47         3.00 o                         
  -1   8   6         15.02         16.17         2.53 o                         
   0   8   6         10.33         12.90         0.54 o                         
   1   8   6          3.65          3.57         0.43 o                         
   2   8   6          2.60          2.31         0.44 o                         
   3   8   6         10.38         11.15         0.46 o                         
   4   8   6         15.41         15.32         0.36 o                         
   5   8   6          0.01          0.00         0.40 o                         
   6   8   6          3.92          4.35         0.70 o                         
   7   8   6          0.41          0.12         0.55 o                         
  -3   9   6          0.08          0.16         0.46 o                         
  -2   9   6          2.19          1.84         0.62 o                         
  -1   9   6         34.04         39.00         0.93 o                         
   0   9   6         69.43         64.63         1.28 o                         
   1   9   6          8.57          8.08         0.83 o                         
   2   9   6          4.51          3.94         0.45 o                         
   3   9   6         52.59         51.36         0.80 o                         
   4   9   6         31.04         30.00         0.65 o                         
   5   9   6          1.49          1.61         0.61 o                         
   6   9   6          0.45          0.49         0.63 o                         
  -1  10   6         19.39         20.01         1.04 o                         
   0  10   6         22.87         23.35         0.75 o                         
   1  10   6         14.31         16.22         0.64 o                         
   2  10   6          0.04          0.18         0.34 o                         
   3  10   6         10.93         13.53         0.64 o                         
   4  10   6          2.55          2.78         0.74 o                         
   5  10   6         16.95         16.18         1.49 o                         
  -3  -9   7         58.93         55.19         2.29 o                         
  -2  -9   7         16.77         16.81         0.90 o                         
  -1  -9   7         58.76         58.75         1.58 o                         
   0  -9   7         31.59         32.27         1.05 o                         
  -5  -8   7         10.26         10.65         2.14 o                         
  -4  -8   7         24.85         24.54         1.30 o                         
  -3  -8   7         29.90         29.80         1.26 o                         
  -2  -8   7          2.22          2.90         0.50 o                         
  -1  -8   7         29.41         29.57         1.43 o                         
   0  -8   7         89.18         93.44         3.51 o                         
   1  -8   7          6.73          5.17         0.65 o                         
   2  -8   7          0.76          0.36         0.48 o                         
   3  -8   7          3.40          3.97         0.68 o                         
  -6  -7   7         22.61         23.57         1.54 o                         
  -5  -7   7          3.88          4.74         1.04 o                         
  -4  -7   7        147.67        149.72         2.00 o                         
  -3  -7   7         46.35         41.80         0.64 o                         
  -2  -7   7          1.25          1.13         0.57 o                         
  -1  -7   7         23.07         20.81         0.94 o                         
   0  -7   7        192.29        188.79         4.57 o                         
   1  -7   7         32.48         32.70         0.87 o                         
   2  -7   7          3.15          2.78         0.53 o                         
   3  -7   7         12.51         12.96         0.79 o                         
   4  -7   7         83.76         86.71         1.47 o                         
  -7  -6   7         18.61         16.29         0.99 o                         
  -6  -6   7         13.09         12.83         1.87 o                         
  -5  -6   7         78.37         77.08         2.00 o                         
  -4  -6   7         17.11         19.26         0.45 o                         
  -3  -6   7         85.67         73.43         1.37 o                         
  -2  -6   7         11.31         11.54         0.46 o                         
  -1  -6   7        127.01        105.51         2.35 o                         
   0  -6   7         32.99         38.18         0.68 o                         
   1  -6   7        162.79        158.86         2.85 o                         
   2  -6   7        152.02        142.18         2.19 o                         
   3  -6   7          8.60          9.45         0.60 o                         
   4  -6   7         79.27         78.58         1.35 o                         
   5  -6   7         19.60         20.87         0.87 o                         
  -7  -5   7         20.70         18.66         0.97 o                         
  -6  -5   7         43.61         40.59         1.28 o                         
  -5  -5   7          1.48          0.78         0.26 o                         
  -4  -5   7        230.75        218.83         1.54 o                         
  -3  -5   7        152.18        142.73         1.39 o                         
  -2  -5   7          7.98         10.07         0.33 o                         
  -1  -5   7        373.17        326.54         3.53 o                         
   0  -5   7        102.00         83.70         1.05 o                         
   1  -5   7         13.87          8.55         0.39 o                         
   2  -5   7         97.60        116.04         1.49 o                         
   3  -5   7          6.22          4.90         0.47 o                         
   4  -5   7         36.15         38.23         0.81 o                         
   5  -5   7          6.26          7.21         0.61 o                         
   6  -5   7         26.09         28.32         0.90 o                         
  -8  -4   7        113.96        114.79         2.21 o                         
  -7  -4   7         74.48         80.24         2.25 o                         
  -6  -4   7          5.90          6.03         0.65 o                         
  -5  -4   7        168.05        170.07         1.90 o                         
  -4  -4   7         34.16         35.76         0.46 o                         
  -3  -4   7         52.00         53.01         0.76 o                         
  -2  -4   7        132.90        126.76         2.33 o                         
  -1  -4   7         15.53         18.38         0.42 o                         
   0  -4   7         97.63         94.32         0.90 o                         
   1  -4   7        880.70        803.10         8.90 o                         
   2  -4   7         53.40         48.49         0.84 o                         
   3  -4   7        456.73        430.85         5.15 o                         
   4  -4   7         34.59         36.97         0.71 o                         
   5  -4   7         22.28         22.30         0.96 o                         
   6  -4   7        219.19        215.03         2.52 o                         
   7  -4   7         21.82         20.54         1.01 o                         
  -8  -3   7         16.00         15.48         1.48 o                         
  -7  -3   7         19.48         17.99         0.88 o                         
  -6  -3   7         28.04         28.47         0.93 o                         
  -5  -3   7          2.26          2.85         0.22 o                         
  -4  -3   7          9.40          8.66         0.27 o                         
  -3  -3   7        183.12        175.52         1.20 o                         
  -2  -3   7        370.64        386.49         3.97 o                         
  -1  -3   7          2.72          2.58         0.20 o                         
   0  -3   7        291.73        307.23         2.37 o                         
   1  -3   7        269.18        265.81         2.72 o                         
   2  -3   7          3.82          3.49         0.28 o                         
   3  -3   7         41.81         35.84         0.83 o                         
   4  -3   7         14.14         11.88         0.50 o                         
   5  -3   7        164.76        160.86         1.67 o                         
   6  -3   7         28.43         27.66         0.68 o                         
   7  -3   7         37.88         39.66         0.94 o                         
   8  -3   7         60.58         61.27         1.91 o                         
  -8  -2   7          1.08          0.07         0.51 o                         
  -7  -2   7          6.11          5.11         0.77 o                         
  -6  -2   7         17.98         15.35         0.35 o                         
  -5  -2   7          4.29          5.24         0.26 o                         
  -4  -2   7         23.97         21.89         0.41 o                         
  -3  -2   7        570.12        598.30         4.29 o                         
  -2  -2   7          3.22          4.92         0.18 o                         
  -1  -2   7        182.55        181.86         3.78 o                         
   0  -2   7        100.89        108.75         1.45 o                         
   1  -2   7         54.35         62.02         1.09 o                         
   2  -2   7        247.82        257.61         2.29 o                         
   3  -2   7        120.77        105.70         1.11 o                         
   4  -2   7         38.25         39.40         0.91 o                         
   5  -2   7        174.92        176.13         2.45 o                         
   6  -2   7          9.55         10.20         0.46 o                         
   7  -2   7          0.11          0.07         0.35 o                         
   8  -2   7          7.24          8.86         1.12 o                         
  -8  -1   7          2.03          2.32         0.71 o                         
  -7  -1   7          1.29          1.05         0.31 o                         
  -6  -1   7          2.20          2.20         0.22 o                         
  -5  -1   7         10.69          9.80         0.26 o                         
  -4  -1   7          0.14          0.10         0.15 o                         
  -3  -1   7        201.57        187.17         1.36 o                         
  -2  -1   7        470.70        488.48         3.34 o                         
  -1  -1   7        163.31        197.98         2.63 o                         
   0  -1   7       1248.26       1366.83         9.88 o                         
   1  -1   7        625.32        672.43         6.88 o                         
   2  -1   7         76.12         96.75         0.95 o                         
   3  -1   7        253.16        277.44         3.22 o                         
   4  -1   7         11.42         10.82         0.42 o                         
   5  -1   7        400.13        411.22         4.13 o                         
   6  -1   7         40.82         40.40         0.64 o                         
   7  -1   7          1.21          0.74         0.35 o                         
   8  -1   7         23.25         22.76         0.81 o                         
  -8   0   7          3.85          3.44         0.59 o                         
  -7   0   7         82.02         84.42         1.90 o                         
  -6   0   7         65.41         68.14         0.75 o                         
  -5   0   7         86.19         92.56         0.82 o                         
  -4   0   7        420.55        445.58         4.73 o                         
  -3   0   7        151.25        138.97         0.93 o                         
  -2   0   7        115.73        133.37         0.82 o                         
  -1   0   7        353.44        431.01         5.63 o                         
   0   0   7         12.32         15.11         0.24 o                         
   1   0   7        199.97        241.01         2.46 o                         
   2   0   7        390.09        394.31         4.43 o                         
   3   0   7        310.40        309.77         4.35 o                         
   4   0   7         87.97         88.23         1.28 o                         
   5   0   7          0.52          1.15         0.26 o                         
   6   0   7         32.18         31.39         0.52 o                         
   7   0   7        127.34        128.63         1.34 o                         
   8   0   7          0.04          0.09         0.25 o                         
   9   0   7          4.27          4.65         1.07 o                         
  -8   1   7         32.94         34.83         2.93 o                         
  -7   1   7         30.05         27.90         0.61 o                         
  -6   1   7          0.43          0.25         0.26 o                         
  -5   1   7          5.92          4.43         0.32 o                         
  -4   1   7         18.93         20.00         0.41 o                         
  -3   1   7         60.23         53.29         0.58 o                         
  -2   1   7        588.42        676.86         9.81 o                         
  -1   1   7        810.15        884.55         5.43 o                         
   0   1   7         45.53         57.49         0.74 o                         
   1   1   7       3555.49       3887.94        29.39 o                         
   2   1   7        798.83        841.69         6.40 o                         
   3   1   7        362.48        409.35         4.91 o                         
   4   1   7        116.73        114.01         0.88 o                         
   5   1   7          0.11          2.20         1.31 o                         
   6   1   7         32.97         34.72         0.51 o                         
   7   1   7          6.04          4.23         0.47 o                         
   8   1   7          0.07          0.25         0.23 o                         
   9   1   7          0.05          0.05         0.65 o                         
  -8   2   7         15.91         12.68         0.96 o                         
  -7   2   7         62.88         62.65         1.89 o                         
  -6   2   7        200.84        200.58         3.97 o                         
  -5   2   7         75.63         78.17         0.94 o                         
  -4   2   7        162.87        162.61         2.07 o                         
  -3   2   7        511.09        508.84         6.18 o                         
  -2   2   7         29.97         45.18         0.51 o                         
  -1   2   7        211.87        239.60         2.64 o                         
   0   2   7        513.26        591.69         8.61 o                         
   1   2   7       1349.74       1459.39        10.51 o                         
   2   2   7        538.65        546.01         3.58 o                         
   3   2   7          1.77         10.66         3.75 o                         
   4   2   7         46.59         53.32         0.49 o                         
   5   2   7         20.04         16.00         0.43 o                         
   6   2   7        173.40        182.03         1.52 o                         
   7   2   7         39.95         45.34         0.66 o                         
   8   2   7          1.31          1.28         0.58 o                         
   9   2   7          7.34          7.54         1.90 o                         
  -7   3   7          0.47          0.84         0.41 o                         
  -6   3   7          4.73          1.91         1.10 o                         
  -5   3   7          6.46          5.64         0.40 o                         
  -4   3   7         35.86         32.89         0.54 o                         
  -3   3   7         31.71         29.81         0.78 o                         
  -2   3   7        216.55        206.70         1.54 o                         
  -1   3   7         61.90         60.55         0.61 o                         
   0   3   7        118.30        144.98         0.98 o                         
   1   3   7         40.07         49.86         0.45 o                         
   2   3   7         15.42         11.79         0.20 o                         
   3   3   7        963.03       1011.19         7.28 o                         
   4   3   7         67.80         79.20         0.71 o                         
   5   3   7        151.41        149.76         1.07 o                         
   6   3   7         50.24         55.78         0.50 o                         
   7   3   7         11.39         11.92         0.45 o                         
   8   3   7         25.78         26.20         0.82 o                         
   9   3   7          0.17          0.10         0.50 o                         
  -7   4   7         24.69         23.67         1.18 o                         
  -6   4   7         38.85         37.08         1.62 o                         
  -5   4   7         44.78         46.46         1.43 o                         
  -4   4   7          3.52          5.35         0.71 o                         
  -3   4   7        178.71        176.45         1.99 o                         
  -2   4   7        143.47        153.22         1.31 o                         
  -1   4   7         53.34         58.10         0.94 o                         
   0   4   7        288.86        316.07         2.42 o                         
   1   4   7         80.25         82.21         0.68 o                         
   2   4   7         32.20         33.36         0.36 o                         
   3   4   7         60.50         56.66         0.56 o                         
   4   4   7         83.28         76.84         0.78 o                         
   5   4   7          1.15          3.97         1.56 o                         
   6   4   7        179.78        178.62         1.34 o                         
   7   4   7         14.19         13.38         0.73 o                         
   8   4   7         16.94         13.15         2.41 o                         
   9   4   7          0.09          1.16         0.92 o                         
  -6   5   7         91.37         86.92         2.80 o                         
  -5   5   7          2.59          1.66         0.47 o                         
  -4   5   7        155.14        152.99         1.99 o                         
  -3   5   7        173.20        161.31         2.24 o                         
  -2   5   7        111.94        104.36         1.05 o                         
  -1   5   7        807.09        789.41         9.80 o                         
   0   5   7        195.74        168.64         1.96 o                         
   1   5   7         46.45         40.89         0.52 o                         
   2   5   7         13.53         16.28         0.49 o                         
   3   5   7        244.95        256.58         1.53 o                         
   4   5   7         34.82         34.99         0.41 o                         
   5   5   7         13.11         12.35         0.34 o                         
   6   5   7        111.17        115.42         0.93 o                         
   7   5   7         21.98         21.38         0.94 o                         
   8   5   7          1.46          1.57         0.75 o                         
   9   5   7          0.36          0.48         0.65 o                         
  -6   6   7         45.59         46.27         1.35 o                         
  -5   6   7         80.49         73.41         1.67 o                         
  -4   6   7          0.04          3.92         4.70 o                         
  -3   6   7        281.33        266.82         3.97 o                         
  -2   6   7        292.57        269.34         3.22 o                         
  -1   6   7        209.14        192.69         2.81 o                         
   0   6   7          6.88         13.17         0.39 o                         
   1   6   7         96.69         98.68         1.28 o                         
   2   6   7        758.07        761.35        11.73 o                         
   3   6   7          1.63          1.04         0.22 o                         
   4   6   7        129.72        128.37         1.13 o                         
   5   6   7         90.77         88.61         0.75 o                         
   6   6   7          0.12         -0.17         0.49 o                         
   7   6   7         12.00         12.71         1.53 o                         
   8   6   7          5.04          5.31         1.06 o                         
  -5   7   7          5.46          5.08         1.32 o                         
  -4   7   7          4.96          6.16         1.11 o                         
  -3   7   7          0.60         -0.21         0.47 o                         
  -2   7   7          0.57          0.86         0.36 o                         
  -1   7   7         35.51         27.96         0.59 o                         
   0   7   7        302.97        267.94         2.27 o                         
   1   7   7          1.31          0.90         0.31 o                         
   2   7   7        250.03        229.27         2.62 o                         
   3   7   7        142.69        130.41         1.22 o                         
   4   7   7         73.11         73.21         0.64 o                         
   5   7   7        115.17        110.66         1.16 o                         
   6   7   7         67.46         68.99         2.29 o                         
   7   7   7         12.38         11.93         1.19 o                         
   8   7   7          3.40          3.38         0.91 o                         
  -4   8   7         78.96         87.39         2.47 o                         
  -3   8   7          0.03         -0.31         0.42 o                         
  -2   8   7        118.07        124.29         1.49 o                         
  -1   8   7         26.08         27.98         0.99 o                         
   0   8   7          1.22          1.70         0.44 o                         
   1   8   7         41.39         39.21         0.96 o                         
   2   8   7          0.20          0.04         0.30 o                         
   3   8   7          8.25          6.18         0.39 o                         
   4   8   7         71.66         69.09         0.79 o                         
   5   8   7         14.27         12.92         1.01 o                         
   6   8   7          0.64          0.20         0.51 o                         
   7   8   7         18.66         16.16         1.86 o                         
  -3   9   7          9.66         11.83         1.66 o                         
  -2   9   7          7.89         10.35         0.86 o                         
  -1   9   7          9.00          8.81         0.83 o                         
   0   9   7         46.51         50.75         1.09 o                         
   1   9   7         27.71         31.81         0.77 o                         
   2   9   7         26.80         25.02         0.70 o                         
   3   9   7          1.03          0.66         0.39 o                         
   4   9   7          0.27          0.72         0.35 o                         
   5   9   7          0.14         -0.02         0.44 o                         
   6   9   7          0.00          0.08         0.66 o                         
  -1  10   7         35.06         37.38         1.53 o                         
   0  10   7          0.12         -0.13         0.42 o                         
   1  10   7          2.98          1.48         0.53 o                         
   2  10   7          0.91          0.87         0.43 o                         
   3  10   7         47.11         50.42         0.89 o                         
   4  10   7          9.34          7.33         0.90 o                         
   5  10   7          9.47         10.41         1.02 o                         
  -4  -8   8         65.03         73.19         1.73 o                         
  -3  -8   8          1.68          1.89         0.46 o                         
  -2  -8   8         89.69         94.09         2.50 o                         
  -1  -8   8          6.99          5.75         2.20 o                         
   0  -8   8         29.16         30.62         0.90 o                         
   1  -8   8         45.96         44.28         1.29 o                         
   2  -8   8         17.75         17.74         0.93 o                         
  -5  -7   8         31.36         30.78         2.34 o                         
  -4  -7   8         52.80         49.04         1.97 o                         
  -3  -7   8          2.54          2.43         0.33 o                         
  -2  -7   8         34.98         32.37         0.95 o                         
  -1  -7   8         68.71         66.71         0.90 o                         
   0  -7   8         80.56         76.80         1.22 o                         
   1  -7   8          1.44          1.24         0.41 o                         
   2  -7   8         22.08         22.46         0.96 o                         
   3  -7   8         14.90         15.25         0.77 o                         
   4  -7   8         34.33         35.36         1.06 o                         
  -6  -6   8          0.13         -0.33         0.73 o                         
  -5  -6   8         19.60         20.44         1.23 o                         
  -4  -6   8         12.58         13.51         0.43 o                         
  -3  -6   8          0.71          0.25         0.28 o                         
  -2  -6   8         18.97         16.87         0.73 o                         
  -1  -6   8          0.53          1.25         0.30 o                         
   0  -6   8        386.58        367.40         7.15 o                         
   1  -6   8        107.41         97.90         1.98 o                         
   2  -6   8         30.35         31.60         0.95 o                         
   3  -6   8         54.48         54.95         1.39 o                         
   4  -6   8         83.29         80.86         1.54 o                         
   5  -6   8         11.56         11.76         0.72 o                         
  -7  -5   8          3.42          3.52         0.83 o                         
  -6  -5   8         29.55         32.42         1.02 o                         
  -5  -5   8          0.57          0.77         0.57 o                         
  -4  -5   8         58.64         55.73         0.63 o                         
  -3  -5   8        115.22        106.44         1.20 o                         
  -2  -5   8         86.41         68.01         1.01 o                         
  -1  -5   8        370.44        345.40         4.99 o                         
   0  -5   8         43.01         57.61         0.94 o                         
   1  -5   8        124.39        100.10         1.15 o                         
   2  -5   8          0.77          0.72         0.34 o                         
   3  -5   8         15.51         11.95         0.53 o                         
   4  -5   8         44.68         45.51         0.90 o                         
   5  -5   8         16.24         16.05         0.83 o                         
   6  -5   8         15.26         15.43         0.75 o                         
  -7  -4   8         31.32         30.02         1.09 o                         
  -6  -4   8        177.79        180.31         2.79 o                         
  -5  -4   8         94.98         94.30         1.28 o                         
  -4  -4   8          6.89          5.72         0.29 o                         
  -3  -4   8         64.88         56.66         0.86 o                         
  -2  -4   8         41.37         33.13         0.54 o                         
  -1  -4   8         69.30         68.31         0.79 o                         
   0  -4   8        283.26        255.38         4.03 o                         
   1  -4   8          0.07          0.32         0.22 o                         
   2  -4   8         28.07         27.97         0.51 o                         
   3  -4   8        146.74        133.77         1.30 o                         
   4  -4   8        178.34        170.31         3.00 o                         
   5  -4   8         21.07         19.41         1.10 o                         
   6  -4   8          0.58          1.02         0.46 o                         
   7  -4   8          0.09          0.31         0.47 o                         
  -8  -3   8          5.60          4.92         0.79 o                         
  -7  -3   8        107.53        102.88         1.82 o                         
  -6  -3   8         36.54         39.63         1.17 o                         
  -5  -3   8        139.82        136.95         1.42 o                         
  -4  -3   8        492.04        489.49         3.65 o                         
  -3  -3   8         95.30         97.47         1.04 o                         
  -2  -3   8          4.31          2.57         0.18 o                         
  -1  -3   8        355.15        343.09         2.45 o                         
   0  -3   8        422.27        419.34         5.62 o                         
   1  -3   8        128.75        130.39         2.07 o                         
   2  -3   8         11.21         10.12         0.39 o                         
   3  -3   8         97.26         94.48         1.60 o                         
   4  -3   8          2.04          2.17         0.33 o                         
   5  -3   8        286.66        288.17         3.68 o                         
   6  -3   8         24.96         24.64         0.81 o                         
   7  -3   8        212.61        217.20         3.28 o                         
  -8  -2   8         15.48         19.19         1.20 o                         
  -7  -2   8         45.22         45.71         1.33 o                         
  -6  -2   8         68.82         65.15         0.77 o                         
  -5  -2   8          2.78          3.21         0.26 o                         
  -4  -2   8        411.04        416.70         4.36 o                         
  -3  -2   8        167.57        163.95         1.31 o                         
  -2  -2   8         79.29         78.81         0.61 o                         
  -1  -2   8        169.29        171.85         1.69 o                         
   0  -2   8         21.90         25.99         0.51 o                         
   1  -2   8        246.69        238.13         2.94 o                         
   2  -2   8        256.34        268.27         2.95 o                         
   3  -2   8         69.83         65.49         0.87 o                         
   4  -2   8         74.61         73.15         0.84 o                         
   5  -2   8         67.30         68.25         0.84 o                         
   6  -2   8          7.34          8.96         0.46 o                         
   7  -2   8          2.31          1.23         0.48 o                         
   8  -2   8         13.14         15.78         0.88 o                         
  -8  -1   8         10.10          9.98         0.86 o                         
  -7  -1   8         10.34         12.87         0.89 o                         
  -6  -1   8         10.64         11.15         0.53 o                         
  -5  -1   8         78.46         81.69         0.88 o                         
  -4  -1   8          0.21          0.05         0.18 o                         
  -3  -1   8         29.57         28.03         0.35 o                         
  -2  -1   8         20.98         15.09         0.29 o                         
  -1  -1   8          5.83          4.40         0.15 o                         
   0  -1   8          0.72          0.87         0.11 o                         
   1  -1   8       1079.38       1155.67         9.05 o                         
   2  -1   8         53.72         46.53         0.57 o                         
   3  -1   8        516.10        538.01         5.03 o                         
   4  -1   8         36.91         31.71         0.89 o                         
   5  -1   8          0.03          0.33         0.24 o                         
   6  -1   8          0.05          0.11         0.24 o                         
   7  -1   8          4.95          2.26         1.12 o                         
   8  -1   8          2.44          2.63         0.44 o                         
  -8   0   8          2.15          2.19         0.71 o                         
  -7   0   8         16.80         17.94         0.57 o                         
  -6   0   8          1.33          0.87         0.23 o                         
  -5   0   8        152.18        144.75         2.33 o                         
  -4   0   8          8.44          8.79         0.30 o                         
  -3   0   8         27.73         25.58         0.38 o                         
  -2   0   8         44.84         41.91         0.60 o                         
  -1   0   8         10.28         12.17         0.39 o                         
   0   0   8        183.46        174.89         2.10 o                         
   1   0   8         37.59         26.98         0.35 o                         
   2   0   8         24.14         28.87         0.52 o                         
   3   0   8        346.33        379.81         4.40 o                         
   4   0   8        248.63        265.89         2.63 o                         
   5   0   8        418.18        423.13         3.38 o                         
   6   0   8         18.79         19.41         0.45 o                         
   7   0   8          3.55          3.84         0.41 o                         
   8   0   8          0.03          0.24         0.33 o                         
   9   0   8         56.49         57.65         3.47 o                         
  -8   1   8          0.20         -0.05         0.57 o                         
  -7   1   8          0.15          0.25         0.32 o                         
  -6   1   8          0.01         -0.08         0.24 o                         
  -5   1   8          8.28          7.61         0.47 o                         
  -4   1   8         43.78         45.03         1.13 o                         
  -3   1   8        230.36        233.19         2.98 o                         
  -2   1   8        167.84        173.61         1.84 o                         
  -1   1   8        239.36        233.87         2.24 o                         
   0   1   8       1461.12       1641.61        18.02 o                         
   1   1   8        499.43        522.21         4.32 o                         
   2   1   8        332.37        375.61         2.47 o                         
   3   1   8        480.32        500.62         4.79 o                         
   4   1   8          2.87          3.41         0.23 o                         
   5   1   8         30.66         35.47         1.26 o                         
   6   1   8         73.67         74.05         0.78 o                         
   7   1   8          9.62          8.30         0.35 o                         
   8   1   8         32.63         30.61         0.76 o                         
   9   1   8          3.02          2.73         0.77 o                         
  -7   2   8        168.35        167.13         4.86 o                         
  -6   2   8          1.76          0.82         0.36 o                         
  -5   2   8        155.54        154.74         2.60 o                         
  -4   2   8        242.59        226.31         2.98 o                         
  -3   2   8        265.84        267.10         2.70 o                         
  -2   2   8         43.98         38.87         0.40 o                         
  -1   2   8        575.53        626.10         7.53 o                         
   0   2   8         22.99         42.24         0.48 o                         
   1   2   8         35.22         25.54         0.59 o                         
   2   2   8        580.46        658.91         4.44 o                         
   3   2   8          2.91          5.32         0.26 o                         
   4   2   8        189.94        209.25         1.86 o                         
   5   2   8        185.26        187.03         2.34 o                         
   6   2   8         34.62         36.19         0.56 o                         
   7   2   8         15.73         14.11         0.36 o                         
   8   2   8         18.80         20.82         0.68 o                         
   9   2   8          1.21          1.90         0.66 o                         
  -7   3   8          3.15          2.33         0.44 o                         
  -6   3   8          7.79          7.83         0.46 o                         
  -5   3   8         83.42         80.77         1.80 o                         
  -4   3   8         26.81         29.04         0.80 o                         
  -3   3   8        296.78        297.37         4.04 o                         
  -2   3   8        570.92        559.74         8.56 o                         
  -1   3   8         26.63         28.22         0.33 o                         
   0   3   8        478.22        453.27         4.37 o                         
   1   3   8        434.40        458.89         2.76 o                         
   2   3   8         11.41         20.88         0.40 o                         
   3   3   8        218.99        227.67         1.57 o                         
   4   3   8         29.79         43.32         0.45 o                         
   5   3   8        553.20        577.77         3.88 o                         
   6   3   8         63.96         66.55         0.91 o                         
   7   3   8         17.89         19.04         0.39 o                         
   8   3   8          2.12          2.14         0.51 o                         
   9   3   8          1.44          1.32         0.55 o                         
  -7   4   8         13.79         12.51         0.69 o                         
  -6   4   8          0.84          0.42         0.34 o                         
  -5   4   8         22.25         20.53         0.62 o                         
  -4   4   8          2.80          2.33         0.48 o                         
  -3   4   8         23.63         23.39         0.47 o                         
  -2   4   8          2.89          3.19         0.28 o                         
  -1   4   8         21.35         17.67         0.36 o                         
   0   4   8         40.51         38.71         0.44 o                         
   1   4   8        263.00        245.30         1.71 o                         
   2   4   8          0.09          0.24         0.12 o                         
   3   4   8          0.65          1.24         0.33 o                         
   4   4   8         12.05         11.01         0.27 o                         
   5   4   8          2.16          3.74         0.20 o                         
   6   4   8          1.56          1.26         0.16 o                         
   7   4   8        108.77        105.76         1.53 o                         
   8   4   8          8.80          6.55         0.99 o                         
   9   4   8         24.77         24.26         1.13 o                         
  -6   5   8         13.17         11.06         0.88 o                         
  -5   5   8         14.61         12.90         0.74 o                         
  -4   5   8        403.64        389.87        10.74 o                         
  -3   5   8        160.37        156.26         3.28 o                         
  -2   5   8        593.74        575.60         5.83 o                         
  -1   5   8         30.80         28.94         0.46 o                         
   0   5   8        233.38        226.74         1.73 o                         
   1   5   8        335.03        323.65         2.41 o                         
   2   5   8        326.26        338.33         3.63 o                         
   3   5   8          0.08          0.05         0.12 o                         
   4   5   8        175.93        178.85         1.46 o                         
   5   5   8         26.64         26.93         0.70 o                         
   6   5   8          1.32          1.58         0.34 o                         
   7   5   8          2.11          1.00         1.00 o                         
   8   5   8          5.58          6.22         3.83 o                         
   9   5   8          0.15          0.66         1.04 o                         
  -5   6   8          1.90          1.81         0.65 o                         
  -4   6   8          5.27          5.85         0.51 o                         
  -3   6   8         17.28         17.02         0.95 o                         
  -2   6   8        280.70        277.39         4.60 o                         
  -1   6   8         13.76         11.02         0.43 o                         
   0   6   8        622.19        605.10         4.77 o                         
   1   6   8        213.69        196.00         2.33 o                         
   2   6   8         12.02         11.27         0.35 o                         
   3   6   8        533.48        528.69         4.29 o                         
   4   6   8        180.70        175.33         1.43 o                         
   5   6   8         43.27         42.33         0.55 o                         
   6   6   8         11.66         12.79         0.33 o                         
   7   6   8         29.03         28.63         1.17 o                         
   8   6   8         11.56         14.07         1.62 o                         
  -5   7   8          0.36          0.12         0.43 o                         
  -4   7   8          0.16          0.51         0.42 o                         
  -3   7   8          2.90          1.95         0.72 o                         
  -2   7   8        166.98        155.47         2.15 o                         
  -1   7   8        113.68         98.19         1.17 o                         
   0   7   8         47.89         46.95         0.70 o                         
   1   7   8        316.77        285.33         2.34 o                         
   2   7   8        191.76        175.82         2.52 o                         
   3   7   8        140.03        138.07         1.62 o                         
   4   7   8          3.39          2.47         0.22 o                         
   5   7   8         22.97         22.93         0.59 o                         
   6   7   8        169.03        171.23         3.44 o                         
   7   7   8          1.44          0.42         0.65 o                         
   8   7   8         36.39         37.88         1.28 o                         
  -4   8   8         29.56         35.31         2.99 o                         
  -3   8   8          2.22          2.02         0.50 o                         
  -2   8   8         55.78         58.65         1.66 o                         
  -1   8   8         19.67         24.45         0.71 o                         
   0   8   8         11.89         17.41         0.54 o                         
   1   8   8         20.52         29.15         0.69 o                         
   2   8   8         10.67         12.71         0.59 o                         
   3   8   8          1.59          0.68         0.30 o                         
   4   8   8         85.54         74.84         0.77 o                         
   5   8   8          3.97          3.72         0.85 o                         
   6   8   8         97.81         96.58         1.99 o                         
   7   8   8          2.84          2.19         1.94 o                         
  -2   9   8          7.20          6.33         0.69 o                         
  -1   9   8          4.59          6.44         0.66 o                         
   0   9   8         50.42         54.04         1.58 o                         
   1   9   8          1.87          1.83         0.52 o                         
   2   9   8         84.27         90.73         1.44 o                         
   3   9   8          4.91          4.98         1.58 o                         
   4   9   8          0.04         -0.05         0.25 o                         
   5   9   8          3.14          1.70         1.51 o                         
   6   9   8          0.24         -0.22         0.55 o                         
   0  10   8          5.87          7.36         0.58 o                         
   1  10   8         14.94         18.80         0.72 o                         
   2  10   8          0.22          0.77         0.53 o                         
   3  10   8          3.19          2.31         0.84 o                         
   4  10   8          4.48          5.42         0.39 o                         
   5  10   8         26.13         24.97         7.56 o                         
  -3  -8   9          5.93          6.55         0.47 o                         
  -2  -8   9         69.33         74.78         2.57 o                         
  -1  -8   9        119.60        124.47         2.68 o                         
   0  -8   9          0.57          0.15         0.42 o                         
   1  -8   9         55.60         62.73         2.06 o                         
   2  -8   9         66.48         71.38         2.57 o                         
  -5  -7   9         36.23         41.72         1.81 o                         
  -4  -7   9         17.73         14.70        10.22 o                         
  -3  -7   9         26.28         26.67         0.67 o                         
  -2  -7   9         64.49         58.13         2.49 o                         
  -1  -7   9         77.71         71.47         1.91 o                         
   0  -7   9         69.26         78.30         4.40 o                         
   1  -7   9         59.93         55.89         1.73 o                         
   2  -7   9        171.38        179.33         3.58 o                         
   3  -7   9          0.06          0.31         0.51 o                         
   4  -7   9          0.63          0.61         0.72 o                         
  -6  -6   9          5.86          1.63         1.43 o                         
  -5  -6   9         28.09         29.17         2.05 o                         
  -4  -6   9         20.55         20.00         0.53 o                         
  -3  -6   9         27.78         29.81         0.61 o                         
  -2  -6   9         78.78         77.21         1.41 o                         
  -1  -6   9         27.16         23.71         0.89 o                         
   0  -6   9         50.49         45.85         1.62 o                         
   1  -6   9          1.39          1.80         0.37 o                         
   2  -6   9        122.31        112.57         2.43 o                         
   3  -6   9         76.00         74.41         1.19 o                         
   4  -6   9         11.32         12.42         1.79 o                         
   5  -6   9          3.37          2.64         0.64 o                         
  -6  -5   9         18.95         20.44         0.88 o                         
  -5  -5   9         78.08         75.77         1.92 o                         
  -4  -5   9          1.04          0.79         0.23 o                         
  -3  -5   9          3.48          2.99         0.30 o                         
  -2  -5   9         42.05         45.62         0.60 o                         
  -1  -5   9         54.73         61.23         1.00 o                         
   0  -5   9          1.47          2.04         0.29 o                         
   1  -5   9          0.33         -0.03         0.27 o                         
   2  -5   9          3.43          2.34         0.36 o                         
   3  -5   9         27.01         27.08         0.65 o                         
   4  -5   9        186.45        175.97         3.69 o                         
   5  -5   9          3.96          3.20         0.52 o                         
   6  -5   9         29.08         30.39         1.01 o                         
  -7  -4   9         61.92         58.33         1.61 o                         
  -6  -4   9          0.11          0.31         0.55 o                         
  -5  -4   9         64.94         59.06         0.83 o                         
  -4  -4   9         32.17         32.21         0.49 o                         
  -3  -4   9         26.73         26.67         0.38 o                         
  -2  -4   9        177.78        158.07         2.66 o                         
  -1  -4   9         62.28         71.34         1.60 o                         
   0  -4   9         14.57         16.90         0.47 o                         
   1  -4   9          0.99          1.29         0.33 o                         
   2  -4   9         35.02         29.03         0.53 o                         
   3  -4   9         53.04         51.75         0.85 o                         
   4  -4   9         50.81         56.46         1.20 o                         
   5  -4   9         15.95         15.53         0.73 o                         
   6  -4   9          2.61          3.16         0.54 o                         
   7  -4   9          0.66          0.96         0.68 o                         
  -7  -3   9          4.73          3.58         0.84 o                         
  -6  -3   9        138.62        135.21         2.02 o                         
  -5  -3   9        398.91        390.42         3.08 o                         
  -4  -3   9         61.22         61.12         0.74 o                         
  -3  -3   9        410.90        404.95         3.17 o                         
  -2  -3   9        403.34        378.00         5.39 o                         
  -1  -3   9         58.39         58.26         0.62 o                         
   0  -3   9         38.28         44.92         1.10 o                         
   1  -3   9         58.38         49.27         1.23 o                         
   2  -3   9         70.89         71.56         1.04 o                         
   3  -3   9        146.15        143.97         1.34 o                         
   4  -3   9         27.73         24.33         0.70 o                         
   5  -3   9         29.05         27.53         0.66 o                         
   6  -3   9          7.90          7.64         0.56 o                         
   7  -3   9         38.66         39.84         0.91 o                         
  -7  -2   9          1.26          1.26         0.55 o                         
  -6  -2   9        164.50        166.52         1.73 o                         
  -5  -2   9          0.62          1.12         0.21 o                         
  -4  -2   9         44.43         44.27         0.53 o                         
  -3  -2   9         71.86         71.96         0.73 o                         
  -2  -2   9         22.84         23.74         0.60 o                         
  -1  -2   9        321.47        305.64         4.55 o                         
   0  -2   9        325.50        299.27         2.19 o                         
   1  -2   9         51.32         52.43         0.55 o                         
   2  -2   9         11.43          8.41         0.49 o                         
   3  -2   9        373.06        369.72         3.72 o                         
   4  -2   9        130.46        128.64         1.81 o                         
   5  -2   9          4.24          3.69         0.43 o                         
   6  -2   9         10.72         10.17         0.62 o                         
   7  -2   9         35.83         36.82         1.12 o                         
   8  -2   9          1.81          1.08         0.48 o                         
  -7  -1   9          8.67          7.96         0.84 o                         
  -6  -1   9         13.57         13.45         0.51 o                         
  -5  -1   9         56.59         56.52         0.88 o                         
  -4  -1   9         32.18         29.56         0.45 o                         
  -3  -1   9         16.33         14.34         0.31 o                         
  -2  -1   9        258.07        252.57         1.80 o                         
  -1  -1   9         75.05         79.17         0.58 o                         
   0  -1   9       1002.75       1000.84         9.98 o                         
   1  -1   9        114.76        117.09         1.23 o                         
   2  -1   9         30.45         30.46         0.39 o                         
   3  -1   9        263.45        264.42         1.99 o                         
   4  -1   9         57.61         57.70         0.93 o                         
   5  -1   9          8.98          8.58         0.77 o                         
   6  -1   9          0.01          0.04         0.30 o                         
   7  -1   9         10.64         11.36         0.60 o                         
   8  -1   9          3.40          3.67         0.72 o                         
  -7   0   9          0.68          0.21         0.31 o                         
  -6   0   9          5.06          5.07         0.38 o                         
  -5   0   9         81.37         82.75         0.85 o                         
  -4   0   9        103.37         99.91         0.81 o                         
  -3   0   9          7.57          9.51         0.24 o                         
  -2   0   9         26.13         22.73         0.29 o                         
  -1   0   9        490.27        506.90         6.44 o                         
   0   0   9        142.95        149.88         1.60 o                         
   1   0   9         40.88         34.01         0.57 o                         
   2   0   9        141.69        149.63         2.01 o                         
   3   0   9         18.01         19.80         0.86 o                         
   4   0   9         13.38         15.30         0.37 o                         
   5   0   9        402.84        415.72         3.27 o                         
   6   0   9          5.78          5.00         0.74 o                         
   7   0   9        164.09        163.99         1.74 o                         
   8   0   9          6.81          7.59         0.46 o                         
  -7   1   9         16.92         18.96         1.17 o                         
  -6   1   9         12.58         12.96         0.39 o                         
  -5   1   9         24.75         25.71         0.44 o                         
  -4   1   9         13.79         13.42         0.31 o                         
  -3   1   9          0.84          0.04         0.14 o                         
  -2   1   9         82.24         85.37         0.66 o                         
  -1   1   9        179.33        164.99         2.53 o                         
   0   1   9          4.99          8.61         0.39 o                         
   1   1   9          0.92          3.47         0.29 o                         
   2   1   9          6.37          5.68         0.23 o                         
   3   1   9          8.86          6.82         0.25 o                         
   4   1   9         47.16         44.46         0.51 o                         
   5   1   9          5.57          6.07         0.27 o                         
   6   1   9          0.63          0.62         0.26 o                         
   7   1   9         34.02         28.38         0.63 o                         
   8   1   9         32.20         31.30         0.70 o                         
   9   1   9         46.64         42.15         1.40 o                         
  -7   2   9          0.64         -0.27         0.51 o                         
  -6   2   9         82.38         85.74         2.41 o                         
  -5   2   9         96.67         94.31         1.01 o                         
  -4   2   9          8.33          7.97         0.32 o                         
  -3   2   9          1.79          1.48         0.25 o                         
  -2   2   9         57.20         51.35         0.73 o                         
  -1   2   9        190.42        185.41         1.28 o                         
   0   2   9          5.08          7.98         2.67 o                         
   1   2   9        152.00         36.74        50.31 o                         
   2   2   9         95.38         89.11         0.63 o                         
   3   2   9        456.57        478.35         4.40 o                         
   4   2   9        395.94        410.26         4.94 o                         
   5   2   9          5.09          8.01         0.33 o                         
   6   2   9         59.43         57.41         0.71 o                         
   7   2   9          7.23          6.08         0.67 o                         
   8   2   9          0.04          0.01         0.21 o                         
   9   2   9          2.33          1.01         0.62 o                         
  -7   3   9         55.90         56.46         1.53 o                         
  -6   3   9         49.69         49.53         1.08 o                         
  -5   3   9         31.60         35.08         1.35 o                         
  -4   3   9        352.84        363.50         7.46 o                         
  -3   3   9        364.46        357.86         5.11 o                         
  -2   3   9         14.54         12.78         0.34 o                         
  -1   3   9        738.49        733.11         7.69 o                         
   0   3   9        262.45        243.45         1.79 o                         
   1   3   9         80.45         95.98         0.61 o                         
   2   3   9          1.82          0.91         0.18 o                         
   3   3   9        196.76        221.45         1.71 o                         
   4   3   9         40.79         41.17         0.46 o                         
   5   3   9         61.58         57.90         0.63 o                         
   6   3   9         36.00         36.66         0.50 o                         
   7   3   9         27.20         28.60         0.48 o                         
   8   3   9         49.70         49.64         1.02 o                         
   9   3   9          5.72          3.90         1.53 o                         
  -6   4   9          7.34          7.82         0.51 o                         
  -5   4   9         10.49         10.71         0.57 o                         
  -4   4   9          0.38          0.50         0.29 o                         
  -3   4   9          1.31          1.48         0.27 o                         
  -2   4   9         26.98         26.35         0.42 o                         
  -1   4   9         68.59         66.25         0.78 o                         
   0   4   9         24.59         24.93         0.57 o                         
   1   4   9        452.05        447.47         3.16 o                         
   2   4   9         24.10         23.09         0.32 o                         
   3   4   9          6.13          5.10         0.26 o                         
   4   4   9         33.00         33.98         0.41 o                         
   5   4   9        161.32        164.60         1.31 o                         
   6   4   9          6.58          6.57         0.26 o                         
   7   4   9          0.07          0.08         0.18 o                         
   8   4   9         20.12         20.64         0.93 o                         
   9   4   9         33.99         31.93         1.22 o                         
  -6   5   9          0.54          0.27         0.47 o                         
  -5   5   9         34.01         32.61         1.25 o                         
  -4   5   9          3.22          3.00         0.41 o                         
  -3   5   9          8.86          9.17         0.49 o                         
  -2   5   9         32.69         29.99         0.52 o                         
  -1   5   9         25.26         23.47         0.88 o                         
   0   5   9         28.05         23.42         0.51 o                         
   1   5   9         57.47         61.29         0.85 o                         
   2   5   9         34.06         32.40         0.48 o                         
   3   5   9          1.32          1.19         0.22 o                         
   4   5   9         23.22         23.71         0.42 o                         
   5   5   9         42.99         41.37         0.48 o                         
   6   5   9          1.05          1.02         0.18 o                         
   7   5   9          0.32          0.42         0.44 o                         
   8   5   9         13.33         15.33         1.33 o                         
   9   5   9          0.27          0.50         0.78 o                         
  -5   6   9          2.21          1.29         0.92 o                         
  -4   6   9          1.71          1.45         0.44 o                         
  -3   6   9         25.71         25.02         0.71 o                         
  -2   6   9         32.36         30.01         0.96 o                         
  -1   6   9         14.17         12.26         0.58 o                         
   0   6   9        826.84        806.06         7.09 o                         
   1   6   9        263.44        261.04         2.14 o                         
   2   6   9        745.60        725.63         8.25 o                         
   3   6   9          3.74          3.75         0.23 o                         
   4   6   9         71.11         71.97         0.71 o                         
   5   6   9         57.89         57.99         0.61 o                         
   6   6   9         23.33         22.86         0.38 o                         
   7   6   9          0.01         -0.14         0.44 o                         
   8   6   9         15.71         14.84         0.89 o                         
  -4   7   9         53.84         50.86         1.20 o                         
  -3   7   9         31.05         31.02         0.72 o                         
  -2   7   9          9.27          9.76         0.70 o                         
  -1   7   9         53.53         50.84         1.12 o                         
   0   7   9         46.54         43.19         0.86 o                         
   1   7   9         10.61          9.64         0.38 o                         
   2   7   9         90.98         90.13         0.98 o                         
   3   7   9          4.31          5.06         0.33 o                         
   4   7   9        387.48        373.87         3.00 o                         
   5   7   9         35.40         33.30         0.60 o                         
   6   7   9         19.12         16.96         0.88 o                         
   7   7   9         98.95         96.33         1.99 o                         
   8   7   9         13.38         13.31         0.94 o                         
  -3   8   9         45.46         45.92         1.18 o                         
  -2   8   9         10.71         13.77         0.62 o                         
  -1   8   9          0.63          1.39         0.37 o                         
   0   8   9          1.26          1.53         0.38 o                         
   1   8   9         21.32         20.73         0.53 o                         
   2   8   9        136.20        122.91         1.47 o                         
   3   8   9          5.73          4.78         0.70 o                         
   4   8   9         55.59         55.64         0.67 o                         
   5   8   9         75.48         71.02         0.79 o                         
   6   8   9         54.68         50.92         1.49 o                         
   7   8   9         72.63         72.84         2.23 o                         
  -2   9   9        169.22        176.77         2.04 o                         
  -1   9   9          0.42          0.81         0.43 o                         
   0   9   9        102.56        111.78         1.89 o                         
   1   9   9          1.06          0.79         0.44 o                         
   2   9   9         17.44         17.95         0.68 o                         
   3   9   9          3.06          2.72         0.90 o                         
   4   9   9          2.66          4.00         0.31 o                         
   5   9   9          0.42          0.37         0.81 o                         
   6   9   9         12.32         12.01         0.87 o                         
   0  10   9         39.15         47.60         1.12 o                         
   1  10   9          0.37          0.32         0.39 o                         
   2  10   9         31.76         35.31         0.86 o                         
   3  10   9          2.78          2.82         0.85 o                         
   4  10   9          1.05          0.68         0.35 o                         
  -2  -8  10          1.32          0.86         0.40 o                         
  -1  -8  10          6.31          5.92         2.21 o                         
   0  -8  10         71.88         73.80         2.49 o                         
   1  -8  10         16.10         15.48         0.75 o                         
  -4  -7  10          0.68          1.81         0.90 o                         
  -3  -7  10         43.30         44.01         0.82 o                         
  -2  -7  10        300.20        318.94         8.61 o                         
  -1  -7  10          2.78          1.15         0.67 o                         
   0  -7  10        143.27        147.39         4.18 o                         
   1  -7  10          7.20          4.63         0.94 o                         
   2  -7  10         43.18         48.03         1.10 o                         
   3  -7  10         25.65         27.04         1.77 o                         
  -5  -6  10          0.07          0.29         0.66 o                         
  -4  -6  10          4.81          3.68         0.35 o                         
  -3  -6  10         69.74         67.79         1.47 o                         
  -2  -6  10         39.56         41.34         1.07 o                         
  -1  -6  10          0.14          0.50         0.29 o                         
   0  -6  10          2.92          2.50         0.68 o                         
   1  -6  10         12.88         14.39         0.74 o                         
   2  -6  10        110.30        102.99         1.64 o                         
   3  -6  10         42.66         37.01         3.66 o                         
   4  -6  10          1.20          2.54         0.58 o                         
  -6  -5  10          2.39          1.11         0.87 o                         
  -5  -5  10         53.18         52.11         2.27 o                         
  -4  -5  10         11.87         11.07         0.39 o                         
  -3  -5  10         65.35         62.68         1.08 o                         
  -2  -5  10        104.98        105.13         1.72 o                         
  -1  -5  10         70.65         70.11         1.40 o                         
   0  -5  10          0.49          0.68         0.30 o                         
   1  -5  10         61.70         65.52         1.04 o                         
   2  -5  10        111.84        106.44         1.70 o                         
   3  -5  10         39.25         33.78         0.74 o                         
   4  -5  10          5.33          3.50         0.78 o                         
   5  -5  10         11.01         10.81         0.91 o                         
  -7  -4  10          4.16          3.46         0.79 o                         
  -6  -4  10         36.86         36.93         1.00 o                         
  -5  -4  10          5.65          7.29         0.35 o                         
  -4  -4  10         69.21         65.34         0.76 o                         
  -3  -4  10         12.51          8.42         0.34 o                         
  -2  -4  10         24.38         23.96         0.66 o                         
  -1  -4  10        263.70        233.45         3.70 o                         
   0  -4  10         21.71         11.81         0.35 o                         
   1  -4  10        185.66        166.23         3.34 o                         
   2  -4  10         10.49         15.66         0.48 o                         
   3  -4  10          6.19          4.64         0.37 o                         
   4  -4  10         13.57         13.57         0.56 o                         
   5  -4  10          7.76          7.17         0.61 o                         
   6  -4  10          4.80          5.00         0.55 o                         
  -7  -3  10         90.57         92.96         1.92 o                         
  -6  -3  10        118.88        116.17         2.97 o                         
  -5  -3  10          3.04          3.47         0.33 o                         
  -4  -3  10        379.49        380.62         3.95 o                         
  -3  -3  10        293.67        279.04         2.14 o                         
  -2  -3  10         68.02         65.92         0.70 o                         
  -1  -3  10        362.02        317.47         4.27 o                         
   0  -3  10        248.71        226.41         3.61 o                         
   1  -3  10         97.33         91.00         1.82 o                         
   2  -3  10        556.46        510.45         4.07 o                         
   3  -3  10         79.81         79.50         0.91 o                         
   4  -3  10         19.28         17.91         0.56 o                         
   5  -3  10         37.07         35.46         0.84 o                         
   6  -3  10          9.24          9.59         0.58 o                         
   7  -3  10          1.10          0.46         0.58 o                         
  -7  -2  10         57.20         52.15         2.99 o                         
  -6  -2  10         28.93         31.62         0.66 o                         
  -5  -2  10        148.60        148.07         1.33 o                         
  -4  -2  10         86.21         85.85         0.81 o                         
  -3  -2  10         25.92         25.51         0.60 o                         
  -2  -2  10       1086.39       1083.15         7.43 o                         
  -1  -2  10        615.76        616.40         4.71 o                         
   0  -2  10         64.07         59.70         0.71 o                         
   1  -2  10        714.18        679.28         5.88 o                         
   2  -2  10        208.76        195.79         2.36 o                         
   3  -2  10         10.13         10.05         0.39 o                         
   4  -2  10          0.00          0.34         0.25 o                         
   5  -2  10         38.35         37.76         0.71 o                         
   6  -2  10          5.40          5.14         1.16 o                         
   7  -2  10         33.82         35.65         0.93 o                         
   8  -2  10          4.37          3.01         0.78 o                         
  -7  -1  10        151.12        146.21         3.01 o                         
  -6  -1  10         44.96         47.41         0.66 o                         
  -5  -1  10        139.38        135.02         1.20 o                         
  -4  -1  10        276.05        280.00         2.19 o                         
  -3  -1  10         57.11         57.46         0.66 o                         
  -2  -1  10        750.98        774.09         6.80 o                         
  -1  -1  10        294.26        305.88         1.98 o                         
   0  -1  10          0.65          0.38         0.19 o                         
   1  -1  10         29.26         30.49         0.50 o                         
   2  -1  10         19.33         18.96         0.40 o                         
   3  -1  10        254.94        249.51         2.35 o                         
   4  -1  10        172.72        170.72         1.42 o                         
   5  -1  10         15.49         16.25         0.56 o                         
   6  -1  10         48.47         51.23         1.08 o                         
   7  -1  10         44.41         43.29         0.78 o                         
   8  -1  10          4.52          4.19         1.11 o                         
  -7   0  10          0.11          0.23         0.37 o                         
  -6   0  10          7.18          6.82         0.35 o                         
  -5   0  10        124.09        120.42         1.25 o                         
  -4   0  10          1.08          1.30         0.29 o                         
  -3   0  10        316.98        316.59         2.33 o                         
  -2   0  10          0.84          0.56         0.14 o                         
  -1   0  10         28.51         28.74         0.66 o                         
   0   0  10         83.36         77.43         0.51 o                         
   1   0  10        147.37        131.77         2.88 o                         
   2   0  10         17.13         18.10         0.29 o                         
   3   0  10          3.35          4.08         0.23 o                         
   4   0  10        143.18        141.02         1.49 o                         
   5   0  10         20.34         18.67         0.50 o                         
   6   0  10          5.20          5.71         0.42 o                         
   7   0  10         46.73         46.37         0.81 o                         
   8   0  10          4.96          5.28         0.47 o                         
  -7   1  10         15.60         17.14         0.57 o                         
  -6   1  10         11.29         11.70         0.37 o                         
  -5   1  10          5.61          5.95         0.31 o                         
  -4   1  10          1.84          1.62         0.22 o                         
  -3   1  10         21.73         18.83         1.30 o                         
  -2   1  10         15.16         18.07         0.68 o                         
  -1   1  10         14.24         10.88         0.14 o                         
   0   1  10        220.62        232.74         2.48 o                         
   1   1  10        147.39        160.83         1.73 o                         
   2   1  10         64.66         62.40         0.75 o                         
   3   1  10        490.42        489.22         7.85 o                         
   4   1  10         22.19         22.87         0.40 o                         
   5   1  10          2.72          2.51         0.29 o                         
   6   1  10         30.18         34.41         0.57 o                         
   7   1  10         13.05         14.97         0.45 o                         
   8   1  10          2.71          2.28         0.50 o                         
  -7   2  10         14.88         14.79         0.57 o                         
  -6   2  10          1.56          0.79         0.45 o                         
  -5   2  10         41.35         41.68         0.79 o                         
  -4   2  10         19.30         17.42         0.43 o                         
  -3   2  10         25.68         22.23         0.37 o                         
  -2   2  10        169.63        172.75         1.64 o                         
  -1   2  10        257.25        251.63         1.77 o                         
   0   2  10          3.39          3.55         0.47 o                         
   1   2  10         92.20         94.86         1.43 o                         
   2   2  10         73.72         79.69         0.91 o                         
   3   2  10        163.24        143.87         1.52 o                         
   4   2  10          7.80          9.69         0.23 o                         
   5   2  10         78.25         75.15         0.72 o                         
   6   2  10          0.98          1.15         0.28 o                         
   7   2  10         11.78         12.34         0.42 o                         
   8   2  10          8.89         10.43         0.40 o                         
   9   2  10          3.29          2.66         1.07 o                         
  -7   3  10          7.96          6.43         1.02 o                         
  -6   3  10        127.34        127.51         2.43 o                         
  -5   3  10        319.67        321.90         9.61 o                         
  -4   3  10          1.88          1.59         0.29 o                         
  -3   3  10        216.79        220.65         2.86 o                         
  -2   3  10        231.07        227.04         2.91 o                         
  -1   3  10         86.25         78.54         0.86 o                         
   0   3  10          1.13          0.77         0.13 o                         
   1   3  10         72.23         71.81         1.34 o                         
   2   3  10          2.25          1.83         0.12 o                         
   3   3  10         16.65         15.59         0.29 o                         
   4   3  10        112.11        114.47         1.00 o                         
   5   3  10         40.21         39.20         0.51 o                         
   6   3  10         31.09         34.59         0.48 o                         
   7   3  10        112.24        110.03         0.97 o                         
   8   3  10          9.91          9.57         0.61 o                         
   9   3  10         14.39         13.83         0.78 o                         
  -6   4  10          2.61          1.88         0.47 o                         
  -5   4  10          7.22          6.33         1.25 o                         
  -4   4  10          2.61          2.31         0.34 o                         
  -3   4  10        207.18        198.16         3.07 o                         
  -2   4  10        139.67        139.92         1.18 o                         
  -1   4  10        234.72        243.38         3.19 o                         
   0   4  10       1248.07       1238.55        13.06 o                         
   1   4  10        240.15        217.87         1.41 o                         
   2   4  10        544.71        525.27         3.78 o                         
   3   4  10        587.78        586.52         4.26 o                         
   4   4  10          4.78          5.62         0.29 o                         
   5   4  10          0.89          0.74         0.19 o                         
   6   4  10          6.02          6.03         0.29 o                         
   7   4  10         56.13         52.86         0.64 o                         
   8   4  10          5.87          2.86         2.88 o                         
   9   4  10          0.28          0.01         0.49 o                         
  -6   5  10          0.56          0.40         0.41 o                         
  -5   5  10          1.89          1.38         0.57 o                         
  -4   5  10         49.65         50.24         1.17 o                         
  -3   5  10          0.32          0.16         0.37 o                         
  -2   5  10         70.48         68.55         0.82 o                         
  -1   5  10         13.38         15.04         0.40 o                         
   0   5  10         40.90         38.20         0.46 o                         
   1   5  10         11.45         10.05         0.38 o                         
   2   5  10         87.26         82.54         0.62 o                         
   3   5  10          0.55          0.83         0.20 o                         
   4   5  10         41.41         37.11         0.59 o                         
   5   5  10         77.83         79.95         0.84 o                         
   6   5  10          3.56          4.65         0.33 o                         
   7   5  10          1.81          0.82         0.79 o                         
   8   5  10         15.18         18.40         0.88 o                         
  -5   6  10         20.08         20.67         1.12 o                         
  -4   6  10          0.03         -0.06         0.30 o                         
  -3   6  10          8.50          7.14         0.42 o                         
  -2   6  10         25.40         23.59         0.53 o                         
  -1   6  10        180.02        182.23         1.67 o                         
   0   6  10          7.22          7.16         0.32 o                         
   1   6  10          2.47          2.96         0.27 o                         
   2   6  10          7.47          6.83         0.35 o                         
   3   6  10         38.52         38.99         0.51 o                         
   4   6  10          0.20          0.10         0.22 o                         
   5   6  10          0.54          0.75         0.22 o                         
   6   6  10          2.00          1.85         0.42 o                         
   7   6  10          2.83          2.00         1.68 o                         
   8   6  10          0.00          0.03         0.53 o                         
  -4   7  10          5.80          3.53         1.11 o                         
  -3   7  10          2.35          1.22         0.52 o                         
  -2   7  10         46.23         46.09         0.79 o                         
  -1   7  10          8.24         11.40         0.45 o                         
   0   7  10          4.03          4.80         0.37 o                         
   1   7  10          0.20          0.36         0.25 o                         
   2   7  10          7.24          8.08         0.52 o                         
   3   7  10        104.95         95.06         0.95 o                         
   4   7  10        154.03        145.25         1.41 o                         
   5   7  10        243.32        235.41         2.06 o                         
   6   7  10        199.15        191.95         2.65 o                         
   7   7  10         17.70         20.02         0.90 o                         
   8   7  10         30.32         28.57         1.30 o                         
  -3   8  10         19.93         16.46         0.69 o                         
  -2   8  10          2.74          3.42         0.46 o                         
  -1   8  10         20.00         20.78         0.73 o                         
   0   8  10         89.96         83.75         1.37 o                         
   1   8  10         68.43         62.54         0.86 o                         
   2   8  10         34.86         33.32         0.94 o                         
   3   8  10        135.21        132.25         1.50 o                         
   4   8  10         25.52         26.43         0.48 o                         
   5   8  10         46.26         44.25         0.72 o                         
   6   8  10          8.35          5.92         3.99 o                         
   7   8  10          3.40          0.12         0.51 o                         
  -2   9  10          5.03          6.17         0.60 o                         
  -1   9  10          1.65          2.68         0.66 o                         
   0   9  10         93.88         98.64         1.28 o                         
   1   9  10         27.34         30.24         0.87 o                         
   2   9  10         25.14         31.11         0.67 o                         
   3   9  10          5.56          7.69         0.75 o                         
   4   9  10          0.43          0.25         0.23 o                         
   5   9  10          1.08          0.84         0.55 o                         
   6   9  10         35.65         33.11         1.11 o                         
   1  10  10         11.29         11.43         0.66 o                         
   2  10  10        161.38        173.64         1.97 o                         
   3  10  10          0.80          0.95         0.54 o                         
   4  10  10        128.09        138.18         2.44 o                         
  -3  -7  11          0.13          0.61         0.37 o                         
  -2  -7  11          5.98          6.77         0.57 o                         
  -1  -7  11         16.13         17.77         0.72 o                         
   0  -7  11        192.35        214.07         5.65 o                         
   1  -7  11        150.42        148.15         4.73 o                         
   2  -7  11          2.38          4.12         0.57 o                         
  -5  -6  11          4.64          3.90         0.95 o                         
  -4  -6  11         40.94         43.66         1.23 o                         
  -3  -6  11        124.14        130.14         1.83 o                         
  -2  -6  11         13.32         15.05         0.64 o                         
  -1  -6  11         92.67         96.44         2.24 o                         
   0  -6  11          5.58          4.19         1.83 o                         
   1  -6  11         13.28         10.69         1.02 o                         
   2  -6  11        247.23        263.54         6.26 o                         
   3  -6  11          3.23          2.71         0.65 o                         
   4  -6  11        161.27        165.43         2.44 o                         
  -6  -5  11          0.52          0.63         0.51 o                         
  -5  -5  11          4.72          6.39         0.86 o                         
  -4  -5  11          4.13          4.75         0.58 o                         
  -3  -5  11         85.11         85.14         0.82 o                         
  -2  -5  11         74.92         74.02         1.46 o                         
  -1  -5  11          2.63          2.64         0.38 o                         
   0  -5  11         94.10         91.56         2.42 o                         
   1  -5  11        113.90        109.41         2.10 o                         
   2  -5  11         20.67         20.30         0.94 o                         
   3  -5  11          0.62          0.76         0.41 o                         
   4  -5  11          6.79          5.57         0.58 o                         
   5  -5  11         31.02         30.88         0.87 o                         
  -6  -4  11          8.29          7.95         1.46 o                         
  -5  -4  11          6.77          5.38         0.40 o                         
  -4  -4  11        117.81        110.23         1.10 o                         
  -3  -4  11         40.34         38.25         0.48 o                         
  -2  -4  11         35.60         25.20         0.41 o                         
  -1  -4  11         71.18         67.89         1.32 o                         
   0  -4  11          3.94          2.18         0.28 o                         
   1  -4  11        220.01        210.70         2.82 o                         
   2  -4  11         41.67         42.45         1.94 o                         
   3  -4  11          0.01          0.42         0.33 o                         
   4  -4  11          2.54          1.94         0.39 o                         
   5  -4  11          8.14          8.57         1.44 o                         
   6  -4  11         57.97         52.85         5.21 o                         
  -7  -3  11          3.94          3.51         2.05 o                         
  -6  -3  11         52.59         48.97         1.08 o                         
  -5  -3  11         32.24         29.82         1.08 o                         
  -4  -3  11          3.71          3.01         0.29 o                         
  -3  -3  11         29.38         26.71         0.55 o                         
  -2  -3  11         79.87         65.14         0.77 o                         
  -1  -3  11         36.67         41.36         1.01 o                         
   0  -3  11         52.13         34.26         0.49 o                         
   1  -3  11          0.36          0.73         0.30 o                         
   2  -3  11        111.80        111.50         1.05 o                         
   3  -3  11        158.79        143.48         3.13 o                         
   4  -3  11         79.88         74.18         1.26 o                         
   5  -3  11        108.23        104.00         2.22 o                         
   6  -3  11          0.03         -0.13         0.36 o                         
   7  -3  11         10.56          9.80         0.62 o                         
  -7  -2  11          1.57          1.17         0.85 o                         
  -6  -2  11          6.74          7.43         0.41 o                         
  -5  -2  11         68.48         66.55         1.27 o                         
  -4  -2  11         51.18         50.43         0.63 o                         
  -3  -2  11        628.43        636.18         4.79 o                         
  -2  -2  11        609.62        614.83         4.67 o                         
  -1  -2  11        280.21        274.06         3.05 o                         
   0  -2  11       1708.05       1703.87        22.21 o                         
   1  -2  11        151.96        141.47         1.97 o                         
   2  -2  11        297.59        286.76         3.00 o                         
   3  -2  11        262.39        242.35         3.12 o                         
   4  -2  11         73.03         71.53         0.89 o                         
   5  -2  11         41.52         40.29         0.79 o                         
   6  -2  11         80.86         77.46         1.10 o                         
   7  -2  11         16.97         17.99         0.66 o                         
  -7  -1  11         26.05         26.14         1.37 o                         
  -6  -1  11        409.84        395.05         5.84 o                         
  -5  -1  11        163.23        154.18         2.24 o                         
  -4  -1  11        539.14        533.77         4.18 o                         
  -3  -1  11        238.45        238.21         1.82 o                         
  -2  -1  11          0.31          0.17         0.16 o                         
  -1  -1  11        500.82        499.63         3.14 o                         
   0  -1  11         99.84         89.74         1.33 o                         
   1  -1  11        264.11        249.20         3.23 o                         
   2  -1  11        821.47        800.63         6.32 o                         
   3  -1  11        189.82        181.99         1.82 o                         
   4  -1  11         55.55         53.62         0.73 o                         
   5  -1  11        402.10        405.57         3.39 o                         
   6  -1  11         59.07         62.48         0.88 o                         
   7  -1  11         13.66         14.61         0.64 o                         
   8  -1  11          7.17          8.45         0.72 o                         
  -7   0  11          2.74          3.28         0.49 o                         
  -6   0  11          1.91          1.85         0.41 o                         
  -5   0  11         94.85         91.99         1.14 o                         
  -4   0  11        157.78        153.36         1.72 o                         
  -3   0  11        791.65        765.73         5.71 o                         
  -2   0  11        234.65        219.74         1.66 o                         
  -1   0  11        584.89        566.52         7.33 o                         
   0   0  11        382.07        369.40         3.23 o                         
   1   0  11         35.43         33.67         0.72 o                         
   2   0  11        994.38        999.11         7.89 o                         
   3   0  11         51.78         51.11         0.66 o                         
   4   0  11         13.25         13.01         0.34 o                         
   5   0  11          1.95          2.06         0.27 o                         
   6   0  11         15.50         17.08         0.51 o                         
   7   0  11         58.60         57.52         0.89 o                         
   8   0  11          9.76          9.69         0.64 o                         
  -7   1  11          8.83         11.52         0.66 o                         
  -6   1  11          2.53          2.76         0.35 o                         
  -5   1  11          0.21          0.37         0.21 o                         
  -4   1  11          1.28          1.40         0.20 o                         
  -3   1  11         54.76         58.10         0.58 o                         
  -2   1  11         51.16         49.28         0.51 o                         
  -1   1  11         50.88         55.34         0.93 o                         
   0   1  11          6.09          7.30         0.57 o                         
   1   1  11        229.50        236.01         2.12 o                         
   2   1  11         29.72         32.84         0.40 o                         
   3   1  11         34.23         31.61         0.57 o                         
   4   1  11          7.37          6.86         0.59 o                         
   5   1  11         53.21         52.32         0.97 o                         
   6   1  11          0.02          0.25         0.23 o                         
   7   1  11         11.30         12.51         0.57 o                         
   8   1  11          8.43          7.94         0.45 o                         
  -7   2  11         52.30         49.92         2.14 o                         
  -6   2  11          7.78          9.37         0.60 o                         
  -5   2  11         15.42         14.30         0.40 o                         
  -4   2  11          0.36          0.47         0.22 o                         
  -3   2  11         15.74         17.81         0.37 o                         
  -2   2  11         61.32         56.07         0.49 o                         
  -1   2  11         61.04         56.23         0.41 o                         
   0   2  11        100.75        100.07         2.14 o                         
   1   2  11        168.22        154.29         1.80 o                         
   2   2  11         52.71         54.04         0.48 o                         
   3   2  11          0.76          0.74         0.13 o                         
   4   2  11         36.74         34.18         0.36 o                         
   5   2  11          0.40          0.25         0.17 o                         
   6   2  11          2.76          2.34         0.28 o                         
   7   2  11          5.23          5.05         0.33 o                         
   8   2  11          4.27          4.34         0.48 o                         
  -6   3  11         31.22         30.83         0.77 o                         
  -5   3  11          6.99          6.40         1.08 o                         
  -4   3  11        194.46        183.97         3.00 o                         
  -3   3  11         98.82         89.85         0.87 o                         
  -2   3  11         36.28         26.93         0.39 o                         
  -1   3  11         16.15         16.52         0.43 o                         
   0   3  11          9.04          7.32         0.18 o                         
   1   3  11         73.10         63.21         0.67 o                         
   2   3  11         33.94         34.95         0.34 o                         
   3   3  11         34.23         37.47         0.45 o                         
   4   3  11         16.28         15.64         0.33 o                         
   5   3  11         17.15         20.53         0.40 o                         
   6   3  11         78.74         82.09         0.87 o                         
   7   3  11         15.90         14.48         0.37 o                         
   8   3  11         18.05         18.79         0.70 o                         
  -6   4  11          0.18          0.48         0.35 o                         
  -5   4  11         29.62         28.77         1.19 o                         
  -4   4  11         90.02         85.51         1.37 o                         
  -3   4  11          4.42          3.59         0.35 o                         
  -2   4  11        497.94        476.15         4.82 o                         
  -1   4  11        871.84        839.34         6.32 o                         
   0   4  11          0.21          1.67         0.16 o                         
   1   4  11        771.22        793.42         6.54 o                         
   2   4  11        658.87        642.93         4.63 o                         
   3   4  11          7.05          6.77         0.30 o                         
   4   4  11        220.24        215.95         1.63 o                         
   5   4  11         53.75         52.29         0.66 o                         
   6   4  11         17.51         16.88         0.41 o                         
   7   4  11          1.21          1.18         0.29 o                         
   8   4  11         24.08         22.53         0.90 o                         
  -5   5  11         23.23         20.66         1.03 o                         
  -4   5  11          1.71          1.93         0.36 o                         
  -3   5  11         52.63         53.46         0.79 o                         
  -2   5  11         54.19         54.15         0.73 o                         
  -1   5  11         57.20         57.37         1.46 o                         
   0   5  11         37.09         35.04         0.49 o                         
   1   5  11        348.66        341.45         2.67 o                         
   2   5  11        202.85        203.47         1.53 o                         
   3   5  11        383.59        378.63         2.87 o                         
   4   5  11        537.60        544.08         4.18 o                         
   5   5  11          6.35          6.62         0.30 o                         
   6   5  11        174.15        173.26         1.46 o                         
   7   5  11        123.62        128.05         1.90 o                         
   8   5  11          5.76          3.74         0.65 o                         
  -5   6  11          0.93          1.07         0.57 o                         
  -4   6  11         25.58         24.77         0.65 o                         
  -3   6  11          7.92          9.25         0.53 o                         
  -2   6  11          0.18          0.50         0.27 o                         
  -1   6  11         18.06         16.38         0.87 o                         
   0   6  11         47.31         48.17         0.82 o                         
   1   6  11         21.16         21.35         0.43 o                         
   2   6  11         34.63         34.02         0.47 o                         
   3   6  11          1.32          1.37         0.22 o                         
   4   6  11          5.28          6.12         0.51 o                         
   5   6  11          1.89          1.38         0.30 o                         
   6   6  11          6.95          6.64         0.34 o                         
   7   6  11          0.12         -0.12         0.42 o                         
   8   6  11          2.28          0.95         0.89 o                         
  -4   7  11          9.19          9.26         0.79 o                         
  -3   7  11         17.21         20.87         0.64 o                         
  -2   7  11          0.49          0.77         0.36 o                         
  -1   7  11         21.79         21.85         0.57 o                         
   0   7  11          2.66          2.02         0.28 o                         
   1   7  11          0.58          0.29         0.28 o                         
   2   7  11         91.60         87.45         1.46 o                         
   3   7  11         53.35         52.55         0.61 o                         
   4   7  11         71.14         68.24         0.81 o                         
   5   7  11          4.00          3.89         0.29 o                         
   6   7  11          2.68          0.01         0.36 o                         
   7   7  11         32.51         32.33         2.14 o                         
  -3   8  11          1.66          1.32         0.45 o                         
  -2   8  11         12.87         12.17         0.68 o                         
  -1   8  11         30.29         29.52         0.79 o                         
   0   8  11          0.78          0.88         0.32 o                         
   1   8  11          0.16          0.17         0.31 o                         
   2   8  11         48.34         47.61         0.78 o                         
   3   8  11         25.47         27.26         0.51 o                         
   4   8  11          1.44          1.02         0.31 o                         
   5   8  11         15.69         14.81         0.49 o                         
   6   8  11         32.19         33.99         1.00 o                         
   7   8  11         45.76         41.23         1.37 o                         
  -1   9  11         32.39         34.54         0.91 o                         
   0   9  11          4.98          6.66         0.72 o                         
   1   9  11          0.01          0.24         0.35 o                         
   2   9  11          1.23          0.63         0.40 o                         
   3   9  11          5.14          4.30         1.12 o                         
   4   9  11         33.28         28.79         0.54 o                         
   5   9  11          7.80          6.59         0.68 o                         
   6   9  11         10.84         10.54         0.80 o                         
   1  10  11         13.17         14.44         0.64 o                         
   2  10  11         29.49         35.09         1.04 o                         
   3  10  11          2.80          2.05         1.23 o                         
  -2  -7  12         15.27         19.01         0.71 o                         
  -1  -7  12         67.35         68.23         2.08 o                         
   0  -7  12         83.34         78.40         2.42 o                         
   1  -7  12          5.71          4.38         0.55 o                         
  -4  -6  12         60.44         65.34         1.27 o                         
  -3  -6  12         19.11         17.61         2.94 o                         
  -2  -6  12         16.43         17.47         0.62 o                         
  -1  -6  12         56.10         55.31         1.23 o                         
   0  -6  12        112.08        120.88         2.61 o                         
   1  -6  12         19.51         22.89         0.67 o                         
   2  -6  12          4.04          5.16         0.71 o                         
   3  -6  12         12.38         14.76         1.00 o                         
  -5  -5  12         21.47         22.33         0.81 o                         
  -4  -5  12          2.60          2.67         0.62 o                         
  -3  -5  12          8.69         10.32         0.44 o                         
  -2  -5  12         28.49         31.68         0.58 o                         
  -1  -5  12         18.52         17.68         0.67 o                         
   0  -5  12        157.47        162.89         3.30 o                         
   1  -5  12         95.84         99.62         2.35 o                         
   2  -5  12          0.03          0.09         0.31 o                         
   3  -5  12         81.25         84.93         1.32 o                         
   4  -5  12         19.55         18.04         0.67 o                         
   5  -5  12          3.06          2.59         0.61 o                         
  -6  -4  12          3.18          3.45         0.68 o                         
  -5  -4  12          0.19         -0.11         0.27 o                         
  -4  -4  12         24.97         24.85         0.90 o                         
  -3  -4  12        130.87        125.07         1.27 o                         
  -2  -4  12          1.16          0.43         0.19 o                         
  -1  -4  12         59.29         50.31         1.17 o                         
   0  -4  12         44.82         45.48         0.70 o                         
   1  -4  12        130.29        130.33         2.41 o                         
   2  -4  12          5.26          6.62         0.54 o                         
   3  -4  12         51.75         51.61         0.95 o                         
   4  -4  12         23.56         23.54         0.95 o                         
   5  -4  12         15.95         16.79         0.71 o                         
   6  -4  12         11.93         11.00         0.71 o                         
  -6  -3  12          4.07          5.34         0.54 o                         
  -5  -3  12          2.20          1.27         0.31 o                         
  -4  -3  12         19.98         19.68         0.44 o                         
  -3  -3  12         61.44         65.35         0.74 o                         
  -2  -3  12          0.73          0.63         0.22 o                         
  -1  -3  12          0.07          1.87         0.59 o                         
   0  -3  12         69.31         57.00         0.83 o                         
   1  -3  12         99.09         81.49         0.99 o                         
   2  -3  12          0.39          0.06         0.21 o                         
   3  -3  12          0.32          0.50         0.31 o                         
   4  -3  12         12.58         14.64         0.67 o                         
   5  -3  12         56.51         55.37         1.01 o                         
   6  -3  12          2.70          2.42         0.51 o                         
  -6  -2  12          3.31          1.93         0.30 o                         
  -5  -2  12         35.56         35.56         0.58 o                         
  -4  -2  12        175.97        170.16         1.61 o                         
  -3  -2  12         22.70         23.56         0.45 o                         
  -2  -2  12        204.98        198.36         1.55 o                         
  -1  -2  12        333.29        216.82        61.71 o                         
   0  -2  12          0.21          0.63         0.15 o                         
   1  -2  12        345.43        307.71         3.87 o                         
   2  -2  12          9.02          5.48         0.27 o                         
   3  -2  12        113.94        113.66         1.22 o                         
   4  -2  12         30.16         27.74         0.59 o                         
   5  -2  12          0.51          0.58         0.38 o                         
   6  -2  12          7.66          6.91         0.57 o                         
   7  -2  12         28.03         27.94         0.87 o                         
  -6  -1  12          7.62          7.08         0.42 o                         
  -5  -1  12          0.07          0.37         0.23 o                         
  -4  -1  12        199.98        196.18         1.72 o                         
  -3  -1  12          1.69          1.30         0.19 o                         
  -2  -1  12          3.09          2.61         0.18 o                         
  -1  -1  12        234.17        240.04         1.61 o                         
   0  -1  12        140.95        136.18         2.03 o                         
   1  -1  12       1119.14       1135.80        10.06 o                         
   2  -1  12        228.26        222.72         1.75 o                         
   3  -1  12        404.42        396.19         3.10 o                         
   4  -1  12        635.63        645.44         6.11 o                         
   5  -1  12         30.71         30.08         0.88 o                         
   6  -1  12         77.38         76.52         1.13 o                         
   7  -1  12        108.68        108.78         1.65 o                         
  -7   0  12         11.35         12.32         0.84 o                         
  -6   0  12         83.89         78.33         1.55 o                         
  -5   0  12         15.49         16.11         0.55 o                         
  -4   0  12         18.44         17.12         0.52 o                         
  -3   0  12         74.77         67.87         0.75 o                         
  -2   0  12       1004.57       1009.30         7.53 o                         
  -1   0  12        318.38        300.18         3.65 o                         
   0   0  12       1552.73       1518.15        14.22 o                         
   1   0  12         73.74         66.95         1.62 o                         
   2   0  12         25.75         25.15         0.37 o                         
   3   0  12         65.32         67.42         0.97 o                         
   4   0  12          3.67          3.37         0.34 o                         
   5   0  12         83.88         82.53         1.02 o                         
   6   0  12        177.44        177.97         1.88 o                         
   7   0  12          7.64          6.93         2.05 o                         
   8   0  12         35.06         34.00         0.90 o                         
  -6   1  12          0.35          0.62         0.38 o                         
  -5   1  12         57.41         60.45         0.69 o                         
  -4   1  12         12.41         12.53         0.45 o                         
  -3   1  12          0.06          0.42         0.15 o                         
  -2   1  12          8.77          9.81         0.20 o                         
  -1   1  12          2.44          0.39         0.38 o                         
   0   1  12        264.54        247.05         2.82 o                         
   1   1  12        392.85        363.63         4.19 o                         
   2   1  12        453.30        425.78         2.57 o                         
   3   1  12        246.13        245.11         1.77 o                         
   4   1  12          6.55          8.88         0.29 o                         
   5   1  12          9.85         11.26         0.36 o                         
   6   1  12        134.68        137.81         1.36 o                         
   7   1  12         11.94         12.29         0.54 o                         
   8   1  12          2.67          3.28         0.40 o                         
  -6   2  12         21.89         21.69         0.78 o                         
  -5   2  12         15.15         13.78         0.39 o                         
  -4   2  12         13.97         14.02         0.37 o                         
  -3   2  12          5.71          7.20         0.23 o                         
  -2   2  12         40.69         44.39         0.52 o                         
  -1   2  12         21.31         18.60         0.68 o                         
   0   2  12         27.88         29.93         0.88 o                         
   1   2  12        227.98        219.85         2.71 o                         
   2   2  12          5.14          6.06         0.55 o                         
   3   2  12          8.50          8.41         0.17 o                         
   4   2  12          0.51          0.59         0.15 o                         
   5   2  12        144.86        148.38         1.31 o                         
   6   2  12          0.01          0.02         0.20 o                         
   7   2  12          1.99          1.51         0.41 o                         
   8   2  12          7.95          8.68         0.37 o                         
  -6   3  12         22.07         19.87         0.67 o                         
  -5   3  12          0.55          0.51         0.32 o                         
  -4   3  12          6.68          4.64         0.80 o                         
  -3   3  12        227.38        206.74         1.61 o                         
  -2   3  12          9.90          9.51         0.32 o                         
  -1   3  12        115.38         85.26         0.63 o                         
   0   3  12         11.57         14.04         0.63 o                         
   1   3  12         19.60         25.25         0.85 o                         
   2   3  12          0.50          0.64         0.10 o                         
   3   3  12          2.88          2.06         0.25 o                         
   4   3  12          0.01          0.10         0.17 o                         
   5   3  12         35.03         34.28         0.53 o                         
   6   3  12          2.76          3.62         0.31 o                         
   7   3  12          0.01          0.20         0.27 o                         
   8   3  12          0.80          0.06         0.69 o                         
  -6   4  12         12.16         11.10         0.55 o                         
  -5   4  12          5.74          4.49         1.76 o                         
  -4   4  12         75.54         73.35         1.01 o                         
  -3   4  12        180.90        182.95         2.15 o                         
  -2   4  12         24.92         24.94         0.52 o                         
  -1   4  12         17.96         26.13         0.43 o                         
   0   4  12        248.49        233.36         1.74 o                         
   1   4  12        139.99        113.00         0.83 o                         
   2   4  12          1.56          0.94         0.49 o                         
   3   4  12         24.68         23.05         0.34 o                         
   4   4  12         45.23         45.94         0.55 o                         
   5   4  12          3.59          4.13         0.33 o                         
   6   4  12          7.14          7.42         0.45 o                         
   7   4  12          4.31          4.52         0.34 o                         
   8   4  12          2.55          0.92         0.80 o                         
  -5   5  12          1.83          0.92         0.69 o                         
  -4   5  12         45.26         45.90         0.75 o                         
  -3   5  12         15.64         16.48         0.49 o                         
  -2   5  12          1.57          2.00         0.25 o                         
  -1   5  12         10.78          9.30         0.33 o                         
   0   5  12         36.54         33.61         0.45 o                         
   1   5  12         12.85          9.83         0.33 o                         
   2   5  12        308.44        297.48         2.27 o                         
   3   5  12        630.88        601.63         4.56 o                         
   4   5  12          6.25          6.79         0.61 o                         
   5   5  12        437.77        435.41         3.40 o                         
   6   5  12        114.16        112.16         1.11 o                         
   7   5  12          1.19          1.09         0.47 o                         
   8   5  12         43.72         42.84         1.15 o                         
  -4   6  12         43.91         42.32         0.80 o                         
  -3   6  12         29.10         26.35         0.88 o                         
  -2   6  12        176.24        179.35         1.66 o                         
  -1   6  12        127.88        125.05         1.24 o                         
   0   6  12         13.23         14.26         0.40 o                         
   1   6  12        161.27        170.69         1.41 o                         
   2   6  12         27.84         27.92         0.37 o                         
   3   6  12         42.73         42.47         0.65 o                         
   4   6  12          1.52          1.80         0.27 o                         
   5   6  12         67.84         62.70         0.78 o                         
   6   6  12          9.20          8.70         0.37 o                         
   7   6  12         66.67         63.71         1.43 o                         
   8   6  12         53.83         51.26         1.26 o                         
  -3   7  12         92.88         94.73         2.12 o                         
  -2   7  12         48.42         53.65         0.85 o                         
  -1   7  12         19.19         21.02         0.52 o                         
   0   7  12         38.21         40.74         0.67 o                         
   1   7  12         17.51         19.71         0.46 o                         
   2   7  12          3.88          4.78         0.30 o                         
   3   7  12          0.28          0.25         0.20 o                         
   4   7  12          2.04          1.80         0.29 o                         
   5   7  12          1.54          1.27         0.28 o                         
   6   7  12          0.93         -0.03         0.41 o                         
   7   7  12          0.03         -0.09         0.50 o                         
  -2   8  12          9.06          8.60         0.58 o                         
  -1   8  12         10.10         10.07         0.54 o                         
   0   8  12         21.32         21.65         0.57 o                         
   1   8  12          8.42         13.18         0.64 o                         
   2   8  12          0.05          0.02         0.26 o                         
   3   8  12         18.84         19.29         0.45 o                         
   4   8  12          0.56          0.78         0.28 o                         
   5   8  12          0.04          0.30         0.31 o                         
   6   8  12         20.17         20.03         1.22 o                         
  -1   9  12         17.84         14.92         0.79 o                         
   0   9  12         21.68         23.28         0.87 o                         
   1   9  12         25.68         27.19         0.69 o                         
   2   9  12          3.03          2.42         0.63 o                         
   3   9  12          2.78          1.84         0.31 o                         
   4   9  12          2.01          1.52         0.39 o                         
   5   9  12          1.80          1.87         1.32 o                         
  -3  -6  13         17.79         16.90         0.62 o                         
  -2  -6  13         24.81         23.00         0.67 o                         
  -1  -6  13          0.57          0.90         0.39 o                         
   0  -6  13          2.62          1.85         1.31 o                         
   1  -6  13         11.92         13.73         0.78 o                         
   2  -6  13         36.08         42.42         1.15 o                         
   3  -6  13         43.53         43.26         1.62 o                         
  -4  -5  13         19.33         22.01         0.76 o                         
  -3  -5  13         24.45         25.47         0.56 o                         
  -2  -5  13         13.50         15.23         0.52 o                         
  -1  -5  13        308.50        305.82         6.90 o                         
   0  -5  13        120.89        126.44         3.56 o                         
   1  -5  13         71.96         71.53         1.59 o                         
   2  -5  13         54.48         57.76         0.96 o                         
   3  -5  13         18.95         18.93         0.71 o                         
   4  -5  13         63.64         66.01         1.42 o                         
  -5  -4  13         45.03         41.10         1.08 o                         
  -4  -4  13         31.76         33.97         0.72 o                         
  -3  -4  13          0.05         -0.06         0.24 o                         
  -2  -4  13        100.99         99.84         1.24 o                         
  -1  -4  13         99.66         93.51         1.87 o                         
   0  -4  13          0.45          1.22         0.35 o                         
   1  -4  13          0.18          0.88         0.26 o                         
   2  -4  13          1.03          0.53         0.27 o                         
   3  -4  13         49.43         49.09         0.87 o                         
   4  -4  13         25.10         28.02         0.75 o                         
   5  -4  13          5.45          5.09         0.76 o                         
  -6  -3  13         23.36         22.97         0.88 o                         
  -5  -3  13         36.04         37.64         0.62 o                         
  -4  -3  13          4.68          5.43         0.34 o                         
  -3  -3  13          0.12          0.44         0.23 o                         
  -2  -3  13         57.57         53.83         0.60 o                         
  -1  -3  13          3.46          3.38         0.22 o                         
   0  -3  13          1.82          0.66         0.28 o                         
   1  -3  13        171.19        151.61         2.79 o                         
   2  -3  13         21.40         20.49         0.44 o                         
   3  -3  13        133.74        121.40         1.85 o                         
   4  -3  13         86.61         86.20         1.04 o                         
   5  -3  13         10.39         11.07         0.63 o                         
   6  -3  13          2.46          1.66         0.48 o                         
  -6  -2  13         15.02         13.18         0.72 o                         
  -5  -2  13          4.17          4.85         0.35 o                         
  -4  -2  13          0.16          0.11         0.27 o                         
  -3  -2  13          5.88          6.34         0.28 o                         
  -2  -2  13          0.68          0.77         0.20 o                         
  -1  -2  13          7.64          9.20         0.22 o                         
   0  -2  13        150.31        135.70         1.94 o                         
   1  -2  13          5.68          8.82         0.31 o                         
   2  -2  13         56.88         49.44         0.92 o                         
   3  -2  13         26.40         18.70         0.44 o                         
   4  -2  13         17.25         15.51         0.66 o                         
   5  -2  13        114.19        109.98         1.81 o                         
   6  -2  13          3.92          3.83         0.46 o                         
   7  -2  13          6.99          6.50         0.98 o                         
  -6  -1  13         29.82         25.87         0.59 o                         
  -5  -1  13          9.65          9.65         0.43 o                         
  -4  -1  13         17.74         19.25         0.53 o                         
  -3  -1  13          0.77          1.21         0.18 o                         
  -2  -1  13         49.37         48.02         0.50 o                         
  -1  -1  13         22.91         25.45         0.29 o                         
   0  -1  13        302.43        301.45         1.91 o                         
   1  -1  13         34.77         35.07         0.50 o                         
   2  -1  13        489.82        473.02         4.10 o                         
   3  -1  13        269.30        254.92         3.13 o                         
   4  -1  13         30.88         29.73         0.59 o                         
   5  -1  13        183.54        171.60         1.80 o                         
   6  -1  13          3.74          3.70         0.62 o                         
   7  -1  13         35.24         31.92         1.06 o                         
  -6   0  13          0.02          0.47         0.84 o                         
  -5   0  13         43.29         39.40         0.67 o                         
  -4   0  13        388.49        365.77         4.46 o                         
  -3   0  13         28.10         25.95         0.81 o                         
  -2   0  13        242.84        223.30         1.63 o                         
  -1   0  13          0.99          0.91         0.53 o                         
   0   0  13        137.39        142.21         2.12 o                         
   1   0  13         13.90         15.25         0.71 o                         
   2   0  13         11.94         11.93         0.23 o                         
   3   0  13          0.03          0.07         0.12 o                         
   4   0  13        103.09        100.85         1.13 o                         
   5   0  13        137.26        133.59         1.38 o                         
   6   0  13          5.44          5.99         0.53 o                         
   7   0  13        108.84        105.37         1.61 o                         
   8   0  13         76.25         76.01         1.14 o                         
  -6   1  13          8.47          9.16         0.71 o                         
  -5   1  13          0.02          0.30         0.42 o                         
  -4   1  13          6.50          5.27         0.30 o                         
  -3   1  13         60.68         55.92         0.91 o                         
  -2   1  13        224.26        193.16         2.43 o                         
  -1   1  13        326.98        315.55         4.69 o                         
   0   1  13         81.64         63.96         1.64 o                         
   1   1  13         70.82         69.98         1.54 o                         
   2   1  13        845.29        862.04         8.38 o                         
   3   1  13         16.00         14.76         0.34 o                         
   4   1  13       1018.54       1038.82         8.25 o                         
   5   1  13          7.73          8.72         0.39 o                         
   6   1  13         40.73         41.06         0.77 o                         
   7   1  13         21.93         22.23         0.61 o                         
   8   1  13          0.10          0.23         0.35 o                         
  -6   2  13          0.01         -0.01         0.38 o                         
  -5   2  13          0.03         -0.09         0.22 o                         
  -4   2  13         37.82         37.47         0.95 o                         
  -3   2  13         36.56         39.90         0.54 o                         
  -2   2  13          7.36          7.86         0.22 o                         
  -1   2  13        139.50        149.07         3.43 o                         
   0   2  13        170.55        187.63         2.53 o                         
   1   2  13          7.96          9.65         0.60 o                         
   2   2  13         73.51         76.44         1.23 o                         
   3   2  13         28.65         31.53         0.60 o                         
   4   2  13        117.20        114.41         1.19 o                         
   5   2  13        101.93        100.05         1.04 o                         
   6   2  13        116.10        113.52         1.12 o                         
   7   2  13        107.95        109.01         0.99 o                         
   8   2  13          0.01         -0.03         0.27 o                         
  -6   3  13          5.34          1.91         1.16 o                         
  -5   3  13         98.42         89.65         1.27 o                         
  -4   3  13         23.40         25.81         0.54 o                         
  -3   3  13          3.95          2.59         0.29 o                         
  -2   3  13          0.26          1.07         0.16 o                         
  -1   3  13         44.81         37.86         1.48 o                         
   0   3  13          1.66          0.24         0.40 o                         
   1   3  13          1.89          4.11         0.51 o                         
   2   3  13          2.85          4.38         0.49 o                         
   3   3  13          0.37          0.67         0.15 o                         
   4   3  13          6.38          6.42         0.40 o                         
   5   3  13         31.61         32.69         0.60 o                         
   6   3  13         22.14         23.09         0.49 o                         
   7   3  13          0.28          0.17         0.25 o                         
   8   3  13          1.88          1.27         0.55 o                         
  -5   4  13          4.63          5.54         1.22 o                         
  -4   4  13         18.65         17.81         0.63 o                         
  -3   4  13         15.30         12.06         0.78 o                         
  -2   4  13        100.88         89.70         0.88 o                         
  -1   4  13          1.83          1.95         0.19 o                         
   0   4  13         70.91         52.87         0.35 o                         
   1   4  13        210.01        169.78         5.98 o                         
   2   4  13         73.44         62.81         0.50 o                         
   3   4  13        155.56        135.45         1.08 o                         
   4   4  13         63.16         59.64         0.65 o                         
   5   4  13          2.48          2.30         0.26 o                         
   6   4  13         13.15         13.67         0.43 o                         
   7   4  13          2.31          1.90         0.28 o                         
   8   4  13          1.03         -0.02         0.43 o                         
  -5   5  13          6.53          7.26         1.81 o                         
  -4   5  13         17.46         18.93         0.66 o                         
  -3   5  13         24.33         21.99         0.55 o                         
  -2   5  13         22.92         21.21         0.49 o                         
  -1   5  13          1.33          1.83         0.28 o                         
   0   5  13        298.92        285.93         1.98 o                         
   1   5  13        157.33        155.31         1.02 o                         
   2   5  13         12.17         10.99         0.67 o                         
   3   5  13         20.58         25.36         0.61 o                         
   4   5  13        120.63        114.99         1.05 o                         
   5   5  13         87.67         80.56         0.87 o                         
   6   5  13         29.15         30.69         0.55 o                         
   7   5  13         43.98         38.68         0.60 o                         
   8   5  13          0.55          0.64         0.58 o                         
  -4   6  13         40.87         43.78         0.90 o                         
  -3   6  13          4.01          3.27         0.40 o                         
  -2   6  13         20.04         18.32         0.52 o                         
  -1   6  13          8.73          6.72         0.38 o                         
   0   6  13         97.72         99.98         0.97 o                         
   1   6  13         53.83         53.11         0.71 o                         
   2   6  13          1.77          1.58         0.21 o                         
   3   6  13          1.74          0.86         0.20 o                         
   4   6  13         18.28         17.39         0.69 o                         
   5   6  13          4.16          5.08         0.32 o                         
   6   6  13        117.79        116.50         1.13 o                         
   7   6  13         59.96         52.26         1.12 o                         
  -3   7  13         15.63         13.38         0.90 o                         
  -2   7  13         10.80         10.80         0.47 o                         
  -1   7  13         69.42         71.11         0.92 o                         
   0   7  13         26.24         26.84         0.58 o                         
   1   7  13         34.36         35.75         0.68 o                         
   2   7  13        140.26        146.26         1.19 o                         
   3   7  13         27.79         27.32         0.60 o                         
   4   7  13         22.12         24.28         0.48 o                         
   5   7  13          9.94         11.12         0.45 o                         
   6   7  13          0.24          0.07         0.23 o                         
   7   7  13          0.11          0.01         0.37 o                         
  -2   8  13          4.49          1.88         1.01 o                         
  -1   8  13          0.04          0.56         0.37 o                         
   0   8  13         21.72         26.04         0.67 o                         
   1   8  13         60.98         61.79         1.11 o                         
   2   8  13         24.73         29.64         0.61 o                         
   3   8  13          5.65          8.58         0.61 o                         
   4   8  13          7.66          9.08         0.53 o                         
   5   8  13         10.78         10.47         0.48 o                         
   6   8  13          0.13         -0.03         0.37 o                         
   0   9  13          9.92         13.80         0.72 o                         
   1   9  13         17.50         21.13         0.84 o                         
   2   9  13          0.40          0.67         0.39 o                         
   3   9  13          0.06         -0.11         0.24 o                         
   4   9  13          8.96         10.20         0.46 o                         
   5   9  13          3.80          4.87         0.42 o                         
  -2  -6  14         11.67         16.80         0.62 o                         
  -1  -6  14         27.84         29.12         0.99 o                         
   0  -6  14          9.31         11.96         0.53 o                         
   1  -6  14         31.25         28.45         1.58 o                         
   2  -6  14         65.59         68.17         1.57 o                         
  -4  -5  14          0.08          0.31         0.42 o                         
  -3  -5  14        162.11        172.60         2.65 o                         
  -2  -5  14        126.46        131.98         5.55 o                         
  -1  -5  14          1.02          1.20         0.37 o                         
   0  -5  14         36.93         45.85         0.85 o                         
   1  -5  14         36.66         33.56         0.87 o                         
   2  -5  14         37.19         33.90         0.77 o                         
   3  -5  14          5.49          6.10         0.50 o                         
  -5  -4  14         12.64         12.46         0.62 o                         
  -4  -4  14          0.52          0.35         0.46 o                         
  -3  -4  14         24.69         23.85         0.64 o                         
  -2  -4  14         35.12         35.88         0.52 o                         
  -1  -4  14          6.14          6.60         1.16 o                         
   0  -4  14          5.20          6.73         0.34 o                         
   1  -4  14          7.98          7.98         0.42 o                         
   2  -4  14         54.06         55.72         0.79 o                         
   3  -4  14        197.20        194.07         4.04 o                         
   4  -4  14          6.01          6.41         0.57 o                         
   5  -4  14         73.31         73.16         1.49 o                         
  -5  -3  14          0.99          1.27         0.30 o                         
  -4  -3  14         20.64         21.14         0.49 o                         
  -3  -3  14          2.96          3.45         0.41 o                         
  -2  -3  14         11.88         12.36         0.35 o                         
  -1  -3  14        115.99        106.87         3.53 o                         
   0  -3  14          6.27          7.96         0.32 o                         
   1  -3  14          4.58          4.24         0.27 o                         
   2  -3  14         34.63         35.39         0.83 o                         
   3  -3  14        118.07        111.64         1.47 o                         
   4  -3  14         12.14         11.29         0.63 o                         
   5  -3  14         12.58         13.73         0.62 o                         
   6  -3  14         13.26         12.70         0.85 o                         
  -5  -2  14         19.80         20.18         0.46 o                         
  -4  -2  14          0.48          0.80         0.25 o                         
  -3  -2  14          4.22          4.51         0.25 o                         
  -2  -2  14         45.11         45.49         0.80 o                         
  -1  -2  14        260.12        270.61         1.90 o                         
   0  -2  14         27.13         27.69         0.32 o                         
   1  -2  14         91.48         99.51         0.86 o                         
   2  -2  14        164.55        150.19         1.48 o                         
   3  -2  14          1.20          1.43         0.28 o                         
   4  -2  14         17.24         14.76         0.43 o                         
   5  -2  14         57.17         52.99         1.11 o                         
   6  -2  14          2.58          2.55         0.49 o                         
  -6  -1  14         15.35         13.95         1.30 o                         
  -5  -1  14         11.01         10.72         0.44 o                         
  -4  -1  14          0.82          0.49         0.26 o                         
  -3  -1  14         39.62         38.41         0.50 o                         
  -2  -1  14         79.14         75.92         0.64 o                         
  -1  -1  14         17.10         15.45         0.41 o                         
   0  -1  14         23.70         20.82         0.45 o                         
   1  -1  14         20.22         21.08         0.45 o                         
   2  -1  14          0.30          0.61         0.17 o                         
   3  -1  14          1.21          2.30         0.26 o                         
   4  -1  14         19.12         17.84         0.45 o                         
   5  -1  14          2.76          3.18         0.37 o                         
   6  -1  14          7.09          8.07         0.56 o                         
   7  -1  14         13.25         11.04         0.67 o                         
  -6   0  14         20.92         20.26         1.85 o                         
  -5   0  14          0.93          0.00         0.53 o                         
  -4   0  14          2.79          1.63         0.66 o                         
  -3   0  14          3.52          4.10         0.29 o                         
  -2   0  14        222.00        205.31         1.98 o                         
  -1   0  14         43.26         44.20         1.01 o                         
   0   0  14          2.49          1.48         0.49 o                         
   1   0  14          3.20          5.80         1.40 o                         
   2   0  14         37.80         35.65         0.80 o                         
   3   0  14        113.41        112.35         2.01 o                         
   4   0  14        108.64        104.17         1.52 o                         
   5   0  14         20.02         20.34         0.46 o                         
   6   0  14        174.82        174.86         2.05 o                         
   7   0  14         25.04         24.23         0.70 o                         
  -6   1  14          3.24          4.67         0.97 o                         
  -5   1  14         19.46         21.83         1.32 o                         
  -4   1  14         66.11         58.14         1.11 o                         
  -3   1  14          0.00          0.16         0.19 o                         
  -2   1  14         23.83         23.83         0.82 o                         
  -1   1  14        182.96        160.47         2.40 o                         
   0   1  14        584.25        538.44         6.18 o                         
   1   1  14        321.35        291.47         3.52 o                         
   2   1  14        423.65        400.24         3.81 o                         
   3   1  14        110.55        107.33         1.27 o                         
   4   1  14         32.10         30.91         0.49 o                         
   5   1  14         46.50         47.88         0.77 o                         
   6   1  14         13.13         14.03         0.63 o                         
   7   1  14          8.75          8.90         0.60 o                         
  -5   2  14          6.16          0.00         0.99 o                         
  -4   2  14          5.15          3.44         2.27 o                         
  -3   2  14         36.86         32.70         0.89 o                         
  -2   2  14         11.31         13.11         0.87 o                         
  -1   2  14         18.79         11.38         0.69 o                         
   0   2  14          2.63          3.01         0.55 o                         
   1   2  14        112.40         85.87         2.01 o                         
   2   2  14         86.20         69.00         1.28 o                         
   3   2  14        353.50        331.23         5.14 o                         
   4   2  14         83.18         77.28         0.86 o                         
   5   2  14        104.69        105.59         0.85 o                         
   6   2  14         90.95         85.88         0.89 o                         
   7   2  14          0.02          0.23         0.26 o                         
   8   2  14        133.31        126.42         1.29 o                         
  -5   3  14         30.29         28.78         2.09 o                         
  -4   3  14         38.46         37.48         1.05 o                         
  -3   3  14         53.20         44.48        12.60 o                         
  -2   3  14         41.08         39.66         1.93 o                         
  -1   3  14          2.17          2.30         0.56 o                         
   0   3  14          5.08          7.49         1.60 o                         
   1   3  14         45.87         49.02         1.04 o                         
   2   3  14          2.30          2.24         0.49 o                         
   3   3  14        107.28        112.40         1.12 o                         
   4   3  14         12.94         12.73         0.28 o                         
   5   3  14          1.71          1.18         0.26 o                         
   6   3  14          0.08          0.18         0.25 o                         
   7   3  14         17.83         18.28         0.74 o                         
   8   3  14          7.50          6.07         1.09 o                         
  -5   4  14          0.30          0.54         0.79 o                         
  -4   4  14          4.20          2.17         0.71 o                         
  -3   4  14         45.28         38.58         0.98 o                         
  -2   4  14         39.85         30.74         0.83 o                         
  -1   4  14        276.95        238.03         4.78 o                         
   0   4  14         43.39         45.76         1.30 o                         
   1   4  14         29.53         22.36         0.96 o                         
   2   4  14          3.41          1.62         0.47 o                         
   3   4  14         40.46         39.86         0.43 o                         
   4   4  14         32.26         30.31         0.42 o                         
   5   4  14          2.63          2.45         0.27 o                         
   6   4  14         10.88         12.21         0.44 o                         
   7   4  14          0.02          0.37         0.38 o                         
   8   4  14          6.08          6.53         0.74 o                         
  -4   5  14          8.26         10.87         2.14 o                         
  -3   5  14          0.18          0.23         0.75 o                         
  -2   5  14         31.66         31.53         0.93 o                         
  -1   5  14         65.53         67.86         1.13 o                         
   0   5  14         24.61         24.30         0.84 o                         
   1   5  14          9.30         14.01         0.22 o                         
   2   5  14        213.93        195.77         2.12 o                         
   3   5  14          0.01          0.14         0.13 o                         
   4   5  14         94.16         87.61         0.90 o                         
   5   5  14         34.85         31.95         0.56 o                         
   6   5  14          5.87          6.68         0.59 o                         
   7   5  14         28.55         27.99         0.61 o                         
  -4   6  14         14.53         16.25         1.91 o                         
  -3   6  14          0.18          0.25         0.81 o                         
  -2   6  14         12.17         13.47         1.01 o                         
  -1   6  14          3.77          4.22         0.25 o                         
   0   6  14         19.92         21.02         0.35 o                         
   1   6  14         42.85         38.58         0.41 o                         
   2   6  14          2.43          1.68         0.23 o                         
   3   6  14          8.29          8.95         0.29 o                         
   4   6  14        106.54        103.91         1.08 o                         
   5   6  14         74.03         70.12         0.83 o                         
   6   6  14          5.59          6.44         0.43 o                         
   7   6  14         32.02         34.14         1.05 o                         
  -3   7  14          1.35          0.27         0.78 o                         
  -2   7  14         31.46         34.78         1.45 o                         
  -1   7  14          3.10          3.57         0.42 o                         
   0   7  14         98.14        108.14         1.17 o                         
   1   7  14          8.38          8.67         0.41 o                         
   2   7  14          0.93          0.61         0.21 o                         
   3   7  14          4.26          4.70         0.29 o                         
   4   7  14         42.04         42.49         0.87 o                         
   5   7  14          0.03          0.27         0.30 o                         
   6   7  14          1.68          1.40         0.35 o                         
  -1   8  14         19.21         25.51         1.34 o                         
   0   8  14         41.78         50.23         1.02 o                         
   1   8  14          0.01          0.11         0.37 o                         
   2   8  14         47.83         48.85         0.60 o                         
   3   8  14         15.74         15.86         0.54 o                         
   4   8  14          0.02          0.41         0.34 o                         
   5   8  14          4.06          3.57         0.34 o                         
   6   8  14         21.55         21.29         0.90 o                         
   1   9  14         11.07         12.30         2.08 o                         
   2   9  14          3.30          3.32         0.55 o                         
   3   9  14          2.85          4.34         1.00 o                         
   4   9  14          0.05         -0.10         0.34 o                         
  -3  -5  15          2.93          0.04         0.64 o                         
  -2  -5  15         31.77         36.31         1.04 o                         
  -1  -5  15          4.12          5.10         0.97 o                         
   0  -5  15          8.23          9.27         0.44 o                         
   1  -5  15         24.28         23.13         0.58 o                         
   2  -5  15          0.87          1.07         0.39 o                         
   3  -5  15          5.34          6.72         0.59 o                         
  -4  -4  15          0.89          0.90         0.48 o                         
  -3  -4  15          8.10          6.98         0.74 o                         
  -2  -4  15         60.50         60.89         1.32 o                         
  -1  -4  15         81.34         88.29         1.31 o                         
   0  -4  15         23.03         22.00         0.52 o                         
   1  -4  15        256.57        254.80         4.41 o                         
   2  -4  15        113.38        117.83         2.11 o                         
   3  -4  15         14.74         14.46         0.60 o                         
   4  -4  15         76.95         82.20         2.03 o                         
  -4  -3  15         27.30         29.05         1.03 o                         
  -3  -3  15         17.08         18.07         0.91 o                         
  -2  -3  15          6.11          6.70         0.65 o                         
  -1  -3  15         10.83         10.50         0.65 o                         
   0  -3  15         33.69         33.82         0.68 o                         
   1  -3  15         43.55         39.72         0.97 o                         
   2  -3  15          0.33          0.46         0.26 o                         
   3  -3  15          7.34          8.00         0.51 o                         
   4  -3  15          8.70          8.99         0.46 o                         
   5  -3  15          5.88          5.89         0.65 o                         
  -5  -2  15          0.30          0.70         0.77 o                         
  -4  -2  15         29.25         28.58         1.36 o                         
  -3  -2  15         49.07         47.96         1.28 o                         
  -2  -2  15         28.65         34.31         1.50 o                         
  -1  -2  15          1.58          1.50         0.48 o                         
   0  -2  15         26.20         26.87         0.36 o                         
   1  -2  15         30.40         28.06         0.48 o                         
   2  -2  15         20.64         20.14         0.49 o                         
   3  -2  15         12.97         11.15         0.35 o                         
   4  -2  15          1.06          0.95         0.27 o                         
   5  -2  15          2.35          1.85         0.36 o                         
   6  -2  15          5.61          6.75         0.74 o                         
  -5  -1  15          6.17          7.76         1.03 o                         
  -4  -1  15          0.59          0.76         0.55 o                         
  -3  -1  15         32.37         37.93         0.97 o                         
  -2  -1  15         50.71         50.50         1.52 o                         
  -1  -1  15          0.56          0.43         0.76 o                         
   0  -1  15          2.61          1.38         0.43 o                         
   1  -1  15         32.27         29.35         0.94 o                         
   2  -1  15         55.27         54.37         0.89 o                         
   3  -1  15        151.62        153.82         2.88 o                         
   4  -1  15          0.06         -0.09         0.19 o                         
   5  -1  15          9.17         10.70         0.54 o                         
   6  -1  15         32.15         31.38         1.05 o                         
  -5   0  15          1.20          0.51         0.50 o                         
  -4   0  15         11.72         12.17         0.72 o                         
  -3   0  15          2.64          3.22         0.56 o                         
  -2   0  15        120.55        121.43         1.86 o                         
  -1   0  15         28.36         30.53         1.10 o                         
   0   0  15         58.57         55.43         2.65 o                         
   1   0  15         39.51         44.05         0.95 o                         
   2   0  15         58.97         57.61         0.99 o                         
   3   0  15          0.06          0.13         0.16 o                         
   4   0  15         50.05         48.87         0.62 o                         
   5   0  15          8.67          9.38         0.39 o                         
   6   0  15          0.55          0.46         0.38 o                         
   7   0  15         11.79         11.54         0.58 o                         
  -5   1  15         28.79         31.73         1.57 o                         
  -4   1  15         84.07         88.89         2.40 o                         
  -3   1  15         64.83         62.36         1.51 o                         
  -2   1  15         44.46         36.41         1.01 o                         
  -1   1  15          2.23          2.04         0.90 o                         
   0   1  15         14.98         12.00         0.87 o                         
   1   1  15          5.12          3.71         0.72 o                         
   2   1  15        120.63        115.79         1.46 o                         
   3   1  15          0.64          0.20         0.06 o                         
   4   1  15          7.62          7.69         0.26 o                         
   5   1  15          7.03          7.59         0.39 o                         
   6   1  15         13.04         14.01         0.49 o                         
   7   1  15         26.21         26.92         0.88 o                         
  -5   2  15          0.03          0.00         0.66 o                         
  -4   2  15          0.44          0.00         0.66 o                         
  -3   2  15          0.87         -0.04         0.52 o                         
  -2   2  15          0.24          0.55         0.63 o                         
  -1   2  15         28.87         27.67         0.94 o                         
   0   2  15        254.85        225.99         2.89 o                         
   1   2  15          5.60          8.81         1.38 o                         
   2   2  15        146.75        132.48         5.81 o                         
   3   2  15         71.95         63.49         1.49 o                         
   4   2  15        242.37        230.09         2.22 o                         
   5   2  15        130.91        130.27         1.38 o                         
   6   2  15        287.19        287.01         2.32 o                         
   7   2  15         43.67         43.20         0.71 o                         
  -5   3  15          0.29         -0.40         0.88 o                         
  -4   3  15          0.01          0.00         0.73 o                         
  -3   3  15          6.45          6.52         0.78 o                         
  -2   3  15         91.57         88.67         1.95 o                         
  -1   3  15         21.81         19.15         1.05 o                         
   0   3  15          7.58          7.31         1.18 o                         
   1   3  15         89.14         82.08         1.63 o                         
   2   3  15         11.50         13.49         0.72 o                         
   3   3  15         11.62         10.21         0.79 o                         
   4   3  15          7.99          7.46         0.54 o                         
   5   3  15         17.90         15.92         0.36 o                         
   6   3  15         85.20         82.52         1.07 o                         
   7   3  15         90.34         86.50         1.70 o                         
  -4   4  15          7.87          7.69         0.90 o                         
  -3   4  15         10.48          9.58         0.79 o                         
  -2   4  15         12.04         16.08         3.32 o                         
  -1   4  15         30.36         31.79         1.11 o                         
   0   4  15         44.17         34.73         1.08 o                         
   1   4  15         65.31         63.97         1.32 o                         
   2   4  15         22.91         22.50         0.82 o                         
   3   4  15          0.68          0.35         0.08 o                         
   4   4  15          8.36          8.31         0.25 o                         
   5   4  15          0.57          0.63         0.20 o                         
   6   4  15          1.26          1.29         0.28 o                         
   7   4  15          3.52          4.34         0.70 o                         
  -4   5  15          4.18          3.69         0.89 o                         
  -3   5  15          0.66          0.43         0.66 o                         
  -2   5  15         15.70         16.55         1.59 o                         
  -1   5  15         13.55         13.81         0.74 o                         
   0   5  15         23.79         18.79         0.95 o                         
   1   5  15          0.23          0.16         0.47 o                         
   2   5  15         37.67         30.68         0.94 o                         
   3   5  15         68.14         56.71         0.57 o                         
   4   5  15         11.51         11.09         0.33 o                         
   5   5  15         10.91         10.71         0.38 o                         
   6   5  15          1.35          0.83         0.30 o                         
   7   5  15          2.18          2.56         0.34 o                         
  -3   6  15         25.84         29.89         2.00 o                         
  -2   6  15          8.55          9.93         0.80 o                         
  -1   6  15          0.01          0.35         0.47 o                         
   0   6  15          5.09          6.53         0.64 o                         
   1   6  15          7.62          7.77         0.78 o                         
   2   6  15         57.86         60.25         1.33 o                         
   3   6  15         64.71         66.32         1.83 o                         
   4   6  15          0.08          0.20         0.21 o                         
   5   6  15          2.58          2.91         0.34 o                         
   6   6  15         48.45         47.35         0.70 o                         
   7   6  15         12.34         13.58         0.64 o                         
  -2   7  15         36.94         44.90         2.37 o                         
  -1   7  15         30.26         28.87         2.05 o                         
   0   7  15          6.78          7.91         0.87 o                         
   1   7  15          0.73          1.29         0.52 o                         
   2   7  15         26.18         27.46         1.02 o                         
   3   7  15         15.67         14.56         0.96 o                         
   4   7  15          1.68          1.14         0.26 o                         
   5   7  15          0.14          0.51         0.30 o                         
   6   7  15          0.07         -0.16         0.26 o                         
  -1   8  15          1.89          1.62         0.89 o                         
   0   8  15          4.00          2.66         1.05 o                         
   1   8  15          4.17          5.34         0.76 o                         
   2   8  15         43.02         47.95         1.18 o                         
   3   8  15          6.26          7.55         0.73 o                         
   4   8  15        108.91        110.83         3.20 o                         
   5   8  15         17.46         17.26         0.67 o                         
   2   9  15         45.06         53.59         1.41 o                         
  -1  -5  16          5.44          1.21         2.04 o                         
   0  -5  16         78.05         93.03         3.12 o                         
   1  -5  16        121.73        130.47         2.79 o                         
  -3  -4  16         94.47        106.31         2.65 o                         
  -2  -4  16         15.15         17.87         1.11 o                         
  -1  -4  16        105.86        104.18         2.60 o                         
   0  -4  16        236.13        254.58         6.96 o                         
   1  -4  16          0.07          0.50         0.66 o                         
   2  -4  16         76.94         89.06         2.32 o                         
   3  -4  16          0.85          0.33         0.40 o                         
  -4  -3  16          0.54         -0.45         0.55 o                         
  -3  -3  16         19.80         25.12         0.92 o                         
  -2  -3  16          3.55          1.70         1.57 o                         
  -1  -3  16          4.30          2.67         2.04 o                         
   0  -3  16         26.15         28.36         1.25 o                         
   1  -3  16          2.28          1.97         0.69 o                         
   2  -3  16          4.10          3.98         0.80 o                         
   3  -3  16         53.73         55.85         1.84 o                         
   4  -3  16          4.85          5.06         0.48 o                         
  -4  -2  16         77.84         83.77         3.30 o                         
  -3  -2  16          2.67          3.78         0.77 o                         
  -2  -2  16         14.24         17.86         0.84 o                         
  -1  -2  16         21.00         28.31         1.00 o                         
   0  -2  16         17.18         16.84         0.80 o                         
   1  -2  16        113.80        120.45         4.19 o                         
   2  -2  16          9.00          9.64         1.00 o                         
   3  -2  16         11.46         11.70         0.92 o                         
   4  -2  16         26.51         26.47         0.84 o                         
   5  -2  16          5.89          4.73         0.61 o                         
  -4  -1  16         47.12         43.55         3.91 o                         
  -3  -1  16        102.85        105.47         2.00 o                         
  -2  -1  16          7.58          8.45         0.74 o                         
  -1  -1  16         47.85         52.60         1.35 o                         
   0  -1  16         57.68         59.36         1.07 o                         
   1  -1  16         14.24         13.22         0.67 o                         
   2  -1  16         19.68         20.56         0.97 o                         
   3  -1  16          0.20         -0.12         0.51 o                         
   4  -1  16         47.20         50.10         1.96 o                         
   5  -1  16          6.94          5.92         0.90 o                         
   6  -1  16          0.00          0.15         0.35 o                         
  -5   0  16         43.80         43.67         1.39 o                         
  -4   0  16          0.01         -0.13         0.54 o                         
  -3   0  16          4.99          4.66         0.65 o                         
  -2   0  16         30.91         34.67         1.04 o                         
  -1   0  16         21.96         22.69         0.90 o                         
   0   0  16         25.33         28.50         0.98 o                         
   1   0  16         27.01         30.22         1.19 o                         
   2   0  16         14.92         15.40         0.68 o                         
   3   0  16          4.35          1.67         1.31 o                         
   4   0  16          8.30          8.65         0.77 o                         
   5   0  16          0.55          0.50         0.40 o                         
   6   0  16          3.80          2.31         0.36 o                         
  -5   1  16         16.47         17.91         1.41 o                         
  -4   1  16         68.56         69.09         2.23 o                         
  -3   1  16         87.03         89.29         1.69 o                         
  -2   1  16         47.95         48.34         2.51 o                         
  -1   1  16          6.02          5.41         0.67 o                         
   0   1  16          0.09          0.29         0.50 o                         
   1   1  16         21.49         22.43         0.89 o                         
   2   1  16         18.52         20.76         1.15 o                         
   3   1  16          0.68          0.43         0.41 o                         
   4   1  16          6.30          6.73         0.64 o                         
   5   1  16          2.20          3.51         0.52 o                         
   6   1  16         24.91         21.74         6.11 o                         
   7   1  16          0.00          0.20         0.30 o                         
  -4   2  16          0.41          0.00         0.68 o                         
  -3   2  16          2.04          1.61         1.02 o                         
  -2   2  16        134.19        125.19         2.06 o                         
  -1   2  16         30.89         28.59         1.19 o                         
   0   2  16         80.86         84.67         1.81 o                         
   1   2  16        115.13        104.30         3.70 o                         
   2   2  16        148.07        127.51         2.23 o                         
   3   2  16         34.76         33.18         1.20 o                         
   4   2  16         91.94         91.72         1.95 o                         
   5   2  16          0.54          1.00         0.49 o                         
   6   2  16         23.16         23.66         0.77 o                         
   7   2  16          0.10          0.37         0.31 o                         
  -4   3  16          0.16          0.00         1.15 o                         
  -3   3  16          3.48          2.89         1.06 o                         
  -2   3  16         39.85         34.35         1.35 o                         
  -1   3  16         10.28          9.25         0.78 o                         
   0   3  16         54.42         52.70         1.46 o                         
   1   3  16          7.02          6.61         0.68 o                         
   2   3  16          6.42          5.98         0.72 o                         
   3   3  16         19.46         18.96         1.32 o                         
   4   3  16         66.06         60.02         1.42 o                         
   5   3  16         14.92         14.76         0.91 o                         
   6   3  16         14.02         15.28         1.09 o                         
   7   3  16          1.42          0.91         0.31 o                         
  -4   4  16         85.87         98.08         3.07 o                         
  -3   4  16         17.79         19.93         1.68 o                         
  -2   4  16          4.41          5.08         0.80 o                         
  -1   4  16          6.28          6.27         0.92 o                         
   0   4  16          1.08          3.39         0.89 o                         
   1   4  16          0.02          0.04         0.44 o                         
   2   4  16         31.58         29.96         0.96 o                         
   3   4  16         29.81         28.32         0.92 o                         
   4   4  16          0.15          0.05         0.39 o                         
   5   4  16         64.79         67.29         1.78 o                         
   6   4  16          8.32          8.78         1.73 o                         
   7   4  16          8.84         10.05         0.66 o                         
  -3   5  16          2.56          2.60         0.99 o                         
  -2   5  16         51.49         55.99         1.28 o                         
  -1   5  16         22.78         22.21         1.12 o                         
   0   5  16          2.32          0.84         0.80 o                         
   1   5  16        116.97        110.85         2.18 o                         
   2   5  16         14.95         19.88         0.88 o                         
   3   5  16         11.75         10.09         0.77 o                         
   4   5  16         13.87         10.93         1.89 o                         
   5   5  16          2.79          1.56         1.14 o                         
   6   5  16         15.34         15.59         1.51 o                         
   7   5  16          0.50          1.32         0.93 o                         
  -2   6  16          2.65          1.45         0.87 o                         
  -1   6  16         16.98         20.84         1.05 o                         
   0   6  16          6.79          3.60         1.71 o                         
   1   6  16          6.69          6.67         0.95 o                         
   2   6  16         22.11         23.43         0.99 o                         
   3   6  16         22.75         21.96         1.05 o                         
   4   6  16         43.84         39.10         1.04 o                         
   5   6  16          1.40          1.77         0.50 o                         
   6   6  16         33.52         28.76         1.05 o                         
  -1   7  16         14.52         13.73         1.59 o                         
   0   7  16          6.19          6.84         0.76 o                         
   1   7  16         43.72         44.50         2.01 o                         
   2   7  16          5.71          5.25         0.74 o                         
   3   7  16          0.03          0.37         0.60 o                         
   4   7  16          0.06          0.68         0.50 o                         
   5   7  16          0.92          1.62         0.51 o                         
   0   8  16         20.86         26.45         1.07 o                         
   1   8  16          2.23          2.60         0.65 o                         
   2   8  16         29.23         35.04         2.50 o                         
   3   8  16          4.51          2.98         1.09 o                         
   4   8  16          6.84          4.48         0.65 o                         
  -2  -4  17         23.72         21.60         1.03 o                         
  -1  -4  17          5.52         -0.10         0.89 o                         
   0  -4  17          3.87          4.01         1.17 o                         
   1  -4  17         28.35         32.19         1.85 o                         
   2  -4  17         66.42         70.34         2.56 o                         
  -3  -3  17          0.11         -0.10         0.48 o                         
  -2  -3  17          7.07          2.71         2.99 o                         
  -1  -3  17          1.67          0.22         0.47 o                         
   0  -3  17         23.62         24.27         0.97 o                         
   1  -3  17         74.62         82.81         1.81 o                         
   2  -3  17          1.04          0.92         0.74 o                         
   3  -3  17         66.18         70.02         1.82 o                         
   4  -3  17         74.33         78.29         1.97 o                         
  -3  -2  17          8.73          8.43         0.77 o                         
  -2  -2  17         68.00         74.08         1.77 o                         
  -1  -2  17          0.02          0.23         0.54 o                         
   0  -2  17          5.54          8.29         0.67 o                         
   1  -2  17         68.66         73.72         1.49 o                         
   2  -2  17          2.21          3.16         0.78 o                         
   3  -2  17         50.47         53.08         2.71 o                         
   4  -2  17         15.98         17.51         1.11 o                         
   5  -2  17          1.17          1.03         0.76 o                         
  -4  -1  17         40.45         43.48         1.18 o                         
  -3  -1  17          2.11          2.96         0.65 o                         
  -2  -1  17         18.38         17.92         1.14 o                         
  -1  -1  17         97.05        103.83         1.88 o                         
   0  -1  17         51.42         60.56         1.47 o                         
   1  -1  17         45.58         51.80         1.22 o                         
   2  -1  17         17.40         22.48         0.87 o                         
   3  -1  17         17.59         21.67         1.07 o                         
   4  -1  17         10.53         11.05         1.13 o                         
   5  -1  17         27.16         27.94         1.21 o                         
  -4   0  17          2.32          1.25         1.23 o                         
  -3   0  17          3.11          2.64         0.64 o                         
  -2   0  17         47.99         50.40         1.29 o                         
  -1   0  17          2.36          1.67         0.62 o                         
   0   0  17        189.68        195.85         2.81 o                         
   1   0  17         88.41         90.58         1.75 o                         
   2   0  17          3.46          3.97         0.68 o                         
   3   0  17         15.03         16.51         0.78 o                         
   4   0  17         35.44         37.11         1.19 o                         
   5   0  17         20.81         20.77         2.55 o                         
   6   0  17          0.17          0.23         0.58 o                         
  -4   1  17          1.69          0.00         0.66 o                         
  -3   1  17         61.21         66.80         1.51 o                         
  -2   1  17          7.13          8.07         1.54 o                         
  -1   1  17         98.69         98.47         1.80 o                         
   0   1  17         26.84         25.97         1.54 o                         
   1   1  17          1.46          2.15         0.76 o                         
   2   1  17          1.86          1.21         0.59 o                         
   3   1  17          0.10          0.36         0.45 o                         
   4   1  17          1.18          1.10         0.48 o                         
   5   1  17          0.14          0.89         0.48 o                         
   6   1  17          3.19          3.16         0.56 o                         
  -4   2  17         29.10         31.16         1.76 o                         
  -3   2  17          3.67          0.00         1.12 o                         
  -2   2  17         41.82         44.94         1.29 o                         
  -1   2  17          3.22          4.37         0.85 o                         
   0   2  17          8.80          8.06         0.79 o                         
   1   2  17         64.45         68.88         1.72 o                         
   2   2  17          2.64          2.61         0.65 o                         
   3   2  17         19.05         20.70         1.19 o                         
   4   2  17         19.56         18.28         1.38 o                         
   5   2  17          0.01          0.06         0.48 o                         
   6   2  17          0.74          0.28         0.61 o                         
  -4   3  17          2.62         -0.02         1.35 o                         
  -3   3  17          4.97          2.71         1.15 o                         
  -2   3  17          2.74          2.13         0.68 o                         
  -1   3  17          3.15          3.39         0.72 o                         
   0   3  17         18.80         19.83         1.17 o                         
   1   3  17          0.05          0.71         1.32 o                         
   2   3  17         49.95         47.90         3.50 o                         
   3   3  17         19.00         17.11         0.86 o                         
   4   3  17         49.52         51.59         1.26 o                         
   5   3  17         44.18         41.80         1.30 o                         
   6   3  17         33.42         29.26         1.25 o                         
  -3   4  17         26.18         32.50         1.98 o                         
  -2   4  17         55.72         65.49         2.18 o                         
  -1   4  17         16.65         23.43         1.65 o                         
   0   4  17          0.01          0.13         0.53 o                         
   1   4  17          0.26         -0.37         0.55 o                         
   2   4  17         10.68         10.46         1.84 o                         
   3   4  17          1.62          1.33         0.67 o                         
   4   4  17          7.47          8.26         1.52 o                         
   5   4  17          0.35         -0.06         0.70 o                         
   6   4  17          0.01          0.10         0.52 o                         
  -3   5  17          8.96          9.06         2.62 o                         
  -2   5  17        117.06        120.93         2.47 o                         
  -1   5  17         10.68         11.21         1.30 o                         
   0   5  17        138.09        159.91         2.69 o                         
   1   5  17         78.31         83.92         1.75 o                         
   2   5  17          1.65          0.60         0.59 o                         
   3   5  17         81.42         83.62         1.87 o                         
   4   5  17          7.11          9.44         0.74 o                         
   5   5  17         13.64         14.12         0.88 o                         
   6   5  17          2.05          1.34         0.60 o                         
  -2   6  17          0.26          0.68         0.71 o                         
  -1   6  17          7.12          8.40         1.29 o                         
   0   6  17         27.26         27.43         1.51 o                         
   1   6  17          2.64          2.18         0.73 o                         
   2   6  17         46.97         52.05         1.38 o                         
   3   6  17         34.25         28.96         1.46 o                         
   4   6  17          0.00         -0.16         0.47 o                         
   5   6  17         60.44         56.10         1.43 o                         
   6   6  17          1.10          1.38         0.81 o                         
  -1   7  17          0.92          0.98         0.66 o                         
   0   7  17         19.47         15.46         5.06 o                         
   1   7  17         16.76         16.33         1.39 o                         
   2   7  17          7.30          6.12         1.01 o                         
   3   7  17         10.84         11.72         0.84 o                         
   4   7  17          0.46          0.11         0.46 o                         
   5   7  17          0.06         -0.07         0.50 o                         
   2   8  17          0.96          0.80         0.81 o                         
   3   8  17          0.14          0.17         0.53 o                         
  -1  -3  18         27.69         31.37         2.43 o                         
   0  -3  18          2.42          1.82         0.80 o                         
   1  -3  18         14.08         11.44         1.22 o                         
   2  -3  18         65.17         64.88         2.07 o                         
  -2  -2  18         21.06         27.77         1.10 o                         
  -1  -2  18         30.13         34.70         1.22 o                         
   0  -2  18         31.88         33.27         1.00 o                         
   1  -2  18          6.64          5.93         0.70 o                         
   2  -2  18         19.10         18.72         1.21 o                         
   3  -2  18         25.55         23.13         1.49 o                         
   4  -2  18          4.86          4.13         0.93 o                         
  -3  -1  18          3.23          3.03         0.71 o                         
  -2  -1  18        145.10        168.40         2.70 o                         
  -1  -1  18          1.90          1.80         0.87 o                         
   0  -1  18         10.26         14.19         1.00 o                         
   1  -1  18          0.67          0.50         0.52 o                         
   2  -1  18         23.25         25.90         0.95 o                         
   3  -1  18          0.50          0.60         0.62 o                         
   4  -1  18          1.39          2.30         0.80 o                         
   5  -1  18         14.16         13.75         2.46 o                         
  -3   0  18          9.05         11.13         0.92 o                         
  -2   0  18          0.02          0.17         0.63 o                         
  -1   0  18         19.56         20.16         1.01 o                         
   0   0  18         90.88        101.17         2.65 o                         
   1   0  18          2.42          1.98         0.90 o                         
   2   0  18         71.75         75.21         1.38 o                         
   3   0  18         27.95         32.11         2.05 o                         
   4   0  18         12.35         15.94         0.84 o                         
   5   0  18          8.18          6.50         1.99 o                         
  -3   1  18          4.64          4.13         0.79 o                         
  -2   1  18         23.44         24.31         1.10 o                         
  -1   1  18         27.43         32.33         1.17 o                         
   0   1  18          3.15          3.37         0.75 o                         
   1   1  18          0.17          0.30         0.70 o                         
   2   1  18          1.52          1.55         0.81 o                         
   3   1  18          3.12          4.31         0.94 o                         
   4   1  18         28.26         30.90         0.95 o                         
   5   1  18          8.17          7.57         0.93 o                         
   6   1  18          0.08          0.55         0.64 o                         
  -3   2  18         35.79         39.80         2.95 o                         
  -2   2  18         23.33         23.84         1.65 o                         
  -1   2  18         35.78         36.67         1.94 o                         
   0   2  18         64.27         64.73         1.79 o                         
   1   2  18         22.25         25.48         1.32 o                         
   2   2  18         71.23         72.17         1.82 o                         
   3   2  18         56.77         61.72         1.46 o                         
   4   2  18         49.13         52.10         1.96 o                         
   5   2  18          3.24          3.23         0.71 o                         
   6   2  18          3.31          3.50         0.72 o                         
  -3   3  18          0.87          0.95         1.06 o                         
  -2   3  18          0.33          0.60         0.95 o                         
  -1   3  18         10.67         10.16         1.10 o                         
   0   3  18        123.76        120.07         2.18 o                         
   1   3  18          0.11          0.68         0.64 o                         
   2   3  18        134.95        138.36         2.30 o                         
   3   3  18          0.09          0.25         0.68 o                         
   4   3  18          0.58         -0.37         0.56 o                         
   5   3  18         10.21          9.64         0.80 o                         
   6   3  18          9.11          9.02         1.01 o                         
  -2   4  18          1.99          2.18         1.26 o                         
  -1   4  18          1.91          2.08         0.90 o                         
   0   4  18          1.39          1.24         0.69 o                         
   1   4  18          4.15          3.35         0.73 o                         
   2   4  18          0.00         -0.31         0.56 o                         
   3   4  18          0.04         -0.18         0.63 o                         
   4   4  18          3.24          1.87         1.69 o                         
   5   4  18          2.79          1.83         1.32 o                         
   6   4  18         12.57         12.51         0.97 o                         
  -2   5  18         35.45         41.30         1.63 o                         
  -1   5  18          3.10          2.80         0.88 o                         
   0   5  18         67.57         72.06         1.79 o                         
   1   5  18         37.01         37.57         1.31 o                         
   2   5  18         59.17         67.17         1.58 o                         
   3   5  18         53.44         58.25         1.46 o                         
   4   5  18          0.28          0.13         0.50 o                         
   5   5  18         13.50         16.71         1.29 o                         
  -1   6  18         38.34         43.18         2.47 o                         
   0   6  18          8.32          9.49         1.25 o                         
   1   6  18         32.80         37.73         1.58 o                         
   2   6  18         67.34         66.81         1.64 o                         
   3   6  18         12.76         14.59         0.93 o                         
   4   6  18         84.84         93.32         1.77 o                         
   5   6  18         26.37         26.94         1.48 o                         
   1   7  18          0.35         -0.06         0.63 o                         
   2   7  18          0.65          0.69         0.79 o                         
   3   7  18          2.84          3.23         0.74 o                         
   4   7  18          5.87          5.24         0.79 o                         
  -1  -2  19         21.84         23.55         1.15 o                         
   0  -2  19          1.38          1.92         0.80 o                         
   1  -2  19          2.87          2.71         0.68 o                         
   2  -2  19         30.37         29.88         1.11 o                         
  -2  -1  19         74.69         74.74         2.44 o                         
  -1  -1  19         11.17          9.59         0.97 o                         
   0  -1  19        189.40        208.56         3.22 o                         
   1  -1  19          1.04          0.68         0.89 o                         
   2  -1  19         80.14         97.33         2.32 o                         
   3  -1  19          7.80         10.05         0.94 o                         
   4  -1  19         36.47         25.28        20.03 o                         
  -2   0  19         10.22         10.67         1.74 o                         
  -1   0  19          1.35          0.73         0.67 o                         
   0   0  19         63.90         65.97         1.65 o                         
   1   0  19          5.26          6.87         0.94 o                         
   2   0  19        173.56        191.62         3.13 o                         
   3   0  19          4.02          4.48         0.73 o                         
   4   0  19         29.77         36.99         1.48 o                         
  -2   1  19        105.91        111.05         3.23 o                         
  -1   1  19          0.13          0.61         0.81 o                         
   0   1  19          6.09          6.44         1.07 o                         
   1   1  19          3.99          5.14         0.84 o                         
   2   1  19         15.39         16.68         1.04 o                         
   3   1  19         22.54         22.52         1.14 o                         
   4   1  19          5.25          5.46         1.07 o                         
   5   1  19          8.94         10.39         1.63 o                         
  -2   2  19          8.49          9.62         1.01 o                         
  -1   2  19        101.98        114.49         2.25 o                         
   0   2  19         26.06         25.60         1.43 o                         
   1   2  19         31.08         34.25         2.00 o                         
   2   2  19          1.71          1.43         0.70 o                         
   3   2  19          8.04          8.78         1.07 o                         
   4   2  19         15.83         15.87         1.01 o                         
   5   2  19          1.35          0.69         0.79 o                         
  -2   3  19          0.03          0.13         1.48 o                         
  -1   3  19          0.16          0.51         0.67 o                         
   0   3  19          1.22          0.28         0.65 o                         
   1   3  19         15.54         17.73         1.24 o                         
   2   3  19         46.98         49.91         2.24 o                         
   3   3  19         30.82         33.56         1.23 o                         
   4   3  19         53.80         52.52         2.36 o                         
   5   3  19          0.07         -0.02         0.51 o                         
  -2   4  19          5.42          4.54         1.43 o                         
  -1   4  19          0.00          0.34         0.83 o                         
   0   4  19          0.73          1.40         0.73 o                         
   1   4  19          2.24          1.62         0.89 o                         
   2   4  19          0.01         -0.57         1.01 o                         
   3   4  19          0.48          0.47         0.60 o                         
   4   4  19         41.99         38.09         1.68 o                         
   5   4  19          8.19          9.95         0.83 o                         
  -1   5  19         85.42         88.77         2.23 o                         
   0   5  19         48.68         54.17         2.02 o                         
   1   5  19         20.33         24.04         1.44 o                         
   2   5  19          0.54          0.67         0.80 o                         
   3   5  19          0.00         -0.39         1.00 o                         
   4   5  19          0.06          0.15         0.54 o                         
   5   5  19          2.14          1.67         1.31 o                         
   0   6  19         77.74         79.69         2.10 o                         
   1   6  19          0.95          0.74         1.28 o                         
   2   6  19         52.29         57.09         1.93 o                         
   3   6  19          1.78          2.10         0.74 o                         
   4   6  19         16.86         16.97         1.58 o                         
   0  -1  20          1.18          1.03         0.76 o                         
   1  -1  20         24.24         28.69         1.36 o                         
   2  -1  20          0.12          0.40         0.60 o                         
  -1   0  20          0.57          0.86         0.72 o                         
   0   0  20          0.01          0.52         0.70 o                         
   1   0  20          0.07          0.59         0.72 o                         
   2   0  20         58.75         57.55         1.71 o                         
   3   0  20          2.66          2.47         1.06 o                         
  -1   1  20         52.51         59.16         1.67 o                         
   0   1  20         27.64         29.58         1.69 o                         
   1   1  20          0.23         -0.29         0.68 o                         
   2   1  20          0.12          0.19         0.79 o                         
   3   1  20          0.93          0.71         0.70 o                         
   4   1  20          0.74          0.88         0.76 o                         
  -1   2  20         46.51         52.50         1.67 o                         
   0   2  20          1.32          1.11         0.96 o                         
   1   2  20        104.06        114.17         2.27 o                         
   2   2  20         20.79         21.28         1.20 o                         
   3   2  20          2.57          3.13         0.84 o                         
   4   2  20          0.09         -0.26         0.65 o                         
  -1   3  20         24.82         24.41         1.30 o                         
   0   3  20          0.07         -0.74         0.74 o                         
   1   3  20          5.89          4.61         0.89 o                         
   2   3  20          2.28          2.17         0.79 o                         
   3   3  20         33.33         36.46         1.56 o                         
   4   3  20         12.84         12.73         1.41 o                         
   0   4  20         19.01         18.87         1.38 o                         
   1   4  20          0.01          0.49         0.90 o                         
   2   4  20          0.15          0.06         0.58 o                         
   3   4  20          0.24          0.29         0.62 o                         
   4   4  20          2.39          0.73         1.01 o                         
   1   5  20          3.35          2.88         0.85 o                         
   2   5  20          5.71          5.14         0.90 o                         
   3   5  20          1.69          0.47         0.79 o                         
   1   1  21          4.43          5.05         0.98 o                         
   2   1  21         12.92         12.81         1.11 o                         
   1   2  21         17.87         20.03         1.32 o                         
   2   2  21         33.93         41.52         1.58 o                         
   1   3  21         38.07         44.49         1.61 o                         
   2   3  21         48.37         52.47         2.46 o                         
                                                                                
