# Supplementary material for: Crystal structures of four isomeric hydrogen-bonded co-crystals of 6-methyl­quinoline with 2-chloro-4-nitro­benzoic acid, 2-chloro-5-nitro­benzoic acid, 3-chloro-2-nitro­benzoic acid and 4-chloro-2-nitro­benzoic acid
Source: Acta Crystallogr E Crystallogr Commun. 2020 Oct 6;76(Pt 11):1701–7. doi: 10.1107/S2056989020013134 (PMC7643240; doi:10.1107/S2056989020013134)
Supplement: Supplementary file 4 [file e-76-01701-IIIsup4.hkl]

data_III                                                                        
_shelx_title ' 10092115'                                                        
_shelx_refln_list_code          4                                               
_shelx_F_calc_maximum      192.90                                               
_exptl_crystal_F_000       712.00                                               
_reflns_d_resolution_high  0.7111                                               
                                                                                
loop_                                                                           
 _space_group_symop_operation_xyz                                               
 'x, y, z'                                                                      
 '-x+1/2, -y, z+1/2'                                                            
 'x+1/2, -y+1/2, -z'                                                            
 '-x, y+1/2, -z+1/2'                                                            
                                                                                
_cell_length_a     7.1156                                                       
_cell_length_b     7.5854                                                       
_cell_length_c    28.8599                                                       
_cell_angle_alpha  90.000                                                       
_cell_angle_beta   90.000                                                       
_cell_angle_gamma  90.000                                                       
                                                                                
_shelx_F_squared_multiplier     1.000                                           
                                                                                
loop_                                                                           
 _refln_index_h                                                                 
 _refln_index_k                                                                 
 _refln_index_l                                                                 
 _refln_F_squared_calc                                                          
 _refln_F_squared_meas                                                          
 _refln_F_squared_sigma                                                         
 _refln_observed_status                                                         
   2   0   0       7328.62       7449.14        63.39 o                         
   4   0   0        944.55        912.56         6.39 o                         
   6   0   0         27.14         26.04         0.69 o                         
   8   0   0          0.07          0.22         0.46 o                         
  10   0   0          4.26          0.86         2.46 o                         
   1   1   0       6419.02       6246.53        35.73 o                         
   2   1   0       3329.99       3673.61        19.64 o                         
   3   1   0        551.45        581.51         3.23 o                         
   4   1   0       2449.94       2663.08        14.38 o                         
   5   1   0         13.68         13.66         0.41 o                         
   6   1   0         56.92         58.31         0.77 o                         
   7   1   0         12.64         12.92         0.72 o                         
   8   1   0        160.68        163.20         1.63 o                         
   9   1   0          2.31          2.29         1.40 o                         
   0   2   0        229.62        284.75         1.91 o                         
   1   2   0       1216.09       1281.93         6.04 o                         
   2   2   0        346.33        347.70         1.72 o                         
   3   2   0       1304.71       1386.07         6.97 o                         
   4   2   0         15.90         14.17         0.40 o                         
   5   2   0        207.45        215.35         1.44 o                         
   6   2   0         43.67         44.27         0.60 o                         
   7   2   0        230.20        225.44         1.66 o                         
   8   2   0         18.56         18.60         0.94 o                         
   9   2   0          1.79         -0.02         0.90 o                         
   1   3   0        400.26        468.44         2.32 o                         
   2   3   0         21.03         21.80         0.45 o                         
   3   3   0        545.18        490.40         2.63 o                         
   4   3   0         15.63         18.87         0.51 o                         
   5   3   0        454.28        461.46         2.70 o                         
   6   3   0         40.05         39.15         0.70 o                         
   7   3   0          1.21          0.83         0.35 o                         
   8   3   0         31.55         32.11         1.08 o                         
   9   3   0          0.72          1.19         0.81 o                         
   0   4   0        486.05        487.15         3.60 o                         
   1   4   0       1037.58       1137.18         6.29 o                         
   2   4   0       4200.83       4334.02        27.31 o                         
   3   4   0        409.44        417.86         2.43 o                         
   4   4   0        465.26        492.05         2.83 o                         
   5   4   0        219.97        209.89         1.57 o                         
   6   4   0          1.57          2.73         0.46 o                         
   7   4   0        109.32        107.43         1.27 o                         
   8   4   0         13.94         11.12         1.27 o                         
   9   4   0          0.45          0.86         0.82 o                         
   1   5   0        215.97        190.61         1.76 o                         
   2   5   0         64.56         63.08         0.83 o                         
   3   5   0        595.51        554.60         3.69 o                         
   4   5   0         35.96         42.93         0.78 o                         
   5   5   0        184.29        178.23         1.74 o                         
   6   5   0        291.81        293.52         2.23 o                         
   7   5   0         66.07         64.60         1.54 o                         
   8   5   0         25.06         26.63         1.34 o                         
   0   6   0          9.91         15.79         1.50 o                         
   1   6   0          1.38          3.76         0.55 o                         
   2   6   0        252.13        253.22         2.09 o                         
   3   6   0         81.02         82.33         3.26 o                         
   4   6   0        707.15        688.81         4.55 o                         
   5   6   0        341.85        348.00         2.78 o                         
   6   6   0          3.67          3.72         0.77 o                         
   7   6   0          2.80          1.34         0.89 o                         
   8   6   0         10.95          9.11         1.31 o                         
   1   7   0          3.76          3.12         0.68 o                         
   2   7   0          1.68          1.36         0.63 o                         
   3   7   0          7.00          9.30         0.94 o                         
   4   7   0        102.91        106.48         1.62 o                         
   5   7   0         29.06         28.56         1.15 o                         
   6   7   0        225.73        216.05         2.29 o                         
   7   7   0          1.53          1.69         0.92 o                         
   0   8   0         90.17         94.69         1.79 o                         
   1   8   0        244.08        248.17         2.39 o                         
   2   8   0        285.53        286.61         2.85 o                         
   3   8   0         21.39         25.38         1.27 o                         
   4   8   0          0.98          2.86         0.79 o                         
   5   8   0         45.85         45.91         1.17 o                         
   6   8   0          4.15          3.91         0.92 o                         
   1   9   0          1.34          2.81         0.87 o                         
   2   9   0        149.93        164.55         2.22 o                         
   3   9   0        298.74        320.38         3.32 o                         
   4   9   0         62.91         67.19         1.55 o                         
   5   9   0         18.55         18.18         1.09 o                         
   0  10   0         84.73         93.52         2.60 o                         
   1  10   0          0.10         -0.32         0.99 o                         
   2  10   0         47.96         56.64         1.59 o                         
   3  10   0         20.28         20.51         1.28 o                         
   2   0   1       9941.96      10058.02        76.56 o                         
   3   0   1        117.31        113.32         0.76 o                         
   4   0   1         21.07          9.64         0.54 o                         
   5   0   1         16.00         18.13         0.38 o                         
   6   0   1         45.07         42.94         0.61 o                         
   7   0   1         12.83         16.34         0.57 o                         
   8   0   1         45.71         50.31         0.76 o                         
   9   0   1          1.50          0.72         1.04 o                         
  10   0   1          5.06          4.28         2.05 o                         
  -9   1   1          3.89          1.78         1.38 o                         
  -8   1   1          1.94          3.19         0.61 o                         
  -7   1   1        103.39         99.22         1.19 o                         
  -6   1   1         52.62         58.04         1.06 o                         
  -5   1   1        100.39         92.86         0.87 o                         
  -4   1   1        641.64        737.23         4.06 o                         
  -3   1   1        749.42        793.38         3.83 o                         
  -2   1   1       3575.42       3940.76        21.38 o                         
  -1   1   1        470.02        493.78         2.04 o                         
   1   1   1        437.66        458.11         1.91 o                         
   2   1   1       3651.84       4044.36        23.54 o                         
   3   1   1        741.54        787.25         3.68 o                         
   4   1   1        660.40        766.93         4.23 o                         
   5   1   1         97.77         90.23         0.69 o                         
   6   1   1         51.43         58.24         0.82 o                         
   7   1   1        103.15         99.19         0.94 o                         
   8   1   1          1.89          3.25         0.71 o                         
   9   1   1          3.81          2.91         1.28 o                         
  -9   2   1          3.64          4.80         1.29 o                         
  -8   2   1         26.14         26.61         0.97 o                         
  -7   2   1         50.41         53.37         0.79 o                         
  -6   2   1         54.03         50.33         0.67 o                         
  -5   2   1        659.96        640.31         3.66 o                         
  -4   2   1        276.98        270.19         1.61 o                         
  -3   2   1        423.53        396.33         2.09 o                         
  -2   2   1        170.88        162.79         0.89 o                         
  -1   2   1       1689.45       1721.04         8.34 o                         
   0   2   1       2579.47       2567.06        12.95 o                         
   1   2   1       1697.92       1728.47         8.39 o                         
   2   2   1        173.70        165.87         0.90 o                         
   3   2   1        433.92        407.04         2.11 o                         
   4   2   1        279.21        274.59         1.93 o                         
   5   2   1        656.92        640.66         3.45 o                         
   6   2   1         54.56         51.90         0.64 o                         
   7   2   1         50.77         51.26         1.07 o                         
   8   2   1         25.93         27.68         1.20 o                         
   9   2   1          4.15          4.24         0.93 o                         
  -9   3   1         20.00         18.53         1.16 o                         
  -8   3   1         37.87         38.28         1.23 o                         
  -7   3   1          2.14          2.84         0.42 o                         
  -6   3   1        106.20        110.41         1.20 o                         
  -5   3   1        313.50        326.20         2.03 o                         
  -4   3   1        400.27        419.67         2.37 o                         
  -3   3   1        251.29        262.67         1.78 o                         
  -2   3   1        691.87        661.52         3.36 o                         
  -1   3   1       1495.51       1580.59         7.97 o                         
   0   3   1       5177.72       5109.43        29.58 o                         
   1   3   1       1483.52       1564.34         7.87 o                         
   2   3   1        710.16        682.22         3.84 o                         
   3   3   1        239.12        251.22         1.48 o                         
   4   3   1        385.62        405.48         2.55 o                         
   5   3   1        307.76        318.16         2.02 o                         
   6   3   1        106.56        111.48         1.03 o                         
   7   3   1          2.07          2.48         0.38 o                         
   8   3   1         38.01         40.22         1.28 o                         
   9   3   1         19.72         18.97         1.04 o                         
  -9   4   1         24.75         25.13         1.20 o                         
  -8   4   1        118.99        119.09         1.90 o                         
  -7   4   1         86.71         89.11         1.13 o                         
  -6   4   1        121.21        117.18         1.32 o                         
  -5   4   1          9.97         10.31         0.56 o                         
  -4   4   1         10.74         15.06         0.81 o                         
  -3   4   1         29.02         26.65         0.56 o                         
  -2   4   1        135.69        134.32         2.45 o                         
  -1   4   1        842.26        879.09         5.62 o                         
   0   4   1        308.87        335.79         2.15 o                         
   1   4   1        846.89        889.80         5.42 o                         
   2   4   1        143.51        140.63         1.24 o                         
   3   4   1         28.57         29.55         1.16 o                         
   4   4   1         10.29         15.26         0.60 o                         
   5   4   1         10.26         10.88         0.61 o                         
   6   4   1        126.44        122.96         1.24 o                         
   7   4   1         86.14         85.81         1.11 o                         
   8   4   1        115.09        114.00         2.01 o                         
   9   4   1         25.03         24.29         1.41 o                         
  -8   5   1         55.78         55.23         1.69 o                         
  -7   5   1         30.60         28.01         0.83 o                         
  -6   5   1         22.64         22.72         1.04 o                         
  -5   5   1        418.53        418.72         2.85 o                         
  -4   5   1        254.13        248.29         2.02 o                         
  -3   5   1        676.40        685.71         4.13 o                         
  -2   5   1        215.92        207.07         1.60 o                         
  -1   5   1        986.38        949.08         5.87 o                         
   0   5   1         44.50         46.30         0.73 o                         
   1   5   1       1026.38        990.08         6.21 o                         
   2   5   1        207.90        200.17         1.67 o                         
   3   5   1        657.93        664.47         4.36 o                         
   4   5   1        248.01        241.70         1.93 o                         
   5   5   1        422.90        424.56         2.82 o                         
   6   5   1         23.49         23.60         0.81 o                         
   7   5   1         30.82         27.45         1.33 o                         
   8   5   1         55.86         55.97         1.62 o                         
  -8   6   1         24.05         21.35         1.36 o                         
  -7   6   1         65.81         66.17         1.82 o                         
  -6   6   1         99.02         96.56         1.57 o                         
  -5   6   1        647.43        642.68         4.56 o                         
  -4   6   1        189.57        186.24         2.20 o                         
  -3   6   1       1570.29       1529.42         9.77 o                         
  -2   6   1        169.82        163.19         1.65 o                         
  -1   6   1        189.12        182.54         3.18 o                         
   0   6   1       1164.36       1150.54         7.50 o                         
   1   6   1        186.65        178.33         2.06 o                         
   2   6   1        171.37        166.09         1.67 o                         
   3   6   1       1563.02       1531.38        10.39 o                         
   4   6   1        190.66        189.40         2.03 o                         
   5   6   1        658.22        650.45         4.43 o                         
   6   6   1         98.26         98.00         1.47 o                         
   7   6   1         63.65         65.70         1.64 o                         
   8   6   1         24.03         22.89         2.33 o                         
  -7   7   1          5.39          5.49         1.13 o                         
  -6   7   1         39.06         39.12         1.55 o                         
  -5   7   1         91.76         91.43         1.44 o                         
  -4   7   1        340.96        339.04         3.02 o                         
  -3   7   1        194.42        191.91         2.08 o                         
  -2   7   1        270.61        258.79         2.37 o                         
  -1   7   1        120.62        129.21         1.63 o                         
   0   7   1          6.79          7.27         0.71 o                         
   1   7   1        121.20        128.91         1.64 o                         
   2   7   1        255.46        246.07         2.33 o                         
   3   7   1        189.21        184.20         2.20 o                         
   4   7   1        352.06        349.59         3.02 o                         
   5   7   1         93.64         91.29         1.53 o                         
   6   7   1         40.00         39.61         1.09 o                         
   7   7   1          5.28          5.30         1.17 o                         
  -6   8   1        147.20        144.53         2.11 o                         
  -5   8   1          2.71          2.52         0.76 o                         
  -4   8   1         41.84         41.25         1.27 o                         
  -3   8   1         27.61         28.47         1.17 o                         
  -2   8   1         38.34         38.79         1.14 o                         
  -1   8   1          2.00          2.44         0.79 o                         
   0   8   1          2.22          2.86         0.75 o                         
   1   8   1          1.96          0.74         0.67 o                         
   2   8   1         39.47         37.79         1.26 o                         
   3   8   1         27.17         26.75         1.14 o                         
   4   8   1         39.41         40.00         1.22 o                         
   5   8   1          2.97          2.71         0.80 o                         
   6   8   1        144.46        143.44         2.44 o                         
  -5   9   1         59.06         63.51         1.44 o                         
  -4   9   1         15.04         14.15         1.38 o                         
  -3   9   1         90.47         90.20         2.63 o                         
  -2   9   1         17.19         17.07         1.23 o                         
  -1   9   1         30.60         30.58         1.31 o                         
   0   9   1          2.01          5.17         0.82 o                         
   1   9   1         27.98         27.28         1.14 o                         
   2   9   1         17.80         17.63         1.21 o                         
   3   9   1         95.47         97.15         2.06 o                         
   4   9   1         14.59         14.79         1.91 o                         
   5   9   1         60.34         64.79         1.51 o                         
  -3  10   1         95.36         94.69         1.95 o                         
  -2  10   1         51.79         52.37         1.97 o                         
  -1  10   1         42.04         47.67         1.69 o                         
   0  10   1        108.66        138.55         1.99 o                         
   1  10   1         41.18         48.54         1.51 o                         
   2  10   1         52.01         52.87         1.77 o                         
   3  10   1         97.09         95.13         2.20 o                         
   1   0   2        844.66        904.54         4.54 o                         
   2   0   2      31420.39      26285.46       221.00 o                         
   3   0   2        759.06        808.54         3.78 o                         
   4   0   2       1798.39       2028.39        10.60 o                         
   5   0   2          0.02          0.01         0.21 o                         
   6   0   2          3.11          2.70         0.33 o                         
   7   0   2         54.95         54.17         0.73 o                         
   8   0   2          2.02          1.01         0.37 o                         
   9   0   2         10.54          9.13         1.35 o                         
  -9   1   2         10.94         10.50         1.43 o                         
  -8   1   2         73.89         73.79         1.04 o                         
  -7   1   2         26.95         25.59         0.72 o                         
  -6   1   2        279.75        286.96         2.04 o                         
  -5   1   2        228.82        234.54         1.49 o                         
  -4   1   2        556.69        636.37         3.57 o                         
  -3   1   2        158.59        160.48         1.03 o                         
  -2   1   2       7301.25       7640.56        46.63 o                         
  -1   1   2       3726.10       3796.03        19.85 o                         
   0   1   2       6535.61       6058.67        62.96 o                         
   1   1   2       3700.80       3772.91        19.72 o                         
   2   1   2       7338.77       7706.27        50.23 o                         
   3   1   2        153.34        154.56         0.90 o                         
   4   1   2        554.47        627.14         3.21 o                         
   5   1   2        232.05        239.46         1.74 o                         
   6   1   2        281.88        293.12         1.73 o                         
   7   1   2         28.88         28.46         0.59 o                         
   8   1   2         76.75         78.04         1.93 o                         
   9   1   2         10.59         12.40         1.39 o                         
  -9   2   2         13.63         12.50         1.29 o                         
  -8   2   2         14.73         12.97         0.59 o                         
  -7   2   2         11.63          9.44         0.53 o                         
  -6   2   2        166.67        175.28         1.51 o                         
  -5   2   2        421.16        442.15         2.69 o                         
  -4   2   2        904.61        933.69         4.92 o                         
  -3   2   2       1359.38       1415.35         7.15 o                         
  -2   2   2        326.27        297.12         1.45 o                         
  -1   2   2       3210.15       3339.23        17.67 o                         
   0   2   2       2511.67       2560.89        12.95 o                         
   1   2   2       3233.25       3360.75        17.87 o                         
   2   2   2        330.13        302.31         1.52 o                         
   3   2   2       1337.68       1409.43         7.08 o                         
   4   2   2        896.44        930.33         4.81 o                         
   5   2   2        419.46        440.90         2.52 o                         
   6   2   2        168.10        176.24         1.43 o                         
   7   2   2         11.63          9.62         0.41 o                         
   8   2   2         14.89         15.12         0.88 o                         
   9   2   2         13.39         15.87         1.35 o                         
  -9   3   2          4.32          4.31         1.13 o                         
  -8   3   2         25.74         26.46         1.15 o                         
  -7   3   2        123.50        123.41         1.24 o                         
  -6   3   2        144.96        143.26         1.28 o                         
  -5   3   2         92.20         98.84         1.05 o                         
  -4   3   2        481.18        513.88         2.92 o                         
  -3   3   2        312.63        295.20         2.29 o                         
  -2   3   2       1289.02       1406.34         8.69 o                         
  -1   3   2        413.89        392.12         2.01 o                         
   0   3   2       1938.40       2158.06        11.16 o                         
   1   3   2        407.45        383.08         1.99 o                         
   2   3   2       1268.12       1388.63         8.07 o                         
   3   3   2        306.42        287.31         1.78 o                         
   4   3   2        474.44        505.12         2.80 o                         
   5   3   2         98.28        102.19         0.99 o                         
   6   3   2        152.50        149.83         1.27 o                         
   7   3   2        126.35        124.02         1.35 o                         
   8   3   2         26.61         25.40         1.08 o                         
   9   3   2          4.52          4.53         1.09 o                         
  -9   4   2         10.83          8.13         1.24 o                         
  -8   4   2         21.81         23.67         1.14 o                         
  -7   4   2         49.31         45.58         1.17 o                         
  -6   4   2        195.88        201.25         1.74 o                         
  -5   4   2         38.52         35.87         0.74 o                         
  -4   4   2        385.09        374.79         2.24 o                         
  -3   4   2        270.57        276.65         1.92 o                         
  -2   4   2        395.31        380.29         2.42 o                         
  -1   4   2         75.76        103.43         1.08 o                         
   0   4   2       7136.09       7419.58        50.14 o                         
   1   4   2         74.04        100.04         0.85 o                         
   2   4   2        400.31        381.87         2.11 o                         
   3   4   2        267.25        273.42         1.74 o                         
   4   4   2        394.64        379.75         2.36 o                         
   5   4   2         37.16         32.73         0.70 o                         
   6   4   2        199.48        204.47         1.58 o                         
   7   4   2         48.37         44.66         1.26 o                         
   8   4   2         21.81         21.86         1.12 o                         
   9   4   2         10.71          7.40         1.09 o                         
  -8   5   2          1.75          1.42         0.89 o                         
  -7   5   2         62.94         67.76         1.27 o                         
  -6   5   2        287.50        278.98         2.40 o                         
  -5   5   2        201.57        197.92         2.41 o                         
  -4   5   2        253.24        256.78         1.98 o                         
  -3   5   2         99.81         84.36         1.59 o                         
  -2   5   2        136.32        130.91         1.28 o                         
  -1   5   2        608.91        566.58         3.69 o                         
   0   5   2         63.06         57.99         0.82 o                         
   1   5   2        617.15        579.93         3.51 o                         
   2   5   2        138.48        133.74         1.31 o                         
   3   5   2        103.84         85.92         1.06 o                         
   4   5   2        260.63        264.26         1.94 o                         
   5   5   2        209.18        208.29         1.85 o                         
   6   5   2        294.15        286.15         2.22 o                         
   7   5   2         61.09         68.66         1.64 o                         
   8   5   2          1.54          1.31         0.82 o                         
  -8   6   2          0.91          1.05         1.05 o                         
  -7   6   2          0.17          0.19         0.79 o                         
  -6   6   2        121.27        115.98         1.45 o                         
  -5   6   2         29.40         28.65         0.89 o                         
  -4   6   2        576.61        560.11         4.11 o                         
  -3   6   2        648.10        653.11         4.47 o                         
  -2   6   2        142.65        144.19         1.56 o                         
  -1   6   2        546.61        529.66         3.92 o                         
   0   6   2        966.54        939.35         6.38 o                         
   1   6   2        548.67        533.44         3.45 o                         
   2   6   2        138.72        137.31         1.55 o                         
   3   6   2        626.92        628.96         4.56 o                         
   4   6   2        579.93        560.53         3.93 o                         
   5   6   2         30.05         29.70         0.88 o                         
   6   6   2        121.67        117.31         1.45 o                         
   7   6   2          0.18         -0.54         0.85 o                         
   8   6   2          0.92          1.90         0.96 o                         
  -7   7   2          0.55          0.82         0.87 o                         
  -6   7   2          9.10          9.67         0.87 o                         
  -5   7   2         33.02         32.86         1.01 o                         
  -4   7   2        198.35        187.99         2.20 o                         
  -3   7   2        276.18        260.87         2.48 o                         
  -2   7   2        398.31        373.10         3.12 o                         
  -1   7   2        202.95        197.31         1.92 o                         
   0   7   2        115.01        114.87         1.45 o                         
   1   7   2        203.32        197.82         2.47 o                         
   2   7   2        406.10        382.98         3.17 o                         
   3   7   2        276.57        261.79         2.48 o                         
   4   7   2        204.29        195.35         2.02 o                         
   5   7   2         34.73         35.17         1.08 o                         
   6   7   2          7.78          7.78         0.80 o                         
   7   7   2          0.40          0.65         0.87 o                         
  -6   8   2         17.23         17.69         1.01 o                         
  -5   8   2          5.60          4.10         0.82 o                         
  -4   8   2         19.45         20.32         0.99 o                         
  -3   8   2         54.20         53.03         1.33 o                         
  -2   8   2        175.79        179.56         2.17 o                         
  -1   8   2         29.74         31.33         1.03 o                         
   0   8   2        116.54        118.31         1.57 o                         
   1   8   2         30.59         33.52         1.11 o                         
   2   8   2        175.93        178.12         2.17 o                         
   3   8   2         52.46         52.33         1.36 o                         
   4   8   2         19.63         20.52         1.03 o                         
   5   8   2          5.44          3.58         0.74 o                         
   6   8   2         16.98         17.75         1.31 o                         
  -5   9   2         44.43         45.80         1.42 o                         
  -4   9   2         68.74         72.60         1.62 o                         
  -3   9   2         29.88         32.63         1.24 o                         
  -2   9   2          2.63          4.28         1.18 o                         
  -1   9   2          8.09          6.65         0.95 o                         
   0   9   2        101.18        108.98         1.66 o                         
   1   9   2          8.57          9.21         1.02 o                         
   2   9   2          2.91          4.45         1.08 o                         
   3   9   2         31.39         34.13         1.41 o                         
   4   9   2         69.46         73.49         1.59 o                         
   5   9   2         43.35         45.67         1.30 o                         
  -3  10   2         13.95         12.83         1.38 o                         
  -2  10   2        104.64        121.10         2.15 o                         
  -1  10   2         74.02         77.61         1.99 o                         
   0  10   2          2.59          3.28         1.01 o                         
   1  10   2         69.50         73.07         1.80 o                         
   2  10   2        106.50        121.62         2.07 o                         
   3  10   2         14.03         13.12         1.48 o                         
   1   0   3       4923.72       4896.61        28.33 o                         
   2   0   3      37209.87      30681.11       266.64 o                         
   3   0   3         18.71         23.20         0.35 o                         
   4   0   3        179.09        157.54         1.15 o                         
   5   0   3          0.21          0.76         0.23 o                         
   6   0   3        116.32        110.21         0.94 o                         
   7   0   3        121.31        127.23         1.11 o                         
   8   0   3         11.03         11.65         0.94 o                         
   9   0   3          2.04          1.70         1.11 o                         
  -9   1   3          5.08          6.09         1.63 o                         
  -8   1   3         62.74         61.87         1.13 o                         
  -7   1   3         21.87         20.14         0.56 o                         
  -6   1   3         80.05         80.77         1.07 o                         
  -5   1   3        203.53        191.72         1.33 o                         
  -4   1   3       1714.61       1926.05        10.31 o                         
  -3   1   3          8.28         13.37         0.35 o                         
  -2   1   3       6116.58       6279.13        37.11 o                         
  -1   1   3       1778.49       1893.15         8.89 o                         
   0   1   3       1364.48       1422.95         6.35 o                         
   1   1   3       1750.60       1875.94         8.85 o                         
   2   1   3       6148.20       6306.37        39.43 o                         
   3   1   3          9.20         13.75         0.34 o                         
   4   1   3       1745.70       1974.72        11.01 o                         
   5   1   3        198.87        185.85         1.23 o                         
   6   1   3         80.83         80.73         1.05 o                         
   7   1   3         22.26         19.64         0.46 o                         
   8   1   3         62.45         60.40         1.25 o                         
   9   1   3          5.09          6.21         0.93 o                         
  -9   2   3         47.75         47.26         1.77 o                         
  -8   2   3         18.71         18.38         0.97 o                         
  -7   2   3         28.49         32.51         0.76 o                         
  -6   2   3        122.18        123.51         1.29 o                         
  -5   2   3        358.52        366.02         2.22 o                         
  -4   2   3        379.30        418.76         2.70 o                         
  -3   2   3        338.24        313.15         1.77 o                         
  -2   2   3          9.87         12.53         0.35 o                         
  -1   2   3       1080.24       1110.43         5.20 o                         
   0   2   3       1779.68       1817.20         8.84 o                         
   1   2   3       1091.64       1117.80         5.24 o                         
   2   2   3          8.03         11.56         0.27 o                         
   3   2   3        334.84        310.47         1.58 o                         
   4   2   3        378.18        414.02         2.37 o                         
   5   2   3        372.88        377.75         2.41 o                         
   6   2   3        120.60        122.64         1.18 o                         
   7   2   3         29.09         33.40         1.04 o                         
   8   2   3         18.91         20.40         0.92 o                         
   9   2   3         47.60         47.98         1.67 o                         
  -9   3   3          6.94          4.76         1.06 o                         
  -8   3   3          2.91          1.23         0.70 o                         
  -7   3   3         70.80         65.16         1.00 o                         
  -6   3   3         47.70         48.03         0.83 o                         
  -5   3   3         11.28         14.33         0.53 o                         
  -4   3   3        343.09        344.90         2.09 o                         
  -3   3   3       2455.34       2638.68        15.45 o                         
  -2   3   3        124.59        153.13         2.13 o                         
  -1   3   3        498.75        472.66         2.35 o                         
   0   3   3        894.21        842.86         4.13 o                         
   1   3   3        526.85        496.41         2.48 o                         
   2   3   3        109.79        134.33         0.89 o                         
   3   3   3       2427.57       2607.19        15.25 o                         
   4   3   3        351.45        355.15         2.33 o                         
   5   3   3          9.90         12.48         0.41 o                         
   6   3   3         47.09         47.73         0.80 o                         
   7   3   3         69.65         65.73         1.36 o                         
   8   3   3          2.82          1.54         1.02 o                         
   9   3   3          6.97          5.03         1.31 o                         
  -9   4   3          8.90          9.42         1.10 o                         
  -8   4   3         12.89         15.17         1.37 o                         
  -7   4   3         11.82         13.37         0.67 o                         
  -6   4   3        125.22        126.21         1.29 o                         
  -5   4   3         19.83         18.83         0.64 o                         
  -4   4   3        750.23        782.43         4.43 o                         
  -3   4   3        195.05        221.38         1.63 o                         
  -2   4   3         56.93         63.16         0.69 o                         
  -1   4   3        658.00        729.95         4.05 o                         
   0   4   3        321.43        327.24         3.32 o                         
   1   4   3        644.05        703.96         3.66 o                         
   2   4   3         61.21         69.06         0.87 o                         
   3   4   3        189.49        218.94         1.62 o                         
   4   4   3        749.36        776.60         5.11 o                         
   5   4   3         19.87         19.96         0.64 o                         
   6   4   3        127.29        127.58         1.52 o                         
   7   4   3         11.94         12.15         0.91 o                         
   8   4   3         13.02         14.57         1.48 o                         
   9   4   3          8.76          9.13         1.29 o                         
  -8   5   3         98.49         99.82         1.89 o                         
  -7   5   3         54.70         56.05         1.12 o                         
  -6   5   3          5.42          4.94         0.61 o                         
  -5   5   3         32.82         31.28         1.01 o                         
  -4   5   3        316.79        299.29         2.26 o                         
  -3   5   3         92.17         85.36         1.00 o                         
  -2   5   3         62.63         58.33         0.83 o                         
  -1   5   3        592.48        552.99         3.11 o                         
   0   5   3         73.86        100.24         1.02 o                         
   1   5   3        574.05        539.73         3.42 o                         
   2   5   3         57.29         53.05         1.00 o                         
   3   5   3         93.16         86.35         1.08 o                         
   4   5   3        316.60        300.72         2.16 o                         
   5   5   3         35.27         35.23         0.77 o                         
   6   5   3          5.99          5.27         0.53 o                         
   7   5   3         55.21         56.98         1.43 o                         
   8   5   3         97.45        101.32         2.07 o                         
  -8   6   3          9.37          5.10         1.19 o                         
  -7   6   3        173.82        177.00         1.88 o                         
  -6   6   3         26.75         26.44         0.98 o                         
  -5   6   3         42.20         38.12         1.27 o                         
  -4   6   3         27.55         30.26         0.96 o                         
  -3   6   3        120.81        116.69         1.51 o                         
  -2   6   3        278.38        252.52         2.65 o                         
  -1   6   3        167.88        166.64         2.70 o                         
   0   6   3         17.37         21.76         0.84 o                         
   1   6   3        163.94        163.17         3.17 o                         
   2   6   3        272.02        247.33         2.65 o                         
   3   6   3        128.07        124.51         1.67 o                         
   4   6   3         28.05         29.92         1.11 o                         
   5   6   3         39.39         36.95         0.92 o                         
   6   6   3         27.14         25.17         0.91 o                         
   7   6   3        177.14        179.82         2.47 o                         
   8   6   3          9.18          8.38         1.09 o                         
  -7   7   3          5.63          5.41         1.14 o                         
  -6   7   3        198.28        194.32         2.06 o                         
  -5   7   3         37.79         37.47         0.97 o                         
  -4   7   3        199.98        195.24         1.96 o                         
  -3   7   3         96.65         90.99         1.71 o                         
  -2   7   3        217.34        216.24         2.26 o                         
  -1   7   3        134.43        134.33         2.81 o                         
   0   7   3        214.18        220.29         2.40 o                         
   1   7   3        126.95        125.54         2.45 o                         
   2   7   3        231.01        233.15         2.35 o                         
   3   7   3        100.85         95.99         1.69 o                         
   4   7   3        201.90        197.08         2.04 o                         
   5   7   3         37.90         37.55         1.20 o                         
   6   7   3        199.82        194.31         2.66 o                         
   7   7   3          5.88          6.66         1.26 o                         
  -6   8   3         38.37         38.23         1.27 o                         
  -5   8   3         35.80         33.07         1.08 o                         
  -4   8   3        134.60        131.17         1.74 o                         
  -3   8   3          7.08          6.66         1.03 o                         
  -2   8   3         17.64         15.51         0.96 o                         
  -1   8   3         43.79         39.90         1.21 o                         
   0   8   3         14.11         17.81         0.89 o                         
   1   8   3         45.61         43.16         1.12 o                         
   2   8   3         16.99         15.05         0.98 o                         
   3   8   3          7.22          6.82         0.85 o                         
   4   8   3        132.68        125.05         2.15 o                         
   5   8   3         36.40         36.97         1.60 o                         
   6   8   3         35.74         38.95         1.80 o                         
  -5   9   3         59.41         56.61         1.64 o                         
  -4   9   3         14.07         16.39         1.58 o                         
  -3   9   3         50.31         49.58         1.36 o                         
  -2   9   3         52.67         53.96         1.60 o                         
  -1   9   3        214.34        224.61         2.68 o                         
   0   9   3        127.52        136.00         1.83 o                         
   1   9   3        220.26        229.84         2.60 o                         
   2   9   3         50.96         48.80         1.57 o                         
   3   9   3         51.14         55.78         1.63 o                         
   4   9   3         13.21         15.61         1.48 o                         
   5   9   3         61.49         58.86         1.41 o                         
  -3  10   3          8.26          7.46         1.13 o                         
  -2  10   3         88.42        100.18         2.01 o                         
  -1  10   3          1.37          1.35         1.01 o                         
   0  10   3         71.99         71.29         1.59 o                         
   1  10   3          1.56          2.57         1.05 o                         
   2  10   3         89.84        102.59         1.99 o                         
   3  10   3          7.82          6.26         1.16 o                         
   1   0   4        846.51        839.08         3.79 o                         
   2   0   4       6243.17       6617.01        42.06 o                         
   3   0   4         85.70         98.82         0.69 o                         
   4   0   4       2441.41       2673.90        19.12 o                         
   5   0   4         15.35         15.61         0.32 o                         
   6   0   4        251.88        262.88         1.73 o                         
   7   0   4        127.80        116.95         1.11 o                         
   8   0   4          4.71          8.04         1.04 o                         
   9   0   4          1.06          0.29         1.30 o                         
  -9   1   4          2.31          2.97         1.07 o                         
  -8   1   4         29.37         28.40         0.85 o                         
  -7   1   4         79.40         79.90         0.95 o                         
  -6   1   4        772.77        804.38         4.97 o                         
  -5   1   4         49.24         53.55         0.73 o                         
  -4   1   4       1492.08       1644.52         9.06 o                         
  -3   1   4        526.21        560.18         2.76 o                         
  -2   1   4       2574.50       2751.08        14.34 o                         
  -1   1   4       2111.11       2156.51        10.48 o                         
   0   1   4         15.36         15.09         0.18 o                         
   1   1   4       2109.95       2150.55        11.04 o                         
   2   1   4       2585.46       2775.09        15.10 o                         
   3   1   4        518.00        562.09         3.29 o                         
   4   1   4       1514.90       1685.52         9.39 o                         
   5   1   4         48.96         52.43         0.58 o                         
   6   1   4        788.02        814.68         5.19 o                         
   7   1   4         79.93         82.35         1.20 o                         
   8   1   4         27.75         24.71         1.09 o                         
   9   1   4          2.16          1.77         0.97 o                         
  -9   2   4         24.80         29.94         1.48 o                         
  -8   2   4         22.22         20.94         0.71 o                         
  -7   2   4         14.31         17.23         0.68 o                         
  -6   2   4         61.73         62.15         0.90 o                         
  -5   2   4         39.86         37.41         0.68 o                         
  -4   2   4        309.69        327.64         2.03 o                         
  -3   2   4       2663.38       2798.61        15.29 o                         
  -2   2   4       1067.61       1089.39         5.81 o                         
  -1   2   4       6356.55       6326.47        37.71 o                         
   0   2   4        130.08        129.43         0.78 o                         
   1   2   4       6366.26       6321.59        37.28 o                         
   2   2   4       1054.84       1087.57         5.58 o                         
   3   2   4       2619.26       2772.65        15.90 o                         
   4   2   4        317.46        335.24         1.94 o                         
   5   2   4         39.60         34.96         0.50 o                         
   6   2   4         58.89         59.79         1.52 o                         
   7   2   4         14.18         16.88         0.95 o                         
   8   2   4         23.11         21.95         0.98 o                         
   9   2   4         24.58         28.97         1.39 o                         
  -9   3   4         24.60         26.92         1.43 o                         
  -8   3   4          5.49          5.22         0.65 o                         
  -7   3   4         26.05         26.43         0.78 o                         
  -6   3   4        206.07        215.16         1.80 o                         
  -5   3   4         79.56         76.99         0.96 o                         
  -4   3   4        104.59        102.58         1.05 o                         
  -3   3   4        498.64        501.59         2.92 o                         
  -2   3   4        564.09        551.22         3.00 o                         
  -1   3   4       1719.56       1782.78         9.11 o                         
   0   3   4       3780.03       3964.40        22.15 o                         
   1   3   4       1721.46       1786.38         9.12 o                         
   2   3   4        572.78        557.68         2.85 o                         
   3   3   4        509.11        513.76         2.78 o                         
   4   3   4        103.77        101.21         0.90 o                         
   5   3   4         79.96         78.41         0.79 o                         
   6   3   4        200.89        208.19         1.36 o                         
   7   3   4         24.25         25.38         0.99 o                         
   8   3   4          6.26          5.22         0.93 o                         
   9   3   4         25.17         23.58         1.39 o                         
  -9   4   4          2.62          0.81         1.18 o                         
  -8   4   4          5.58          3.78         0.95 o                         
  -7   4   4         44.01         45.47         1.04 o                         
  -6   4   4         70.76         67.86         1.28 o                         
  -5   4   4        115.99        112.47         1.15 o                         
  -4   4   4        261.67        271.36         3.07 o                         
  -3   4   4         17.76         15.56         0.45 o                         
  -2   4   4        936.19        856.84         4.53 o                         
  -1   4   4       1176.00       1377.31         7.61 o                         
   0   4   4         72.12         46.38         0.75 o                         
   1   4   4       1168.66       1365.71         7.15 o                         
   2   4   4        940.16        867.55         4.85 o                         
   3   4   4         19.58         17.72         0.50 o                         
   4   4   4        269.41        278.16         1.91 o                         
   5   4   4        118.10        114.79         1.10 o                         
   6   4   4         69.33         67.57         1.00 o                         
   7   4   4         45.39         45.15         1.23 o                         
   8   4   4          5.59          4.33         0.94 o                         
   9   4   4          2.59          2.69         1.06 o                         
  -8   5   4         24.65         23.10         1.25 o                         
  -7   5   4         75.92         74.02         1.19 o                         
  -6   5   4         31.91         30.46         0.92 o                         
  -5   5   4         68.15         69.81         1.06 o                         
  -4   5   4        193.27        195.34         1.83 o                         
  -3   5   4        115.88        112.91         1.20 o                         
  -2   5   4       1305.17       1292.37         9.94 o                         
  -1   5   4        200.10        201.65         1.65 o                         
   0   5   4        312.63        302.28         1.97 o                         
   1   5   4        193.97        198.09         2.12 o                         
   2   5   4       1309.58       1303.52         7.73 o                         
   3   5   4        119.81        116.41         1.12 o                         
   4   5   4        195.43        195.42         1.77 o                         
   5   5   4         67.86         69.42         0.90 o                         
   6   5   4         33.93         32.97         0.75 o                         
   7   5   4         77.52         75.87         1.63 o                         
   8   5   4         25.64         25.40         1.28 o                         
  -8   6   4          7.73          4.60         1.17 o                         
  -7   6   4         18.87         17.31         0.86 o                         
  -6   6   4         25.94         28.96         0.99 o                         
  -5   6   4         10.10          8.71         0.66 o                         
  -4   6   4        126.32        115.34         1.38 o                         
  -3   6   4        441.61        433.30         3.18 o                         
  -2   6   4       1738.89       1664.43        12.70 o                         
  -1   6   4       1613.53       1572.59         9.70 o                         
   0   6   4         11.46         10.94         0.73 o                         
   1   6   4       1610.40       1572.63         9.66 o                         
   2   6   4       1749.38       1683.20        10.48 o                         
   3   6   4        447.94        436.83         3.33 o                         
   4   6   4        131.03        123.25         1.43 o                         
   5   6   4          9.16          9.91         0.65 o                         
   6   6   4         27.47         29.23         0.91 o                         
   7   6   4         18.50         17.48         1.38 o                         
   8   6   4          7.34          6.57         1.03 o                         
  -7   7   4         57.64         56.93         1.76 o                         
  -6   7   4         53.89         52.98         1.32 o                         
  -5   7   4        135.10        134.45         1.72 o                         
  -4   7   4        182.53        189.37         2.08 o                         
  -3   7   4         24.79         25.06         0.92 o                         
  -2   7   4        102.97         89.25         1.52 o                         
  -1   7   4        295.25        283.99         2.49 o                         
   0   7   4        657.55        607.69         4.05 o                         
   1   7   4        289.93        279.28         2.54 o                         
   2   7   4        106.25         91.11         1.77 o                         
   3   7   4         22.70         23.09         1.04 o                         
   4   7   4        178.94        183.49         2.01 o                         
   5   7   4        131.95        132.61         1.74 o                         
   6   7   4         56.92         55.62         1.70 o                         
   7   7   4         58.53         56.22         1.55 o                         
  -6   8   4          5.73          5.38         0.94 o                         
  -5   8   4         76.13         77.57         1.35 o                         
  -4   8   4        121.89        117.07         1.90 o                         
  -3   8   4         16.24         18.53         0.93 o                         
  -2   8   4         57.19         58.31         1.28 o                         
  -1   8   4         25.26         24.00         1.02 o                         
   0   8   4        321.90        325.22         2.72 o                         
   1   8   4         26.58         24.54         0.98 o                         
   2   8   4         54.43         53.79         1.27 o                         
   3   8   4         16.06         17.12         1.00 o                         
   4   8   4        119.19        112.76         1.64 o                         
   5   8   4         76.71         80.08         1.67 o                         
   6   8   4          5.71          6.10         1.13 o                         
  -5   9   4         15.51         16.96         1.10 o                         
  -4   9   4         41.49         48.43         1.58 o                         
  -3   9   4         31.81         33.45         1.22 o                         
  -2   9   4         47.59         50.80         1.42 o                         
  -1   9   4         23.17         19.67         1.22 o                         
   0   9   4          6.87          7.42         0.88 o                         
   1   9   4         22.21         22.26         1.26 o                         
   2   9   4         49.90         52.22         1.50 o                         
   3   9   4         29.82         31.98         1.70 o                         
   4   9   4         43.35         49.56         1.57 o                         
   5   9   4         16.78         20.29         1.15 o                         
  -3  10   4         29.30         30.97         1.78 o                         
  -2  10   4          4.27          6.62         1.06 o                         
  -1  10   4        195.44        206.58         2.69 o                         
   0  10   4          1.34          2.72         0.89 o                         
   1  10   4        200.49        212.78         2.67 o                         
   2  10   4          3.76          4.11         1.16 o                         
   3  10   4         31.31         30.82         1.35 o                         
   1   0   5       1196.55       1261.79         5.61 o                         
   2   0   5        156.79        191.59         1.03 o                         
   3   0   5        969.28        988.15         6.18 o                         
   4   0   5       6896.56       7438.97        50.58 o                         
   5   0   5         70.50         78.44         0.74 o                         
   6   0   5        358.04        369.64         2.59 o                         
   7   0   5          7.62          6.57         0.50 o                         
   8   0   5        164.42        165.87         1.99 o                         
   9   0   5          2.92          2.16         0.85 o                         
  -9   1   5          1.64          2.49         1.08 o                         
  -8   1   5         36.95         34.09         1.05 o                         
  -7   1   5         77.10         84.40         1.51 o                         
  -6   1   5        674.25        702.15         4.35 o                         
  -5   1   5        108.11        111.50         1.03 o                         
  -4   1   5       2149.58       2230.91        12.31 o                         
  -3   1   5       1619.37       1716.46         8.84 o                         
  -2   1   5       1052.43       1149.13         5.82 o                         
  -1   1   5       1592.04       1582.61         7.43 o                         
   0   1   5       4464.59       4494.36        28.16 o                         
   1   1   5       1591.41       1581.31         7.82 o                         
   2   1   5       1015.29       1115.19         6.10 o                         
   3   1   5       1618.39       1734.94        10.23 o                         
   4   1   5       2147.90       2248.02        14.17 o                         
   5   1   5        113.87        116.04         0.77 o                         
   6   1   5        685.36        715.35         4.94 o                         
   7   1   5         79.52         86.93         1.09 o                         
   8   1   5         37.32         33.56         1.36 o                         
   9   1   5          1.78          2.27         0.89 o                         
  -9   2   5         21.21         26.18         1.36 o                         
  -8   2   5         79.93         80.09         1.04 o                         
  -7   2   5        209.87        209.74         1.95 o                         
  -6   2   5         86.78         88.98         0.96 o                         
  -5   2   5         65.33         62.33         0.80 o                         
  -4   2   5        257.31        306.73         1.87 o                         
  -3   2   5        518.90        531.19         2.83 o                         
  -2   2   5        515.57        569.24         2.75 o                         
  -1   2   5        103.44        108.13         0.64 o                         
   0   2   5        173.29        168.94         0.90 o                         
   1   2   5        101.27        105.61         0.69 o                         
   2   2   5        493.42        541.14         2.55 o                         
   3   2   5        534.98        549.47         2.85 o                         
   4   2   5        250.40        298.16         3.14 o                         
   5   2   5         62.51         58.57         0.96 o                         
   6   2   5         87.99         91.96         1.21 o                         
   7   2   5        209.44        209.04         2.07 o                         
   8   2   5         80.02         78.67         1.34 o                         
   9   2   5         21.48         22.18         1.31 o                         
  -9   3   5          9.45          9.23         1.27 o                         
  -8   3   5         14.77         14.28         0.69 o                         
  -7   3   5         83.76         81.15         1.03 o                         
  -6   3   5        237.91        233.20         1.86 o                         
  -5   3   5        123.83        128.44         1.34 o                         
  -4   3   5        569.59        619.77         3.59 o                         
  -3   3   5        152.20        176.29         1.12 o                         
  -2   3   5       1523.14       1693.52         9.08 o                         
  -1   3   5         69.29         68.66         0.68 o                         
   0   3   5       1018.64       1123.93         5.58 o                         
   1   3   5         65.85         66.50         0.64 o                         
   2   3   5       1546.59       1721.97         8.85 o                         
   3   3   5        154.33        180.28         1.16 o                         
   4   3   5        582.83        632.67         3.33 o                         
   5   3   5        129.49        134.98         1.35 o                         
   6   3   5        236.95        233.02         2.23 o                         
   7   3   5         85.14         81.75         1.38 o                         
   8   3   5         14.36         12.96         0.95 o                         
   9   3   5          9.72          8.35         1.36 o                         
  -9   4   5          4.48          0.52         0.96 o                         
  -8   4   5         38.11         39.51         1.31 o                         
  -7   4   5         23.76         21.81         0.76 o                         
  -6   4   5        202.92        199.74         1.73 o                         
  -5   4   5         11.86         12.55         0.66 o                         
  -4   4   5        382.39        368.89         2.69 o                         
  -3   4   5          6.14          4.41         0.42 o                         
  -2   4   5       2442.23       2587.52        14.28 o                         
  -1   4   5         35.38         31.46         0.48 o                         
   0   4   5        343.56        340.29         1.88 o                         
   1   4   5         34.31         31.02         0.55 o                         
   2   4   5       2440.77       2576.84        14.25 o                         
   3   4   5          7.88          6.36         0.44 o                         
   4   4   5        372.67        358.91         2.28 o                         
   5   4   5         11.76         12.73         0.50 o                         
   6   4   5        206.81        204.51         1.75 o                         
   7   4   5         23.81         21.01         0.99 o                         
   8   4   5         39.59         41.58         1.38 o                         
   9   4   5          4.34          4.36         1.23 o                         
  -8   5   5          4.85          4.44         0.98 o                         
  -7   5   5         32.26         32.21         0.96 o                         
  -6   5   5         40.37         40.50         0.92 o                         
  -5   5   5         48.31         47.30         0.98 o                         
  -4   5   5         82.10         87.90         1.05 o                         
  -3   5   5        143.36        143.96         1.36 o                         
  -2   5   5        413.33        432.88         4.34 o                         
  -1   5   5        969.04        901.13         5.59 o                         
   0   5   5        496.10        454.32         2.64 o                         
   1   5   5        982.77        918.79         5.03 o                         
   2   5   5        413.50        433.57         2.83 o                         
   3   5   5        133.39        129.90         1.23 o                         
   4   5   5         87.39         95.20         1.05 o                         
   5   5   5         51.97         48.99         0.80 o                         
   6   5   5         38.97         38.83         0.67 o                         
   7   5   5         32.91         33.02         1.13 o                         
   8   5   5          4.75          4.69         0.90 o                         
  -8   6   5         59.27         57.64         2.00 o                         
  -7   6   5          4.66          4.91         0.81 o                         
  -6   6   5         95.11         95.66         1.38 o                         
  -5   6   5         11.18         11.76         0.68 o                         
  -4   6   5        281.72        273.84         2.06 o                         
  -3   6   5        221.97        218.12         1.93 o                         
  -2   6   5        339.69        313.92         4.19 o                         
  -1   6   5        459.28        443.92         7.92 o                         
   0   6   5        443.97        397.62         2.78 o                         
   1   6   5        464.98        454.21        11.83 o                         
   2   6   5        351.64        329.35         3.94 o                         
   3   6   5        218.90        217.35         2.07 o                         
   4   6   5        281.45        275.46         2.14 o                         
   5   6   5         13.31         13.51         0.78 o                         
   6   6   5         96.14         96.52         1.81 o                         
   7   6   5          3.85          4.12         0.86 o                         
   8   6   5         59.56         57.38         1.79 o                         
  -7   7   5         50.73         50.93         1.55 o                         
  -6   7   5         11.45         11.08         0.87 o                         
  -5   7   5         50.27         48.90         1.09 o                         
  -4   7   5        173.21        177.23         1.82 o                         
  -3   7   5         13.49         13.22         0.83 o                         
  -2   7   5        871.22        828.05         5.87 o                         
  -1   7   5        371.39        356.23         3.14 o                         
   0   7   5        469.06        468.31         9.56 o                         
   1   7   5        382.96        367.40         3.15 o                         
   2   7   5        881.13        837.82         6.15 o                         
   3   7   5         14.22         15.06         0.76 o                         
   4   7   5        175.28        177.20         1.93 o                         
   5   7   5         48.04         46.50         1.08 o                         
   6   7   5         10.77          9.74         0.97 o                         
   7   7   5         50.57         47.59         1.52 o                         
  -6   8   5         28.51         28.32         1.47 o                         
  -5   8   5          4.70          3.86         0.81 o                         
  -4   8   5         16.20         18.18         1.04 o                         
  -3   8   5          4.66          2.51         0.71 o                         
  -2   8   5         61.63         58.41         1.61 o                         
  -1   8   5         36.15         38.21         0.96 o                         
   0   8   5          6.59          8.10         0.87 o                         
   1   8   5         33.51         36.12         1.08 o                         
   2   8   5         61.44         60.20         1.37 o                         
   3   8   5          5.52          2.65         0.79 o                         
   4   8   5         14.94         15.09         1.03 o                         
   5   8   5          4.35          3.62         0.74 o                         
   6   8   5         29.52         31.93         1.44 o                         
  -5   9   5          1.86          1.40         0.77 o                         
  -4   9   5         79.57         84.87         1.68 o                         
  -3   9   5         39.53         42.88         1.34 o                         
  -2   9   5         35.79         37.24         1.35 o                         
  -1   9   5        114.82        116.11         1.75 o                         
   0   9   5          7.39          7.23         0.92 o                         
   1   9   5        113.66        119.21         2.08 o                         
   2   9   5         35.70         36.71         1.23 o                         
   3   9   5         38.09         38.54         1.45 o                         
   4   9   5         79.34         84.17         1.63 o                         
   5   9   5          1.71          2.58         0.86 o                         
  -3  10   5          2.42          0.61         0.91 o                         
  -2  10   5          1.97          1.48         0.97 o                         
  -1  10   5         45.09         53.20         1.62 o                         
   0  10   5         66.10         72.14         1.73 o                         
   1  10   5         45.74         54.22         2.47 o                         
   2  10   5          2.35          1.13         0.98 o                         
   3  10   5          2.44          1.38         1.05 o                         
   0   0   6         44.31         44.62         0.48 o                         
   1   0   6         13.63         11.42         0.22 o                         
   2   0   6         31.90         37.22         0.37 o                         
   3   0   6        245.24        246.86         1.37 o                         
   4   0   6       4205.78       4781.35        30.51 o                         
   5   0   6          0.04         -0.05         0.16 o                         
   6   0   6        208.80        204.13         1.76 o                         
   7   0   6          8.97          9.96         0.80 o                         
   8   0   6         56.72         49.22         1.35 o                         
   9   0   6         20.76         21.17         1.24 o                         
  -9   1   6         13.95         11.83         1.61 o                         
  -8   1   6         87.63         83.68         1.47 o                         
  -7   1   6        118.62        113.09         1.28 o                         
  -6   1   6        338.60        346.75         2.48 o                         
  -5   1   6         39.54         44.87         0.69 o                         
  -4   1   6        993.10       1034.08         5.59 o                         
  -3   1   6        654.85        732.69         3.67 o                         
  -2   1   6        511.16        457.00         2.40 o                         
  -1   1   6       1170.32       1184.05         5.44 o                         
   0   1   6        237.68        197.27         0.92 o                         
   1   1   6       1149.50       1165.50         7.65 o                         
   2   1   6        509.83        459.56         2.79 o                         
   3   1   6        663.82        749.86         4.25 o                         
   4   1   6        984.61       1037.57         6.39 o                         
   5   1   6         37.04         41.29         0.66 o                         
   6   1   6        341.89        352.29         2.84 o                         
   7   1   6        117.88        114.65         1.33 o                         
   8   1   6         87.16         81.99         2.17 o                         
   9   1   6         14.41         13.03         1.26 o                         
  -9   2   6          5.47          4.84         1.08 o                         
  -8   2   6         50.45         50.29         1.10 o                         
  -7   2   6         28.68         32.55         0.98 o                         
  -6   2   6         20.86         28.32         0.71 o                         
  -5   2   6         26.95         30.96         0.60 o                         
  -4   2   6         79.23         98.66         0.88 o                         
  -3   2   6        626.15        595.92         3.78 o                         
  -2   2   6       1304.85       1373.59         6.87 o                         
  -1   2   6       4736.16       4784.57        27.25 o                         
   0   2   6        709.11        719.70         3.33 o                         
   1   2   6       4713.18       4739.69        26.61 o                         
   2   2   6       1320.59       1410.65         7.99 o                         
   3   2   6        643.76        614.70         3.04 o                         
   4   2   6         85.41        107.00         1.15 o                         
   5   2   6         29.67         33.81         0.82 o                         
   6   2   6         23.25         30.68         1.04 o                         
   7   2   6         28.03         31.47         1.04 o                         
   8   2   6         48.38         47.82         1.35 o                         
   9   2   6          5.56          4.17         0.98 o                         
  -9   3   6         25.71         23.63         1.76 o                         
  -8   3   6         56.16         58.75         1.06 o                         
  -7   3   6          5.68          5.57         0.56 o                         
  -6   3   6          7.86          6.75         0.59 o                         
  -5   3   6         36.12         34.29         0.71 o                         
  -4   3   6        366.33        369.69         2.27 o                         
  -3   3   6        717.53        727.55         3.79 o                         
  -2   3   6        206.56        188.28         1.22 o                         
  -1   3   6       3176.34       3556.95        19.70 o                         
   0   3   6       1032.61       1255.78         6.17 o                         
   1   3   6       3199.63       3637.10        20.15 o                         
   2   3   6        206.44        189.58         1.23 o                         
   3   3   6        728.56        740.50         4.31 o                         
   4   3   6        357.92        359.01         2.14 o                         
   5   3   6         35.56         34.69         0.50 o                         
   6   3   6          7.33          7.63         0.71 o                         
   7   3   6          5.37          6.41         0.73 o                         
   8   3   6         54.65         56.29         1.39 o                         
   9   3   6         25.33         24.44         1.33 o                         
  -9   4   6         37.91         37.24         1.76 o                         
  -8   4   6         21.70         23.77         0.82 o                         
  -7   4   6         79.63         74.10         1.51 o                         
  -6   4   6          4.84          3.93         0.56 o                         
  -5   4   6        269.24        272.93         1.97 o                         
  -4   4   6        310.56        316.87         2.07 o                         
  -3   4   6        139.05        145.15         1.19 o                         
  -2   4   6        159.17        154.58         1.20 o                         
  -1   4   6        101.06         86.49         0.79 o                         
   0   4   6          1.45          2.55         0.31 o                         
   1   4   6        103.91         90.71         0.81 o                         
   2   4   6        157.93        155.30         1.69 o                         
   3   4   6        133.31        138.50         1.30 o                         
   4   4   6        305.31        310.62         2.00 o                         
   5   4   6        272.52        271.37         2.00 o                         
   6   4   6          4.34          3.64         0.19 o                         
   7   4   6         82.55         78.76         1.41 o                         
   8   4   6         21.53         23.37         1.06 o                         
   9   4   6         38.82         39.01         1.56 o                         
  -8   5   6         13.70         12.35         1.81 o                         
  -7   5   6         14.75         14.53         0.77 o                         
  -6   5   6        135.90        133.65         1.73 o                         
  -5   5   6         46.70         45.50         1.00 o                         
  -4   5   6        108.38        112.17         1.52 o                         
  -3   5   6        456.20        447.07         3.03 o                         
  -2   5   6        353.20        345.49         2.13 o                         
  -1   5   6        194.08        167.32         1.35 o                         
   0   5   6        258.58        281.87         2.90 o                         
   1   5   6        189.24        162.73         1.53 o                         
   2   5   6        355.33        351.11         2.17 o                         
   3   5   6        444.85        432.02         2.67 o                         
   4   5   6        109.04        110.32         1.08 o                         
   5   5   6         46.86         46.38         0.78 o                         
   6   5   6        135.24        133.68         1.82 o                         
   7   5   6         14.49         13.31         1.09 o                         
   8   5   6         13.12         13.47         1.06 o                         
  -8   6   6         38.61         41.76         1.85 o                         
  -7   6   6          0.47          0.30         0.59 o                         
  -6   6   6          7.79          6.56         0.83 o                         
  -5   6   6        210.27        201.01         1.85 o                         
  -4   6   6         68.51         68.52         1.06 o                         
  -3   6   6        151.06        137.72         1.60 o                         
  -2   6   6         97.23         85.77         1.19 o                         
  -1   6   6       1037.39        984.57         5.94 o                         
   0   6   6        909.53        789.51         6.86 o                         
   1   6   6       1067.97       1021.97         6.42 o                         
   2   6   6         99.38         88.41         1.21 o                         
   3   6   6        152.23        141.53         1.46 o                         
   4   6   6         70.20         71.11         1.43 o                         
   5   6   6        213.83        205.18         2.04 o                         
   6   6   6          6.96          5.91         0.99 o                         
   7   6   6          0.57          0.09         0.57 o                         
   8   6   6         39.79         40.11         1.62 o                         
  -7   7   6         22.49         23.46         1.13 o                         
  -6   7   6         53.40         54.18         1.29 o                         
  -5   7   6         11.70         11.32         0.74 o                         
  -4   7   6         44.47         37.32         1.05 o                         
  -3   7   6         28.45         29.09         1.07 o                         
  -2   7   6         20.79         27.00         1.10 o                         
  -1   7   6        268.27        288.61         2.50 o                         
   0   7   6        381.59        387.38         3.38 o                         
   1   7   6        274.86        290.88         2.73 o                         
   2   7   6         22.31         26.43         1.33 o                         
   3   7   6         31.41         32.39         1.03 o                         
   4   7   6         41.52         35.55         1.04 o                         
   5   7   6         11.77         11.12         0.82 o                         
   6   7   6         52.67         53.64         1.47 o                         
   7   7   6         21.83         24.50         1.32 o                         
  -6   8   6         27.58         25.22         1.39 o                         
  -5   8   6          0.08          0.48         0.66 o                         
  -4   8   6         60.81         63.28         1.21 o                         
  -3   8   6         18.73         16.93         0.99 o                         
  -2   8   6        240.27        232.95         2.27 o                         
  -1   8   6          0.60          1.67         0.61 o                         
   0   8   6        102.25         91.65         1.45 o                         
   1   8   6          0.42          1.08         0.71 o                         
   2   8   6        240.37        230.77         2.31 o                         
   3   8   6         18.74         17.44         1.08 o                         
   4   8   6         60.06         62.73         1.51 o                         
   5   8   6          0.03          0.66         0.66 o                         
   6   8   6         26.75         23.15         1.32 o                         
  -5   9   6         31.90         31.41         1.58 o                         
  -4   9   6         51.26         50.29         1.65 o                         
  -3   9   6          4.98          5.69         1.09 o                         
  -2   9   6          5.18          5.34         0.88 o                         
  -1   9   6         56.21         57.60         1.44 o                         
   0   9   6         87.60         83.89         1.52 o                         
   1   9   6         55.66         54.17         1.45 o                         
   2   9   6          4.23          3.22         0.78 o                         
   3   9   6          4.65          4.51         1.14 o                         
   4   9   6         53.37         51.81         1.45 o                         
   5   9   6         32.47         33.67         1.58 o                         
  -3  10   6         82.92         97.04         1.94 o                         
  -2  10   6         12.55         15.79         1.33 o                         
  -1  10   6        136.23        143.13         2.22 o                         
   0  10   6          9.64         10.09         1.17 o                         
   1  10   6        134.84        140.66         2.18 o                         
   2  10   6         13.17         13.01         1.91 o                         
   3  10   6         85.02         99.00         1.89 o                         
   1   0   7          0.20          0.69         0.13 o                         
   2   0   7         45.92         77.01         0.44 o                         
   3   0   7          2.68          4.27         0.24 o                         
   4   0   7        377.08        437.50         3.43 o                         
   5   0   7        904.05        937.24         5.31 o                         
   6   0   7       1482.43       1569.28         8.71 o                         
   7   0   7          7.05          6.72         0.74 o                         
   8   0   7         29.04         29.79         1.15 o                         
   9   0   7          5.19          4.45         0.90 o                         
  -9   1   7         34.82         36.85         1.31 o                         
  -8   1   7        198.46        186.54         2.00 o                         
  -7   1   7         51.79         52.21         0.95 o                         
  -6   1   7       1478.15       1522.82         9.12 o                         
  -5   1   7        191.90        204.66         1.43 o                         
  -4   1   7        367.05        390.04         2.26 o                         
  -3   1   7        312.51        309.12         1.67 o                         
  -2   1   7       2225.55       2394.02        12.09 o                         
  -1   1   7       3478.03       3553.30        18.94 o                         
   0   1   7       1859.52       1970.46         9.44 o                         
   1   1   7       3466.32       3534.79        19.69 o                         
   2   1   7       2218.13       2382.37        12.05 o                         
   3   1   7        327.57        327.12         1.96 o                         
   4   1   7        352.48        378.49         2.50 o                         
   5   1   7        195.59        212.81         2.06 o                         
   6   1   7       1478.99       1529.00        10.27 o                         
   7   1   7         54.08         55.58         0.88 o                         
   8   1   7        201.07        185.31         2.60 o                         
   9   1   7         35.29         39.02         1.47 o                         
  -9   2   7          5.66          8.35         1.41 o                         
  -8   2   7         92.40         92.58         1.38 o                         
  -7   2   7        210.87        213.94         1.80 o                         
  -6   2   7          9.22          8.42         0.59 o                         
  -5   2   7        232.61        234.40         1.63 o                         
  -4   2   7        178.69        187.08         1.38 o                         
  -3   2   7        799.17        809.93         4.59 o                         
  -2   2   7       2100.75       2214.89        11.49 o                         
  -1   2   7        342.02        365.63         1.74 o                         
   0   2   7        112.62        120.98         0.86 o                         
   1   2   7        347.23        370.47         1.76 o                         
   2   2   7       2115.55       2246.98        11.42 o                         
   3   2   7        783.99        794.87         3.83 o                         
   4   2   7        182.55        193.24         1.58 o                         
   5   2   7        228.97        234.40         1.85 o                         
   6   2   7          9.43         10.12         0.75 o                         
   7   2   7        207.58        209.23         2.14 o                         
   8   2   7         91.91         88.10         1.86 o                         
   9   2   7          5.49          6.07         1.16 o                         
  -9   3   7          2.85          3.61         1.65 o                         
  -8   3   7         25.14         24.96         1.36 o                         
  -7   3   7         29.03         30.59         0.81 o                         
  -6   3   7        121.29        114.49         1.26 o                         
  -5   3   7         12.49         10.60         0.68 o                         
  -4   3   7        142.06        152.78         1.28 o                         
  -3   3   7        196.38        182.57         1.21 o                         
  -2   3   7        643.33        705.09         3.59 o                         
  -1   3   7        535.39        573.25         2.94 o                         
   0   3   7        495.89        555.98         2.77 o                         
   1   3   7        556.47        598.63         4.31 o                         
   2   3   7        661.78        728.87         3.66 o                         
   3   3   7        200.58        190.90         1.27 o                         
   4   3   7        140.20        149.12         1.06 o                         
   5   3   7         10.50          8.99         0.67 o                         
   6   3   7        119.57        113.49         1.55 o                         
   7   3   7         30.84         32.05         0.96 o                         
   8   3   7         24.45         24.56         1.13 o                         
   9   3   7          2.58          3.70         1.23 o                         
  -9   4   7         14.17         11.49         1.54 o                         
  -8   4   7         74.06         73.70         1.58 o                         
  -7   4   7         11.61         11.77         0.74 o                         
  -6   4   7         84.61         83.43         1.24 o                         
  -5   4   7         14.07         14.63         0.73 o                         
  -4   4   7        686.94        680.45         3.97 o                         
  -3   4   7        710.18        727.91         4.67 o                         
  -2   4   7         16.10          9.80         0.45 o                         
  -1   4   7         85.38         75.00         0.83 o                         
   0   4   7        384.55        371.06         2.21 o                         
   1   4   7         87.54         79.98         0.87 o                         
   2   4   7         16.16          9.08         0.40 o                         
   3   4   7        733.72        749.20         4.06 o                         
   4   4   7        688.62        680.32         3.92 o                         
   5   4   7         12.71         13.36         0.62 o                         
   6   4   7         83.23         82.72         1.42 o                         
   7   4   7         11.82         12.41         1.06 o                         
   8   4   7         72.66         71.09         1.43 o                         
   9   4   7         13.93         12.62         1.35 o                         
  -8   5   7         55.06         56.84         1.76 o                         
  -7   5   7         51.22         53.07         1.21 o                         
  -6   5   7          2.61          2.85         0.68 o                         
  -5   5   7          6.77          8.13         0.66 o                         
  -4   5   7        396.78        403.52         2.72 o                         
  -3   5   7        527.79        547.19         3.24 o                         
  -2   5   7         44.97         44.14         0.84 o                         
  -1   5   7         99.57        110.14         2.76 o                         
   0   5   7       1391.46       1387.31         7.56 o                         
   1   5   7        101.50        108.78         1.03 o                         
   2   5   7         48.66         46.54         0.99 o                         
   3   5   7        530.08        545.62         3.29 o                         
   4   5   7        394.24        399.79         2.65 o                         
   5   5   7          6.57          7.51         0.50 o                         
   6   5   7          1.99          1.97         0.68 o                         
   7   5   7         53.12         55.10         1.60 o                         
   8   5   7         56.51         57.82         1.45 o                         
  -8   6   7         13.96         13.95         1.70 o                         
  -7   6   7          5.30          5.71         0.81 o                         
  -6   6   7          3.63          3.69         0.70 o                         
  -5   6   7          7.89          8.95         0.71 o                         
  -4   6   7        344.72        325.46         2.72 o                         
  -3   6   7        210.36        192.47         2.26 o                         
  -2   6   7         88.76         76.51         1.32 o                         
  -1   6   7        101.38        109.75         1.72 o                         
   0   6   7       2428.48       2311.08        13.77 o                         
   1   6   7        102.67        110.36         1.69 o                         
   2   6   7         96.00         81.37         1.37 o                         
   3   6   7        215.13        195.15         1.70 o                         
   4   6   7        353.44        333.93         2.88 o                         
   5   6   7          6.64          7.80         0.59 o                         
   6   6   7          3.85          4.08         0.84 o                         
   7   6   7          4.63          5.33         0.93 o                         
   8   6   7         13.87         14.09         1.31 o                         
  -7   7   7         27.10         27.79         1.31 o                         
  -6   7   7         23.38         24.45         1.12 o                         
  -5   7   7         25.57         29.62         1.08 o                         
  -4   7   7         59.45         63.33         1.23 o                         
  -3   7   7         50.49         43.39         1.43 o                         
  -2   7   7        478.70        478.55         4.34 o                         
  -1   7   7        738.69        691.26         4.63 o                         
   0   7   7        573.68        522.68        10.83 o                         
   1   7   7        733.89        685.09         4.64 o                         
   2   7   7        465.09        465.68         3.28 o                         
   3   7   7         49.54         41.29         1.81 o                         
   4   7   7         58.07         62.92         1.19 o                         
   5   7   7         25.73         26.73         1.09 o                         
   6   7   7         23.49         24.17         1.13 o                         
   7   7   7         26.11         25.61         1.40 o                         
  -6   8   7         27.92         29.98         1.18 o                         
  -5   8   7         34.77         30.85         1.23 o                         
  -4   8   7         30.11         31.72         1.12 o                         
  -3   8   7         82.53         80.62         1.47 o                         
  -2   8   7          8.77         12.49         1.18 o                         
  -1   8   7         44.59         46.35         1.36 o                         
   0   8   7         39.45         41.28         1.36 o                         
   1   8   7         43.63         46.50         1.06 o                         
   2   8   7          8.59         10.66         0.84 o                         
   3   8   7         78.77         82.23         1.51 o                         
   4   8   7         31.82         33.59         1.04 o                         
   5   8   7         34.40         31.61         1.02 o                         
   6   8   7         29.45         31.69         1.40 o                         
  -5   9   7         41.53         43.76         1.65 o                         
  -4   9   7         16.08         16.12         1.05 o                         
  -3   9   7          3.09          2.63         0.84 o                         
  -2   9   7          4.58          3.01         0.88 o                         
  -1   9   7         12.62         13.56         1.00 o                         
   0   9   7          0.55          0.41         0.69 o                         
   1   9   7         12.02         12.43         0.88 o                         
   2   9   7          4.06          3.46         0.85 o                         
   3   9   7          2.86          2.17         0.91 o                         
   4   9   7         15.60         13.61         1.33 o                         
   5   9   7         41.46         44.23         1.51 o                         
  -3  10   7          5.16          6.10         1.20 o                         
  -2  10   7         92.95         96.61         1.81 o                         
  -1  10   7         24.69         26.60         1.46 o                         
   0  10   7         42.97         37.58         1.27 o                         
   1  10   7         23.59         25.50         1.37 o                         
   2  10   7         94.55         99.23         2.27 o                         
   3  10   7          5.26          5.19         1.06 o                         
   0   0   8        672.86        622.70         3.76 o                         
   1   0   8         29.15         33.13         0.34 o                         
   2   0   8       1772.76       1915.35         9.35 o                         
   3   0   8        125.08        128.89         0.83 o                         
   4   0   8        155.58        150.06         1.88 o                         
   5   0   8         74.09         79.49         0.76 o                         
   6   0   8         54.05         59.93         1.47 o                         
   7   0   8        161.81        156.83         1.98 o                         
   8   0   8          7.78          9.95         1.15 o                         
   9   0   8          3.28          3.37         0.81 o                         
  -9   1   8          5.67          4.33         1.08 o                         
  -8   1   8        140.62        129.76         1.81 o                         
  -7   1   8         49.64         51.17         0.90 o                         
  -6   1   8        616.22        626.68         4.17 o                         
  -5   1   8        258.48        278.35         1.92 o                         
  -4   1   8        301.15        351.73         2.03 o                         
  -3   1   8        449.82        445.74         2.36 o                         
  -2   1   8       1293.02       1236.66         7.34 o                         
  -1   1   8        783.49        842.52         3.88 o                         
   0   1   8       2287.00       2366.90        11.72 o                         
   1   1   8        755.44        812.36         4.28 o                         
   2   1   8       1286.23       1226.62         5.77 o                         
   3   1   8        457.31        452.88         2.66 o                         
   4   1   8        291.30        348.10         2.29 o                         
   5   1   8        256.26        276.59         1.96 o                         
   6   1   8        606.95        620.25         4.63 o                         
   7   1   8         49.70         50.07         0.82 o                         
   8   1   8        142.40        134.07         2.14 o                         
   9   1   8          5.33          4.67         1.08 o                         
  -9   2   8         33.44         37.06         1.90 o                         
  -8   2   8         39.77         41.02         1.09 o                         
  -7   2   8          8.04          7.76         0.68 o                         
  -6   2   8        270.12        280.04         2.13 o                         
  -5   2   8         54.37         54.22         0.82 o                         
  -4   2   8        207.62        209.10         1.42 o                         
  -3   2   8        201.75        220.10         1.20 o                         
  -2   2   8        158.61        159.79         0.99 o                         
  -1   2   8       2689.11       2865.59        15.02 o                         
   0   2   8       4464.85       4811.17        27.22 o                         
   1   2   8       2756.15       2931.67        15.42 o                         
   2   2   8        164.24        166.01         1.08 o                         
   3   2   8        215.71        234.60         1.24 o                         
   4   2   8        215.35        217.89         1.59 o                         
   5   2   8         56.35         55.61         1.27 o                         
   6   2   8        266.53        276.94         2.42 o                         
   7   2   8          8.23          6.57         0.64 o                         
   8   2   8         42.05         44.13         1.51 o                         
   9   2   8         33.43         33.61         1.41 o                         
  -9   3   8         39.04         40.47         1.82 o                         
  -8   3   8         18.84         21.85         0.89 o                         
  -7   3   8          5.40          5.41         0.62 o                         
  -6   3   8         91.69         93.03         1.22 o                         
  -5   3   8        313.58        305.74         2.12 o                         
  -4   3   8          9.77         10.01         0.60 o                         
  -3   3   8        282.67        302.75         1.81 o                         
  -2   3   8         48.71         47.11         1.08 o                         
  -1   3   8        614.93        632.56         5.71 o                         
   0   3   8       1224.19       1315.76         6.51 o                         
   1   3   8        601.02        610.97         3.05 o                         
   2   3   8         46.10         44.30         0.65 o                         
   3   3   8        297.55        319.77         1.80 o                         
   4   3   8         10.42         10.89         0.54 o                         
   5   3   8        319.78        313.49         2.35 o                         
   6   3   8         90.87         92.37         1.42 o                         
   7   3   8          6.04          4.78         0.75 o                         
   8   3   8         19.82         22.77         1.18 o                         
   9   3   8         38.76         41.38         1.52 o                         
  -9   4   8          6.93          6.39         1.51 o                         
  -8   4   8          9.92          7.50         0.86 o                         
  -7   4   8         77.83         82.48         1.30 o                         
  -6   4   8          3.67          2.81         0.63 o                         
  -5   4   8         34.96         33.54         0.89 o                         
  -4   4   8         47.76         51.82         0.88 o                         
  -3   4   8        687.45        676.43         3.84 o                         
  -2   4   8        146.86        135.58         0.97 o                         
  -1   4   8         85.56         97.88         1.05 o                         
   0   4   8       1243.15       1359.66         7.09 o                         
   1   4   8         88.93        102.05         0.97 o                         
   2   4   8        141.15        127.30         0.95 o                         
   3   4   8        697.71        693.89         3.76 o                         
   4   4   8         47.84         51.01         0.97 o                         
   5   4   8         32.89         31.43         0.63 o                         
   6   4   8          3.26          2.29         0.73 o                         
   7   4   8         81.15         85.39         1.48 o                         
   8   4   8          9.90          7.57         0.95 o                         
   9   4   8          6.76          6.69         1.12 o                         
  -8   5   8         16.60         14.83         0.96 o                         
  -7   5   8         17.03         17.21         0.89 o                         
  -6   5   8          0.06         -0.50         0.69 o                         
  -5   5   8        108.76        108.90         1.44 o                         
  -4   5   8        178.28        173.04         1.57 o                         
  -3   5   8        298.92        285.60         3.29 o                         
  -2   5   8         54.29         43.97         0.70 o                         
  -1   5   8        626.89        572.58         3.26 o                         
   0   5   8        305.13        312.08         3.19 o                         
   1   5   8        625.01        571.32         3.29 o                         
   2   5   8         49.06         38.91         0.65 o                         
   3   5   8        302.01        291.71         2.60 o                         
   4   5   8        171.37        169.33         1.47 o                         
   5   5   8        104.82        104.36         1.36 o                         
   6   5   8          0.07         -0.49         0.69 o                         
   7   5   8         16.56         16.68         0.97 o                         
   8   5   8         16.01         14.89         1.23 o                         
  -8   6   8         15.81         15.34         1.65 o                         
  -7   6   8         46.27         42.75         1.22 o                         
  -6   6   8         89.35         86.12         1.46 o                         
  -5   6   8          0.68          0.55         0.53 o                         
  -4   6   8        106.86        108.00         1.32 o                         
  -3   6   8        189.16        177.21         1.62 o                         
  -2   6   8        774.38        725.84         4.46 o                         
  -1   6   8        713.90        650.75         3.98 o                         
   0   6   8         12.96         14.12         0.78 o                         
   1   6   8        689.32        631.51         3.82 o                         
   2   6   8        768.23        717.76         4.34 o                         
   3   6   8        194.77        182.98         1.77 o                         
   4   6   8        110.32        112.59         1.24 o                         
   5   6   8          0.99          0.54         0.46 o                         
   6   6   8         88.87         86.01         1.95 o                         
   7   6   8         47.02         45.12         1.26 o                         
   8   6   8         15.99         18.11         1.12 o                         
  -7   7   8          8.57          7.50         0.91 o                         
  -6   7   8          3.60          3.46         0.94 o                         
  -5   7   8         11.94         11.32         0.93 o                         
  -4   7   8        189.99        178.44         1.84 o                         
  -3   7   8        632.42        620.76         4.22 o                         
  -2   7   8        573.76        518.10         3.80 o                         
  -1   7   8        164.28        168.17         1.66 o                         
   0   7   8        888.55        768.93         4.88 o                         
   1   7   8        157.75        161.50         1.86 o                         
   2   7   8        569.90        521.65         3.79 o                         
   3   7   8        641.95        637.33         4.38 o                         
   4   7   8        194.06        183.86         2.14 o                         
   5   7   8         12.65         12.37         0.71 o                         
   6   7   8          3.54          3.54         0.89 o                         
   7   7   8          8.96          8.78         1.18 o                         
  -6   8   8         37.19         33.54         1.24 o                         
  -5   8   8         34.05         33.45         1.38 o                         
  -4   8   8         99.36        105.77         1.60 o                         
  -3   8   8         11.78         11.45         0.82 o                         
  -2   8   8          6.53          7.46         0.71 o                         
  -1   8   8         62.04         56.80         1.15 o                         
   0   8   8        610.25        583.02         4.52 o                         
   1   8   8         62.10         56.67         1.16 o                         
   2   8   8          7.33          7.72         0.78 o                         
   3   8   8         10.48         10.35         0.86 o                         
   4   8   8        100.95        106.79         1.48 o                         
   5   8   8         33.69         35.74         1.28 o                         
   6   8   8         38.12         34.92         2.45 o                         
  -4   9   8         87.72         90.65         1.61 o                         
  -3   9   8         28.41         32.25         1.27 o                         
  -2   9   8         59.44         55.62         1.29 o                         
  -1   9   8         17.01         15.51         1.09 o                         
   0   9   8          5.91          4.98         0.81 o                         
   1   9   8         18.31         17.81         1.12 o                         
   2   9   8         61.15         57.51         1.54 o                         
   3   9   8         28.86         32.78         1.31 o                         
   4   9   8         85.00         86.01         1.78 o                         
  -2  10   8         25.92         33.00         2.64 o                         
  -1  10   8         88.86        102.12         1.83 o                         
   0  10   8          7.66          9.43         1.18 o                         
   1  10   8         88.02         98.86         2.03 o                         
   2  10   8         26.04         35.53         2.54 o                         
   1   0   9        460.81        458.54         2.03 o                         
   2   0   9       1283.86       1394.05         6.67 o                         
   3   0   9        357.46        344.84         1.64 o                         
   4   0   9         14.24          9.55         0.46 o                         
   5   0   9         20.73         17.83         0.70 o                         
   6   0   9        560.98        583.97         4.49 o                         
   7   0   9          9.59         11.06         0.88 o                         
   8   0   9         20.37         20.88         1.16 o                         
   9   0   9          5.97          7.52         1.02 o                         
  -9   1   9          4.56          4.66         0.89 o                         
  -8   1   9        278.96        275.17         2.87 o                         
  -7   1   9         40.74         43.11         1.02 o                         
  -6   1   9        661.09        684.40         4.21 o                         
  -5   1   9        249.84        250.20         1.90 o                         
  -4   1   9       1413.46       1456.88         7.75 o                         
  -3   1   9        543.28        576.37         2.95 o                         
  -2   1   9         33.42         30.35         0.33 o                         
  -1   1   9       1205.55       1217.59         5.77 o                         
   0   1   9       1289.99       1350.43         9.40 o                         
   1   1   9       1233.65       1251.63         6.80 o                         
   2   1   9         29.31         26.01         0.39 o                         
   3   1   9        553.72        588.65         3.43 o                         
   4   1   9       1408.19       1470.70         9.06 o                         
   5   1   9        250.59        251.89         1.93 o                         
   6   1   9        647.86        673.55         4.53 o                         
   7   1   9         40.81         42.54         1.00 o                         
   8   1   9        276.80        273.89         3.46 o                         
   9   1   9          4.25          5.14         0.93 o                         
  -9   2   9         25.16         24.29         1.26 o                         
  -8   2   9         88.48         86.61         1.82 o                         
  -7   2   9         33.89         32.89         0.86 o                         
  -6   2   9         31.69         33.79         0.94 o                         
  -5   2   9         47.91         50.18         0.75 o                         
  -4   2   9        104.88         99.68         1.07 o                         
  -3   2   9        676.35        686.91         3.48 o                         
  -2   2   9        328.94        350.47         1.81 o                         
  -1   2   9        155.61        161.29         2.21 o                         
   0   2   9       8810.10       9014.77        77.89 o                         
   1   2   9        154.21        158.80         1.53 o                         
   2   2   9        356.88        377.66         1.97 o                         
   3   2   9        671.57        680.57         3.61 o                         
   4   2   9        109.06        104.33         0.97 o                         
   5   2   9         46.78         48.73         1.07 o                         
   6   2   9         32.74         32.76         0.97 o                         
   7   2   9         35.28         36.62         0.90 o                         
   8   2   9         88.75         87.37         1.88 o                         
   9   2   9         25.03         27.32         1.45 o                         
  -9   3   9         33.24         38.93         1.75 o                         
  -8   3   9         53.26         55.33         1.41 o                         
  -7   3   9         69.39         71.36         1.14 o                         
  -6   3   9        108.55        113.75         1.23 o                         
  -5   3   9        257.90        258.88         1.96 o                         
  -4   3   9         41.59         46.48         0.77 o                         
  -3   3   9        249.68        265.46         1.62 o                         
  -2   3   9       2433.79       2556.99        14.93 o                         
  -1   3   9       1630.68       1760.13         9.14 o                         
   0   3   9         68.67         75.05         0.86 o                         
   1   3   9       1620.06       1750.76         8.96 o                         
   2   3   9       2391.05       2525.35        14.45 o                         
   3   3   9        252.48        270.15         1.61 o                         
   4   3   9         45.61         50.13         0.59 o                         
   5   3   9        254.56        259.30         2.17 o                         
   6   3   9        105.29        110.11         1.49 o                         
   7   3   9         65.99         66.06         1.38 o                         
   8   3   9         53.68         54.54         1.58 o                         
   9   3   9         32.78         35.11         2.71 o                         
  -9   4   9         50.09         53.93         2.15 o                         
  -8   4   9         12.58         12.81         0.81 o                         
  -7   4   9         58.20         58.30         1.16 o                         
  -6   4   9        176.08        172.01         1.67 o                         
  -5   4   9        122.45        123.50         1.29 o                         
  -4   4   9          9.16         12.66         0.77 o                         
  -3   4   9        377.16        394.23         2.45 o                         
  -2   4   9        318.92        350.28         2.12 o                         
  -1   4   9        609.77        603.56         3.18 o                         
   0   4   9        554.52        532.78         2.83 o                         
   1   4   9        588.31        580.76         3.07 o                         
   2   4   9        325.63        355.00         2.61 o                         
   3   4   9        385.53        402.75         2.67 o                         
   4   4   9         10.65         13.06         0.48 o                         
   5   4   9        125.77        123.88         1.08 o                         
   6   4   9        173.17        170.77         1.83 o                         
   7   4   9         58.64         56.00         1.20 o                         
   8   4   9         13.04         12.12         1.04 o                         
   9   4   9         50.30         53.70         2.11 o                         
  -8   5   9        103.04        101.89         1.53 o                         
  -7   5   9        124.11        125.99         1.70 o                         
  -6   5   9        402.08        411.67         3.16 o                         
  -5   5   9        327.68        336.19         2.64 o                         
  -4   5   9        189.39        172.88         1.53 o                         
  -3   5   9        380.61        375.02         2.35 o                         
  -2   5   9         42.96         43.87         1.08 o                         
  -1   5   9         88.56         89.54         0.95 o                         
   0   5   9         95.37         90.35         1.13 o                         
   1   5   9         88.26         92.09         1.62 o                         
   2   5   9         42.18         45.47         0.74 o                         
   3   5   9        390.00        385.66         2.98 o                         
   4   5   9        197.06        181.52         1.45 o                         
   5   5   9        328.50        337.26         2.27 o                         
   6   5   9        403.06        416.95         3.95 o                         
   7   5   9        121.83        123.13         1.83 o                         
   8   5   9        102.04        100.15         1.82 o                         
  -7   6   9         33.86         34.11         1.20 o                         
  -6   6   9         39.74         37.52         1.22 o                         
  -5   6   9        143.05        141.43         1.48 o                         
  -4   6   9         69.65         66.85         1.22 o                         
  -3   6   9         16.09         17.09         0.89 o                         
  -2   6   9        687.19        674.11         4.40 o                         
  -1   6   9        231.52        217.81         1.83 o                         
   0   6   9        149.68        124.80         1.27 o                         
   1   6   9        226.61        214.93         1.87 o                         
   2   6   9        679.41        665.75         4.16 o                         
   3   6   9         17.59         18.51         0.85 o                         
   4   6   9         65.02         61.89         1.02 o                         
   5   6   9        143.77        141.12         1.42 o                         
   6   6   9         40.85         39.57         1.56 o                         
   7   6   9         32.94         33.50         1.56 o                         
  -7   7   9         47.96         47.99         1.48 o                         
  -6   7   9         37.56         35.52         1.18 o                         
  -5   7   9         56.77         56.37         1.29 o                         
  -4   7   9        147.41        141.32         1.67 o                         
  -3   7   9        561.79        543.18         3.87 o                         
  -2   7   9         48.86         40.28         1.39 o                         
  -1   7   9         21.23         25.35         0.95 o                         
   0   7   9         23.96         31.78         1.88 o                         
   1   7   9         20.59         28.73         1.74 o                         
   2   7   9         46.64         39.39         1.65 o                         
   3   7   9        565.43        550.43         3.83 o                         
   4   7   9        141.68        135.44         1.61 o                         
   5   7   9         57.23         57.73         1.09 o                         
   6   7   9         36.48         32.28         1.51 o                         
   7   7   9         50.13         52.74         2.17 o                         
  -6   8   9         22.10         21.51         1.15 o                         
  -5   8   9         38.03         38.88         1.49 o                         
  -4   8   9        152.22        147.85         1.78 o                         
  -3   8   9         24.42         26.29         1.05 o                         
  -2   8   9         49.27         50.92         1.10 o                         
  -1   8   9         47.11         43.37         1.14 o                         
   0   8   9          0.04          0.01         0.62 o                         
   1   8   9         45.66         42.19         1.17 o                         
   2   8   9         50.77         52.98         1.21 o                         
   3   8   9         26.17         29.85         2.31 o                         
   4   8   9        153.35        148.24         1.73 o                         
   5   8   9         37.21         42.19         1.28 o                         
   6   8   9         22.92         20.47         1.99 o                         
  -4   9   9          7.58          7.63         1.16 o                         
  -3   9   9        109.96        114.57         1.69 o                         
  -2   9   9         24.02         29.03         1.78 o                         
  -1   9   9          8.45          9.24         0.87 o                         
   0   9   9         11.03         10.43         0.97 o                         
   1   9   9          9.11          8.99         0.84 o                         
   2   9   9         22.56         27.50         2.00 o                         
   3   9   9        110.06        114.53         2.21 o                         
   4   9   9          8.55          8.87         1.12 o                         
  -2  10   9        149.63        160.59         2.20 o                         
  -1  10   9          9.75          9.54         1.30 o                         
   0  10   9        104.76        113.65         1.80 o                         
   1  10   9          9.71          7.37         1.33 o                         
   2  10   9        148.83        162.24         2.43 o                         
   0   0  10       1532.31       1630.67        11.07 o                         
   1   0  10       2758.10       2861.89        14.74 o                         
   2   0  10       2344.34       2544.58        13.14 o                         
   3   0  10        303.48        334.97         1.64 o                         
   4   0  10       1008.07       1153.88         8.06 o                         
   5   0  10         24.85         28.47         0.85 o                         
   6   0  10         40.38         35.71         1.17 o                         
   7   0  10        148.83        159.59         2.48 o                         
   8   0  10        139.43        143.93         2.19 o                         
   9   0  10          0.14         -0.41         0.85 o                         
  -9   1  10         16.03         17.13         1.09 o                         
  -8   1  10        240.32        242.94         3.21 o                         
  -7   1  10         97.76         95.23         1.36 o                         
  -6   1  10         33.78         34.11         0.75 o                         
  -5   1  10        100.78        100.38         0.96 o                         
  -4   1  10        294.58        300.99         2.51 o                         
  -3   1  10       1178.43       1243.57         6.42 o                         
  -2   1  10        331.14        391.24         2.08 o                         
  -1   1  10        255.62        267.30         1.41 o                         
   0   1  10       6917.31       6954.56        69.89 o                         
   1   1  10        255.94        266.55         1.59 o                         
   2   1  10        324.47        380.69         2.12 o                         
   3   1  10       1188.30       1261.78         7.91 o                         
   4   1  10        302.09        312.38         2.17 o                         
   5   1  10         98.37         97.69         1.30 o                         
   6   1  10         33.69         33.15         0.79 o                         
   7   1  10         96.29         92.21         1.14 o                         
   8   1  10        238.67        239.40         2.71 o                         
   9   1  10         15.91         17.38         1.14 o                         
  -9   2  10         20.50         19.27         1.21 o                         
  -8   2  10         58.11         61.56         1.38 o                         
  -7   2  10         20.12         22.20         0.94 o                         
  -6   2  10        112.29        112.47         1.14 o                         
  -5   2  10        101.20         98.28         1.08 o                         
  -4   2  10        538.70        554.89         3.20 o                         
  -3   2  10        340.80        325.55         1.71 o                         
  -2   2  10        385.70        433.44         2.21 o                         
  -1   2  10       2676.16       2887.93        15.55 o                         
   0   2  10        354.31        401.51         2.02 o                         
   1   2  10       2625.73       2836.73        17.56 o                         
   2   2  10        374.88        419.75         2.14 o                         
   3   2  10        353.51        341.36         1.75 o                         
   4   2  10        541.67        559.53         3.42 o                         
   5   2  10        101.03        100.07         1.28 o                         
   6   2  10        112.10        114.04         1.22 o                         
   7   2  10         20.45         20.53         1.00 o                         
   8   2  10         57.60         58.03         1.64 o                         
   9   2  10         20.64         21.31         1.26 o                         
  -9   3  10         37.98         42.05         1.84 o                         
  -8   3  10         32.50         31.55         1.27 o                         
  -7   3  10         62.84         63.79         1.21 o                         
  -6   3  10         25.31         26.40         0.79 o                         
  -5   3  10          0.01          0.46         0.45 o                         
  -4   3  10         15.24         17.19         0.70 o                         
  -3   3  10        529.06        496.23         2.77 o                         
  -2   3  10        973.76       1036.51         5.90 o                         
  -1   3  10        236.94        324.48         1.75 o                         
   0   3  10       1186.96       1311.86         6.61 o                         
   1   3  10        240.03        330.04         1.71 o                         
   2   3  10        979.07       1041.45         6.51 o                         
   3   3  10        520.50        489.91         2.57 o                         
   4   3  10         17.65         18.35         0.76 o                         
   5   3  10          0.02         -0.12         0.38 o                         
   6   3  10         26.67         29.35         1.09 o                         
   7   3  10         62.47         65.15         1.45 o                         
   8   3  10         31.62         29.86         1.23 o                         
   9   3  10         38.11         42.31         1.56 o                         
  -8   4  10          2.19          1.66         0.68 o                         
  -7   4  10        159.14        153.73         1.86 o                         
  -6   4  10         41.90         42.08         1.05 o                         
  -5   4  10        192.03        192.40         1.96 o                         
  -4   4  10        112.60        103.06         1.32 o                         
  -3   4  10        231.32        228.49         2.14 o                         
  -2   4  10        230.76        247.61         1.50 o                         
  -1   4  10        250.68        238.27         1.60 o                         
   0   4  10         17.63          9.92         0.48 o                         
   1   4  10        254.36        241.71         1.48 o                         
   2   4  10        232.23        247.51         1.51 o                         
   3   4  10        241.75        239.00         1.65 o                         
   4   4  10        111.39        102.12         0.88 o                         
   5   4  10        195.23        197.43         1.85 o                         
   6   4  10         41.61         40.35         1.19 o                         
   7   4  10        153.28        146.85         1.97 o                         
   8   4  10          2.21          1.17         0.67 o                         
  -8   5  10         20.36         17.84         1.06 o                         
  -7   5  10         46.04         43.66         1.22 o                         
  -6   5  10        197.27        198.54         2.10 o                         
  -5   5  10        436.63        427.17         3.30 o                         
  -4   5  10         27.02         29.82         1.04 o                         
  -3   5  10        252.00        235.96         1.93 o                         
  -2   5  10        187.43        180.16         1.39 o                         
  -1   5  10        373.99        344.64         2.12 o                         
   0   5  10         18.94         23.38         0.64 o                         
   1   5  10        374.44        345.55         2.26 o                         
   2   5  10        186.49        179.36         1.39 o                         
   3   5  10        255.12        240.89         2.02 o                         
   4   5  10         25.60         27.42         0.97 o                         
   5   5  10        439.12        431.09         2.96 o                         
   6   5  10        196.00        193.43         2.25 o                         
   7   5  10         44.91         41.95         1.14 o                         
   8   5  10         20.88         18.12         1.10 o                         
  -7   6  10          7.73          6.56         0.84 o                         
  -6   6  10          0.46          0.92         0.68 o                         
  -5   6  10         74.34         66.58         1.10 o                         
  -4   6  10         47.93         47.86         1.10 o                         
  -3   6  10        190.07        194.84         1.78 o                         
  -2   6  10        492.53        452.45         2.99 o                         
  -1   6  10        126.40        106.36         1.43 o                         
   0   6  10        232.43        197.65         1.77 o                         
   1   6  10        132.67        111.94         1.31 o                         
   2   6  10        488.13        454.53         4.09 o                         
   3   6  10        183.08        187.05         2.02 o                         
   4   6  10         46.29         47.09         1.35 o                         
   5   6  10         72.03         65.28         1.06 o                         
   6   6  10          0.90          0.62         0.60 o                         
   7   6  10          7.81          6.45         0.86 o                         
  -7   7  10         26.35         28.14         1.20 o                         
  -6   7  10         18.44         19.96         1.15 o                         
  -5   7  10        227.89        225.73         2.53 o                         
  -4   7  10         76.28         73.59         1.39 o                         
  -3   7  10         69.18         68.87         1.28 o                         
  -2   7  10        398.45        380.98         2.72 o                         
  -1   7  10        640.67        575.92         3.77 o                         
   0   7  10         92.36         76.99         1.15 o                         
   1   7  10        637.30        570.03         3.69 o                         
   2   7  10        398.94        380.31         2.78 o                         
   3   7  10         64.29         65.84         1.39 o                         
   4   7  10         75.24         75.00         1.34 o                         
   5   7  10        229.13        227.07         2.83 o                         
   6   7  10         18.31         18.82         1.41 o                         
   7   7  10         26.28         28.82         1.87 o                         
  -6   8  10         10.67         11.34         1.23 o                         
  -5   8  10          6.41          7.22         1.15 o                         
  -4   8  10         74.17         72.77         1.56 o                         
  -3   8  10        400.51        393.85         3.19 o                         
  -2   8  10         28.37         32.15         1.68 o                         
  -1   8  10         16.37         13.71         0.88 o                         
   0   8  10          0.15          0.45         0.61 o                         
   1   8  10         15.70         15.02         0.84 o                         
   2   8  10         28.59         31.11         1.20 o                         
   3   8  10        401.17        398.28         3.14 o                         
   4   8  10         76.48         75.86         1.50 o                         
   5   8  10          7.58          8.36         1.37 o                         
   6   8  10         11.18         11.30         1.84 o                         
  -4   9  10         13.10         13.62         1.17 o                         
  -3   9  10         32.83         39.59         1.31 o                         
  -2   9  10        190.09        194.63         2.12 o                         
  -1   9  10         23.69         26.00         1.24 o                         
   0   9  10         96.75         91.19         1.51 o                         
   1   9  10         24.78         28.86         1.24 o                         
   2   9  10        185.00        184.11         2.10 o                         
   3   9  10         31.40         40.08         1.42 o                         
   4   9  10         12.29         13.28         1.25 o                         
  -2  10  10         26.71         35.02         1.62 o                         
  -1  10  10         27.89         30.40         1.53 o                         
   0  10  10        126.76        136.93         2.36 o                         
   1  10  10         26.93         29.95         1.41 o                         
   2  10  10         25.81         33.39         1.41 o                         
   1   0  11          3.54          0.37         0.29 o                         
   2   0  11        191.12        193.98         1.05 o                         
   3   0  11        172.12        176.17         0.97 o                         
   4   0  11        101.42        122.47         0.75 o                         
   5   0  11        119.66        135.16         1.48 o                         
   6   0  11         36.84         33.80         1.40 o                         
   7   0  11          1.16          0.26         0.73 o                         
   8   0  11         42.45         32.20         1.27 o                         
   9   0  11          8.31         14.09         1.09 o                         
  -9   1  11         26.21         23.64         1.19 o                         
  -8   1  11        174.30        173.72         2.16 o                         
  -7   1  11         49.33         53.98         1.16 o                         
  -6   1  11          9.82          8.09         0.64 o                         
  -5   1  11        389.01        401.20         2.46 o                         
  -4   1  11        792.21        815.03         4.53 o                         
  -3   1  11        117.17        112.73         0.56 o                         
  -2   1  11       1896.23       2079.93        10.64 o                         
  -1   1  11        591.70        661.50         4.32 o                         
   0   1  11        291.94        287.65         3.90 o                         
   1   1  11        605.19        665.93         3.12 o                         
   2   1  11       1902.28       2074.16        11.44 o                         
   3   1  11        115.04        111.34         0.98 o                         
   4   1  11        779.90        801.77         5.29 o                         
   5   1  11        382.59        395.58         2.74 o                         
   6   1  11         10.11          7.40         0.40 o                         
   7   1  11         47.22         54.31         1.42 o                         
   8   1  11        169.84        170.25         2.44 o                         
   9   1  11         25.25         23.19         1.25 o                         
  -9   2  11          2.19          2.72         0.93 o                         
  -8   2  11         14.36         17.19         1.11 o                         
  -7   2  11         42.63         42.66         0.86 o                         
  -6   2  11         16.30         18.47         0.78 o                         
  -5   2  11         37.98         39.67         0.73 o                         
  -4   2  11        184.96        183.62         1.39 o                         
  -3   2  11        275.39        297.45         2.01 o                         
  -2   2  11        675.73        694.74         3.47 o                         
  -1   2  11        681.44        705.13         3.51 o                         
   0   2  11       1889.24       1875.57         9.50 o                         
   1   2  11        677.05        691.90         3.89 o                         
   2   2  11        666.23        692.93         4.22 o                         
   3   2  11        280.06        302.66         1.54 o                         
   4   2  11        186.20        184.13         1.51 o                         
   5   2  11         39.57         43.36         0.88 o                         
   6   2  11         16.78         19.03         0.86 o                         
   7   2  11         43.74         43.63         1.02 o                         
   8   2  11         14.44         17.56         1.40 o                         
   9   2  11          2.37          1.53         0.89 o                         
  -9   3  11         99.11         95.73         1.92 o                         
  -8   3  11         52.43         53.10         1.53 o                         
  -7   3  11        170.77        173.77         1.82 o                         
  -6   3  11        268.46        279.95         2.19 o                         
  -5   3  11        452.87        453.86         3.02 o                         
  -4   3  11        244.10        260.20         2.39 o                         
  -3   3  11        307.86        305.13         1.92 o                         
  -2   3  11        162.90        174.31         1.26 o                         
  -1   3  11       1191.16       1282.79         8.66 o                         
   0   3  11       1064.24        994.40         4.93 o                         
   1   3  11       1180.83       1272.92         6.41 o                         
   2   3  11        170.35        180.25         1.75 o                         
   3   3  11        313.72        314.94         1.72 o                         
   4   3  11        233.30        248.61         2.41 o                         
   5   3  11        450.00        455.81         3.34 o                         
   6   3  11        275.66        287.27         3.53 o                         
   7   3  11        171.09        174.88         1.97 o                         
   8   3  11         54.24         53.30         1.44 o                         
   9   3  11        100.01         95.86         2.00 o                         
  -8   4  11          9.88          9.43         1.25 o                         
  -7   4  11          4.35          5.08         0.81 o                         
  -6   4  11        163.84        159.29         1.63 o                         
  -5   4  11        187.41        190.61         1.92 o                         
  -4   4  11        148.60        152.09         1.30 o                         
  -3   4  11        202.03        221.49         1.62 o                         
  -2   4  11        313.56        321.30         2.32 o                         
  -1   4  11        779.64        798.98         4.16 o                         
   0   4  11        861.91        855.46         4.48 o                         
   1   4  11        787.15        805.81         4.22 o                         
   2   4  11        310.46        316.18         1.92 o                         
   3   4  11        198.52        215.95         1.33 o                         
   4   4  11        151.96        154.90         1.49 o                         
   5   4  11        191.47        195.43         1.95 o                         
   6   4  11        164.69        161.94         2.00 o                         
   7   4  11          4.31          4.26         0.84 o                         
   8   4  11         10.32          9.21         1.11 o                         
  -8   5  11         97.95         96.34         1.78 o                         
  -7   5  11         57.53         50.48         1.19 o                         
  -6   5  11         99.25         97.80         1.56 o                         
  -5   5  11         48.73         47.63         1.16 o                         
  -4   5  11        114.72        113.19         1.26 o                         
  -3   5  11        376.70        378.68         3.12 o                         
  -2   5  11         44.10         38.60         0.61 o                         
  -1   5  11         62.23         53.87         0.74 o                         
   0   5  11          0.02         -0.06         0.45 o                         
   1   5  11         59.54         51.73         0.83 o                         
   2   5  11         44.78         38.74         0.72 o                         
   3   5  11        381.93        384.11         3.46 o                         
   4   5  11        113.91        113.21         1.23 o                         
   5   5  11         46.15         44.50         0.66 o                         
   6   5  11         97.54         95.88         1.56 o                         
   7   5  11         55.64         48.66         1.37 o                         
   8   5  11         97.62         94.37         1.67 o                         
  -7   6  11         23.51         23.32         1.08 o                         
  -6   6  11        158.50        157.41         2.03 o                         
  -5   6  11         31.37         31.04         1.12 o                         
  -4   6  11        411.03        395.26         2.86 o                         
  -3   6  11        330.44        293.98         2.27 o                         
  -2   6  11        307.66        289.07         2.17 o                         
  -1   6  11         39.56         37.30         1.04 o                         
   0   6  11         14.06         11.16         0.71 o                         
   1   6  11         41.48         37.63         0.87 o                         
   2   6  11        300.65        282.95         2.19 o                         
   3   6  11        324.71        285.83         2.09 o                         
   4   6  11        407.06        399.49         5.54 o                         
   5   6  11         30.32         28.54         0.82 o                         
   6   6  11        156.45        156.79         2.08 o                         
   7   6  11         24.31         20.36         1.62 o                         
  -7   7  11         17.47         17.66         1.14 o                         
  -6   7  11         12.01          9.24         1.04 o                         
  -5   7  11        179.15        170.89         2.34 o                         
  -4   7  11         52.24         50.30         1.20 o                         
  -3   7  11         91.80         88.01         1.23 o                         
  -2   7  11        154.83        139.12         1.72 o                         
  -1   7  11         31.74         28.18         1.14 o                         
   0   7  11         81.27         82.13         1.17 o                         
   1   7  11         33.49         28.68         1.17 o                         
   2   7  11        158.54        144.06         2.07 o                         
   3   7  11         88.22         84.81         1.44 o                         
   4   7  11         55.18         53.12         0.95 o                         
   5   7  11        183.61        173.58         2.22 o                         
   6   7  11         12.44         10.52         1.53 o                         
   7   7  11         17.04         14.30         1.66 o                         
  -6   8  11         45.39         48.02         1.48 o                         
  -5   8  11        145.46        143.82         2.75 o                         
  -4   8  11         16.03         20.43         1.52 o                         
  -3   8  11         53.90         59.92         2.10 o                         
  -2   8  11         79.57         73.03         1.28 o                         
  -1   8  11         80.09         73.41         1.23 o                         
   0   8  11         65.44         73.25         1.20 o                         
   1   8  11         85.67         82.01         1.64 o                         
   2   8  11         77.56         69.38         1.36 o                         
   3   8  11         55.54         63.68         1.34 o                         
   4   8  11         16.68         17.47         0.95 o                         
   5   8  11        147.30        151.81         3.09 o                         
   6   8  11         44.67         50.42         2.38 o                         
  -4   9  11         31.06         34.62         1.24 o                         
  -3   9  11          7.93          8.33         1.02 o                         
  -2   9  11        109.05        116.32         2.27 o                         
  -1   9  11        140.57        152.87         2.20 o                         
   0   9  11          3.16          3.42         0.79 o                         
   1   9  11        138.99        147.51         1.94 o                         
   2   9  11        112.12        118.87         3.89 o                         
   3   9  11          8.37          6.53         1.03 o                         
   4   9  11         32.58         34.97         2.10 o                         
  -2  10  11         54.12         57.40         1.82 o                         
  -1  10  11         89.38         96.53         2.01 o                         
   0  10  11        143.34        159.98         2.23 o                         
   1  10  11         89.88         97.29         1.83 o                         
   2  10  11         50.41         51.39         1.80 o                         
   0   0  12      13918.88      14115.81       320.14 o                         
   1   0  12          2.46          2.59         0.29 o                         
   2   0  12       1053.02       1194.93         5.83 o                         
   3   0  12        121.77        122.65         0.76 o                         
   4   0  12         41.52         55.62         0.68 o                         
   5   0  12       1065.48       1090.56         7.23 o                         
   6   0  12          4.16          4.65         0.62 o                         
   7   0  12         20.28         24.63         1.19 o                         
   8   0  12         97.71         89.67         1.76 o                         
   9   0  12        188.89        196.40         2.78 o                         
  -9   1  12         13.54         16.30         1.25 o                         
  -8   1  12          8.76          5.53         1.11 o                         
  -7   1  12          5.54          5.80         0.80 o                         
  -6   1  12         23.36         24.60         0.88 o                         
  -5   1  12         74.62         71.26         0.84 o                         
  -4   1  12        474.36        495.53         2.80 o                         
  -3   1  12        298.53        294.43         1.38 o                         
  -2   1  12       1013.10       1074.71         6.19 o                         
  -1   1  12       4046.23       4450.13        28.78 o                         
   0   1  12        116.95         99.07         1.16 o                         
   1   1  12       4081.41       4444.13        30.63 o                         
   2   1  12       1026.64       1084.81         5.74 o                         
   3   1  12        287.64        282.42         1.93 o                         
   4   1  12        475.19        495.60         3.18 o                         
   5   1  12         77.30         75.10         0.99 o                         
   6   1  12         22.18         24.30         0.67 o                         
   7   1  12          5.71          6.81         0.85 o                         
   8   1  12          8.98          7.18         1.02 o                         
   9   1  12         13.81         18.50         1.34 o                         
  -9   2  12          0.56          0.36         0.71 o                         
  -8   2  12         29.57         29.13         1.18 o                         
  -7   2  12         84.27         83.36         1.29 o                         
  -6   2  12         16.87         19.20         0.77 o                         
  -5   2  12         16.17         20.19         0.68 o                         
  -4   2  12        196.57        210.91         1.57 o                         
  -3   2  12        360.27        416.06         2.51 o                         
  -2   2  12        916.50        988.25         4.99 o                         
  -1   2  12         56.61         47.45         0.51 o                         
   0   2  12       3625.98       4048.06        22.61 o                         
   1   2  12         59.24         49.95         0.66 o                         
   2   2  12        905.53        980.34         5.70 o                         
   3   2  12        353.72        407.94         2.64 o                         
   4   2  12        182.32        199.38         1.56 o                         
   5   2  12         15.23         18.06         1.00 o                         
   6   2  12         19.21         20.25         1.10 o                         
   7   2  12         84.86         81.69         1.13 o                         
   8   2  12         27.82         28.03         1.20 o                         
   9   2  12          0.60          0.35         0.79 o                         
  -9   3  12         66.12         61.44         1.83 o                         
  -8   3  12        121.97        131.24         1.86 o                         
  -7   3  12          9.12          7.25         0.82 o                         
  -6   3  12         61.69         61.20         1.21 o                         
  -5   3  12        296.93        296.55         2.24 o                         
  -4   3  12        258.97        275.16         2.02 o                         
  -3   3  12        310.06        302.58         1.83 o                         
  -2   3  12        653.79        663.00         3.50 o                         
  -1   3  12        549.27        552.27         2.79 o                         
   0   3  12         22.70         14.24         0.70 o                         
   1   3  12        522.81        518.33         2.63 o                         
   2   3  12        651.35        654.83         3.15 o                         
   3   3  12        292.65        286.64         2.44 o                         
   4   3  12        260.82        278.33         2.57 o                         
   5   3  12        288.78        291.66         3.75 o                         
   6   3  12         60.81         60.48         1.07 o                         
   7   3  12          8.98          8.64         0.81 o                         
   8   3  12        122.14        122.59         2.03 o                         
   9   3  12         66.07         59.31         1.76 o                         
  -8   4  12          1.33          1.52         0.79 o                         
  -7   4  12        177.10        185.91         1.96 o                         
  -6   4  12         41.64         42.27         1.20 o                         
  -5   4  12        200.68        184.28         1.81 o                         
  -4   4  12        482.11        491.94         3.00 o                         
  -3   4  12        276.49        264.87         1.76 o                         
  -2   4  12         44.07         31.59         1.08 o                         
  -1   4  12        112.56        100.61         1.32 o                         
   0   4  12         59.87         56.18         0.93 o                         
   1   4  12        116.18        102.82         1.42 o                         
   2   4  12         43.56         28.88         0.81 o                         
   3   4  12        270.28        262.07         1.87 o                         
   4   4  12        480.30        484.75         2.76 o                         
   5   4  12        189.80        174.90         2.69 o                         
   6   4  12         42.77         42.71         1.14 o                         
   7   4  12        175.15        184.81         2.33 o                         
   8   4  12          1.31          2.23         0.93 o                         
  -8   5  12         44.32         48.78         1.42 o                         
  -7   5  12         76.75         78.20         1.53 o                         
  -6   5  12        127.81        128.26         1.77 o                         
  -5   5  12        115.39        116.79         1.55 o                         
  -4   5  12        418.85        427.13         3.75 o                         
  -3   5  12        300.78        279.97         2.07 o                         
  -2   5  12         49.16         39.30         0.68 o                         
  -1   5  12        337.67        321.35         1.97 o                         
   0   5  12        973.06        996.96         5.50 o                         
   1   5  12        341.98        326.55         2.16 o                         
   2   5  12         57.00         45.27         0.97 o                         
   3   5  12        306.16        284.11         2.32 o                         
   4   5  12        425.53        428.91         3.23 o                         
   5   5  12        114.56        118.03         1.10 o                         
   6   5  12        126.96        124.50         1.52 o                         
   7   5  12         77.55         76.64         1.50 o                         
   8   5  12         44.11         49.83         2.32 o                         
  -7   6  12         64.96         63.41         1.59 o                         
  -6   6  12         27.81         26.74         1.22 o                         
  -5   6  12        220.69        214.79         2.41 o                         
  -4   6  12        442.99        423.94         3.24 o                         
  -3   6  12        121.87        114.65         1.77 o                         
  -2   6  12        158.60        143.18         1.45 o                         
  -1   6  12        229.89        222.79         2.08 o                         
   0   6  12        104.99        104.51         1.60 o                         
   1   6  12        224.06        218.49         1.84 o                         
   2   6  12        155.90        139.16         1.83 o                         
   3   6  12        125.00        118.49         1.70 o                         
   4   6  12        434.14        417.10         2.84 o                         
   5   6  12        219.20        211.38         2.15 o                         
   6   6  12         24.83         24.05         0.94 o                         
   7   6  12         64.06         63.57         2.09 o                         
  -6   7  12         60.48         58.76         1.40 o                         
  -5   7  12          7.20          6.98         0.97 o                         
  -4   7  12         95.69         97.88         1.48 o                         
  -3   7  12        206.27        195.76         1.83 o                         
  -2   7  12         85.34         84.96         1.34 o                         
  -1   7  12        135.23        115.80         1.37 o                         
   0   7  12         69.14         46.43         1.02 o                         
   1   7  12        141.65        123.44         1.32 o                         
   2   7  12         81.17         80.74         1.23 o                         
   3   7  12        202.21        192.06         1.79 o                         
   4   7  12         93.49         98.59         1.26 o                         
   5   7  12          6.62          6.28         1.41 o                         
   6   7  12         60.28         59.26         2.16 o                         
  -5   8  12         36.23         34.14         1.94 o                         
  -4   8  12         28.64         29.12         1.19 o                         
  -3   8  12         29.06         30.57         1.39 o                         
  -2   8  12         31.85         34.81         1.00 o                         
  -1   8  12         29.75         32.46         1.45 o                         
   0   8  12         48.71         48.25         1.48 o                         
   1   8  12         29.69         30.82         1.05 o                         
   2   8  12         33.59         37.55         1.38 o                         
   3   8  12         31.35         36.72         1.34 o                         
   4   8  12         27.57         25.30         1.32 o                         
   5   8  12         35.52         34.06         2.20 o                         
  -4   9  12         35.20         37.31         1.32 o                         
  -3   9  12         82.45         91.47         1.86 o                         
  -2   9  12        163.44        167.63         2.45 o                         
  -1   9  12        141.36        157.35         2.00 o                         
   0   9  12        162.55        179.87         2.56 o                         
   1   9  12        138.52        153.69         1.94 o                         
   2   9  12        163.87        167.10         2.12 o                         
   3   9  12         83.17         86.79         1.84 o                         
   4   9  12         35.11         35.37         1.63 o                         
  -1  10  12        139.37        149.49         2.55 o                         
   0  10  12          8.99          9.78         1.17 o                         
   1  10  12        140.71        150.65         2.67 o                         
   1   0  13       1943.33       2001.90        10.75 o                         
   2   0  13       1749.04       2085.12        10.80 o                         
   3   0  13          1.44          1.80         0.27 o                         
   4   0  13         28.89         27.24         1.04 o                         
   5   0  13        166.19        162.82         1.74 o                         
   6   0  13          1.71          2.23         0.57 o                         
   7   0  13          7.04          8.99         0.91 o                         
   8   0  13         12.99         10.13         0.95 o                         
   9   0  13          3.50         -0.01         0.81 o                         
  -9   1  13        104.24        106.07         1.91 o                         
  -8   1  13        109.70        107.44         1.74 o                         
  -7   1  13        205.15        209.64         2.56 o                         
  -6   1  13         81.58         85.08         1.18 o                         
  -5   1  13         75.33         73.26         0.90 o                         
  -4   1  13        113.21        123.48         0.98 o                         
  -3   1  13        199.27        218.12         1.15 o                         
  -2   1  13        121.81        117.60         0.78 o                         
  -1   1  13        101.92        117.52         2.03 o                         
   0   1  13       3224.40       3552.24        19.64 o                         
   1   1  13         99.82        116.27         1.76 o                         
   2   1  13        115.95        110.16         1.01 o                         
   3   1  13        189.63        205.87         1.39 o                         
   4   1  13        121.26        129.59         1.18 o                         
   5   1  13         75.44         73.49         0.96 o                         
   6   1  13         79.76         81.78         0.89 o                         
   7   1  13        200.12        205.34         2.24 o                         
   8   1  13        112.77        111.60         1.85 o                         
   9   1  13        104.52        105.43         1.89 o                         
  -9   2  13         17.35         18.13         1.33 o                         
  -8   2  13         87.03         92.11         1.72 o                         
  -7   2  13         93.50         92.64         1.36 o                         
  -6   2  13         80.79         84.70         1.05 o                         
  -5   2  13         30.32         27.30         0.81 o                         
  -4   2  13        530.56        545.49         3.23 o                         
  -3   2  13        291.83        300.61         2.27 o                         
  -2   2  13        259.78        259.09         1.49 o                         
  -1   2  13        350.63        319.89         1.71 o                         
   0   2  13        117.67         94.49         1.13 o                         
   1   2  13        349.85        316.42         1.92 o                         
   2   2  13        260.86        257.74         1.68 o                         
   3   2  13        292.91        301.15         1.92 o                         
   4   2  13        530.76        545.48         3.32 o                         
   5   2  13         29.94         26.87         0.97 o                         
   6   2  13         78.23         81.07         1.24 o                         
   7   2  13         93.53         91.42         1.17 o                         
   8   2  13         87.03         96.28         2.03 o                         
   9   2  13         17.28         19.23         1.40 o                         
  -9   3  13         22.02         22.02         1.16 o                         
  -8   3  13         25.86         28.21         1.41 o                         
  -7   3  13        184.17        183.44         1.87 o                         
  -6   3  13         95.25         95.92         1.32 o                         
  -5   3  13        626.63        613.12         3.94 o                         
  -4   3  13        620.98        644.08         3.91 o                         
  -3   3  13        240.39        220.78         1.51 o                         
  -2   3  13        382.55        394.93         2.22 o                         
  -1   3  13         72.53         62.89         1.29 o                         
   0   3  13        503.55        490.93         3.00 o                         
   1   3  13         75.46         66.86         0.80 o                         
   2   3  13        384.64        397.64         2.53 o                         
   3   3  13        237.37        219.99         2.42 o                         
   4   3  13        628.62        655.03         4.24 o                         
   5   3  13        634.03        620.27         4.19 o                         
   6   3  13         99.10         99.86         1.32 o                         
   7   3  13        187.36        186.65         2.01 o                         
   8   3  13         26.65         27.76         1.35 o                         
   9   3  13         20.94         20.55         1.97 o                         
  -8   4  13          6.34          5.99         1.09 o                         
  -7   4  13        119.43        113.32         1.62 o                         
  -6   4  13          3.57          2.57         0.66 o                         
  -5   4  13        170.93        174.50         1.83 o                         
  -4   4  13        361.01        360.38         4.83 o                         
  -3   4  13        307.74        325.49         2.19 o                         
  -2   4  13        118.64        117.68         1.02 o                         
  -1   4  13        558.94        540.84         2.97 o                         
   0   4  13        448.34        477.13         2.62 o                         
   1   4  13        583.51        560.15         3.02 o                         
   2   4  13        121.03        120.31         0.96 o                         
   3   4  13        301.10        320.60         2.60 o                         
   4   4  13        364.20        358.31         2.30 o                         
   5   4  13        164.11        169.00         3.14 o                         
   6   4  13          3.78          4.02         0.57 o                         
   7   4  13        118.80        113.27         1.69 o                         
   8   4  13          6.41          4.88         0.98 o                         
  -8   5  13         40.62         37.16         1.70 o                         
  -7   5  13         54.11         52.13         1.37 o                         
  -6   5  13          0.37          0.43         0.65 o                         
  -5   5  13         87.37         84.91         1.34 o                         
  -4   5  13        606.31        579.33         3.75 o                         
  -3   5  13        149.79        144.55         1.36 o                         
  -2   5  13        331.89        310.86         4.09 o                         
  -1   5  13         10.78         12.99         0.58 o                         
   0   5  13         84.83         83.65         0.95 o                         
   1   5  13          9.93         11.36         0.58 o                         
   2   5  13        332.16        306.17         2.01 o                         
   3   5  13        143.89        138.98         1.87 o                         
   4   5  13        595.72        566.35         3.40 o                         
   5   5  13         83.44         76.91         1.48 o                         
   6   5  13          0.74          0.39         0.58 o                         
   7   5  13         56.53         55.82         2.60 o                         
   8   5  13         41.72         41.05         2.36 o                         
  -7   6  13         15.06         14.62         1.10 o                         
  -6   6  13         48.22         47.20         1.26 o                         
  -5   6  13         17.62         19.10         1.04 o                         
  -4   6  13         11.11         11.04         0.76 o                         
  -3   6  13        110.47        102.54         1.71 o                         
  -2   6  13         91.45         85.98         1.17 o                         
  -1   6  13         49.06         40.30         1.11 o                         
   0   6  13        771.76        757.51         4.57 o                         
   1   6  13         47.03         37.51         0.88 o                         
   2   6  13         95.48         90.92         1.06 o                         
   3   6  13        108.96        100.69         1.03 o                         
   4   6  13          9.15          8.46         0.67 o                         
   5   6  13         17.69         18.55         0.93 o                         
   6   6  13         47.08         49.76         4.41 o                         
   7   6  13         15.20         14.53         1.75 o                         
  -6   7  13        100.60         95.39         1.79 o                         
  -5   7  13        117.71        110.28         1.92 o                         
  -4   7  13        183.40        179.99         2.00 o                         
  -3   7  13         15.71         17.43         0.77 o                         
  -2   7  13         82.56         72.94         1.19 o                         
  -1   7  13        134.54        115.74         1.25 o                         
   0   7  13         55.33         57.77         1.00 o                         
   1   7  13        133.26        113.77         1.37 o                         
   2   7  13         84.11         75.42         1.19 o                         
   3   7  13         17.49         17.65         0.72 o                         
   4   7  13        186.36        182.45         1.66 o                         
   5   7  13        112.89        111.62         2.31 o                         
   6   7  13        102.42         97.31         2.80 o                         
  -5   8  13          5.66          5.35         1.19 o                         
  -4   8  13         28.96         29.20         1.19 o                         
  -3   8  13        158.75        158.15         2.03 o                         
  -2   8  13         79.07         74.66         1.42 o                         
  -1   8  13        328.43        330.46         2.72 o                         
   0   8  13         32.87         31.29         1.07 o                         
   1   8  13        323.92        330.99         2.66 o                         
   2   8  13         81.47         77.96         1.71 o                         
   3   8  13        163.31        165.26         2.02 o                         
   4   8  13         28.28         27.80         1.27 o                         
   5   8  13          6.37          6.39         1.45 o                         
  -4   9  13          3.27          2.17         1.03 o                         
  -3   9  13          7.53          5.44         1.03 o                         
  -2   9  13         31.71         33.17         1.62 o                         
  -1   9  13          6.30          5.28         0.96 o                         
   0   9  13        281.64        298.35         2.92 o                         
   1   9  13          6.56          4.50         0.91 o                         
   2   9  13         32.26         33.53         1.65 o                         
   3   9  13          6.91          4.48         1.05 o                         
   4   9  13          3.44          3.24         1.05 o                         
  -1  10  13         81.02         84.92         2.21 o                         
   0  10  13         53.62         65.00         1.70 o                         
   1  10  13         80.95         83.73         2.09 o                         
   0   0  14        374.99        425.32         2.95 o                         
   1   0  14         37.56         42.09         1.45 o                         
   2   0  14        249.31        279.33         1.86 o                         
   3   0  14        852.14        844.74         4.26 o                         
   4   0  14        331.55        336.14         1.80 o                         
   5   0  14        195.98        207.99         1.99 o                         
   6   0  14          5.90          5.13         0.72 o                         
   7   0  14        304.07        315.14         2.97 o                         
   8   0  14         48.72         51.70         1.41 o                         
   9   0  14          0.68          1.39         0.85 o                         
  -9   1  14         13.43         11.73         1.39 o                         
  -8   1  14         41.93         41.14         1.47 o                         
  -7   1  14         95.82        100.61         1.66 o                         
  -6   1  14        182.75        179.49         1.83 o                         
  -5   1  14         25.13         28.54         0.79 o                         
  -4   1  14        238.48        226.65         1.90 o                         
  -3   1  14        354.99        376.37         1.89 o                         
  -2   1  14        695.03        740.28         4.18 o                         
  -1   1  14       1502.55       1643.85         9.42 o                         
   0   1  14       2658.90       3157.54        17.04 o                         
   1   1  14       1498.45       1645.85         8.27 o                         
   2   1  14        694.73        733.01         3.47 o                         
   3   1  14        345.04        364.62         1.90 o                         
   4   1  14        233.91        229.79         1.75 o                         
   5   1  14         26.15         29.16         0.79 o                         
   6   1  14        180.51        177.41         1.27 o                         
   7   1  14         95.32        100.96         1.62 o                         
   8   1  14         42.06         40.93         1.23 o                         
   9   1  14         13.52         11.67         1.31 o                         
  -9   2  14          1.18          1.07         0.81 o                         
  -8   2  14         92.15         98.60         1.95 o                         
  -7   2  14         59.13         54.11         1.24 o                         
  -6   2  14         31.54         34.15         0.84 o                         
  -5   2  14        405.98        409.76         2.66 o                         
  -4   2  14        544.95        557.03         3.32 o                         
  -3   2  14         74.32         62.46         1.13 o                         
  -2   2  14        201.42        193.90         1.32 o                         
  -1   2  14         49.92         53.03         0.57 o                         
   0   2  14        102.81        112.52         1.03 o                         
   1   2  14         49.23         53.46         1.13 o                         
   2   2  14        193.89        184.47         1.41 o                         
   3   2  14         74.34         62.57         0.60 o                         
   4   2  14        532.04        547.22         3.43 o                         
   5   2  14        405.44        411.97         3.04 o                         
   6   2  14         29.21         31.28         0.85 o                         
   7   2  14         58.53         54.14         1.33 o                         
   8   2  14         95.08         98.96         1.88 o                         
   9   2  14          1.10          0.87         0.82 o                         
  -8   3  14         24.61         24.88         1.25 o                         
  -7   3  14         62.53         56.25         1.23 o                         
  -6   3  14        134.05        128.17         1.47 o                         
  -5   3  14         29.28         24.97         0.99 o                         
  -4   3  14        326.96        323.53         2.29 o                         
  -3   3  14        584.00        574.08         3.24 o                         
  -2   3  14        124.98        111.37         0.99 o                         
  -1   3  14       1570.20       1602.43         9.20 o                         
   0   3  14       1192.89       1134.54         5.73 o                         
   1   3  14       1588.52       1625.50         9.89 o                         
   2   3  14        119.98        105.60         1.50 o                         
   3   3  14        565.45        557.32         2.86 o                         
   4   3  14        328.67        330.25         4.62 o                         
   5   3  14         28.63         26.98         0.89 o                         
   6   3  14        136.00        136.31         2.37 o                         
   7   3  14         63.06         56.04         1.23 o                         
   8   3  14         24.50         24.17         1.15 o                         
  -8   4  14         43.01         41.41         1.51 o                         
  -7   4  14         20.21         21.50         1.06 o                         
  -6   4  14         30.41         31.33         0.99 o                         
  -5   4  14        316.64        304.72         2.48 o                         
  -4   4  14        319.41        337.56         2.82 o                         
  -3   4  14        381.57        376.28         2.91 o                         
  -2   4  14        134.35        128.76         2.23 o                         
  -1   4  14        267.42        266.76         2.36 o                         
   0   4  14        263.83        220.91         1.44 o                         
   1   4  14        262.23        258.58         1.56 o                         
   2   4  14        134.73        128.04         1.83 o                         
   3   4  14        366.71        359.78         3.72 o                         
   4   4  14        319.39        338.05         2.00 o                         
   5   4  14        317.49        306.44         2.40 o                         
   6   4  14         29.55         29.94         0.81 o                         
   7   4  14         21.00         22.04         0.91 o                         
   8   4  14         43.43         42.58         2.55 o                         
  -8   5  14         14.66          7.68         1.93 o                         
  -7   5  14         13.10         12.92         0.91 o                         
  -6   5  14        229.29        218.53         2.25 o                         
  -5   5  14         64.15         64.19         1.20 o                         
  -4   5  14        484.24        461.66         3.19 o                         
  -3   5  14        127.18        132.59         1.45 o                         
  -2   5  14       1062.18       1043.06         6.23 o                         
  -1   5  14        365.83        351.07         2.21 o                         
   0   5  14        156.04        142.84         1.16 o                         
   1   5  14        374.92        355.17         2.20 o                         
   2   5  14       1063.41       1045.91         5.65 o                         
   3   5  14        123.56        131.05         1.30 o                         
   4   5  14        480.78        457.08         2.87 o                         
   5   5  14         63.29         58.22         0.98 o                         
   6   5  14        227.63        216.27         2.43 o                         
   7   5  14         13.04         11.74         1.65 o                         
   8   5  14         14.63         10.46         2.06 o                         
  -7   6  14          8.55         10.03         1.01 o                         
  -6   6  14        227.24        216.78         2.41 o                         
  -5   6  14         57.74         57.43         1.51 o                         
  -4   6  14        221.27        213.36         2.00 o                         
  -3   6  14        118.40        105.51         1.33 o                         
  -2   6  14         27.83         30.33         0.89 o                         
  -1   6  14         68.90         69.86         0.94 o                         
   0   6  14         54.50         62.26         1.57 o                         
   1   6  14         69.33         69.07         0.89 o                         
   2   6  14         28.92         30.60         0.67 o                         
   3   6  14        118.07        105.83         1.21 o                         
   4   6  14        217.92        209.81         1.69 o                         
   5   6  14         57.87         58.81         1.66 o                         
   6   6  14        228.67        217.99         4.16 o                         
   7   6  14          8.84          7.99         1.45 o                         
  -6   7  14         33.92         35.12         1.40 o                         
  -5   7  14         20.72         17.89         1.18 o                         
  -4   7  14          4.39          2.99         0.65 o                         
  -3   7  14         11.07         11.72         0.86 o                         
  -2   7  14         22.36         21.02         0.72 o                         
  -1   7  14         33.12         32.01         1.22 o                         
   0   7  14         54.82         55.41         1.12 o                         
   1   7  14         29.76         30.85         0.96 o                         
   2   7  14         20.30         19.72         0.86 o                         
   3   7  14         11.40         10.34         0.75 o                         
   4   7  14          4.26          2.01         0.77 o                         
   5   7  14         20.82         19.95         1.83 o                         
   6   7  14         33.92         36.95         2.07 o                         
  -5   8  14         11.11         11.18         1.26 o                         
  -4   8  14         79.89         79.66         1.56 o                         
  -3   8  14         18.26         25.22         1.20 o                         
  -2   8  14         70.12         68.26         2.08 o                         
  -1   8  14         13.78         15.25         1.26 o                         
   0   8  14         26.61         27.32         1.11 o                         
   1   8  14         13.57         14.71         0.88 o                         
   2   8  14         69.44         69.14         1.25 o                         
   3   8  14         16.46         22.60         1.35 o                         
   4   8  14         78.40         78.79         2.49 o                         
   5   8  14          9.73         10.86         1.42 o                         
  -4   9  14         47.98         50.95         1.82 o                         
  -3   9  14         49.45         50.64         1.50 o                         
  -2   9  14        114.42        130.24         2.15 o                         
  -1   9  14        105.65        117.90         2.10 o                         
   0   9  14         91.64         93.81         1.62 o                         
   1   9  14        108.91        116.83         2.13 o                         
   2   9  14        118.82        134.58         2.57 o                         
   3   9  14         51.21         54.48         1.53 o                         
   4   9  14         48.48         55.03         2.40 o                         
   0  10  14         24.77         23.73         1.80 o                         
   1   0  15       3031.15       3174.80        17.25 o                         
   2   0  15       1074.98       1188.51         5.97 o                         
   3   0  15       2673.91       2822.57        15.49 o                         
   4   0  15         93.20         92.92         0.81 o                         
   5   0  15          2.02          1.94         0.50 o                         
   6   0  15         52.96         58.38         1.11 o                         
   7   0  15         18.57         17.41         0.94 o                         
   8   0  15         45.75         47.32         1.54 o                         
   9   0  15         13.78         12.87         1.24 o                         
  -9   1  15         22.40         23.38         1.30 o                         
  -8   1  15         27.48         24.22         1.16 o                         
  -7   1  15        246.23        247.99         2.57 o                         
  -6   1  15         52.89         54.37         1.21 o                         
  -5   1  15        127.75        119.35         1.34 o                         
  -4   1  15         77.84         70.87         1.10 o                         
  -3   1  15        272.21        264.92         1.46 o                         
  -2   1  15        291.95        341.69         2.68 o                         
  -1   1  15        781.81        834.77         5.26 o                         
   0   1  15        281.02        314.65         3.18 o                         
   1   1  15        774.80        816.49         5.44 o                         
   2   1  15        296.61        338.91         1.78 o                         
   3   1  15        270.86        262.58         1.53 o                         
   4   1  15         80.15         73.69         0.93 o                         
   5   1  15        121.53        113.67         1.30 o                         
   6   1  15         57.29         59.35         1.54 o                         
   7   1  15        249.63        249.04         2.56 o                         
   8   1  15         29.27         28.46         1.18 o                         
   9   1  15         23.42         24.90         1.24 o                         
  -9   2  15          5.29          2.39         1.19 o                         
  -8   2  15         14.31         15.85         1.54 o                         
  -7   2  15         94.36         93.31         1.58 o                         
  -6   2  15         93.64         88.70         1.80 o                         
  -5   2  15        128.34        133.74         1.39 o                         
  -4   2  15         42.04         38.12         0.74 o                         
  -3   2  15         16.51         15.65         0.49 o                         
  -2   2  15        196.42        189.49         1.64 o                         
  -1   2  15         93.15        108.41         1.08 o                         
   0   2  15        368.16        397.86         1.98 o                         
   1   2  15         92.74        110.34         0.95 o                         
   2   2  15        201.56        193.63         1.58 o                         
   3   2  15         15.47         15.55         0.54 o                         
   4   2  15         35.89         31.91         1.21 o                         
   5   2  15        129.75        135.10         1.26 o                         
   6   2  15         92.06         88.85         2.13 o                         
   7   2  15         94.60         92.00         1.67 o                         
   8   2  15         14.27         11.42         1.06 o                         
   9   2  15          5.28          5.46         1.75 o                         
  -8   3  15        122.17        123.24         1.96 o                         
  -7   3  15         58.99         57.96         1.30 o                         
  -6   3  15        344.01        344.90         2.62 o                         
  -5   3  15         24.68         26.63         0.85 o                         
  -4   3  15        141.94        139.85         1.35 o                         
  -3   3  15         90.64         75.76         0.93 o                         
  -2   3  15        100.35         99.51         1.43 o                         
  -1   3  15         44.94         37.07         1.33 o                         
   0   3  15        306.11        322.37         2.95 o                         
   1   3  15         46.20         45.57         2.67 o                         
   2   3  15        101.95        102.42         1.56 o                         
   3   3  15         94.74         83.83         1.72 o                         
   4   3  15        136.85        135.40         1.59 o                         
   5   3  15         25.47         26.02         0.64 o                         
   6   3  15        343.18        345.97         2.65 o                         
   7   3  15         55.57         55.97         1.19 o                         
   8   3  15        119.53        120.01         3.17 o                         
  -8   4  15          2.36          2.53         0.87 o                         
  -7   4  15         33.69         33.93         1.15 o                         
  -6   4  15          3.33          4.52         0.74 o                         
  -5   4  15         96.13         91.57         1.42 o                         
  -4   4  15         46.22         46.47         0.66 o                         
  -3   4  15        749.00        713.39         4.46 o                         
  -2   4  15        472.28        461.76         2.85 o                         
  -1   4  15        649.04        658.09         4.19 o                         
   0   4  15         30.59         39.32         0.89 o                         
   1   4  15        643.03        647.74         3.50 o                         
   2   4  15        477.18        469.37         5.17 o                         
   3   4  15        717.93        682.20         4.66 o                         
   4   4  15         47.27         47.07         1.61 o                         
   5   4  15         93.98         87.25         1.03 o                         
   6   4  15          3.32          3.13         0.75 o                         
   7   4  15         32.98         32.82         1.57 o                         
   8   4  15          2.41          1.99         1.43 o                         
  -8   5  15          2.38          1.64         0.97 o                         
  -7   5  15         14.69         16.03         1.03 o                         
  -6   5  15         54.45         58.04         1.57 o                         
  -5   5  15        138.75        135.62         1.84 o                         
  -4   5  15          1.65          1.20         0.46 o                         
  -3   5  15        156.98        157.93         1.46 o                         
  -2   5  15         89.43         84.69         1.58 o                         
  -1   5  15         54.73         46.55         1.15 o                         
   0   5  15          0.25          0.66         0.88 o                         
   1   5  15         53.71         46.18         1.43 o                         
   2   5  15         88.07         84.48         2.14 o                         
   3   5  15        155.27        158.05         1.37 o                         
   4   5  15          2.59          0.98         0.80 o                         
   5   5  15        141.83        138.13         2.69 o                         
   6   5  15         57.09         58.60         2.04 o                         
   7   5  15         14.52         16.71         1.49 o                         
   8   5  15          1.94          3.23         1.77 o                         
  -7   6  15         17.27         13.87         1.26 o                         
  -6   6  15         62.73         59.99         1.54 o                         
  -5   6  15        129.94        127.07         2.00 o                         
  -4   6  15         10.14         11.85         1.02 o                         
  -3   6  15         78.41         70.04         1.24 o                         
  -2   6  15        177.41        190.17         1.64 o                         
  -1   6  15         47.07         46.74         0.89 o                         
   0   6  15        160.20        161.66         1.36 o                         
   1   6  15         48.26         48.40         0.97 o                         
   2   6  15        172.94        184.81         1.53 o                         
   3   6  15         79.67         70.99         0.89 o                         
   4   6  15         11.93         12.99         0.53 o                         
   5   6  15        128.96        131.03         2.33 o                         
   6   6  15         63.91         58.75         2.07 o                         
   7   6  15         17.33         15.52         1.52 o                         
  -6   7  15         33.87         33.47         1.28 o                         
  -5   7  15         19.43         20.97         1.19 o                         
  -4   7  15         50.18         47.71         1.33 o                         
  -3   7  15         55.55         51.33         1.17 o                         
  -2   7  15          8.87          9.71         0.75 o                         
  -1   7  15         57.15         56.78         1.99 o                         
   0   7  15          1.03          0.74         0.49 o                         
   1   7  15         57.04         56.84         0.93 o                         
   2   7  15          8.12         10.00         0.61 o                         
   3   7  15         53.64         48.13         1.23 o                         
   4   7  15         49.08         45.43         1.22 o                         
   5   7  15         20.48         20.84         2.21 o                         
   6   7  15         33.45         38.73         1.97 o                         
  -5   8  15         34.13         36.92         1.72 o                         
  -4   8  15        129.02        128.66         2.35 o                         
  -3   8  15         80.59         83.32         1.77 o                         
  -2   8  15          8.86          6.69         1.11 o                         
  -1   8  15        370.69        371.13         3.14 o                         
   0   8  15          9.49          9.76         0.75 o                         
   1   8  15        378.53        379.11         2.88 o                         
   2   8  15          9.43          7.25         1.01 o                         
   3   8  15         76.98         78.82         1.90 o                         
   4   8  15        129.93        129.73         2.13 o                         
   5   8  15         33.15         33.10         1.93 o                         
  -3   9  15         62.22         61.55         1.64 o                         
  -2   9  15         73.75         68.19         1.79 o                         
  -1   9  15         59.13         63.17         1.75 o                         
   0   9  15         25.52         23.22         0.98 o                         
   1   9  15         59.91         66.61         1.60 o                         
   2   9  15         75.09         69.76         1.73 o                         
   3   9  15         61.76         62.99         1.86 o                         
   0   0  16       6817.02       7745.39        77.27 o                         
   1   0  16        103.39        103.52         2.04 o                         
   2   0  16        549.00        569.34         2.91 o                         
   3   0  16         69.38         67.11         1.00 o                         
   4   0  16         40.77         47.96         0.85 o                         
   5   0  16         41.34         41.55         0.88 o                         
   6   0  16         70.44         70.00         1.22 o                         
   7   0  16         43.55         41.97         1.20 o                         
   8   0  16          0.38          0.58         0.75 o                         
   9   0  16         20.15         22.72         1.80 o                         
  -9   1  16         19.21         17.82         1.21 o                         
  -8   1  16          2.77          1.26         0.86 o                         
  -7   1  16        114.47        116.11         1.66 o                         
  -6   1  16        319.19        305.89         2.62 o                         
  -5   1  16         60.06         61.34         1.48 o                         
  -4   1  16        289.88        289.11         2.23 o                         
  -3   1  16        272.71        282.98         2.00 o                         
  -2   1  16       1370.67       1458.37        12.80 o                         
  -1   1  16         56.85         53.76         0.43 o                         
   0   1  16        188.70        193.73         1.43 o                         
   1   1  16         66.26         65.12         0.99 o                         
   2   1  16       1344.18       1417.07         6.94 o                         
   3   1  16        271.13        281.11         1.69 o                         
   4   1  16        283.46        281.08         1.75 o                         
   5   1  16         58.43         60.38         0.68 o                         
   6   1  16        317.99        305.43         2.47 o                         
   7   1  16        114.86        114.35         1.83 o                         
   8   1  16          2.70          1.98         0.79 o                         
   9   1  16         19.04         17.04         1.13 o                         
  -9   2  16          4.12          2.38         1.17 o                         
  -8   2  16         59.08         64.72         2.21 o                         
  -7   2  16          6.30          5.25         0.92 o                         
  -6   2  16        574.77        592.33         4.16 o                         
  -5   2  16         26.49         25.77         0.70 o                         
  -4   2  16        340.36        314.29         2.30 o                         
  -3   2  16        334.61        307.13         2.34 o                         
  -2   2  16        312.53        307.88         1.86 o                         
  -1   2  16         89.69        101.29         0.98 o                         
   0   2  16         14.09         13.83         0.63 o                         
   1   2  16         87.60        100.23         1.03 o                         
   2   2  16        322.62        318.22         2.08 o                         
   3   2  16        337.92        314.00         2.84 o                         
   4   2  16        344.55        319.07         2.02 o                         
   5   2  16         26.34         27.19         0.96 o                         
   6   2  16        579.90        606.72         4.30 o                         
   7   2  16          6.04          5.48         0.75 o                         
   8   2  16         56.03         56.86         1.42 o                         
   9   2  16          4.00          3.12         1.64 o                         
  -8   3  16         57.85         56.83         2.11 o                         
  -7   3  16        119.02        120.06         1.70 o                         
  -6   3  16         56.25         54.28         1.07 o                         
  -5   3  16        233.09        232.55         2.03 o                         
  -4   3  16         48.54         49.31         1.11 o                         
  -3   3  16       1199.31       1172.18         6.59 o                         
  -2   3  16        600.70        566.49         3.28 o                         
  -1   3  16       1834.71       1823.87         9.93 o                         
   0   3  16        448.50        409.47         2.54 o                         
   1   3  16       1816.97       1807.94        11.33 o                         
   2   3  16        605.64        573.09         3.69 o                         
   3   3  16       1210.74       1191.56         7.68 o                         
   4   3  16         49.79         49.09         1.21 o                         
   5   3  16        235.26        233.44         2.00 o                         
   6   3  16         56.01         54.36         1.02 o                         
   7   3  16        118.58        115.37         1.74 o                         
   8   3  16         58.22         56.49         2.34 o                         
  -8   4  16         44.78         44.87         1.56 o                         
  -7   4  16         58.10         58.24         1.45 o                         
  -6   4  16         17.70         17.76         0.84 o                         
  -5   4  16         44.54         37.61         1.44 o                         
  -4   4  16          9.50         10.56         0.41 o                         
  -3   4  16        207.03        178.48         2.92 o                         
  -2   4  16        823.04        799.21         4.69 o                         
  -1   4  16        856.36        851.65         5.24 o                         
   0   4  16         32.47         25.97         0.43 o                         
   1   4  16        848.99        848.51         5.63 o                         
   2   4  16        819.03        802.12         5.54 o                         
   3   4  16        212.52        181.09         3.85 o                         
   4   4  16          9.44         10.96         0.29 o                         
   5   4  16         49.77         42.36         0.75 o                         
   6   4  16         17.75         17.50         0.78 o                         
   7   4  16         60.05         62.83         2.05 o                         
   8   4  16         44.09         43.55         2.29 o                         
  -7   5  16          1.27          1.20         0.80 o                         
  -6   5  16         11.02         10.99         0.92 o                         
  -5   5  16         26.35         25.49         0.94 o                         
  -4   5  16        127.18        130.02         1.39 o                         
  -3   5  16        296.87        266.52         2.20 o                         
  -2   5  16        741.32        696.52         4.35 o                         
  -1   5  16        178.61        153.12         1.51 o                         
   0   5  16       1773.77       1630.62         9.14 o                         
   1   5  16        167.92        142.73         1.14 o                         
   2   5  16        729.39        677.34         4.71 o                         
   3   5  16        286.64        253.39         3.09 o                         
   4   5  16        122.23        119.53         0.91 o                         
   5   5  16         27.25         28.24         1.62 o                         
   6   5  16         11.70          9.98         1.50 o                         
   7   5  16          1.37          1.04         0.96 o                         
  -7   6  16          2.93          1.30         0.94 o                         
  -6   6  16         83.41         86.60         1.55 o                         
  -5   6  16          7.37          6.59         0.89 o                         
  -4   6  16        219.35        204.87         1.94 o                         
  -3   6  16        159.34        153.68         1.56 o                         
  -2   6  16        369.76        336.68         2.34 o                         
  -1   6  16         14.28         11.00         0.51 o                         
   0   6  16          0.00          0.53         0.41 o                         
   1   6  16         15.21         11.85         0.49 o                         
   2   6  16        371.39        336.04         2.29 o                         
   3   6  16        157.91        154.67         1.51 o                         
   4   6  16        223.36        209.21         2.34 o                         
   5   6  16          7.48          6.33         1.33 o                         
   6   6  16         82.79         88.43         3.34 o                         
   7   6  16          2.97          2.93         1.23 o                         
  -6   7  16         58.79         54.67         2.09 o                         
  -5   7  16         14.09         16.21         1.09 o                         
  -4   7  16         14.36         14.03         0.92 o                         
  -3   7  16         75.20         73.07         1.45 o                         
  -2   7  16         84.99         82.99         1.20 o                         
  -1   7  16        241.27        228.51         2.10 o                         
   0   7  16         63.86         61.38         0.96 o                         
   1   7  16        250.09        238.22         1.97 o                         
   2   7  16         88.78         86.82         1.22 o                         
   3   7  16         69.87         67.13         1.45 o                         
   4   7  16         15.26         17.49         1.14 o                         
   5   7  16         13.06         15.62         1.49 o                         
   6   7  16         58.19         59.43         3.03 o                         
  -5   8  16         26.47         30.74         1.43 o                         
  -4   8  16         22.13         24.96         1.33 o                         
  -3   8  16         38.19         38.82         1.37 o                         
  -2   8  16         58.33         57.53         1.80 o                         
  -1   8  16          5.23          4.98         0.88 o                         
   0   8  16        180.44        176.48         2.45 o                         
   1   8  16          4.93          5.04         0.70 o                         
   2   8  16         59.33         61.71         1.56 o                         
   3   8  16         35.79         36.36         2.27 o                         
   4   8  16         21.90         25.61         1.63 o                         
   5   8  16         26.03         29.59         1.96 o                         
  -3   9  16          2.97          3.54         1.05 o                         
  -2   9  16         12.46         12.04         1.17 o                         
  -1   9  16         20.02         21.25         1.14 o                         
   0   9  16         17.20         20.61         1.67 o                         
   1   9  16         18.80         17.94         1.41 o                         
   2   9  16         10.62         10.86         1.17 o                         
   3   9  16          2.58          1.94         1.12 o                         
   1   0  17       3300.25       3430.70        19.08 o                         
   2   0  17        153.35        144.81         1.24 o                         
   3   0  17        506.87        499.06         2.75 o                         
   4   0  17         68.61         80.16         1.12 o                         
   5   0  17        407.97        405.30         3.13 o                         
   6   0  17        176.08        178.57         2.04 o                         
   7   0  17          0.32          0.12         0.57 o                         
   8   0  17          6.66          7.25         1.02 o                         
   9   0  17        113.95        122.92         2.13 o                         
  -9   1  17          9.54          8.12         1.30 o                         
  -8   1  17          7.53          6.19         0.99 o                         
  -7   1  17         31.29         29.29         1.47 o                         
  -6   1  17         47.70         50.24         1.16 o                         
  -5   1  17        487.70        484.52         3.61 o                         
  -4   1  17        275.42        273.22         1.69 o                         
  -3   1  17        717.36        715.75         3.66 o                         
  -2   1  17        646.88        703.17         5.44 o                         
  -1   1  17        113.18        104.23         0.68 o                         
   0   1  17         54.68         55.80         0.49 o                         
   1   1  17        108.21         99.13         0.75 o                         
   2   1  17        646.48        687.90         3.40 o                         
   3   1  17        702.40        702.48         4.09 o                         
   4   1  17        286.57        282.82         1.91 o                         
   5   1  17        494.78        495.63         2.90 o                         
   6   1  17         51.47         54.05         1.20 o                         
   7   1  17         32.98         31.86         1.06 o                         
   8   1  17          7.41          4.30         0.93 o                         
   9   1  17          9.63          7.57         1.53 o                         
  -8   2  17         17.76         16.50         1.16 o                         
  -7   2  17         30.56         28.53         1.27 o                         
  -6   2  17        210.72        203.44         2.21 o                         
  -5   2  17        208.72        205.15         1.72 o                         
  -4   2  17         97.95         94.84         1.25 o                         
  -3   2  17        823.36        823.90         4.51 o                         
  -2   2  17        904.76        920.69         5.89 o                         
  -1   2  17         81.84         72.08         0.91 o                         
   0   2  17        162.29        149.00         1.33 o                         
   1   2  17         80.23         71.01         0.66 o                         
   2   2  17        881.44        910.44         4.86 o                         
   3   2  17        823.27        825.40         5.16 o                         
   4   2  17        100.68         99.98         1.37 o                         
   5   2  17        206.22        204.70         1.64 o                         
   6   2  17        214.56        214.70         3.30 o                         
   7   2  17         31.62         27.86         1.10 o                         
   8   2  17         17.89         12.83         1.06 o                         
  -8   3  17          5.12          4.58         0.97 o                         
  -7   3  17         66.10         68.09         1.54 o                         
  -6   3  17        256.99        256.25         2.19 o                         
  -5   3  17        250.88        249.53         2.20 o                         
  -4   3  17        528.43        515.81         2.58 o                         
  -3   3  17         69.54         60.49         0.95 o                         
  -2   3  17          7.98          8.44         0.53 o                         
  -1   3  17        165.95        165.27         2.65 o                         
   0   3  17         73.42         86.72         0.80 o                         
   1   3  17        161.14        164.32         4.33 o                         
   2   3  17          6.57          6.36         0.55 o                         
   3   3  17         69.15         60.58         1.10 o                         
   4   3  17        516.19        492.48         5.06 o                         
   5   3  17        245.49        241.21         2.38 o                         
   6   3  17        250.44        247.67         2.08 o                         
   7   3  17         68.07         69.00         3.14 o                         
   8   3  17          4.57          4.32         1.66 o                         
  -8   4  17          2.09          2.21         0.98 o                         
  -7   4  17         28.92         30.74         1.10 o                         
  -6   4  17         42.90         42.46         1.11 o                         
  -5   4  17         22.99         24.52         1.08 o                         
  -4   4  17         38.89         38.09         0.77 o                         
  -3   4  17        556.35        538.38         3.29 o                         
  -2   4  17        756.27        718.41         4.33 o                         
  -1   4  17        766.23        740.41         4.40 o                         
   0   4  17         10.39          6.71         0.43 o                         
   1   4  17        751.45        732.34         4.96 o                         
   2   4  17        748.95        709.98         5.11 o                         
   3   4  17        560.60        541.32         3.73 o                         
   4   4  17         38.39         39.01         0.69 o                         
   5   4  17         25.69         26.93         0.86 o                         
   6   4  17         42.71         43.37         1.71 o                         
   7   4  17         29.37         28.18         1.60 o                         
   8   4  17          2.14          1.80         1.44 o                         
  -7   5  17         10.04         10.38         1.01 o                         
  -6   5  17          5.47          5.11         0.82 o                         
  -5   5  17         50.43         55.15         1.24 o                         
  -4   5  17         59.54         62.03         0.98 o                         
  -3   5  17        365.48        353.74         2.49 o                         
  -2   5  17        218.83        205.82         1.82 o                         
  -1   5  17        120.40         99.09         0.87 o                         
   0   5  17         16.05         19.02         0.64 o                         
   1   5  17        116.93         94.10         0.94 o                         
   2   5  17        221.70        211.98         5.36 o                         
   3   5  17        366.89        356.80         3.02 o                         
   4   5  17         63.92         66.20         1.14 o                         
   5   5  17         50.10         51.41         3.39 o                         
   6   5  17          5.31          3.55         1.03 o                         
   7   5  17         10.31          9.80         1.47 o                         
  -7   6  17         22.97         22.64         1.32 o                         
  -6   6  17          1.82          1.58         0.94 o                         
  -5   6  17         68.51         66.46         1.45 o                         
  -4   6  17        201.26        200.69         2.06 o                         
  -3   6  17        140.88        134.76         1.51 o                         
  -2   6  17         85.75         82.93         1.25 o                         
  -1   6  17        266.66        235.69         1.72 o                         
   0   6  17        147.53        164.47         1.50 o                         
   1   6  17        269.37        237.12         1.81 o                         
   2   6  17         89.64         86.42         1.47 o                         
   3   6  17        140.92        134.44         1.94 o                         
   4   6  17        204.86        199.79         2.09 o                         
   5   6  17         70.70         69.51         1.87 o                         
   6   6  17          2.01          1.81         1.18 o                         
   7   6  17         22.79         22.27         2.03 o                         
  -6   7  17         14.95         14.98         1.33 o                         
  -5   7  17         10.63          7.61         1.04 o                         
  -4   7  17         48.78         41.80         1.34 o                         
  -3   7  17         17.90         16.79         1.11 o                         
  -2   7  17         23.69         19.35         0.96 o                         
  -1   7  17         25.88         26.20         0.82 o                         
   0   7  17          1.91          1.67         0.53 o                         
   1   7  17         26.55         25.02         1.15 o                         
   2   7  17         22.14         18.12         1.06 o                         
   3   7  17         17.01         14.74         1.06 o                         
   4   7  17         47.98         41.77         1.32 o                         
   5   7  17         11.99         11.24         1.42 o                         
   6   7  17         14.12         12.28         1.77 o                         
  -5   8  17         28.27         33.30         1.58 o                         
  -4   8  17          1.16          1.53         1.00 o                         
  -3   8  17         80.21         83.00         1.53 o                         
  -2   8  17         38.82         44.77         1.83 o                         
  -1   8  17        102.23        107.13         1.82 o                         
   0   8  17         11.34          9.14         0.68 o                         
   1   8  17         95.00         97.53         1.60 o                         
   2   8  17         37.34         37.44         1.40 o                         
   3   8  17         77.50         79.05         1.75 o                         
   4   8  17          1.43          1.61         1.06 o                         
   5   8  17         26.88         29.70         1.85 o                         
  -3   9  17        111.53        118.09         1.94 o                         
  -2   9  17         92.40         98.08         1.83 o                         
  -1   9  17         47.66         50.76         1.46 o                         
   0   9  17         44.83         51.47         1.90 o                         
   1   9  17         46.11         45.93         1.67 o                         
   2   9  17         91.21         97.63         1.85 o                         
   3   9  17        113.60        119.83         2.27 o                         
   0   0  18        188.00        180.29         1.93 o                         
   1   0  18        459.70        470.45         3.60 o                         
   2   0  18       2724.76       2890.13        15.97 o                         
   3   0  18        650.41        648.46         3.37 o                         
   4   0  18        254.16        264.11         1.65 o                         
   5   0  18         24.59         23.67         1.01 o                         
   6   0  18          2.11          1.86         0.66 o                         
   7   0  18          3.56          2.81         0.80 o                         
   8   0  18          0.92          0.60         0.68 o                         
  -8   1  18          5.55          5.04         1.04 o                         
  -7   1  18        132.02        129.64         1.79 o                         
  -6   1  18         79.28         79.89         1.38 o                         
  -5   1  18        419.14        421.00         3.43 o                         
  -4   1  18         75.58         76.92         0.58 o                         
  -3   1  18         63.23         55.33         0.56 o                         
  -2   1  18        594.13        597.45         3.76 o                         
  -1   1  18        535.86        528.75         2.62 o                         
   0   1  18         35.42         23.50         0.37 o                         
   1   1  18        548.07        545.84         2.84 o                         
   2   1  18        589.73        583.88         2.96 o                         
   3   1  18         59.72         47.68         0.76 o                         
   4   1  18         72.19         71.43         0.80 o                         
   5   1  18        425.81        427.50         2.58 o                         
   6   1  18         80.27         77.60         1.20 o                         
   7   1  18        133.85        131.07         2.17 o                         
   8   1  18          5.51          2.60         0.73 o                         
  -8   2  18         27.30         27.89         1.43 o                         
  -7   2  18         29.49         26.55         1.22 o                         
  -6   2  18         75.33         75.41         1.54 o                         
  -5   2  18        420.78        415.85         3.52 o                         
  -4   2  18        557.07        548.43         4.08 o                         
  -3   2  18        118.45        110.40         1.15 o                         
  -2   2  18        901.75        851.33         5.64 o                         
  -1   2  18         43.82         42.70         1.35 o                         
   0   2  18        328.77        338.73         1.87 o                         
   1   2  18         43.36         44.66         1.07 o                         
   2   2  18        911.73        870.30         7.30 o                         
   3   2  18        116.36        110.15         1.78 o                         
   4   2  18        568.74        551.38         6.08 o                         
   5   2  18        418.68        418.25         2.46 o                         
   6   2  18         69.83         71.09         1.01 o                         
   7   2  18         29.41         25.57         0.95 o                         
   8   2  18         27.69         28.99         2.52 o                         
  -8   3  18         70.97         68.25         1.87 o                         
  -7   3  18         26.66         27.23         1.28 o                         
  -6   3  18        192.19        189.76         1.95 o                         
  -5   3  18         18.10         18.33         0.90 o                         
  -4   3  18        475.89        468.04         2.69 o                         
  -3   3  18        343.85        339.64         2.22 o                         
  -2   3  18         18.19         18.96         0.58 o                         
  -1   3  18       1169.92       1144.53         6.70 o                         
   0   3  18        137.35        134.87         1.20 o                         
   1   3  18       1187.62       1160.48         7.21 o                         
   2   3  18         18.16         18.77         0.58 o                         
   3   3  18        340.84        336.30         2.58 o                         
   4   3  18        479.62        478.21         6.59 o                         
   5   3  18         15.83         15.91         0.65 o                         
   6   3  18        190.19        188.29         2.82 o                         
   7   3  18         27.03         25.22         1.92 o                         
   8   3  18         70.26         67.11         2.98 o                         
  -8   4  18         21.51         20.79         1.46 o                         
  -7   4  18         64.64         66.30         1.42 o                         
  -6   4  18         15.03         14.85         1.10 o                         
  -5   4  18         76.55         73.18         1.22 o                         
  -4   4  18         45.87         43.61         0.80 o                         
  -3   4  18          7.86          8.86         0.78 o                         
  -2   4  18        181.38        163.51         2.71 o                         
  -1   4  18        424.78        403.83         4.86 o                         
   0   4  18       4003.87       3927.52        30.43 o                         
   1   4  18        428.91        409.35         4.47 o                         
   2   4  18        183.54        162.53         2.80 o                         
   3   4  18          7.11         10.36         0.66 o                         
   4   4  18         44.31         39.73         0.72 o                         
   5   4  18         78.74         78.49         1.69 o                         
   6   4  18         14.98         14.50         1.26 o                         
   7   4  18         63.96         65.45         2.36 o                         
   8   4  18         21.86         23.83         2.00 o                         
  -7   5  18          5.41          4.60         0.89 o                         
  -6   5  18          5.58          5.72         0.90 o                         
  -5   5  18         35.02         35.78         1.04 o                         
  -4   5  18         60.12         57.59         0.93 o                         
  -3   5  18        174.58        165.25         1.74 o                         
  -2   5  18        224.92        228.95         1.89 o                         
  -1   5  18        147.23        144.33         1.79 o                         
   0   5  18         35.30         38.29         0.57 o                         
   1   5  18        140.58        138.99         1.96 o                         
   2   5  18        217.67        220.90         2.08 o                         
   3   5  18        174.86        166.80         2.92 o                         
   4   5  18         64.72         61.49         0.99 o                         
   5   5  18         33.62         32.61         1.66 o                         
   6   5  18          5.35          4.06         1.17 o                         
   7   5  18          5.50          3.38         1.29 o                         
  -6   6  18         20.54         23.54         1.10 o                         
  -5   6  18          2.79          2.65         0.82 o                         
  -4   6  18         94.62         95.25         1.49 o                         
  -3   6  18         26.16         30.46         1.06 o                         
  -2   6  18         59.94         60.42         1.04 o                         
  -1   6  18        219.15        204.03         2.32 o                         
   0   6  18        113.16         88.48         2.08 o                         
   1   6  18        213.70        199.30         1.71 o                         
   2   6  18         62.55         64.01         1.18 o                         
   3   6  18         25.23         26.80         1.05 o                         
   4   6  18         92.74         92.08         2.06 o                         
   5   6  18          2.63          2.85         1.00 o                         
   6   6  18         22.05         25.39         1.98 o                         
  -6   7  18         38.16         37.95         1.41 o                         
  -5   7  18          3.72          2.81         1.04 o                         
  -4   7  18         19.56         20.48         1.17 o                         
  -3   7  18        241.61        246.56         2.29 o                         
  -2   7  18          3.91          2.98         0.69 o                         
  -1   7  18        250.51        251.72         2.40 o                         
   0   7  18        144.33        141.39         1.50 o                         
   1   7  18        244.74        247.14         2.03 o                         
   2   7  18          4.86          4.44         0.89 o                         
   3   7  18        243.16        245.19         2.72 o                         
   4   7  18         21.14         24.09         1.45 o                         
   5   7  18          4.44          4.78         1.33 o                         
   6   7  18         36.92         38.48         2.15 o                         
  -4   8  18         13.64         14.75         1.25 o                         
  -3   8  18         61.10         68.04         1.58 o                         
  -2   8  18        188.30        192.69         2.41 o                         
  -1   8  18         92.86         85.35         1.84 o                         
   0   8  18         22.70         23.56         1.30 o                         
   1   8  18         91.18         83.88         1.65 o                         
   2   8  18        185.72        193.87         2.52 o                         
   3   8  18         63.48         70.90         1.89 o                         
   4   8  18         14.07         14.46         1.48 o                         
  -3   9  18         61.79         66.93         1.80 o                         
  -2   9  18         12.38         13.99         1.25 o                         
  -1   9  18         49.17         47.52         1.91 o                         
   0   9  18         47.78         44.21         2.56 o                         
   1   9  18         46.87         46.45         1.76 o                         
   2   9  18         11.52         15.23         1.29 o                         
   3   9  18         60.33         67.44         2.17 o                         
   1   0  19        237.49        218.46         1.28 o                         
   2   0  19        285.77        296.84         2.97 o                         
   3   0  19        192.90        191.63         1.21 o                         
   4   0  19        324.41        327.06         1.98 o                         
   5   0  19        262.02        260.98         2.32 o                         
   6   0  19          5.00          6.39         1.05 o                         
   7   0  19          7.78         11.53         1.10 o                         
   8   0  19          1.19          0.90         0.78 o                         
  -8   1  19         17.33         16.97         1.32 o                         
  -7   1  19          8.08          7.48         1.00 o                         
  -6   1  19        110.20        110.32         1.53 o                         
  -5   1  19         99.12         93.76         1.27 o                         
  -4   1  19        186.26        187.61         1.17 o                         
  -3   1  19        398.53        408.96         2.25 o                         
  -2   1  19         84.35         70.01         1.95 o                         
  -1   1  19        287.55        283.03         1.57 o                         
   0   1  19         26.34         23.52         0.68 o                         
   1   1  19        297.21        303.24         2.19 o                         
   2   1  19         90.59         76.20         0.93 o                         
   3   1  19        405.18        415.09         2.62 o                         
   4   1  19        183.88        185.80         1.34 o                         
   5   1  19        102.43         95.01         0.90 o                         
   6   1  19        110.88        112.88         1.56 o                         
   7   1  19          7.04          7.12         0.79 o                         
   8   1  19         17.75         17.46         1.04 o                         
  -8   2  19          4.94          5.31         1.00 o                         
  -7   2  19          7.88          7.54         1.00 o                         
  -6   2  19        105.78         99.18         1.77 o                         
  -5   2  19         72.92         69.59         1.37 o                         
  -4   2  19        738.62        732.79         3.99 o                         
  -3   2  19        130.62        126.66         1.42 o                         
  -2   2  19       1518.40       1473.98         9.53 o                         
  -1   2  19       1116.84       1080.94         6.95 o                         
   0   2  19        616.72        631.12         3.84 o                         
   1   2  19       1117.06       1092.59         5.75 o                         
   2   2  19       1531.20       1494.86         8.18 o                         
   3   2  19        127.14        119.82         2.11 o                         
   4   2  19        744.34        744.27         3.98 o                         
   5   2  19         74.73         72.45         1.16 o                         
   6   2  19        104.46         99.30         1.05 o                         
   7   2  19          7.05          5.80         0.63 o                         
   8   2  19          4.96          5.85         1.35 o                         
  -8   3  19         11.46         11.55         1.29 o                         
  -7   3  19          5.38          5.61         0.90 o                         
  -6   3  19         64.87         67.00         1.29 o                         
  -5   3  19        169.52        164.20         1.63 o                         
  -4   3  19          2.68          2.87         0.25 o                         
  -3   3  19        242.37        236.08         1.82 o                         
  -2   3  19        142.42        127.29         1.14 o                         
  -1   3  19         42.47         35.23         1.70 o                         
   0   3  19        165.04        180.89         1.14 o                         
   1   3  19         39.37         44.98         2.15 o                         
   2   3  19        135.47        121.73         1.25 o                         
   3   3  19        234.33        226.93         2.63 o                         
   4   3  19          2.01          2.89         1.11 o                         
   5   3  19        175.69        166.94         2.23 o                         
   6   3  19         63.48         64.49         1.50 o                         
   7   3  19          4.97          5.24         1.50 o                         
   8   3  19         11.89         15.82         2.61 o                         
  -8   4  19          7.46          5.60         1.02 o                         
  -7   4  19         35.63         32.33         1.63 o                         
  -6   4  19         24.89         25.14         0.94 o                         
  -5   4  19         74.11         78.20         1.42 o                         
  -4   4  19          6.78          6.36         0.54 o                         
  -3   4  19        597.39        599.27         3.82 o                         
  -2   4  19        521.73        502.56         3.22 o                         
  -1   4  19       1154.21       1076.41         6.24 o                         
   0   4  19          2.16          2.59         0.37 o                         
   1   4  19       1187.67       1108.63         7.20 o                         
   2   4  19        512.29        490.21         3.58 o                         
   3   4  19        618.16        615.15         4.31 o                         
   4   4  19          5.78          4.72         0.42 o                         
   5   4  19         77.15         80.42         1.77 o                         
   6   4  19         23.03         21.91         1.21 o                         
   7   4  19         36.50         31.41         1.97 o                         
   8   4  19          7.24          7.02         2.32 o                         
  -7   5  19          4.69          4.81         0.91 o                         
  -6   5  19         37.61         38.98         1.22 o                         
  -5   5  19         81.38         87.72         1.56 o                         
  -4   5  19         21.51         20.48         0.71 o                         
  -3   5  19         55.64         55.19         1.05 o                         
  -2   5  19        204.72        198.42         1.77 o                         
  -1   5  19        748.30        698.02         4.35 o                         
   0   5  19         74.18         50.18         0.94 o                         
   1   5  19        740.13        696.73         5.00 o                         
   2   5  19        210.25        202.65         2.10 o                         
   3   5  19         52.53         54.07         1.03 o                         
   4   5  19         22.40         21.84         0.71 o                         
   5   5  19         81.60         85.97         1.88 o                         
   6   5  19         37.20         39.34         1.54 o                         
   7   5  19          4.57          6.50         2.44 o                         
  -6   6  19         32.09         33.26         1.29 o                         
  -5   6  19         80.31         78.66         1.81 o                         
  -4   6  19         66.31         67.76         1.41 o                         
  -3   6  19        120.49        117.15         1.64 o                         
  -2   6  19        292.19        273.43         2.37 o                         
  -1   6  19        156.88        132.02         1.54 o                         
   0   6  19        936.13        870.26         5.18 o                         
   1   6  19        153.52        130.81         1.31 o                         
   2   6  19        296.03        278.88         2.50 o                         
   3   6  19        123.93        120.69         1.73 o                         
   4   6  19         66.99         68.08         1.44 o                         
   5   6  19         80.37         78.48         1.83 o                         
   6   6  19         31.89         35.20         1.69 o                         
  -5   7  19         16.71         16.62         1.20 o                         
  -4   7  19         68.45         71.72         1.68 o                         
  -3   7  19         35.46         31.21         1.24 o                         
  -2   7  19          9.05          8.01         0.76 o                         
  -1   7  19          3.92          3.88         0.69 o                         
   0   7  19          0.50          0.41         0.40 o                         
   1   7  19          4.11          4.07         0.89 o                         
   2   7  19         10.38          8.26         0.95 o                         
   3   7  19         37.52         30.48         1.36 o                         
   4   7  19         66.01         66.09         1.91 o                         
   5   7  19         15.52         16.29         1.39 o                         
  -4   8  19          8.88          7.48         1.22 o                         
  -3   8  19         40.93         42.68         1.29 o                         
  -2   8  19          6.43          7.76         1.04 o                         
  -1   8  19         25.08         26.85         1.12 o                         
   0   8  19         49.50         52.06         2.11 o                         
   1   8  19         23.09         23.89         1.50 o                         
   2   8  19          6.11          7.78         1.05 o                         
   3   8  19         38.36         39.46         1.67 o                         
   4   8  19          8.86          6.55         1.25 o                         
  -2   9  19         27.89         28.21         1.56 o                         
  -1   9  19          6.33          5.94         1.32 o                         
   0   9  19         23.93         23.20         1.58 o                         
   1   9  19          7.18          6.88         1.33 o                         
   2   9  19         26.85         26.97         1.93 o                         
   0   0  20       3533.65       3666.75        35.44 o                         
   1   0  20        132.39        138.13         0.91 o                         
   2   0  20         35.54         45.72         0.58 o                         
   3   0  20        202.06        203.09         1.35 o                         
   4   0  20        786.97        774.71         4.27 o                         
   5   0  20         49.47         47.08         0.44 o                         
   6   0  20         86.82         84.21         1.43 o                         
   7   0  20        332.71        328.63         3.67 o                         
   8   0  20          0.54          0.36         0.69 o                         
  -8   1  20         12.49         13.88         1.12 o                         
  -7   1  20         22.19         23.19         1.28 o                         
  -6   1  20         16.87         18.38         1.12 o                         
  -5   1  20         29.27         26.43         0.91 o                         
  -4   1  20        391.53        405.13         2.26 o                         
  -3   1  20        625.07        603.73         3.30 o                         
  -2   1  20        507.37        487.30         2.98 o                         
  -1   1  20       1299.19       1301.00         6.77 o                         
   0   1  20        233.94        273.25         1.57 o                         
   1   1  20       1273.99       1273.01         6.76 o                         
   2   1  20        519.96        497.25         3.11 o                         
   3   1  20        641.94        619.75         3.78 o                         
   4   1  20        406.99        421.70         2.57 o                         
   5   1  20         30.88         26.72         0.52 o                         
   6   1  20         17.63         18.43         0.94 o                         
   7   1  20         20.73         22.70         1.11 o                         
   8   1  20         13.18         16.26         2.09 o                         
  -8   2  20          2.28          2.76         1.01 o                         
  -7   2  20         25.29         23.92         1.51 o                         
  -6   2  20         63.08         62.45         1.63 o                         
  -5   2  20         18.75         18.47         1.07 o                         
  -4   2  20         94.61         90.08         1.02 o                         
  -3   2  20        884.43        850.30         5.20 o                         
  -2   2  20         70.44         59.69         2.12 o                         
  -1   2  20        916.65        877.36         7.92 o                         
   0   2  20        800.33        775.47         6.07 o                         
   1   2  20        895.69        859.86         5.45 o                         
   2   2  20         69.56         55.66         1.81 o                         
   3   2  20        874.07        846.56         5.55 o                         
   4   2  20         88.21         85.62         1.92 o                         
   5   2  20         18.42         16.22         0.48 o                         
   6   2  20         65.26         66.79         1.04 o                         
   7   2  20         25.42         23.09         1.51 o                         
   8   2  20          2.84          3.97         1.42 o                         
  -8   3  20          3.65          2.62         1.00 o                         
  -7   3  20         17.81         16.11         1.14 o                         
  -6   3  20          1.24          1.34         0.77 o                         
  -5   3  20        259.77        256.94         2.21 o                         
  -4   3  20        100.33         91.93         1.10 o                         
  -3   3  20        102.08         95.42         1.08 o                         
  -2   3  20        198.96        189.46         2.00 o                         
  -1   3  20         44.21         46.67         0.99 o                         
   0   3  20         17.51         15.21         0.75 o                         
   1   3  20         39.43         41.57         0.71 o                         
   2   3  20        195.14        189.35         1.56 o                         
   3   3  20        111.29        103.42         1.27 o                         
   4   3  20         95.84         91.14         2.68 o                         
   5   3  20        258.99        258.06         2.88 o                         
   6   3  20          0.89          0.69         0.70 o                         
   7   3  20         17.15         14.45         1.48 o                         
   8   3  20          3.40          3.89         1.36 o                         
  -7   4  20          5.79          5.58         1.03 o                         
  -6   4  20          0.54          0.07         0.60 o                         
  -5   4  20        204.65        201.12         2.10 o                         
  -4   4  20        133.95        123.24         1.26 o                         
  -3   4  20        445.36        441.92         3.13 o                         
  -2   4  20        420.56        403.14         3.65 o                         
  -1   4  20        440.76        426.40         4.95 o                         
   0   4  20        183.36        185.93         1.43 o                         
   1   4  20        445.60        436.20         7.50 o                         
   2   4  20        420.18        406.09         6.08 o                         
   3   4  20        445.47        443.04         4.15 o                         
   4   4  20        134.11        125.63         2.22 o                         
   5   4  20        202.03        199.78         4.03 o                         
   6   4  20          0.54          1.27         1.00 o                         
   7   4  20          5.64          7.91         1.68 o                         
  -7   5  20          1.04          1.20         0.75 o                         
  -6   5  20         20.43         24.17         1.38 o                         
  -5   5  20         34.00         32.94         1.16 o                         
  -4   5  20         19.41         22.88         1.08 o                         
  -3   5  20         34.65         32.32         0.83 o                         
  -2   5  20        137.67        128.90         1.88 o                         
  -1   5  20        344.27        312.57         2.67 o                         
   0   5  20         99.13         90.33         0.99 o                         
   1   5  20        354.99        322.76         2.68 o                         
   2   5  20        148.60        140.80         1.76 o                         
   3   5  20         38.51         38.45         0.93 o                         
   4   5  20         16.92         19.43         0.71 o                         
   5   5  20         32.49         33.47         2.70 o                         
   6   5  20         20.91         23.58         1.69 o                         
   7   5  20          1.12         -0.19         1.21 o                         
  -6   6  20          2.61          2.77         0.90 o                         
  -5   6  20         11.99         10.82         1.04 o                         
  -4   6  20         89.82         91.68         1.67 o                         
  -3   6  20          7.04          6.36         0.79 o                         
  -2   6  20         74.29         59.51         1.39 o                         
  -1   6  20        189.30        170.66         1.93 o                         
   0   6  20         77.75         78.55         7.09 o                         
   1   6  20        189.17        174.25         1.94 o                         
   2   6  20         74.87         65.60         1.72 o                         
   3   6  20          8.23          6.95         0.88 o                         
   4   6  20         94.35         95.69         2.63 o                         
   5   6  20         11.70         11.31         1.49 o                         
   6   6  20          2.29          2.32         1.13 o                         
  -5   7  20         25.27         22.88         1.84 o                         
  -4   7  20          5.20          7.56         1.07 o                         
  -3   7  20         61.11         55.38         1.24 o                         
  -2   7  20          1.46          1.26         0.66 o                         
  -1   7  20        137.97        140.55         1.64 o                         
   0   7  20         14.51          9.32         1.06 o                         
   1   7  20        138.11        139.96         1.82 o                         
   2   7  20          0.98          1.25         0.74 o                         
   3   7  20         62.84         57.54         1.52 o                         
   4   7  20          4.49          6.42         1.15 o                         
   5   7  20         24.43         25.66         1.56 o                         
  -4   8  20          1.71          1.75         1.04 o                         
  -3   8  20         44.05         42.95         1.42 o                         
  -2   8  20          6.25          5.33         0.81 o                         
  -1   8  20         79.83         89.62         1.97 o                         
   0   8  20         83.00         85.53         1.98 o                         
   1   8  20         81.13         92.08         2.08 o                         
   2   8  20          6.15          4.80         0.91 o                         
   3   8  20         44.12         43.73         1.47 o                         
   4   8  20          1.99          1.21         1.13 o                         
  -2   9  20          5.02          3.11         1.03 o                         
  -1   9  20         20.10         21.96         1.49 o                         
   0   9  20        125.58        131.99         2.74 o                         
   1   9  20         21.29         20.67         1.57 o                         
   2   9  20          5.37          4.49         1.44 o                         
   1   0  21         42.26         37.56         0.55 o                         
   2   0  21         12.39         14.87         0.47 o                         
   3   0  21        244.78        233.27         1.48 o                         
   4   0  21        275.95        283.13         1.85 o                         
   5   0  21          3.22          3.70         0.27 o                         
   6   0  21         25.07         24.85         1.16 o                         
   7   0  21        155.75        151.05         2.11 o                         
   8   0  21          0.01          0.13         0.69 o                         
  -8   1  21         45.18         45.96         1.58 o                         
  -7   1  21         27.43         29.29         1.89 o                         
  -6   1  21        157.39        163.42         2.19 o                         
  -5   1  21         57.40         56.77         1.14 o                         
  -4   1  21        173.81        175.79         1.14 o                         
  -3   1  21        361.57        348.32         2.44 o                         
  -2   1  21         21.53         15.70         0.50 o                         
  -1   1  21        749.44        730.28         3.80 o                         
   0   1  21          3.60          3.05         0.48 o                         
   1   1  21        740.14        738.19         4.02 o                         
   2   1  21         24.01         19.19         0.58 o                         
   3   1  21        374.83        355.29         2.37 o                         
   4   1  21        170.09        171.45         1.22 o                         
   5   1  21         54.52         54.23         0.75 o                         
   6   1  21        155.40        157.22         1.74 o                         
   7   1  21         26.95         25.94         1.28 o                         
   8   1  21         44.47         42.36         1.99 o                         
  -8   2  21         11.66          9.42         1.18 o                         
  -7   2  21          3.09          1.03         1.07 o                         
  -6   2  21          6.79          5.62         0.90 o                         
  -5   2  21         80.56         73.47         1.35 o                         
  -4   2  21        162.50        141.47         1.21 o                         
  -3   2  21        239.05        237.40         1.64 o                         
  -2   2  21       1682.07       1627.23        10.77 o                         
  -1   2  21         45.58         56.99         2.17 o                         
   0   2  21       3378.49       3374.57        24.94 o                         
   1   2  21         44.14         70.60         1.97 o                         
   2   2  21       1694.71       1644.91         9.19 o                         
   3   2  21        248.03        247.87         3.46 o                         
   4   2  21        155.06        135.55         1.52 o                         
   5   2  21         74.84         68.00         1.11 o                         
   6   2  21          6.92          4.67         1.09 o                         
   7   2  21          2.41          0.74         1.00 o                         
   8   2  21         11.45          8.83         1.59 o                         
  -8   3  21         11.28         10.93         1.19 o                         
  -7   3  21          9.65          9.94         1.09 o                         
  -6   3  21        103.96        104.78         1.79 o                         
  -5   3  21        193.56        193.29         2.27 o                         
  -4   3  21        463.08        463.59         2.84 o                         
  -3   3  21        546.23        543.46         4.00 o                         
  -2   3  21        295.13        285.46         2.39 o                         
  -1   3  21          8.10          8.05         0.63 o                         
   0   3  21        374.70        350.63         2.29 o                         
   1   3  21          7.12          8.37         0.43 o                         
   2   3  21        307.79        298.89         1.98 o                         
   3   3  21        559.54        559.46         3.34 o                         
   4   3  21        471.94        465.92         3.88 o                         
   5   3  21        189.33        192.84         2.04 o                         
   6   3  21        105.36        106.62         1.49 o                         
   7   3  21         10.55         10.18         2.49 o                         
   8   3  21         11.34         11.90         1.51 o                         
  -7   4  21          6.63          5.47         0.99 o                         
  -6   4  21         34.53         37.23         1.33 o                         
  -5   4  21        182.83        184.38         2.06 o                         
  -4   4  21        201.60        196.12         1.70 o                         
  -3   4  21        276.56        265.67         2.14 o                         
  -2   4  21        902.47        900.50         5.47 o                         
  -1   4  21        553.84        556.45         4.19 o                         
   0   4  21        368.41        369.91         2.19 o                         
   1   4  21        532.09        536.13         3.18 o                         
   2   4  21        906.57        902.75         6.06 o                         
   3   4  21        286.69        273.22         2.35 o                         
   4   4  21        198.72        196.70         1.93 o                         
   5   4  21        184.12        188.72         2.57 o                         
   6   4  21         33.92         38.25         1.42 o                         
   7   4  21          6.78          5.95         1.65 o                         
  -7   5  21         27.08         29.72         2.06 o                         
  -6   5  21         23.20         26.19         1.25 o                         
  -5   5  21         26.93         27.68         1.11 o                         
  -4   5  21        105.49         96.97         1.53 o                         
  -3   5  21        132.29        134.01         1.57 o                         
  -2   5  21        309.77        314.05         2.31 o                         
  -1   5  21        439.00        410.06         2.87 o                         
   0   5  21         13.61         18.15         0.44 o                         
   1   5  21        450.49        424.41         3.42 o                         
   2   5  21        305.62        304.98         2.92 o                         
   3   5  21        134.04        136.53         1.73 o                         
   4   5  21        107.58         99.76         1.34 o                         
   5   5  21         25.17         26.58         1.37 o                         
   6   5  21         23.16         22.63         1.40 o                         
   7   5  21         26.23         27.80         2.08 o                         
  -6   6  21          6.76          6.77         1.03 o                         
  -5   6  21         14.94         16.03         1.11 o                         
  -4   6  21         95.63         95.74         1.64 o                         
  -3   6  21         90.73         90.38         1.28 o                         
  -2   6  21        300.68        289.60         2.78 o                         
  -1   6  21         17.19         13.43         0.81 o                         
   0   6  21        356.29        319.28         2.23 o                         
   1   6  21         17.90         13.37         0.81 o                         
   2   6  21        297.47        285.64         2.76 o                         
   3   6  21         87.33         85.95         1.42 o                         
   4   6  21         95.00         97.65         1.88 o                         
   5   6  21         13.73         15.17         1.46 o                         
   6   6  21          7.28          9.93         1.81 o                         
  -5   7  21        124.16        121.84         2.46 o                         
  -4   7  21         15.58         18.15         1.60 o                         
  -3   7  21         90.25         88.72         1.50 o                         
  -2   7  21         61.85         59.10         2.07 o                         
  -1   7  21         12.48         10.59         0.99 o                         
   0   7  21         60.60         57.86         1.57 o                         
   1   7  21         13.55         10.63         0.80 o                         
   2   7  21         60.28         54.98         1.83 o                         
   3   7  21         91.48         92.87         1.87 o                         
   4   7  21         15.11         18.36         1.37 o                         
   5   7  21        126.31        124.67         3.07 o                         
  -4   8  21        100.60        109.48         2.21 o                         
  -3   8  21         50.90         61.39         1.49 o                         
  -2   8  21         39.68         39.40         1.42 o                         
  -1   8  21         70.92         71.94         2.03 o                         
   0   8  21         30.35         29.15         1.46 o                         
   1   8  21         74.99         76.34         2.02 o                         
   2   8  21         39.57         38.80         1.64 o                         
   3   8  21         54.55         66.82         2.10 o                         
   4   8  21         98.47        106.61         2.48 o                         
  -1   9  21         26.59         28.57         1.58 o                         
   0   9  21          0.38         -0.13         0.96 o                         
   1   9  21         25.99         28.39         1.53 o                         
   0   0  22          1.61          4.05         0.47 o                         
   1   0  22        109.98        106.63         0.92 o                         
   2   0  22        224.48        221.18         1.40 o                         
   3   0  22          0.13          0.55         0.27 o                         
   4   0  22         22.03         18.77         0.59 o                         
   5   0  22        315.37        306.18         1.85 o                         
   6   0  22          0.34          0.80         0.57 o                         
   7   0  22          0.08          0.50         0.61 o                         
   8   0  22         13.51         10.10         1.84 o                         
  -8   1  22          8.61          8.46         1.08 o                         
  -7   1  22         20.70         24.00         1.28 o                         
  -6   1  22        117.81        114.64         1.59 o                         
  -5   1  22        305.54        294.31         2.49 o                         
  -4   1  22         42.47         42.49         0.56 o                         
  -3   1  22          4.07          3.71         0.42 o                         
  -2   1  22         65.43         62.60         0.62 o                         
  -1   1  22        123.43        129.55         2.33 o                         
   0   1  22        383.83        380.91         2.18 o                         
   1   1  22        133.11        150.00         1.92 o                         
   2   1  22         72.57         71.81         0.99 o                         
   3   1  22          4.75          5.01         0.52 o                         
   4   1  22         44.28         45.62         0.79 o                         
   5   1  22        298.75        291.21         1.90 o                         
   6   1  22        123.12        120.08         1.62 o                         
   7   1  22         21.02         22.20         1.33 o                         
   8   1  22          8.89          7.73         1.79 o                         
  -8   2  22         75.06         73.47         1.96 o                         
  -7   2  22         27.89         27.02         1.40 o                         
  -6   2  22         72.30         73.42         1.58 o                         
  -5   2  22          5.88          7.13         0.86 o                         
  -4   2  22        136.45        126.87         1.09 o                         
  -3   2  22        172.31        153.87         1.65 o                         
  -2   2  22        564.31        525.45         3.91 o                         
  -1   2  22       2359.97       2291.78        15.50 o                         
   0   2  22        187.22        239.54         3.76 o                         
   1   2  22       2369.30       2327.09        13.26 o                         
   2   2  22        559.93        534.98         5.09 o                         
   3   2  22        179.30        163.25         1.57 o                         
   4   2  22        141.99        131.34         1.50 o                         
   5   2  22          6.24          6.87         0.67 o                         
   6   2  22         70.95         71.94         2.17 o                         
   7   2  22         27.99         31.23         1.53 o                         
   8   2  22         75.48         75.06         2.20 o                         
  -7   3  22         24.46         27.26         1.33 o                         
  -6   3  22         33.37         31.05         1.46 o                         
  -5   3  22         53.17         55.57         1.49 o                         
  -4   3  22        108.35         99.93         0.96 o                         
  -3   3  22        247.62        233.63         2.55 o                         
  -2   3  22         28.05         23.99         1.53 o                         
  -1   3  22        190.25        172.31         1.85 o                         
   0   3  22        581.72        579.30         3.12 o                         
   1   3  22        191.00        176.11         1.38 o                         
   2   3  22         25.80         24.62         1.31 o                         
   3   3  22        253.96        244.41         2.19 o                         
   4   3  22        101.26         96.90         4.40 o                         
   5   3  22         54.07         56.92         1.40 o                         
   6   3  22         33.56         32.75         0.99 o                         
   7   3  22         24.27         28.76         2.33 o                         
  -7   4  22         48.38         51.30         1.93 o                         
  -6   4  22         13.04         11.42         0.94 o                         
  -5   4  22         87.65         94.03         1.46 o                         
  -4   4  22         76.92         76.66         1.95 o                         
  -3   4  22        415.76        401.43         2.97 o                         
  -2   4  22         60.87         53.77         1.43 o                         
  -1   4  22        147.70        134.97         3.29 o                         
   0   4  22         50.47         48.56         0.59 o                         
   1   4  22        144.83        135.82         1.19 o                         
   2   4  22         63.24         61.09         1.86 o                         
   3   4  22        420.40        412.80         4.07 o                         
   4   4  22         78.70         80.48         2.66 o                         
   5   4  22         87.30         93.83         2.14 o                         
   6   4  22         13.00         12.56         1.34 o                         
   7   4  22         48.97         49.61         1.93 o                         
  -6   5  22          1.02          1.08         0.79 o                         
  -5   5  22         45.70         49.18         1.28 o                         
  -4   5  22         33.14         34.34         1.24 o                         
  -3   5  22         50.57         51.65         1.03 o                         
  -2   5  22          9.31         10.73         0.76 o                         
  -1   5  22        494.81        483.67         3.17 o                         
   0   5  22        162.37        170.20         1.17 o                         
   1   5  22        489.66        478.71         3.53 o                         
   2   5  22         10.27         13.23         0.94 o                         
   3   5  22         54.82         53.53         1.11 o                         
   4   5  22         36.77         38.39         1.36 o                         
   5   5  22         48.84         51.63         1.84 o                         
   6   5  22          1.26          0.58         0.94 o                         
  -6   6  22         24.53         23.39         1.40 o                         
  -5   6  22          7.82          6.85         0.97 o                         
  -4   6  22          7.08          7.67         0.91 o                         
  -3   6  22        125.14        117.62         1.60 o                         
  -2   6  22         33.64         33.08         1.39 o                         
  -1   6  22        113.42        106.47         1.27 o                         
   0   6  22          1.30          1.30         0.76 o                         
   1   6  22        120.00        109.12         1.42 o                         
   2   6  22         32.95         33.78         1.20 o                         
   3   6  22        127.54        119.33         1.70 o                         
   4   6  22          7.75          7.86         1.06 o                         
   5   6  22          8.09          5.07         1.33 o                         
   6   6  22         25.26         24.04         1.66 o                         
  -5   7  22         93.89         95.81         2.03 o                         
  -4   7  22         65.18         72.57         2.03 o                         
  -3   7  22         34.19         35.69         1.33 o                         
  -2   7  22        132.64        139.72         1.85 o                         
  -1   7  22          3.61          2.95         0.87 o                         
   0   7  22          0.12          0.29         0.79 o                         
   1   7  22          2.51          1.35         0.94 o                         
   2   7  22        131.16        136.59         2.47 o                         
   3   7  22         35.55         38.98         2.57 o                         
   4   7  22         65.57         71.35         2.00 o                         
   5   7  22         92.91        100.31         2.32 o                         
  -3   8  22        139.20        143.94         2.39 o                         
  -2   8  22         53.26         54.56         1.81 o                         
  -1   8  22         78.23         85.20         1.80 o                         
   0   8  22         60.66         68.20         2.57 o                         
   1   8  22         78.23         89.51         2.29 o                         
   2   8  22         55.05         57.11         2.69 o                         
   3   8  22        137.48        139.41         2.69 o                         
   1   0  23        539.01        526.45         2.84 o                         
   2   0  23        129.72        139.30         1.04 o                         
   3   0  23        102.31         97.93         0.89 o                         
   4   0  23         14.87         18.64         0.48 o                         
   5   0  23        277.64        246.14         2.27 o                         
   6   0  23         85.16         89.39         1.88 o                         
   7   0  23          0.34          0.31         0.61 o                         
   8   0  23         49.75         47.77         2.77 o                         
  -8   1  23         21.49         20.36         1.33 o                         
  -7   1  23          1.96          1.24         0.82 o                         
  -6   1  23          3.06          3.31         0.84 o                         
  -5   1  23        189.29        169.82         1.81 o                         
  -4   1  23         53.07         53.36         0.59 o                         
  -3   1  23        231.10        214.37         1.39 o                         
  -2   1  23        287.21        265.97         1.63 o                         
  -1   1  23       1164.30       1155.13         6.17 o                         
   0   1  23        739.14        665.57         3.64 o                         
   1   1  23       1178.22       1169.54         6.27 o                         
   2   1  23        280.65        258.32         1.97 o                         
   3   1  23        220.97        205.04         1.31 o                         
   4   1  23         54.57         56.03         0.87 o                         
   5   1  23        186.10        169.11         1.34 o                         
   6   1  23          2.63          3.45         0.83 o                         
   7   1  23          2.28          1.09         0.93 o                         
   8   1  23         20.86         21.19         2.11 o                         
  -8   2  23          6.78          4.67         1.07 o                         
  -7   2  23         32.46         35.73         1.51 o                         
  -6   2  23         20.63         19.25         1.30 o                         
  -5   2  23         74.01         78.87         1.56 o                         
  -4   2  23         99.21         99.40         1.00 o                         
  -3   2  23        207.91        180.58         1.48 o                         
  -2   2  23        475.66        447.98         3.65 o                         
  -1   2  23        838.83        827.22         5.83 o                         
   0   2  23       1655.09       1615.09         8.85 o                         
   1   2  23        847.96        872.75         8.26 o                         
   2   2  23        459.37        432.30         2.77 o                         
   3   2  23        197.81        171.12         1.55 o                         
   4   2  23        102.50        103.92         1.20 o                         
   5   2  23         76.98         85.00         1.25 o                         
   6   2  23         21.25         21.54         1.26 o                         
   7   2  23         30.88         35.77         1.95 o                         
   8   2  23          6.82          7.22         1.37 o                         
  -7   3  23         13.85         14.09         1.22 o                         
  -6   3  23         34.91         38.28         1.44 o                         
  -5   3  23        123.13        122.72         1.94 o                         
  -4   3  23        251.35        249.28         1.76 o                         
  -3   3  23        120.54        122.01         1.46 o                         
  -2   3  23        290.81        271.61         2.32 o                         
  -1   3  23        534.98        510.80         3.79 o                         
   0   3  23        506.50        485.03         3.72 o                         
   1   3  23        552.52        530.43         3.19 o                         
   2   3  23        297.45        282.93         2.01 o                         
   3   3  23        117.24        119.31         1.33 o                         
   4   3  23        255.93        256.35         2.28 o                         
   5   3  23        126.86        128.75         1.77 o                         
   6   3  23         35.58         38.28         1.55 o                         
   7   3  23         13.57         11.31         2.40 o                         
  -7   4  23         30.02         31.24         2.00 o                         
  -6   4  23        149.67        150.56         2.55 o                         
  -5   4  23         43.21         45.44         1.42 o                         
  -4   4  23        557.16        565.29         4.69 o                         
  -3   4  23        398.40        386.73         3.86 o                         
  -2   4  23         10.05          9.70         0.80 o                         
  -1   4  23        154.32        149.90         1.75 o                         
   0   4  23         15.71         16.96         1.10 o                         
   1   4  23        150.53        147.86         1.21 o                         
   2   4  23         11.29         10.93         0.64 o                         
   3   4  23        388.71        385.71         3.02 o                         
   4   4  23        557.84        563.81         4.39 o                         
   5   4  23         42.36         40.49         1.65 o                         
   6   4  23        150.47        151.40         2.25 o                         
   7   4  23         30.71         30.85         1.99 o                         
  -6   5  23         20.41         21.72         1.13 o                         
  -5   5  23         13.65         13.68         1.14 o                         
  -4   5  23         64.72         59.20         1.38 o                         
  -3   5  23        162.57        153.74         1.59 o                         
  -2   5  23         25.38         23.43         0.78 o                         
  -1   5  23         49.98         49.04         2.53 o                         
   0   5  23        535.72        524.41         4.45 o                         
   1   5  23         46.58         47.52         0.86 o                         
   2   5  23         23.53         23.50         1.29 o                         
   3   5  23        163.84        155.93         1.86 o                         
   4   5  23         61.92         60.40         1.72 o                         
   5   5  23         14.73         17.21         1.37 o                         
   6   5  23         21.02         21.23         1.46 o                         
  -6   6  23         43.45         41.53         1.46 o                         
  -5   6  23         21.05         20.20         1.32 o                         
  -4   6  23         24.40         21.57         1.17 o                         
  -3   6  23         11.29          9.97         0.76 o                         
  -2   6  23         83.17         85.95         1.32 o                         
  -1   6  23          8.01          8.82         0.62 o                         
   0   6  23          1.75          0.32         0.69 o                         
   1   6  23          8.73          8.74         0.64 o                         
   2   6  23         83.59         84.58         1.62 o                         
   3   6  23         13.02         10.75         0.88 o                         
   4   6  23         23.58         22.97         1.28 o                         
   5   6  23         19.90         20.26         1.51 o                         
   6   6  23         43.87         42.70         2.43 o                         
  -4   7  23         87.89         95.08         1.97 o                         
  -3   7  23         95.76         91.61         1.60 o                         
  -2   7  23        115.42        117.89         1.72 o                         
  -1   7  23         22.73         23.07         1.22 o                         
   0   7  23         45.64         39.32         1.41 o                         
   1   7  23         24.18         23.21         1.51 o                         
   2   7  23        117.16        130.19         2.57 o                         
   3   7  23         98.68         94.34         1.78 o                         
   4   7  23         89.50         99.13         2.24 o                         
  -3   8  23        244.65        247.51         4.72 o                         
  -2   8  23        142.14        149.65         3.11 o                         
  -1   8  23         21.36         18.16         1.35 o                         
   0   8  23         65.42         66.69         2.20 o                         
   1   8  23         21.36         17.41         1.67 o                         
   2   8  23        141.43        156.64         2.83 o                         
   3   8  23        246.10        259.82         4.66 o                         
   0   0  24        157.61        155.25         1.67 o                         
   1   0  24          0.55          1.38         0.45 o                         
   2   0  24          5.73          7.15         0.45 o                         
   3   0  24         67.12         63.77         1.01 o                         
   4   0  24         13.54         16.04         0.70 o                         
   5   0  24          0.40          1.01         0.56 o                         
   6   0  24          8.28          6.84         0.68 o                         
   7   0  24          0.14          1.21         1.23 o                         
   8   0  24          7.37          5.52         1.80 o                         
  -8   1  24         28.35         30.70         3.68 o                         
  -7   1  24         26.36         29.37         1.24 o                         
  -6   1  24          6.77          7.88         0.95 o                         
  -5   1  24        104.06         95.71         1.54 o                         
  -4   1  24         37.94         41.63         1.15 o                         
  -3   1  24        294.41        269.43         2.05 o                         
  -2   1  24         65.27         62.44         0.92 o                         
  -1   1  24        177.58        162.72         2.71 o                         
   0   1  24         84.71         87.48         2.07 o                         
   1   1  24        169.34        158.85         1.27 o                         
   2   1  24         60.90         61.63         1.14 o                         
   3   1  24        281.64        254.08         1.56 o                         
   4   1  24         35.45         38.64         0.86 o                         
   5   1  24        105.69        100.44         0.96 o                         
   6   1  24          6.64          7.11         1.17 o                         
   7   1  24         25.86         27.49         1.50 o                         
   8   1  24         28.75         30.08         2.28 o                         
  -7   2  24          5.87          5.42         1.01 o                         
  -6   2  24         62.80         61.26         1.54 o                         
  -5   2  24         65.96         63.72         1.37 o                         
  -4   2  24         36.96         35.60         0.78 o                         
  -3   2  24        210.76        229.38         1.75 o                         
  -2   2  24        175.84        182.54         1.77 o                         
  -1   2  24        785.99        765.75         5.25 o                         
   0   2  24        398.98        414.59         5.80 o                         
   1   2  24        819.20        815.27         4.53 o                         
   2   2  24        174.63        183.93         1.58 o                         
   3   2  24        214.42        236.00         2.10 o                         
   4   2  24         36.32         34.71         0.88 o                         
   5   2  24         68.78         66.64         1.08 o                         
   6   2  24         63.61         64.19         1.68 o                         
   7   2  24          5.86          3.83         1.55 o                         
  -7   3  24         71.91         74.03         2.10 o                         
  -6   3  24         54.54         60.47         1.92 o                         
  -5   3  24         20.35         17.54         1.28 o                         
  -4   3  24         48.78         49.58         0.74 o                         
  -3   3  24        131.82        128.68         1.57 o                         
  -2   3  24        131.73        128.36         1.75 o                         
  -1   3  24         31.21         28.96         1.67 o                         
   0   3  24         47.13         43.90         1.02 o                         
   1   3  24         34.32         48.56         1.89 o                         
   2   3  24        135.65        139.40         2.76 o                         
   3   3  24        126.88        120.34         1.21 o                         
   4   3  24         52.04         56.35         1.47 o                         
   5   3  24         22.91         21.84         0.89 o                         
   6   3  24         54.58         55.65         1.77 o                         
   7   3  24         72.98         77.36         3.30 o                         
  -7   4  24          6.05          7.36         1.30 o                         
  -6   4  24          3.47          3.95         1.18 o                         
  -5   4  24         74.49         72.09         1.78 o                         
  -4   4  24         16.24         15.81         1.23 o                         
  -3   4  24         60.63         57.49         1.91 o                         
  -2   4  24        169.97        169.42         1.96 o                         
  -1   4  24         13.94         16.59         1.65 o                         
   0   4  24        272.10        269.24         2.46 o                         
   1   4  24         14.50         14.96         0.99 o                         
   2   4  24        172.02        174.76         1.49 o                         
   3   4  24         59.13         58.04         0.97 o                         
   4   4  24         16.16         15.64         1.28 o                         
   5   4  24         76.03         75.56         1.44 o                         
   6   4  24          3.25          4.24         1.02 o                         
   7   4  24          5.72          6.20         1.57 o                         
  -6   5  24         77.45         76.33         1.64 o                         
  -5   5  24        193.56        198.78         2.37 o                         
  -4   5  24        131.90        134.02         1.86 o                         
  -3   5  24        257.04        255.17         2.21 o                         
  -2   5  24        139.24        128.63         1.75 o                         
  -1   5  24         16.40         17.47         0.99 o                         
   0   5  24         84.21         83.03         2.53 o                         
   1   5  24         17.97         19.24         0.70 o                         
   2   5  24        138.49        130.09         1.54 o                         
   3   5  24        258.05        256.59         2.38 o                         
   4   5  24        132.11        136.52         2.08 o                         
   5   5  24        195.50        208.62         3.18 o                         
   6   5  24         79.93         79.14         2.07 o                         
  -5   6  24        129.42        128.10         1.89 o                         
  -4   6  24         94.31         89.08         1.79 o                         
  -3   6  24         15.72         19.62         0.98 o                         
  -2   6  24         45.74         40.92         1.05 o                         
  -1   6  24        122.41        121.34         1.90 o                         
   0   6  24          4.28          4.23         0.88 o                         
   1   6  24        120.89        119.64         2.20 o                         
   2   6  24         44.33         38.40         1.51 o                         
   3   6  24         14.78         17.77         1.16 o                         
   4   6  24         92.78         89.64         1.88 o                         
   5   6  24        131.15        135.01         2.58 o                         
  -4   7  24        112.07        110.46         2.41 o                         
  -3   7  24         51.51         49.45         1.66 o                         
  -2   7  24        132.49        139.51         2.18 o                         
  -1   7  24          4.21          3.92         0.90 o                         
   0   7  24         37.23         42.73         2.01 o                         
   1   7  24          5.10          5.83         1.38 o                         
   2   7  24        133.08        134.90         2.28 o                         
   3   7  24         52.22         51.96         1.79 o                         
   4   7  24        111.65        106.94         2.96 o                         
  -2   8  24         86.98         94.33         2.35 o                         
  -1   8  24         33.48         35.19         2.13 o                         
   0   8  24         74.48         66.61         2.62 o                         
   1   8  24         32.84         42.14         1.98 o                         
   2   8  24         81.53         93.74         2.86 o                         
   1   0  25        344.73        363.14         2.19 o                         
   2   0  25          1.24          0.53         0.27 o                         
   3   0  25        300.85        284.71         1.79 o                         
   4   0  25        157.63        159.55         1.29 o                         
   5   0  25          0.06         -0.07         0.45 o                         
   6   0  25         27.59         31.17         1.14 o                         
   7   0  25          0.49          0.84         1.39 o                         
  -7   1  25         36.64         36.97         1.36 o                         
  -6   1  25          2.18          2.54         0.84 o                         
  -5   1  25         37.95         37.74         1.17 o                         
  -4   1  25        112.70        117.05         0.99 o                         
  -3   1  25        679.64        640.08         4.13 o                         
  -2   1  25        374.64        350.90         2.00 o                         
  -1   1  25        274.67        236.79         1.48 o                         
   0   1  25        680.29        657.23         3.71 o                         
   1   1  25        259.33        224.37         1.63 o                         
   2   1  25        375.63        360.58         2.56 o                         
   3   1  25        680.72        639.99         4.39 o                         
   4   1  25        108.84        110.84         0.99 o                         
   5   1  25         37.35         37.38         1.07 o                         
   6   1  25          2.36          1.78         1.02 o                         
   7   1  25         36.10         34.44         1.82 o                         
  -7   2  25        129.35        131.89         2.24 o                         
  -6   2  25         46.16         43.36         1.50 o                         
  -5   2  25         98.86        100.52         1.72 o                         
  -4   2  25        146.14        145.81         1.31 o                         
  -3   2  25        538.61        531.19         3.46 o                         
  -2   2  25        134.70        110.49         1.86 o                         
  -1   2  25        156.28        134.30         3.45 o                         
   0   2  25        528.80        492.62         2.95 o                         
   1   2  25        154.04        142.43         1.62 o                         
   2   2  25        141.69        122.01         1.15 o                         
   3   2  25        549.16        537.45         3.75 o                         
   4   2  25        144.72        143.47         1.51 o                         
   5   2  25         99.48         98.86         1.44 o                         
   6   2  25         46.37         45.45         1.53 o                         
   7   2  25        131.25        137.42         2.83 o                         
  -7   3  25         11.10         11.50         1.69 o                         
  -6   3  25         74.51         75.55         2.24 o                         
  -5   3  25         28.25         24.60         1.19 o                         
  -4   3  25         22.28         22.68         1.20 o                         
  -3   3  25         40.03         40.86         1.17 o                         
  -2   3  25        433.78        423.00         3.59 o                         
  -1   3  25        790.20        775.91         5.67 o                         
   0   3  25        117.01        105.23         1.39 o                         
   1   3  25        780.71        766.46         4.35 o                         
   2   3  25        421.12        408.43         2.70 o                         
   3   3  25         39.57         38.88         0.78 o                         
   4   3  25         20.33         21.48         0.98 o                         
   5   3  25         29.54         25.50         1.09 o                         
   6   3  25         76.43         75.73         1.96 o                         
   7   3  25         11.46         10.62         3.17 o                         
  -6   4  25        139.06        150.16         2.66 o                         
  -5   4  25        115.09        106.72         2.11 o                         
  -4   4  25          0.56          0.15         0.75 o                         
  -3   4  25         61.08         65.56         1.38 o                         
  -2   4  25        122.72        119.72         1.61 o                         
  -1   4  25        227.96        220.67         2.32 o                         
   0   4  25          0.69          2.22         0.91 o                         
   1   4  25        230.97        227.53         1.68 o                         
   2   4  25        128.06        126.73         1.52 o                         
   3   4  25         60.27         62.91         0.95 o                         
   4   4  25          0.75          1.11         0.80 o                         
   5   4  25        112.43        110.34         1.87 o                         
   6   4  25        144.12        154.93         2.74 o                         
  -6   5  25         28.51         29.82         1.57 o                         
  -5   5  25        152.76        155.67         2.73 o                         
  -4   5  25         11.05          9.87         1.07 o                         
  -3   5  25         29.97         26.69         1.32 o                         
  -2   5  25        104.48        102.23         1.61 o                         
  -1   5  25        130.46        122.82         1.76 o                         
   0   5  25          1.33          1.28         0.74 o                         
   1   5  25        134.20        125.87         1.72 o                         
   2   5  25        105.76        103.69         1.24 o                         
   3   5  25         28.01         25.11         0.77 o                         
   4   5  25         12.14         10.75         0.98 o                         
   5   5  25        155.76        163.33         2.86 o                         
   6   5  25         27.94         30.51         2.30 o                         
  -5   6  25         36.15         32.16         1.31 o                         
  -4   6  25         15.86         16.45         1.24 o                         
  -3   6  25         34.78         33.49         1.65 o                         
  -2   6  25          8.76         11.53         0.74 o                         
  -1   6  25          1.88          1.78         0.88 o                         
   0   6  25         58.54         61.04         1.51 o                         
   1   6  25          1.73          2.85         0.92 o                         
   2   6  25          8.15          9.62         1.00 o                         
   3   6  25         36.35         36.96         1.17 o                         
   4   6  25         15.74         15.17         1.23 o                         
   5   6  25         38.20         36.66         2.66 o                         
  -4   7  25        105.61        110.81         2.12 o                         
  -3   7  25        107.66        107.77         2.38 o                         
  -2   7  25         65.29         67.31         1.58 o                         
  -1   7  25         26.29         25.03         1.87 o                         
   0   7  25        287.69        316.49         3.46 o                         
   1   7  25         25.24         22.45         1.37 o                         
   2   7  25         65.93         66.98         1.78 o                         
   3   7  25        104.70        110.76         4.37 o                         
   4   7  25        107.94        112.12         2.85 o                         
  -2   8  25         10.42         10.56         1.52 o                         
  -1   8  25        337.04        353.96         3.76 o                         
   0   8  25         75.19         77.62         2.04 o                         
   1   8  25        335.51        367.85         4.79 o                         
   2   8  25         11.43         13.19         1.46 o                         
   0   0  26        119.00        117.22         1.30 o                         
   1   0  26        192.08        192.58         1.33 o                         
   2   0  26        324.13        335.20         1.99 o                         
   3   0  26         54.39         44.66         0.67 o                         
   4   0  26          5.05          3.68         0.37 o                         
   5   0  26        137.86        145.56         1.66 o                         
   6   0  26          0.02         -0.98         1.14 o                         
   7   0  26         57.87         53.75         2.10 o                         
  -7   1  26         52.11         51.20         2.05 o                         
  -6   1  26         40.69         38.16         1.41 o                         
  -5   1  26         78.62         79.10         1.52 o                         
  -4   1  26        145.99        140.87         1.31 o                         
  -3   1  26        443.07        432.47         2.76 o                         
  -2   1  26        124.63        129.28         1.18 o                         
  -1   1  26         45.79         42.73         0.78 o                         
   0   1  26         55.78         40.48         0.63 o                         
   1   1  26         43.48         44.70         0.67 o                         
   2   1  26        127.88        135.34         1.53 o                         
   3   1  26        446.44        431.10         3.15 o                         
   4   1  26        140.74        138.27         1.46 o                         
   5   1  26         73.26         72.77         1.72 o                         
   6   1  26         38.82         37.28         1.62 o                         
   7   1  26         51.70         52.32         2.42 o                         
  -7   2  26          6.76          6.89         1.23 o                         
  -6   2  26          0.16          0.25         0.95 o                         
  -5   2  26         54.47         52.02         1.42 o                         
  -4   2  26        294.56        282.13         2.04 o                         
  -3   2  26         10.40         10.23         0.59 o                         
  -2   2  26        302.73        284.44         2.56 o                         
  -1   2  26        640.85        587.22         4.27 o                         
   0   2  26        407.20        369.94         2.20 o                         
   1   2  26        603.35        555.19         3.33 o                         
   2   2  26        301.45        286.03         1.99 o                         
   3   2  26          8.26          8.63         0.68 o                         
   4   2  26        293.03        286.90         2.46 o                         
   5   2  26         56.84         50.55         1.15 o                         
   6   2  26          0.18          0.18         0.94 o                         
   7   2  26          6.88          5.41         1.86 o                         
  -7   3  26          7.92          6.97         1.22 o                         
  -6   3  26         65.89         63.59         1.66 o                         
  -5   3  26          4.46          4.63         0.99 o                         
  -4   3  26        303.83        294.44         2.93 o                         
  -3   3  26         47.61         41.46         1.21 o                         
  -2   3  26         21.71         22.67         1.28 o                         
  -1   3  26        183.00        185.50         4.54 o                         
   0   3  26          6.16          5.62         0.77 o                         
   1   3  26        178.33        184.26         2.41 o                         
   2   3  26         20.19         20.67         0.97 o                         
   3   3  26         51.15         48.92         1.48 o                         
   4   3  26        307.71        300.48         2.63 o                         
   5   3  26          5.49          6.20         0.86 o                         
   6   3  26         68.67         66.11         1.87 o                         
   7   3  26          8.66          6.79         4.92 o                         
  -6   4  26         17.16         19.47         1.53 o                         
  -5   4  26         85.49         88.94         1.95 o                         
  -4   4  26        176.29        186.73         2.41 o                         
  -3   4  26         38.15         39.00         1.43 o                         
  -2   4  26        329.14        324.85         2.96 o                         
  -1   4  26          6.91          5.59         0.79 o                         
   0   4  26        273.72        271.79         2.46 o                         
   1   4  26          7.39          6.65         0.38 o                         
   2   4  26        321.44        323.21         2.42 o                         
   3   4  26         39.23         40.33         0.89 o                         
   4   4  26        174.53        190.60         2.15 o                         
   5   4  26         85.27         86.92         1.47 o                         
   6   4  26         17.86         20.97         1.82 o                         
  -6   5  26        101.68        100.55         2.19 o                         
  -5   5  26        125.40        122.41         2.64 o                         
  -4   5  26        190.17        188.11         3.02 o                         
  -3   5  26         88.26         86.14         1.71 o                         
  -2   5  26         98.32         94.52         1.76 o                         
  -1   5  26         27.33         28.84         1.17 o                         
   0   5  26         51.05         47.70         1.29 o                         
   1   5  26         26.87         30.42         2.65 o                         
   2   5  26        101.03         98.49         1.26 o                         
   3   5  26         85.12         89.30         1.76 o                         
   4   5  26        188.91        191.16         2.17 o                         
   5   5  26        121.93        121.18         1.83 o                         
   6   5  26        100.43         97.46         2.22 o                         
  -5   6  26         19.51         21.19         1.17 o                         
  -4   6  26         16.87         18.37         1.13 o                         
  -3   6  26         78.24         78.43         2.47 o                         
  -2   6  26         11.00         11.55         1.03 o                         
  -1   6  26        105.05        111.08         1.88 o                         
   0   6  26         17.04         17.48         1.08 o                         
   1   6  26        107.40        115.45         1.92 o                         
   2   6  26         10.30         10.97         0.99 o                         
   3   6  26         76.00         74.93         1.55 o                         
   4   6  26         16.32         18.40         1.39 o                         
   5   6  26         19.13         17.73         3.51 o                         
  -3   7  26         39.69         40.86         1.83 o                         
  -2   7  26          5.44          5.49         1.22 o                         
  -1   7  26         81.84         84.85         2.25 o                         
   0   7  26          5.01          3.04         1.08 o                         
   1   7  26         81.21         83.70         2.34 o                         
   2   7  26          6.09          3.84         1.33 o                         
   3   7  26         41.42         45.22         2.34 o                         
  -1   8  26        158.34        160.21         3.95 o                         
   0   8  26         74.85         79.74         2.56 o                         
   1   8  26        161.28        167.37         2.92 o                         
   1   0  27         68.24         80.44         0.95 o                         
   2   0  27         97.33         88.14         0.98 o                         
   3   0  27          5.43          8.26         0.42 o                         
   4   0  27         13.29         11.46         0.45 o                         
   5   0  27         11.82         10.46         1.27 o                         
   6   0  27         37.43         39.44         1.79 o                         
   7   0  27         15.98         15.53         1.68 o                         
  -7   1  27          8.17          7.33         1.37 o                         
  -6   1  27         60.43         60.41         2.13 o                         
  -5   1  27         63.21         61.56         2.11 o                         
  -4   1  27         97.40         96.04         1.10 o                         
  -3   1  27         62.17         54.49         0.93 o                         
  -2   1  27        178.83        187.99         1.62 o                         
  -1   1  27        276.20        248.96         1.61 o                         
   0   1  27          7.57          8.96         0.65 o                         
   1   1  27        278.75        256.43         1.79 o                         
   2   1  27        180.44        190.93         1.66 o                         
   3   1  27         68.30         58.62         0.99 o                         
   4   1  27         99.98         97.71         1.24 o                         
   5   1  27         65.18         62.66         1.97 o                         
   6   1  27         59.34         59.19         2.29 o                         
   7   1  27          8.35          6.29         2.48 o                         
  -7   2  27         40.02         44.00         1.54 o                         
  -6   2  27         42.22         37.97         1.44 o                         
  -5   2  27        253.78        254.46         3.27 o                         
  -4   2  27         42.14         37.82         1.00 o                         
  -3   2  27        299.90        284.46         2.13 o                         
  -2   2  27        163.44        155.34         1.74 o                         
  -1   2  27        245.39        247.88         2.53 o                         
   0   2  27         10.49          3.66         0.47 o                         
   1   2  27        240.69        246.94         2.70 o                         
   2   2  27        163.21        157.32         1.40 o                         
   3   2  27        298.05        285.62         2.52 o                         
   4   2  27         43.20         39.28         1.47 o                         
   5   2  27        260.17        263.90         2.37 o                         
   6   2  27         41.60         36.13         1.87 o                         
   7   2  27         40.24         46.12         2.35 o                         
  -6   3  27          7.23          8.29         1.19 o                         
  -5   3  27        118.24        114.51         2.03 o                         
  -4   3  27         57.07         57.40         1.49 o                         
  -3   3  27        307.39        307.66         2.81 o                         
  -2   3  27         46.51         44.74         1.06 o                         
  -1   3  27        176.15        175.23         2.04 o                         
   0   3  27        126.75        128.34         1.84 o                         
   1   3  27        179.39        185.85         1.54 o                         
   2   3  27         44.00         45.48         0.90 o                         
   3   3  27        302.15        305.87         2.22 o                         
   4   3  27         53.89         55.02         1.17 o                         
   5   3  27        117.54        115.36         1.83 o                         
   6   3  27          7.01          5.73         2.73 o                         
  -6   4  27         52.18         51.80         1.87 o                         
  -5   4  27          3.85          2.96         1.26 o                         
  -4   4  27        110.61        115.05         2.18 o                         
  -3   4  27         41.44         41.16         1.19 o                         
  -2   4  27         25.29         26.60         1.11 o                         
  -1   4  27         99.01        105.02         1.63 o                         
   0   4  27          3.66          3.31         0.87 o                         
   1   4  27         98.23        105.55         1.31 o                         
   2   4  27         27.17         30.25         0.92 o                         
   3   4  27         41.08         38.90         0.84 o                         
   4   4  27        116.55        122.73         2.49 o                         
   5   4  27          4.01          3.61         0.81 o                         
   6   4  27         51.24         50.52         2.15 o                         
  -5   5  27         35.31         33.04         1.65 o                         
  -4   5  27        175.70        184.24         2.98 o                         
  -3   5  27        385.78        395.75         3.76 o                         
  -2   5  27          6.08          3.64         0.90 o                         
  -1   5  27        109.07        110.38         1.69 o                         
   0   5  27        122.10        123.83         1.85 o                         
   1   5  27        114.87        115.77         2.01 o                         
   2   5  27          7.54          5.68         0.82 o                         
   3   5  27        392.10        402.90         3.03 o                         
   4   5  27        176.60        184.27         2.20 o                         
   5   5  27         33.62         32.11         1.32 o                         
  -4   6  27         22.32         26.67         1.64 o                         
  -3   6  27         12.19         11.13         1.45 o                         
  -2   6  27         84.10         84.83         1.86 o                         
  -1   6  27         48.24         45.49         2.26 o                         
   0   6  27          8.59          9.41         1.21 o                         
   1   6  27         48.22         45.86         1.39 o                         
   2   6  27         84.62         84.10         1.69 o                         
   3   6  27         11.31         10.31         1.27 o                         
   4   6  27         21.87         25.43         1.50 o                         
  -3   7  27         99.79         99.37         2.87 o                         
  -2   7  27        171.24        177.11         2.84 o                         
  -1   7  27        241.85        243.80         3.01 o                         
   0   7  27         75.15         72.86         1.78 o                         
   1   7  27        237.74        243.27         3.15 o                         
   2   7  27        170.40        174.40         2.54 o                         
   3   7  27         98.27        102.89         2.70 o                         
   0   0  28        306.27        341.36         2.90 o                         
   1   0  28         74.05         66.50         0.74 o                         
   2   0  28        432.56        454.91         2.91 o                         
   3   0  28         58.93         59.99         0.72 o                         
   4   0  28         97.52         93.53         1.09 o                         
   5   0  28          0.36          1.59         1.09 o                         
   6   0  28          0.81          1.60         1.26 o                         
   7   0  28         23.66         18.79         1.78 o                         
  -7   1  28         66.59         75.96         2.55 o                         
  -6   1  28        170.47        169.92         2.93 o                         
  -5   1  28        270.67        276.84         3.02 o                         
  -4   1  28        269.55        269.13         2.06 o                         
  -3   1  28         50.43         53.20         0.97 o                         
  -2   1  28        151.91        141.06         1.29 o                         
  -1   1  28        355.94        312.59         1.94 o                         
   0   1  28          3.73          5.15         0.43 o                         
   1   1  28        359.86        317.49         2.35 o                         
   2   1  28        155.20        147.88         1.50 o                         
   3   1  28         48.50         49.05         0.85 o                         
   4   1  28        269.41        271.68         2.29 o                         
   5   1  28        272.61        275.40         3.52 o                         
   6   1  28        166.95        166.18         3.74 o                         
   7   1  28         65.17         69.52         2.72 o                         
  -6   2  28         24.51         24.28         1.26 o                         
  -5   2  28         40.20         34.47         1.38 o                         
  -4   2  28          2.76          3.55         0.91 o                         
  -3   2  28        117.22        124.29         1.34 o                         
  -2   2  28        169.16        165.51         2.43 o                         
  -1   2  28        421.80        395.00         3.28 o                         
   0   2  28         65.95         56.69         0.62 o                         
   1   2  28        449.55        425.33         2.76 o                         
   2   2  28        168.78        167.56         1.36 o                         
   3   2  28        107.16        117.03         2.01 o                         
   4   2  28          2.62          2.16         0.60 o                         
   5   2  28         37.59         32.44         1.07 o                         
   6   2  28         24.52         27.69         1.62 o                         
  -6   3  28         84.02         84.93         2.00 o                         
  -5   3  28        103.52        109.95         2.32 o                         
  -4   3  28         39.11         36.26         1.35 o                         
  -3   3  28        333.63        317.00         2.85 o                         
  -2   3  28        109.54         92.75         1.55 o                         
  -1   3  28        284.25        275.36         2.68 o                         
   0   3  28          3.25          4.03         0.76 o                         
   1   3  28        284.33        277.47         1.88 o                         
   2   3  28        110.07         98.42         1.12 o                         
   3   3  28        330.21        318.46         2.81 o                         
   4   3  28         36.53         36.99         1.02 o                         
   5   3  28        106.87        114.17         1.57 o                         
   6   3  28         82.30         81.72         4.88 o                         
  -6   4  28         12.79         10.65         1.36 o                         
  -5   4  28         12.18         11.96         1.27 o                         
  -4   4  28        116.65        118.99         2.03 o                         
  -3   4  28         42.66         40.87         1.24 o                         
  -2   4  28        155.28        160.98         2.00 o                         
  -1   4  28         45.19         47.43         1.29 o                         
   0   4  28        231.11        232.42         2.49 o                         
   1   4  28         46.24         50.86         1.20 o                         
   2   4  28        154.84        162.18         1.46 o                         
   3   4  28         43.48         44.03         0.92 o                         
   4   4  28        120.08        126.52         2.05 o                         
   5   4  28         11.84          8.94         1.06 o                         
   6   4  28         12.74          9.20         2.11 o                         
  -5   5  28          0.84          0.87         1.08 o                         
  -4   5  28          6.44          5.56         1.22 o                         
  -3   5  28        117.06        111.41         2.10 o                         
  -2   5  28         25.81         24.46         1.99 o                         
  -1   5  28         25.83         27.77         1.24 o                         
   0   5  28          5.14          4.93         1.01 o                         
   1   5  28         25.38         24.20         1.29 o                         
   2   5  28         24.96         27.45         1.18 o                         
   3   5  28        112.43        112.96         2.30 o                         
   4   5  28          6.93          5.47         0.84 o                         
   5   5  28          0.44          1.21         1.23 o                         
  -4   6  28          9.34          8.37         1.64 o                         
  -3   6  28         81.29         85.31         2.25 o                         
  -2   6  28         18.18         16.08         1.23 o                         
  -1   6  28        113.64        113.44         1.98 o                         
   0   6  28          8.50          9.29         1.09 o                         
   1   6  28        112.13        110.08         1.98 o                         
   2   6  28         17.85         17.88         1.24 o                         
   3   6  28         80.51         86.19         2.50 o                         
   4   6  28          9.72          7.94         1.16 o                         
  -3   7  28         32.34         38.14         1.94 o                         
  -2   7  28         16.62         16.20         1.62 o                         
  -1   7  28          8.01          7.10         1.21 o                         
   0   7  28          4.00          4.60         1.11 o                         
   1   7  28          8.15          9.12         1.21 o                         
   2   7  28         15.82         13.86         1.66 o                         
   3   7  28         31.19         35.03         2.28 o                         
   1   0  29          1.12          0.42         0.32 o                         
   2   0  29         75.35         66.08         1.80 o                         
   3   0  29          0.01          0.09         0.28 o                         
   4   0  29        135.30        133.77         1.89 o                         
   5   0  29         35.90         30.26         4.54 o                         
   6   0  29         76.27         80.14         2.77 o                         
   7   0  29          0.73          1.32         1.75 o                         
  -6   1  29          2.19          0.29         1.09 o                         
  -5   1  29         31.33         32.28         1.68 o                         
  -4   1  29          0.42          0.30         0.44 o                         
  -3   1  29         25.44         27.29         0.82 o                         
  -2   1  29         48.45         50.04         0.88 o                         
  -1   1  29        188.35        174.28         1.10 o                         
   0   1  29        170.42        191.45         1.48 o                         
   1   1  29        199.61        191.15         1.60 o                         
   2   1  29         46.62         50.13         1.01 o                         
   3   1  29         26.64         30.10         1.31 o                         
   4   1  29          0.36         -0.15         0.40 o                         
   5   1  29         31.81         30.27         1.75 o                         
   6   1  29          2.43          1.24         1.86 o                         
  -6   2  29          2.18          1.92         1.04 o                         
  -5   2  29         45.38         44.91         1.44 o                         
  -4   2  29         38.67         39.48         1.41 o                         
  -3   2  29        250.14        234.38         1.96 o                         
  -2   2  29        184.65        175.46         1.97 o                         
  -1   2  29         36.46         33.20         1.09 o                         
   0   2  29         26.30         23.69         0.43 o                         
   1   2  29         37.99         36.34         0.78 o                         
   2   2  29        184.97        177.34         1.70 o                         
   3   2  29        240.24        229.65         2.38 o                         
   4   2  29         38.38         38.73         1.06 o                         
   5   2  29         41.69         45.87         1.50 o                         
   6   2  29          2.42          1.98         1.53 o                         
  -6   3  29         73.97         71.18         2.16 o                         
  -5   3  29         80.98         81.15         2.06 o                         
  -4   3  29         35.69         36.63         1.38 o                         
  -3   3  29        116.20        116.51         1.52 o                         
  -2   3  29        376.32        373.33         3.29 o                         
  -1   3  29         77.14         79.50         1.41 o                         
   0   3  29         27.31         29.94         1.00 o                         
   1   3  29         75.45         79.90         0.85 o                         
   2   3  29        377.61        380.14         2.56 o                         
   3   3  29        115.62        117.46         2.10 o                         
   4   3  29         38.57         42.11         1.07 o                         
   5   3  29         79.67         80.02         1.40 o                         
   6   3  29         72.47         67.84         2.31 o                         
  -5   4  29         16.43         16.17         1.59 o                         
  -4   4  29         44.86         45.78         1.55 o                         
  -3   4  29         24.16         23.45         1.04 o                         
  -2   4  29         11.07          9.27         1.06 o                         
  -1   4  29         38.88         38.63         1.24 o                         
   0   4  29         27.26         32.11         1.13 o                         
   1   4  29         38.75         37.83         1.62 o                         
   2   4  29         12.44         13.11         0.59 o                         
   3   4  29         23.69         22.73         0.72 o                         
   4   4  29         40.79         40.55         1.16 o                         
   5   4  29         17.02         18.42         1.09 o                         
  -5   5  29         47.45         47.20         1.71 o                         
  -4   5  29         23.22         27.32         1.66 o                         
  -3   5  29         73.65         75.47         2.59 o                         
  -2   5  29        228.26        246.26         3.02 o                         
  -1   5  29        318.22        323.87         3.19 o                         
   0   5  29        209.87        214.68         2.55 o                         
   1   5  29        317.04        327.29         3.16 o                         
   2   5  29        227.70        247.84         2.72 o                         
   3   5  29         69.37         74.14         1.80 o                         
   4   5  29         22.87         25.73         1.09 o                         
   5   5  29         47.12         46.51         2.37 o                         
  -4   6  29          5.83          4.11         1.38 o                         
  -3   6  29         19.94         15.26         1.48 o                         
  -2   6  29          0.13          1.10         0.88 o                         
  -1   6  29         10.49          9.86         1.16 o                         
   0   6  29         15.04         17.03         1.26 o                         
   1   6  29          9.97          9.43         1.11 o                         
   2   6  29          0.13          1.38         0.84 o                         
   3   6  29         18.93         17.03         1.71 o                         
   4   6  29          6.15          3.91         1.41 o                         
  -2   7  29          4.30          5.12         1.22 o                         
  -1   7  29        129.11        134.12         2.52 o                         
   0   7  29         98.54         94.01         2.08 o                         
   1   7  29        132.99        136.81         2.32 o                         
   2   7  29          4.97          7.17         1.10 o                         
   0   0  30        336.68        354.02         3.20 o                         
   1   0  30          0.10          0.23         0.31 o                         
   2   0  30        391.72        405.69         2.53 o                         
   3   0  30         45.50         45.45         1.09 o                         
   4   0  30         25.89         28.61         0.92 o                         
   5   0  30         35.68         38.90         1.90 o                         
   6   0  30        126.55        134.42         3.25 o                         
  -6   1  30        183.30        185.25         3.60 o                         
  -5   1  30          5.14          5.94         1.17 o                         
  -4   1  30         76.13         78.54         1.63 o                         
  -3   1  30        207.70        204.14         1.87 o                         
  -2   1  30         97.00         94.34         1.26 o                         
  -1   1  30         34.23         33.88         0.97 o                         
   0   1  30          9.67         13.96         0.55 o                         
   1   1  30         34.81         32.75         0.95 o                         
   2   1  30         93.53         93.93         1.37 o                         
   3   1  30        210.78        208.53         2.08 o                         
   4   1  30         78.94         81.15         1.22 o                         
   5   1  30          5.38          6.38         1.34 o                         
   6   1  30        185.92        196.47         4.14 o                         
  -6   2  30          1.89          2.69         1.23 o                         
  -5   2  30         91.55         95.80         1.97 o                         
  -4   2  30        112.03        103.64         1.69 o                         
  -3   2  30        326.14        327.76         2.44 o                         
  -2   2  30         75.88         70.84         1.10 o                         
  -1   2  30        355.41        336.09         3.08 o                         
   0   2  30         10.61         12.76         0.67 o                         
   1   2  30        342.42        326.40         2.15 o                         
   2   2  30         76.47         73.04         1.13 o                         
   3   2  30        339.59        339.58         2.97 o                         
   4   2  30        112.01        105.76         1.42 o                         
   5   2  30         88.90         94.62         2.12 o                         
   6   2  30          1.97          1.62         1.55 o                         
  -6   3  30        145.00        153.68         2.75 o                         
  -5   3  30        212.16        207.77         2.81 o                         
  -4   3  30         47.49         47.98         1.84 o                         
  -3   3  30         75.17         73.79         1.12 o                         
  -2   3  30         32.99         31.35         1.34 o                         
  -1   3  30         11.50         11.14         1.06 o                         
   0   3  30         20.60         24.40         2.15 o                         
   1   3  30         10.79         10.98         1.03 o                         
   2   3  30         31.52         31.58         1.59 o                         
   3   3  30         74.43         75.09         1.19 o                         
   4   3  30         46.02         48.36         1.14 o                         
   5   3  30        208.87        202.07         4.29 o                         
   6   3  30        144.21        154.30         3.16 o                         
  -5   4  30         26.15         27.42         1.45 o                         
  -4   4  30          7.36          7.70         1.19 o                         
  -3   4  30         23.96         24.31         1.40 o                         
  -2   4  30        203.08        205.05         2.32 o                         
  -1   4  30         35.03         34.90         1.57 o                         
   0   4  30        194.79        200.62         2.31 o                         
   1   4  30         34.09         34.24         1.14 o                         
   2   4  30        211.65        217.24         2.39 o                         
   3   4  30         23.94         23.18         0.88 o                         
   4   4  30          6.74          7.51         0.85 o                         
   5   4  30         25.84         26.03         1.44 o                         
  -4   5  30          5.33          7.92         1.24 o                         
  -3   5  30         49.72         48.75         1.87 o                         
  -2   5  30         72.88         82.08         1.75 o                         
  -1   5  30        109.40        114.70         3.83 o                         
   0   5  30          0.77         -0.08         0.92 o                         
   1   5  30        107.49        114.00         2.03 o                         
   2   5  30         74.42         83.05         2.06 o                         
   3   5  30         51.46         53.09         1.63 o                         
   4   5  30          5.60          5.53         0.94 o                         
  -3   6  30         17.77         15.76         1.76 o                         
  -2   6  30         78.24         84.59         1.86 o                         
  -1   6  30         90.02         89.87         1.79 o                         
   0   6  30         30.20         29.87         1.32 o                         
   1   6  30         90.12         89.93         2.21 o                         
   2   6  30         77.95         84.26         1.87 o                         
   3   6  30         17.75         20.25         1.63 o                         
  -1   7  30         25.95         23.70         1.56 o                         
   0   7  30          0.00          0.65         1.06 o                         
   1   7  30         26.28         25.60         2.12 o                         
   1   0  31         10.77         10.08         0.54 o                         
   2   0  31         13.84         17.48         0.65 o                         
   3   0  31          7.77          8.66         0.85 o                         
   4   0  31         50.59         45.38         1.10 o                         
   5   0  31         14.79         13.70         1.49 o                         
   6   0  31         58.28         57.55         2.60 o                         
  -6   1  31          0.54          0.53         1.18 o                         
  -5   1  31        113.02        124.05         2.81 o                         
  -4   1  31        111.05        106.17         2.61 o                         
  -3   1  31        188.08        189.46         1.72 o                         
  -2   1  31        177.28        177.88         1.54 o                         
  -1   1  31        106.65        102.70         1.19 o                         
   0   1  31        217.02        207.55         1.55 o                         
   1   1  31         97.96         93.32         1.14 o                         
   2   1  31        176.28        177.60         1.67 o                         
   3   1  31        186.50        192.29         1.93 o                         
   4   1  31        106.21        102.85         1.64 o                         
   5   1  31        112.08        119.40         2.97 o                         
   6   1  31          0.53          0.15         1.11 o                         
  -6   2  31         30.57         34.02         2.35 o                         
  -5   2  31         61.37         59.37         1.96 o                         
  -4   2  31         29.13         26.10         1.14 o                         
  -3   2  31        122.93        112.44         1.51 o                         
  -2   2  31         48.19         47.20         0.97 o                         
  -1   2  31         16.33         17.24         1.53 o                         
   0   2  31         25.80         27.07         0.95 o                         
   1   2  31         15.93         18.92         1.00 o                         
   2   2  31         47.81         48.46         0.95 o                         
   3   2  31        129.06        120.10         1.61 o                         
   4   2  31         29.49         25.12         1.03 o                         
   5   2  31         56.55         53.52         2.01 o                         
   6   2  31         30.03         32.59         2.37 o                         
  -5   3  31         14.06         15.32         1.30 o                         
  -4   3  31         29.08         29.35         1.28 o                         
  -3   3  31         53.58         53.76         1.08 o                         
  -2   3  31        101.35         98.40         1.51 o                         
  -1   3  31        193.58        193.77         2.20 o                         
   0   3  31        451.09        443.78         3.85 o                         
   1   3  31        190.46        192.02         2.23 o                         
   2   3  31        106.88        102.51         1.22 o                         
   3   3  31         57.78         59.58         1.26 o                         
   4   3  31         28.01         26.64         1.00 o                         
   5   3  31         12.87         14.06         1.53 o                         
  -5   4  31          3.41          4.29         1.30 o                         
  -4   4  31         64.50         65.68         1.79 o                         
  -3   4  31         42.71         41.90         1.77 o                         
  -2   4  31        176.00        178.91         2.47 o                         
  -1   4  31        168.09        174.24         2.24 o                         
   0   4  31          2.61          2.52         0.95 o                         
   1   4  31        166.86        171.62         2.08 o                         
   2   4  31        171.11        175.07         2.07 o                         
   3   4  31         42.45         44.46         1.52 o                         
   4   4  31         63.79         63.16         1.37 o                         
   5   4  31          3.55          1.97         1.19 o                         
  -4   5  31         20.18         20.97         1.47 o                         
  -3   5  31         59.72         58.06         1.85 o                         
  -2   5  31         42.20         43.85         1.39 o                         
  -1   5  31        239.22        243.05         3.20 o                         
   0   5  31        432.48        477.24         4.31 o                         
   1   5  31        229.46        239.55         3.28 o                         
   2   5  31         42.32         42.72         1.29 o                         
   3   5  31         58.33         55.53         1.91 o                         
   4   5  31         20.41         19.50         1.95 o                         
  -3   6  31         52.20         51.69         1.94 o                         
  -2   6  31         35.07         39.67         1.51 o                         
  -1   6  31          6.26          6.13         1.13 o                         
   0   6  31          8.51          7.33         1.25 o                         
   1   6  31          6.04          6.25         1.08 o                         
   2   6  31         34.94         39.83         1.61 o                         
   3   6  31         52.33         55.37         2.10 o                         
   0   0  32        424.14        407.26         4.31 o                         
   1   0  32        104.41        108.30         1.07 o                         
   2   0  32        119.45        126.22         1.90 o                         
   3   0  32         16.29         18.49         1.16 o                         
   4   0  32        115.55        119.09         2.26 o                         
   5   0  32        236.24        248.51         3.63 o                         
   6   0  32          1.50          2.26         1.28 o                         
  -6   1  32         17.18         19.91         1.70 o                         
  -5   1  32         16.11         12.43         1.43 o                         
  -4   1  32         41.80         40.60         1.70 o                         
  -3   1  32          9.91         10.24         0.80 o                         
  -2   1  32         25.43         26.01         1.13 o                         
  -1   1  32         99.13         93.71         1.42 o                         
   0   1  32         15.10         15.85         0.59 o                         
   1   1  32         99.26         98.62         1.22 o                         
   2   1  32         23.62         26.69         0.80 o                         
   3   1  32          9.82         10.65         0.92 o                         
   4   1  32         42.88         44.14         1.33 o                         
   5   1  32         17.17         14.10         1.53 o                         
   6   1  32         18.57         19.39         2.14 o                         
  -5   2  32         83.85         84.47         2.52 o                         
  -4   2  32         75.15         75.64         1.80 o                         
  -3   2  32        274.83        277.30         2.25 o                         
  -2   2  32         16.13         15.75         0.82 o                         
  -1   2  32        255.83        251.73         2.67 o                         
   0   2  32         41.24         43.51         1.15 o                         
   1   2  32        253.20        252.41         2.31 o                         
   2   2  32         16.21         16.42         0.75 o                         
   3   2  32        268.35        275.10         2.54 o                         
   4   2  32         76.69         77.00         1.23 o                         
   5   2  32         86.60         88.34         2.42 o                         
  -5   3  32         49.09         51.46         1.88 o                         
  -4   3  32        112.38        110.31         2.27 o                         
  -3   3  32          6.92          6.19         0.67 o                         
  -2   3  32         17.33         18.07         1.13 o                         
  -1   3  32         78.99         78.54         1.43 o                         
   0   3  32         10.57          9.28         1.02 o                         
   1   3  32         79.48         79.10         1.47 o                         
   2   3  32         17.39         20.39         1.05 o                         
   3   3  32          6.37          6.73         0.80 o                         
   4   3  32        113.89        117.31         1.63 o                         
   5   3  32         47.32         46.86         1.60 o                         
  -4   4  32         68.93         71.38         1.79 o                         
  -3   4  32         50.21         45.24         1.81 o                         
  -2   4  32         41.82         40.61         1.42 o                         
  -1   4  32         49.47         51.30         1.36 o                         
   0   4  32        180.15        168.57         2.13 o                         
   1   4  32         48.24         51.72         1.47 o                         
   2   4  32         37.08         37.16         1.20 o                         
   3   4  32         47.80         47.49         1.47 o                         
   4   4  32         66.26         70.54         1.34 o                         
  -3   5  32         16.34         16.73         1.49 o                         
  -2   5  32          5.56          3.98         1.04 o                         
  -1   5  32         44.79         46.95         1.57 o                         
   0   5  32        126.46        138.92         2.73 o                         
   1   5  32         46.18         48.88         1.63 o                         
   2   5  32          5.27          5.39         0.92 o                         
   3   5  32         16.74         16.39         1.42 o                         
  -2   6  32         12.51         11.01         1.15 o                         
  -1   6  32         30.40         30.10         1.68 o                         
   0   6  32          4.50          5.05         1.11 o                         
   1   6  32         27.75         30.75         1.45 o                         
   2   6  32         12.12          9.01         1.17 o                         
   1   0  33         71.30         69.86         1.39 o                         
   2   0  33          0.92          0.90         0.55 o                         
   3   0  33         14.07         14.45         1.25 o                         
   4   0  33          0.14         -0.33         1.16 o                         
   5   0  33          3.96          1.25         1.25 o                         
  -5   1  33         13.93         14.64         1.41 o                         
  -4   1  33        201.07        210.14         2.87 o                         
  -3   1  33        111.18        113.79         1.75 o                         
  -2   1  33        126.16        126.39         1.55 o                         
  -1   1  33        480.87        480.01         3.21 o                         
   0   1  33        158.19        152.40         1.72 o                         
   1   1  33        484.49        484.72         3.69 o                         
   2   1  33        125.94        124.48         1.47 o                         
   3   1  33        105.52        107.61         1.54 o                         
   4   1  33        204.92        203.17         4.39 o                         
   5   1  33         15.37         13.15         1.76 o                         
  -5   2  33         69.47         67.93         2.41 o                         
  -4   2  33         10.28         12.88         1.41 o                         
  -3   2  33          2.30          0.70         0.52 o                         
  -2   2  33         12.81         12.47         0.79 o                         
  -1   2  33         11.94         10.47         1.05 o                         
   0   2  33         15.78         14.98         0.96 o                         
   1   2  33         12.38         16.88         0.93 o                         
   2   2  33         11.94         12.77         0.73 o                         
   3   2  33          1.85          0.84         0.72 o                         
   4   2  33         10.74         11.13         1.05 o                         
   5   2  33         73.69         66.71         2.56 o                         
  -5   3  33         52.46         53.80         1.66 o                         
  -4   3  33        257.55        264.52         3.17 o                         
  -3   3  33         35.71         40.16         1.60 o                         
  -2   3  33        116.62        118.33         1.86 o                         
  -1   3  33         69.44         73.87         1.62 o                         
   0   3  33         84.68         82.49         1.60 o                         
   1   3  33         72.48         76.97         1.46 o                         
   2   3  33        114.03        119.98         1.96 o                         
   3   3  33         36.94         40.57         1.51 o                         
   4   3  33        259.18        261.46         2.75 o                         
   5   3  33         54.54         54.36         2.34 o                         
  -4   4  33         12.14         13.37         1.30 o                         
  -3   4  33         67.99         74.21         1.92 o                         
  -2   4  33        143.74        145.89         2.43 o                         
  -1   4  33         70.05         70.24         1.63 o                         
   0   4  33        212.34        222.91         2.60 o                         
   1   4  33         72.78         74.08         1.52 o                         
   2   4  33        141.60        147.81         2.23 o                         
   3   4  33         67.38         76.06         2.05 o                         
   4   4  33         12.62         15.29         1.51 o                         
  -3   5  33         61.04         61.21         2.06 o                         
  -2   5  33         59.63         59.07         1.66 o                         
  -1   5  33         62.06         64.70         1.71 o                         
   0   5  33         57.42         65.70         1.88 o                         
   1   5  33         66.32         69.13         1.68 o                         
   2   5  33         60.49         62.42         1.68 o                         
   3   5  33         60.66         61.26         2.06 o                         
  -1   6  33          2.66          3.01         1.07 o                         
   0   6  33         77.83         89.26         1.98 o                         
   1   6  33          2.66          2.59         1.01 o                         
   0   0  34         78.73         74.41         1.43 o                         
   1   0  34          0.03          1.61         0.57 o                         
   2   0  34         55.69         54.67         1.24 o                         
   3   0  34         57.17         62.39         1.72 o                         
   4   0  34         51.92         47.23         1.84 o                         
   5   0  34          1.89          1.46         1.13 o                         
  -5   1  34         43.79         47.59         1.82 o                         
  -4   1  34          3.38          2.49         1.04 o                         
  -3   1  34         73.19         72.18         1.31 o                         
  -2   1  34         57.44         56.40         1.27 o                         
  -1   1  34         35.99         44.85         1.19 o                         
   0   1  34         34.32         41.76         1.11 o                         
   1   1  34         34.31         43.29         1.63 o                         
   2   1  34         55.84         56.70         1.26 o                         
   3   1  34         69.91         70.73         1.42 o                         
   4   1  34          3.38          3.75         1.14 o                         
   5   1  34         43.18         47.81         2.53 o                         
  -5   2  34         12.96         11.30         1.58 o                         
  -4   2  34        180.51        195.06         3.33 o                         
  -3   2  34         61.54         63.01         1.22 o                         
  -2   2  34         68.10         67.09         1.13 o                         
  -1   2  34        286.34        295.47         2.86 o                         
   0   2  34          1.31          2.27         0.78 o                         
   1   2  34        287.88        302.43         3.54 o                         
   2   2  34         69.61         72.42         1.94 o                         
   3   2  34         63.71         66.08         1.37 o                         
   4   2  34        177.40        184.25         2.25 o                         
   5   2  34         11.78          8.54         1.67 o                         
  -4   3  34         25.35         25.03         1.39 o                         
  -3   3  34         52.81         52.59         1.48 o                         
  -2   3  34         54.89         53.62         1.64 o                         
  -1   3  34         65.93         62.80         1.42 o                         
   0   3  34         33.23         34.50         1.21 o                         
   1   3  34         67.59         65.90         1.56 o                         
   2   3  34         57.10         58.73         1.76 o                         
   3   3  34         53.11         52.82         2.06 o                         
   4   3  34         24.11         27.32         1.55 o                         
  -3   4  34         35.83         32.88         1.57 o                         
  -2   4  34        145.03        142.85         2.24 o                         
  -1   4  34         63.66         63.12         1.61 o                         
   0   4  34         10.90         12.22         1.11 o                         
   1   4  34         64.28         62.30         1.46 o                         
   2   4  34        142.33        142.89         2.07 o                         
   3   4  34         34.72         33.92         1.57 o                         
  -2   5  34        149.90        158.10         2.42 o                         
  -1   5  34         16.61         20.44         1.46 o                         
   0   5  34          0.93          0.14         0.74 o                         
   1   5  34         17.02         19.68         1.28 o                         
   2   5  34        146.40        155.48         2.19 o                         
   1   0  35        209.84        220.59         2.32 o                         
   2   0  35         10.51          8.64         0.88 o                         
   3   0  35         98.00        102.68         1.50 o                         
   4   0  35          6.61          4.67         1.37 o                         
   5   0  35          0.54          0.09         1.15 o                         
  -4   1  35         80.84         81.79         2.27 o                         
  -3   1  35         94.52         83.73         1.51 o                         
  -2   1  35        154.12        163.62         1.98 o                         
  -1   1  35        309.25        317.24         2.56 o                         
   0   1  35        159.50        179.89         2.03 o                         
   1   1  35        304.62        321.17         4.63 o                         
   2   1  35        158.23        167.21         1.99 o                         
   3   1  35         96.21         85.03         1.60 o                         
   4   1  35         82.93         83.19         2.43 o                         
  -4   2  35         64.40         68.61         2.21 o                         
  -3   2  35          5.20          7.25         1.29 o                         
  -2   2  35        119.10        117.79         1.65 o                         
  -1   2  35          6.91          6.15         0.84 o                         
   0   2  35         40.71         39.65         1.21 o                         
   1   2  35          7.27          9.55         1.24 o                         
   2   2  35        122.21        120.28         2.13 o                         
   3   2  35          5.41          4.03         0.92 o                         
   4   2  35         63.41         63.75         1.51 o                         
  -4   3  35        240.35        254.60         4.07 o                         
  -3   3  35         53.97         53.45         1.82 o                         
  -2   3  35        124.32        123.82         1.56 o                         
  -1   3  35         82.28         88.38         1.75 o                         
   0   3  35        120.21        126.68         1.95 o                         
   1   3  35         80.78         85.79         2.06 o                         
   2   3  35        124.55        127.36         2.37 o                         
   3   3  35         54.89         57.87         2.03 o                         
   4   3  35        233.69        248.86         3.81 o                         
  -3   4  35         23.23         23.04         1.44 o                         
  -2   4  35         26.78         27.63         1.37 o                         
  -1   4  35         34.45         39.31         1.78 o                         
   0   4  35         23.12         25.70         1.30 o                         
   1   4  35         34.23         33.95         1.34 o                         
   2   4  35         26.59         26.78         1.63 o                         
   3   4  35         24.64         29.30         1.65 o                         
  -1   5  35         69.12         68.98         2.00 o                         
   0   5  35          0.70          0.37         0.79 o                         
   1   5  35         68.05         69.40         1.64 o                         
   0   0  36         22.23         21.46         2.31 o                         
   1   0  36          5.93          7.35         0.91 o                         
   2   0  36          1.14          0.24         0.68 o                         
   3   0  36          3.12          0.14         0.56 o                         
   4   0  36         23.56         20.85         1.46 o                         
  -4   1  36         10.76         12.81         1.56 o                         
  -3   1  36         33.19         34.37         1.24 o                         
  -2   1  36         67.06         67.26         1.27 o                         
  -1   1  36         33.19         34.50         1.24 o                         
   0   1  36         83.79         79.17         1.53 o                         
   1   1  36         34.20         34.80         1.69 o                         
   2   1  36         70.39         74.26         2.32 o                         
   3   1  36         34.01         35.55         1.25 o                         
   4   1  36         10.91         13.09         1.84 o                         
  -4   2  36         27.07         28.46         1.74 o                         
  -3   2  36         22.04         19.82         1.53 o                         
  -2   2  36         54.93         56.96         1.43 o                         
  -1   2  36        106.66        110.23         1.48 o                         
   0   2  36         13.27         18.32         1.28 o                         
   1   2  36        108.29        112.49         2.07 o                         
   2   2  36         53.77         63.79         2.18 o                         
   3   2  36         23.13         19.06         1.69 o                         
   4   2  36         26.20         27.15         1.91 o                         
  -3   3  36        106.65        107.87         2.22 o                         
  -2   3  36         40.21         41.20         1.54 o                         
  -1   3  36         33.58         34.27         1.31 o                         
   0   3  36          0.62          1.51         0.93 o                         
   1   3  36         33.52         36.44         1.26 o                         
   2   3  36         38.97         39.84         2.59 o                         
   3   3  36        110.63        110.70         2.62 o                         
  -2   4  36         31.93         38.14         1.59 o                         
  -1   4  36          2.91          1.23         0.90 o                         
   0   4  36        199.74        207.60         2.76 o                         
   1   4  36          2.63          1.03         0.90 o                         
   2   4  36         35.64         37.80         1.35 o                         
   1   0  37        171.03        189.65         3.48 o                         
   2   0  37          2.68          3.06         0.75 o                         
   3   0  37         79.04         79.38         1.65 o                         
   4   0  37         58.47         58.29         2.55 o                         
  -4   1  37         24.18         25.86         1.96 o                         
  -3   1  37         95.22         97.31         2.43 o                         
  -2   1  37         31.64         30.42         1.29 o                         
  -1   1  37         21.27         23.68         1.48 o                         
   0   1  37        142.95        156.88         2.64 o                         
   1   1  37         23.22         25.38         1.53 o                         
   2   1  37         31.49         34.36         1.94 o                         
   3   1  37         90.87         86.74         3.26 o                         
   4   1  37         26.42         26.90         2.29 o                         
  -3   2  37         14.33         14.46         2.12 o                         
  -2   2  37        422.32        443.75         4.08 o                         
  -1   2  37         16.72         18.78         1.03 o                         
   0   2  37        550.46        561.63         4.77 o                         
   1   2  37         16.29         18.58         1.26 o                         
   2   2  37        417.84        454.36         5.89 o                         
   3   2  37         13.90         17.51         1.60 o                         
  -3   3  37         38.53         38.29         3.04 o                         
  -2   3  37         79.18         82.23         1.67 o                         
  -1   3  37         50.77         48.61         1.83 o                         
   0   3  37        178.77        186.11         2.30 o                         
   1   3  37         52.38         52.95         1.37 o                         
   2   3  37         75.77         82.16         2.36 o                         
   3   3  37         35.85         33.48         2.37 o                         
  -1   4  37         62.87         61.99         1.78 o                         
   0   4  37         57.64         58.27         1.55 o                         
   1   4  37         64.31         63.24         1.69 o                         
   0   0  38         55.07         55.71         2.94 o                         
   1   0  38          0.26          0.29         0.97 o                         
   2   0  38         23.42         22.66         2.17 o                         
   3   0  38        105.53        100.05         1.96 o                         
  -3   1  38         13.21         11.05         1.50 o                         
  -2   1  38         92.49         90.84         2.12 o                         
  -1   1  38         47.13         51.57         1.55 o                         
   0   1  38         52.43         54.00         2.02 o                         
   1   1  38         50.28         59.49         1.97 o                         
   2   1  38         91.62         91.21         2.45 o                         
   3   1  38         14.76         10.30         1.58 o                         
  -2   2  38         26.05         22.62         1.93 o                         
  -1   2  38          4.52          6.03         1.43 o                         
   0   2  38        111.15        130.85         4.48 o                         
   1   2  38          3.38          5.41         1.65 o                         
   2   2  38         27.28         41.02         2.36 o                         
  -2   3  38         38.59         43.81         2.56 o                         
  -1   3  38         43.82         44.33         1.37 o                         
   0   3  38         55.05         53.35         1.53 o                         
   1   3  38         46.58         48.04         1.73 o                         
   2   3  38         36.03         41.61         2.07 o                         
   1   0  39         69.69         69.66         2.29 o                         
   2   0  39          4.99          4.33         1.46 o                         
  -2   1  39          2.01          2.29         1.14 o                         
  -1   1  39         12.04         15.30         1.84 o                         
   0   1  39         56.46         69.46         2.70 o                         
   1   1  39         10.83         13.03         1.62 o                         
   2   1  39          2.70          3.23         1.27 o                         
  -2   2  39        378.15        406.89         5.36 o                         
  -1   2  39         19.61         24.60         1.35 o                         
   0   2  39        584.56        636.35         8.42 o                         
   1   2  39         19.33         22.31         2.05 o                         
   2   2  39        375.50        394.52         6.87 o                         
   0   0  40         32.29         37.00         3.38 o                         
   1   0  40         11.18         11.75         1.97 o                         
  -1   1  40         29.81         34.28         2.87 o                         
   0   1  40         79.67         87.34         4.45 o                         
   1   1  40         26.49         33.66         2.53 o                         
                                                                                
