# Supplementary material for: Crystal structures of four isomeric hydrogen-bonded co-crystals of 6-methyl­quinoline with 2-chloro-4-nitro­benzoic acid, 2-chloro-5-nitro­benzoic acid, 3-chloro-2-nitro­benzoic acid and 4-chloro-2-nitro­benzoic acid
Source: Acta Crystallogr E Crystallogr Commun. 2020 Oct 6;76(Pt 11):1701–7. doi: 10.1107/S2056989020013134 (PMC7643240; doi:10.1107/S2056989020013134)
Supplement: Supplementary file 5 [file e-76-01701-IVsup5.hkl]

data_IV                                                                         
_shelx_title ' 11021210'                                                        
_shelx_refln_list_code          4                                               
_shelx_F_calc_maximum      360.97                                               
_exptl_crystal_F_000       712.00                                               
_reflns_d_resolution_high  0.7111                                               
                                                                                
loop_                                                                           
 _space_group_symop_operation_xyz                                               
 'x, y, z'                                                                      
 'x, -y, z+1/2'                                                                 
 'x+1/2, y+1/2, z'                                                              
 'x+1/2, -y+1/2, z+1/2'                                                         
                                                                                
_cell_length_a     7.4271                                                       
_cell_length_b    14.4348                                                       
_cell_length_c    16.2208                                                       
_cell_angle_alpha  90.000                                                       
_cell_angle_beta  113.203                                                       
_cell_angle_gamma  90.000                                                       
                                                                                
_shelx_F_squared_multiplier     1.000                                           
                                                                                
loop_                                                                           
 _refln_index_h                                                                 
 _refln_index_k                                                                 
 _refln_index_l                                                                 
 _refln_F_squared_calc                                                          
 _refln_F_squared_meas                                                          
 _refln_F_squared_sigma                                                         
 _refln_observed_status                                                         
   2   0 -22        308.88        353.10         8.86 o                         
   4   0 -22        240.14        252.79         7.44 o                         
   6   0 -22        191.08        185.25         7.08 o                         
   3   1 -22         35.77         33.79         9.64 o                         
   5   1 -22         62.74         56.23         4.07 o                         
   2   2 -22         34.73          8.53         4.49 o                         
   4   2 -22         28.46         19.69         6.22 o                         
   6   2 -22         31.90         34.26         4.08 o                         
   3   3 -22         39.28         15.41         7.48 o                         
   5   3 -22         58.38         62.94         5.73 o                         
   4   4 -22         17.71          8.03        11.29 o                         
   1   1 -21         71.97         92.06         4.34 o                         
   3   1 -21         60.35         66.99         4.33 o                         
   5   1 -21         53.46         51.06         3.56 o                         
   7   1 -21         59.38         66.77         3.94 o                         
   2   2 -21         83.35         93.94         4.48 o                         
   4   2 -21        139.11        155.56         6.89 o                         
   6   2 -21        145.61        148.09         4.34 o                         
   1   3 -21         78.59         78.02         3.93 o                         
   3   3 -21        163.89        167.92         4.78 o                         
   5   3 -21        197.73        199.84         5.01 o                         
   7   3 -21        114.52        110.45         6.38 o                         
   2   4 -21        150.73        155.55         5.14 o                         
   4   4 -21        193.98        210.17         7.10 o                         
   6   4 -21        128.61        146.75         7.99 o                         
   1   5 -21         41.64         29.63        12.58 o                         
   3   5 -21         81.74         93.80         8.28 o                         
   5   5 -21        233.27        263.52         7.88 o                         
   2   6 -21         55.55         59.10        11.01 o                         
   4   6 -21         38.90         19.47        13.62 o                         
   6   6 -21         28.29         26.96         9.92 o                         
   3   7 -21        319.22        348.12        13.17 o                         
   5   7 -21        163.74        176.25         7.94 o                         
   0   0 -20         23.10         27.59         5.70 o                         
   2   0 -20          4.13          3.37         3.91 o                         
   4   0 -20         50.07         15.57        14.59 o                         
   6   0 -20        154.10        155.67         6.28 o                         
   8   0 -20         33.38         34.67         6.20 o                         
   1   1 -20        104.64        103.38         5.08 o                         
   3   1 -20        188.34        185.72         4.17 o                         
   5   1 -20        175.68        180.28         4.07 o                         
   7   1 -20         57.20         57.19         3.00 o                         
   0   2 -20        119.81        130.48         4.37 o                         
   2   2 -20        219.19        224.59         4.56 o                         
   4   2 -20        305.43        317.43         4.70 o                         
   6   2 -20        230.20        246.71         5.45 o                         
   8   2 -20        134.65        142.08         4.87 o                         
   1   3 -20         85.52         83.37         5.05 o                         
   3   3 -20        170.28        167.95         3.75 o                         
   5   3 -20        159.49        162.85         5.49 o                         
   7   3 -20        143.82        147.39         4.21 o                         
   0   4 -20        332.85        348.57         5.85 o                         
   2   4 -20        154.08        162.56         4.28 o                         
   4   4 -20        141.57        143.95         3.78 o                         
   6   4 -20        165.48        173.43         6.72 o                         
   1   5 -20          2.57          0.96         2.79 o                         
   3   5 -20         79.07         91.64         7.35 o                         
   5   5 -20        103.35        124.72         6.54 o                         
   7   5 -20          9.32         13.81         4.42 o                         
   0   6 -20         18.94         21.82         7.78 o                         
   2   6 -20         22.79         25.25         6.01 o                         
   4   6 -20          3.86          2.39         6.26 o                         
   6   6 -20         33.36         27.45         7.33 o                         
   1   7 -20         53.31         75.73        26.87 o                         
   3   7 -20         31.31         38.54         7.71 o                         
   5   7 -20         61.18         62.62         6.66 o                         
   2   8 -20        140.85        156.93        10.75 o                         
   4   8 -20        150.55        162.82         8.99 o                         
   6   8 -20        112.06        137.59         7.80 o                         
   3   9 -20        340.55        420.27        11.76 o                         
   5   9 -20        227.79        276.52         9.31 o                         
  -1   1 -19         54.93         59.10         6.60 o                         
   1   1 -19         24.08         27.85         3.08 o                         
   3   1 -19          7.76          4.31         2.76 o                         
   5   1 -19         32.23         30.55         3.74 o                         
   7   1 -19         34.27         37.37         2.58 o                         
   0   2 -19          7.82          6.14         3.20 o                         
   2   2 -19         41.87         40.43         3.81 o                         
   4   2 -19         81.71         85.14         3.59 o                         
   6   2 -19         11.80         12.10         2.71 o                         
   8   2 -19         18.37         18.57         2.76 o                         
  -1   3 -19         68.73         77.67         3.74 o                         
   1   3 -19        375.09        408.94         5.49 o                         
   3   3 -19        257.91        290.98         4.16 o                         
   5   3 -19         33.60         39.42         3.30 o                         
   7   3 -19         10.61          7.45         2.95 o                         
   0   4 -19         55.74         56.55         3.76 o                         
   2   4 -19        163.42        163.40         3.97 o                         
   4   4 -19        267.39        281.17         3.95 o                         
   6   4 -19        191.45        190.18         5.18 o                         
   8   4 -19         67.74         71.56         7.39 o                         
  -1   5 -19        161.60        175.49         4.46 o                         
   1   5 -19        145.58        164.56         5.20 o                         
   3   5 -19        490.00        523.11         5.54 o                         
   5   5 -19        538.74        588.09         9.62 o                         
   7   5 -19        265.27        294.84         6.86 o                         
   0   6 -19        194.01        203.43         7.82 o                         
   2   6 -19        331.50        361.71         9.92 o                         
   4   6 -19        237.13        259.20         7.49 o                         
   6   6 -19         57.88         66.41         6.11 o                         
   1   7 -19          4.78          8.13         5.87 o                         
   3   7 -19         44.59         34.53         9.08 o                         
   5   7 -19         56.87         66.66         7.39 o                         
   7   7 -19         21.92         23.62         6.40 o                         
   0   8 -19          9.92         10.40        10.36 o                         
   2   8 -19          3.09          4.92         5.90 o                         
   4   8 -19         82.57         89.20        10.94 o                         
   6   8 -19        135.16        147.15         7.48 o                         
   1   9 -19         83.74         96.66         7.45 o                         
   3   9 -19        145.78        163.73         9.07 o                         
   5   9 -19        163.44        171.91         9.47 o                         
   2  10 -19        131.26        161.86         8.30 o                         
   4  10 -19        102.10        133.59         7.90 o                         
   3  11 -19          8.98          2.23        10.62 o                         
  -2   0 -18         91.12         95.33         5.38 o                         
   0   0 -18        399.76        395.49        13.87 o                         
   2   0 -18        321.91        315.97         6.12 o                         
   4   0 -18        118.28        117.50         6.55 o                         
   6   0 -18        243.32        243.31         4.71 o                         
   8   0 -18        188.86        186.54         5.87 o                         
  -1   1 -18        296.37        284.23         5.89 o                         
   1   1 -18        179.59        180.98         4.61 o                         
   3   1 -18        217.31        225.02         4.56 o                         
   5   1 -18        162.24        172.61         3.60 o                         
   7   1 -18        157.28        151.68         3.47 o                         
   9   1 -18         36.82         42.63         6.47 o                         
  -2   2 -18         10.08          9.22         3.24 o                         
   0   2 -18         25.95         21.85         3.43 o                         
   2   2 -18        259.20        248.21         4.19 o                         
   4   2 -18        395.71        390.62         4.69 o                         
   6   2 -18        172.56        169.71         2.73 o                         
   8   2 -18         20.80         19.35         3.26 o                         
  -1   3 -18         50.40         50.90         3.40 o                         
   1   3 -18        199.12        191.84         4.41 o                         
   3   3 -18        149.77        139.91         3.33 o                         
   5   3 -18        123.46        123.16         3.21 o                         
   7   3 -18         69.49         70.34         3.28 o                         
  -2   4 -18        121.63        125.93         6.33 o                         
   0   4 -18        140.83        136.40         4.17 o                         
   2   4 -18         57.15         60.40         2.84 o                         
   4   4 -18         41.35         47.37         2.44 o                         
   6   4 -18         71.45         66.55         2.68 o                         
   8   4 -18        123.14        110.29         6.70 o                         
  -1   5 -18         53.63         59.21         3.48 o                         
   1   5 -18          9.65          4.72         2.64 o                         
   3   5 -18         40.66         42.12         2.67 o                         
   5   5 -18         18.21         15.80         3.53 o                         
   7   5 -18         17.60         20.08         4.33 o                         
   0   6 -18         35.37         34.95         3.39 o                         
   2   6 -18         95.86         87.64         2.82 o                         
   4   6 -18         32.48         34.20         5.28 o                         
   6   6 -18         19.67         18.48         4.16 o                         
   8   6 -18         12.24         14.47         5.90 o                         
  -1   7 -18        149.09        157.43         4.81 o                         
   1   7 -18        365.33        406.23        10.38 o                         
   3   7 -18        206.51        230.66         8.31 o                         
   5   7 -18        149.98        171.25         7.93 o                         
   7   7 -18         40.24         45.29         5.67 o                         
   0   8 -18        130.36        142.13         7.64 o                         
   2   8 -18        158.94        171.11         8.36 o                         
   4   8 -18         98.59        100.29         6.62 o                         
   6   8 -18          8.93         10.84         5.86 o                         
   1   9 -18         85.83         76.58         6.89 o                         
   3   9 -18        130.24        119.81         6.94 o                         
   5   9 -18        138.53        160.67         7.48 o                         
   7   9 -18         52.39         73.76         9.16 o                         
   0  10 -18          4.84          1.81         6.50 o                         
   2  10 -18         84.29         97.21        15.71 o                         
   4  10 -18        277.54        292.13         8.68 o                         
   6  10 -18        303.16        343.84        11.30 o                         
   1  11 -18        437.44        520.39        18.51 o                         
   3  11 -18        635.95        694.40        18.42 o                         
   5  11 -18        269.12        285.17        19.12 o                         
   2  12 -18         32.18         45.64         9.10 o                         
   4  12 -18         44.90         50.46         9.07 o                         
  -3   1 -17         58.55         59.52         4.08 o                         
  -1   1 -17        126.40        125.70         4.69 o                         
   1   1 -17        168.88        174.36         4.75 o                         
   3   1 -17         31.49         30.44         2.88 o                         
   5   1 -17         56.12         58.66         1.99 o                         
   7   1 -17         15.76         19.10         2.72 o                         
   9   1 -17          0.53          0.75         3.12 o                         
  -2   2 -17         59.38         58.59         3.68 o                         
   0   2 -17         19.57         19.85         2.47 o                         
   2   2 -17         98.45         93.03         3.03 o                         
   4   2 -17         21.11         20.55         2.54 o                         
   6   2 -17        109.93        110.06         2.55 o                         
   8   2 -17         22.92         14.64         3.62 o                         
  -3   3 -17         91.77         95.28         4.77 o                         
  -1   3 -17         42.83         47.23         3.56 o                         
   1   3 -17        137.07        158.00         6.01 o                         
   3   3 -17        331.73        341.60         4.24 o                         
   5   3 -17        239.43        245.39         4.50 o                         
   7   3 -17          1.46         -0.64         2.08 o                         
   9   3 -17          8.50          8.91         3.65 o                         
  -2   4 -17         41.31         50.28         5.33 o                         
   0   4 -17        134.58        139.45         3.47 o                         
   2   4 -17        154.96        153.88         3.55 o                         
   4   4 -17        221.27        228.77         3.41 o                         
   6   4 -17        201.12        212.29         4.11 o                         
   8   4 -17        129.21        134.54         4.45 o                         
  -1   5 -17        278.05        281.58         4.82 o                         
   1   5 -17        274.24        271.90         4.65 o                         
   3   5 -17        223.55        228.29         3.87 o                         
   5   5 -17         60.07         59.95         5.14 o                         
   7   5 -17        166.89        168.77         4.56 o                         
   9   5 -17        130.13        124.46         8.24 o                         
  -2   6 -17          6.78          7.26         3.26 o                         
   0   6 -17        188.98        178.68         3.71 o                         
   2   6 -17        200.02        201.10         5.16 o                         
   4   6 -17        253.73        247.27         5.35 o                         
   6   6 -17        171.44        181.70         6.58 o                         
   8   6 -17        128.62        134.99         8.31 o                         
  -1   7 -17         83.87         74.94         6.95 o                         
   1   7 -17        228.60        229.19         5.09 o                         
   3   7 -17        182.29        194.60         8.00 o                         
   5   7 -17         81.91         87.69         7.64 o                         
   7   7 -17         88.58         81.77         6.35 o                         
  -2   8 -17         23.28         17.54         4.46 o                         
   0   8 -17         51.27         51.93         7.55 o                         
   2   8 -17        110.97        105.19         6.29 o                         
   4   8 -17         95.07         93.46         7.18 o                         
   6   8 -17         93.15         97.43         5.18 o                         
   8   8 -17         43.84         39.56         8.40 o                         
  -1   9 -17         77.24         85.16         5.84 o                         
   1   9 -17        145.80        141.75         7.03 o                         
   3   9 -17         31.75         30.62         5.87 o                         
   5   9 -17          3.31          2.64         6.34 o                         
   7   9 -17         11.03          5.92         4.86 o                         
   0  10 -17        147.20        176.62         9.60 o                         
   2  10 -17        109.37        135.20         8.80 o                         
   4  10 -17         84.13        110.57         8.18 o                         
   6  10 -17          9.85         11.58         6.34 o                         
   1  11 -17         38.52         36.42         8.07 o                         
   3  11 -17         10.98         10.60         7.30 o                         
   5  11 -17         13.29          6.75         6.31 o                         
   2  12 -17        351.27        415.43        13.47 o                         
   4  12 -17        234.31        272.57         9.10 o                         
   6  12 -17        102.46        125.12         8.21 o                         
   3  13 -17         38.32         30.60         6.99 o                         
  -2   0 -16        112.46        122.85         4.79 o                         
   0   0 -16        318.71        316.74         5.32 o                         
   2   0 -16         76.49         87.90         5.66 o                         
   4   0 -16        140.44        141.33         4.81 o                         
   6   0 -16         35.76         32.61         3.91 o                         
   8   0 -16        113.48        126.66         5.32 o                         
  -3   1 -16         88.69         89.01         4.71 o                         
  -1   1 -16         44.52         47.71         2.86 o                         
   1   1 -16         94.35         98.36         2.91 o                         
   3   1 -16        132.19        125.28         4.03 o                         
   5   1 -16        143.40        141.97         2.92 o                         
   7   1 -16        113.66        110.29         3.97 o                         
   9   1 -16         13.12          8.36         4.56 o                         
  -2   2 -16        219.08        219.60         4.85 o                         
   0   2 -16        144.70        145.80         3.37 o                         
   2   2 -16        271.68        268.09         4.34 o                         
   4   2 -16        452.16        437.15         4.50 o                         
   6   2 -16        387.69        381.28         4.16 o                         
   8   2 -16        122.01        133.36         4.62 o                         
  -3   3 -16         26.78         20.47         4.57 o                         
  -1   3 -16          0.23          0.46         1.91 o                         
   1   3 -16         41.90         38.75         2.95 o                         
   3   3 -16         77.33         73.24         2.67 o                         
   5   3 -16        667.98        627.78         4.33 o                         
   7   3 -16        531.51        506.98         6.29 o                         
   9   3 -16        277.39        258.92         5.42 o                         
  -2   4 -16         33.66         34.02         3.62 o                         
   0   4 -16         76.99         76.95         2.92 o                         
   2   4 -16        217.16        215.02         3.72 o                         
   4   4 -16         62.99         68.32         4.73 o                         
   6   4 -16        196.43        185.83         3.72 o                         
   8   4 -16        305.16        283.48         9.56 o                         
  -3   5 -16          7.10          2.41         4.02 o                         
  -1   5 -16         29.40         19.64         3.06 o                         
   1   5 -16        124.31        108.10         3.95 o                         
   3   5 -16        180.27        164.79         3.89 o                         
   5   5 -16         54.40         47.68         4.15 o                         
   7   5 -16         21.25         19.99         2.50 o                         
   9   5 -16         37.22         38.14         5.06 o                         
  -2   6 -16          6.61          5.41         3.50 o                         
   0   6 -16         18.85         15.51         2.61 o                         
   2   6 -16         10.04          8.90         2.04 o                         
   4   6 -16         71.91         58.23         2.07 o                         
   6   6 -16         40.75         33.22         2.55 o                         
   8   6 -16         28.80         20.91         4.16 o                         
  -3   7 -16          3.98          4.97         4.20 o                         
  -1   7 -16        127.06        118.06         3.26 o                         
   1   7 -16        132.71        112.88         2.63 o                         
   3   7 -16         93.91         81.98         2.02 o                         
   5   7 -16         98.88         94.77         5.04 o                         
   7   7 -16          7.39          7.85         6.23 o                         
  -2   8 -16        112.37        121.42         5.54 o                         
   0   8 -16        113.68        116.32         3.11 o                         
   2   8 -16         98.48        111.79         6.04 o                         
   4   8 -16        100.62        113.58         9.11 o                         
   6   8 -16        109.59        107.01         8.33 o                         
   8   8 -16         26.85         27.81         6.49 o                         
  -1   9 -16        173.23        194.08         7.02 o                         
   1   9 -16         82.63         81.27         7.34 o                         
   3   9 -16        113.00         94.35         7.20 o                         
   5   9 -16        336.00        322.20         8.05 o                         
   7   9 -16        335.10        332.86        10.46 o                         
  -2  10 -16         12.83          9.61         6.78 o                         
   0  10 -16         51.93         58.67         7.98 o                         
   2  10 -16         27.08         24.10         6.80 o                         
   4  10 -16        113.32        123.80         6.71 o                         
   6  10 -16         83.07         80.88         5.50 o                         
  -1  11 -16         55.95         56.05         6.82 o                         
   1  11 -16         38.65         31.77         6.28 o                         
   3  11 -16        106.62        116.83        12.01 o                         
   5  11 -16         44.72         59.24         8.12 o                         
   7  11 -16         31.18         29.45         8.08 o                         
   0  12 -16        177.86        196.77         9.95 o                         
   2  12 -16        206.25        230.69         9.61 o                         
   4  12 -16        147.21        158.35         8.94 o                         
   6  12 -16         72.59         83.03         7.49 o                         
   1  13 -16        153.00        164.24         8.40 o                         
   3  13 -16        128.45        133.77        10.08 o                         
   5  13 -16         44.79         48.99         8.66 o                         
   2  14 -16         21.05         31.38         7.04 o                         
   4  14 -16          4.12          3.32         6.55 o                         
  -3   1 -15          6.81          6.28         3.65 o                         
  -1   1 -15         68.91         68.24         2.35 o                         
   1   1 -15        372.56        371.42         4.39 o                         
   3   1 -15        684.94        688.80         5.83 o                         
   5   1 -15        674.93        671.33         4.40 o                         
   7   1 -15        151.54        146.11         3.67 o                         
   9   1 -15         67.08         71.49         3.98 o                         
  -4   2 -15         14.61          9.48         4.16 o                         
  -2   2 -15         29.90         32.82         2.94 o                         
   0   2 -15        213.14        212.25         2.70 o                         
   2   2 -15        444.18        441.22         5.06 o                         
   4   2 -15        650.43        633.33         4.92 o                         
   6   2 -15       1514.69       1501.60        10.12 o                         
   8   2 -15        634.80        629.15         7.06 o                         
  -3   3 -15         20.29         24.32         3.17 o                         
  -1   3 -15        170.59        170.85         4.01 o                         
   1   3 -15        107.62        109.46         3.00 o                         
   3   3 -15        221.39        214.94         3.56 o                         
   5   3 -15        600.29        605.18         4.47 o                         
   7   3 -15        377.11        375.52         6.15 o                         
   9   3 -15        105.76        103.63         4.19 o                         
  -4   4 -15         45.65         38.62         5.70 o                         
  -2   4 -15        126.82        123.43         6.49 o                         
   0   4 -15        199.88        196.10         3.80 o                         
   2   4 -15         84.57         90.32         2.82 o                         
   4   4 -15         76.22         84.41         3.20 o                         
   6   4 -15        107.49        102.30         3.15 o                         
   8   4 -15        186.80        178.33         6.42 o                         
  -3   5 -15         95.08        107.12         7.13 o                         
  -1   5 -15        138.04        126.01         3.36 o                         
   1   5 -15        690.93        626.14         9.46 o                         
   3   5 -15        671.52        596.14         7.81 o                         
   5   5 -15        362.77        339.03         3.30 o                         
   7   5 -15        164.31        158.15         4.69 o                         
   9   5 -15         72.36         63.01         4.21 o                         
  -2   6 -15        123.35        119.86         4.16 o                         
   0   6 -15        397.33        389.16         6.16 o                         
   2   6 -15        633.22        601.71         7.13 o                         
   4   6 -15        829.92        791.34         6.19 o                         
   6   6 -15        234.05        212.21         5.37 o                         
   8   6 -15         67.63         60.72         4.48 o                         
  -3   7 -15         44.65         46.68         4.27 o                         
  -1   7 -15          8.76         10.57         2.38 o                         
   1   7 -15        108.82        107.00         4.75 o                         
   3   7 -15        556.02        518.90         7.70 o                         
   5   7 -15        574.15        561.29         7.09 o                         
   7   7 -15        158.94        145.88        11.40 o                         
   9   7 -15         51.73         40.73         5.02 o                         
  -2   8 -15         24.61         15.38         4.56 o                         
   0   8 -15        120.89        102.68         4.71 o                         
   2   8 -15        439.67        409.38         9.02 o                         
   4   8 -15        181.06        170.22         8.17 o                         
   6   8 -15         70.24         73.96         5.79 o                         
   8   8 -15         19.76         17.21         6.08 o                         
  -3   9 -15         11.25         12.02         4.70 o                         
  -1   9 -15         61.37         58.25         3.66 o                         
   1   9 -15        180.06        155.54         9.82 o                         
   3   9 -15         86.24         62.78         5.53 o                         
   5   9 -15        125.48        111.33         5.00 o                         
   7   9 -15         42.33         35.66         7.53 o                         
  -2  10 -15        125.27        135.44         9.87 o                         
   0  10 -15         17.27         19.26         9.00 o                         
   2  10 -15          3.24          1.23         5.56 o                         
   4  10 -15         15.59         14.44         5.33 o                         
   6  10 -15         26.66         30.19         5.97 o                         
   8  10 -15          3.66          3.40         7.82 o                         
  -1  11 -15         12.27          8.93         4.94 o                         
   1  11 -15          9.71          9.39         6.59 o                         
   3  11 -15         98.72         94.41         7.69 o                         
   5  11 -15        122.69        122.90         7.07 o                         
   7  11 -15         27.60         29.91         8.21 o                         
   0  12 -15          8.45         11.73         9.91 o                         
   2  12 -15          6.13          2.78         5.51 o                         
   4  12 -15         26.16         33.63         6.16 o                         
   6  12 -15         44.39         41.62         5.59 o                         
  -1  13 -15         57.28         67.52         7.45 o                         
   1  13 -15        110.04        136.39         7.60 o                         
   3  13 -15        140.78        171.76         9.69 o                         
   5  13 -15         53.11         59.70         8.49 o                         
   0  14 -15        165.17        206.20        10.22 o                         
   2  14 -15        264.44        299.06         8.95 o                         
   4  14 -15        162.07        178.99         9.89 o                         
   3  15 -15         18.87         12.33         6.54 o                         
  -4   0 -14        126.45        116.97         7.09 o                         
  -2   0 -14       1905.62       1825.59        33.87 o                         
   0   0 -14       3757.65       3682.82        22.62 o                         
   2   0 -14       7285.40       7066.10        45.60 o                         
   4   0 -14       7524.82       7622.95        58.70 o                         
   6   0 -14       1745.42       1767.29        16.68 o                         
   8   0 -14        189.05        181.13         5.76 o                         
  10   0 -14          0.67          0.61         6.25 o                         
  -5   1 -14          4.65          3.50         5.20 o                         
  -3   1 -14        112.99        110.44         4.36 o                         
  -1   1 -14        200.09        189.42         2.76 o                         
   1   1 -14        911.72        849.55         8.20 o                         
   3   1 -14       1043.53       1026.91         8.12 o                         
   5   1 -14        592.99        600.27         5.97 o                         
   7   1 -14        227.93        240.67         4.91 o                         
   9   1 -14         62.24         70.52         4.27 o                         
  -4   2 -14        123.54        130.05         6.28 o                         
  -2   2 -14         88.92         77.65         3.40 o                         
   0   2 -14        114.76        117.99         2.21 o                         
   2   2 -14        978.61        926.50         7.79 o                         
   4   2 -14       1803.35       1732.02         7.99 o                         
   6   2 -14       1257.02       1245.39         9.38 o                         
   8   2 -14        431.40        443.53         5.86 o                         
  10   2 -14         79.90          0.64         8.83 o                         
  -3   3 -14         34.50         34.81         3.17 o                         
  -1   3 -14        221.13        202.65         4.01 o                         
   1   3 -14        328.94        322.83         3.62 o                         
   3   3 -14        801.26        781.82         5.70 o                         
   5   3 -14        293.27        274.37         3.87 o                         
   7   3 -14        311.36        312.06         5.32 o                         
   9   3 -14        148.70        158.62         4.89 o                         
  -4   4 -14         57.93         55.87         4.78 o                         
  -2   4 -14        101.39         92.75         3.58 o                         
   0   4 -14        692.66        628.23         5.19 o                         
   2   4 -14        199.60        185.39         2.90 o                         
   4   4 -14        109.01         99.09         1.84 o                         
   6   4 -14        335.15        322.82         4.29 o                         
   8   4 -14        215.19        211.34         4.58 o                         
  -3   5 -14         72.92         68.59         8.30 o                         
  -1   5 -14          1.63          2.08         2.17 o                         
   1   5 -14         42.49         40.93         2.42 o                         
   3   5 -14         21.20         21.74         1.51 o                         
   5   5 -14        110.76        105.67         2.50 o                         
   7   5 -14         53.38         57.84         3.24 o                         
   9   5 -14          1.99          5.06         4.40 o                         
  -4   6 -14          4.65          5.76         4.40 o                         
  -2   6 -14         15.56         13.61         3.37 o                         
   0   6 -14         27.97         37.32         2.98 o                         
   2   6 -14        142.09        116.77         3.20 o                         
   4   6 -14        172.23        150.39         3.04 o                         
   6   6 -14         61.46         62.57         2.27 o                         
   8   6 -14          6.94          7.54         3.98 o                         
  -3   7 -14        126.09        124.47         4.84 o                         
  -1   7 -14        370.90        331.85         4.94 o                         
   1   7 -14        535.65        463.90        10.66 o                         
   3   7 -14        657.98        614.85        14.77 o                         
   5   7 -14        121.53        122.62         5.23 o                         
   7   7 -14         59.54         56.86         3.19 o                         
   9   7 -14         11.71         12.13         4.44 o                         
  -4   8 -14         21.17         20.46         6.20 o                         
  -2   8 -14          4.69          2.87         3.54 o                         
   0   8 -14         83.16         79.75         2.46 o                         
   2   8 -14         55.92         49.36         1.86 o                         
   4   8 -14        155.41        146.26         5.73 o                         
   6   8 -14         67.57         64.14         6.30 o                         
   8   8 -14         58.28         58.71         6.71 o                         
  -3   9 -14         12.35         12.75         5.42 o                         
  -1   9 -14         84.07         93.66         3.57 o                         
   1   9 -14        275.14        298.05         8.34 o                         
   3   9 -14        195.29        199.20         7.86 o                         
   5   9 -14         12.22         12.80         4.01 o                         
   7   9 -14          6.12          9.04         5.71 o                         
  -2  10 -14        119.94        118.36         4.21 o                         
   0  10 -14        247.13        240.59         8.28 o                         
   2  10 -14        370.46        352.29         8.70 o                         
   4  10 -14        301.99        309.06        10.52 o                         
   6  10 -14        220.97        216.42        16.40 o                         
   8  10 -14        162.46        162.10         9.58 o                         
  -1  11 -14        115.35        131.84        12.45 o                         
   1  11 -14        263.60        280.48         7.47 o                         
   3  11 -14         79.83         83.41         5.88 o                         
   5  11 -14         74.20         85.72         5.72 o                         
   7  11 -14         56.66         69.82         6.98 o                         
  -2  12 -14         46.64         51.97         5.76 o                         
   0  12 -14         82.03         88.43         8.90 o                         
   2  12 -14        113.67        132.27         7.92 o                         
   4  12 -14         56.77         65.37         6.21 o                         
   6  12 -14         17.64         20.77         9.80 o                         
  -1  13 -14         24.12         25.07         5.47 o                         
   1  13 -14         60.69         71.59         6.62 o                         
   3  13 -14         61.08         69.18         7.69 o                         
   5  13 -14         23.73         23.51         6.37 o                         
   0  14 -14         40.57         68.22         8.13 o                         
   2  14 -14         73.12         79.89         6.71 o                         
   4  14 -14         55.83         49.78        10.61 o                         
   6  14 -14         27.02         22.46         7.02 o                         
   1  15 -14         28.38         24.36         6.57 o                         
   3  15 -14         25.90         26.93         8.32 o                         
   5  15 -14         24.31         26.09         8.09 o                         
  -5   1 -13        102.25         93.51         5.42 o                         
  -3   1 -13        127.33        122.54         4.22 o                         
  -1   1 -13        491.15        470.06         4.65 o                         
   1   1 -13         60.15         65.24         2.70 o                         
   3   1 -13        387.09        367.41         4.27 o                         
   5   1 -13         61.15         55.03         2.53 o                         
   7   1 -13         37.33         34.18         2.89 o                         
   9   1 -13          5.83          0.24         3.00 o                         
  -4   2 -13        141.57        131.50         4.25 o                         
  -2   2 -13        148.63        146.96         3.23 o                         
   0   2 -13       1323.62       1255.07         6.70 o                         
   2   2 -13       1182.20       1133.87         7.47 o                         
   4   2 -13        720.26        707.32         4.59 o                         
   6   2 -13        181.69        177.44         3.10 o                         
   8   2 -13        143.83        142.47         4.62 o                         
  10   2 -13         36.04          0.60         4.99 o                         
  -5   3 -13         46.37         50.60         4.60 o                         
  -3   3 -13        180.52        162.47         4.89 o                         
  -1   3 -13       1077.16        997.13         6.31 o                         
   1   3 -13       1122.48       1030.12        10.43 o                         
   3   3 -13        727.57        686.37         5.28 o                         
   5   3 -13        150.12        144.77         2.63 o                         
   7   3 -13        138.31        147.42         3.52 o                         
   9   3 -13         38.93         44.69         4.40 o                         
  -4   4 -13          4.26          5.65         3.43 o                         
  -2   4 -13         11.09         11.73         2.37 o                         
   0   4 -13         33.13         31.17         1.67 o                         
   2   4 -13        429.85        407.26         4.37 o                         
   4   4 -13        533.53        504.15         4.40 o                         
   6   4 -13        308.84        301.17         4.22 o                         
   8   4 -13        127.51        143.47         5.57 o                         
  10   4 -13         21.69         14.60         4.44 o                         
  -5   5 -13         19.94         10.81         4.62 o                         
  -3   5 -13         33.68         34.50         3.17 o                         
  -1   5 -13        471.74        416.84         4.42 o                         
   1   5 -13        409.13        347.42         3.63 o                         
   3   5 -13        403.60        358.68         3.21 o                         
   5   5 -13        871.93        833.13         5.20 o                         
   7   5 -13        312.73        307.69         7.04 o                         
   9   5 -13         95.32        105.78         5.39 o                         
  -4   6 -13         52.68         51.41         5.75 o                         
  -2   6 -13        284.14        260.79         4.78 o                         
   0   6 -13         30.58         29.94         2.07 o                         
   2   6 -13         37.88         21.45         1.82 o                         
   4   6 -13        155.60        124.36         2.72 o                         
   6   6 -13         15.97         19.18         1.98 o                         
   8   6 -13         22.68         23.49         3.13 o                         
  -3   7 -13        140.82        148.20         4.50 o                         
  -1   7 -13        228.35        239.12         4.88 o                         
   1   7 -13        366.27        314.68         4.10 o                         
   3   7 -13        666.75        570.78        12.52 o                         
   5   7 -13        240.58        222.02         4.22 o                         
   7   7 -13          0.09          2.12         2.52 o                         
   9   7 -13          8.99          7.64         5.14 o                         
  -4   8 -13         24.02         32.91         4.36 o                         
  -2   8 -13         47.26         45.90         3.55 o                         
   0   8 -13        371.03        319.41         6.16 o                         
   2   8 -13        308.65        256.18         8.07 o                         
   4   8 -13        391.56        347.19         5.51 o                         
   6   8 -13        252.50        238.36        11.10 o                         
   8   8 -13         41.70         36.02         5.61 o                         
  -3   9 -13         37.45         33.87         4.84 o                         
  -1   9 -13        137.92        128.37         4.05 o                         
   1   9 -13         26.65         18.83         1.63 o                         
   3   9 -13        162.91        145.42         6.44 o                         
   5   9 -13         56.30         59.71         7.97 o                         
   7   9 -13         53.23         51.77         4.98 o                         
  -2  10 -13         37.63         32.45         3.78 o                         
   0  10 -13        188.66        183.21         5.73 o                         
   2  10 -13        189.39        191.44         7.23 o                         
   4  10 -13         29.99         35.76         8.38 o                         
   6  10 -13         39.71         36.34         5.72 o                         
   8  10 -13          8.89          7.43         5.05 o                         
  -3  11 -13         25.12         23.58         5.33 o                         
  -1  11 -13         69.50         73.19         8.60 o                         
   1  11 -13         49.07         35.37         6.14 o                         
   3  11 -13         11.25         10.81         4.79 o                         
   5  11 -13         13.39         11.40         4.76 o                         
   7  11 -13         51.13         64.63         6.95 o                         
  -2  12 -13         64.01         67.23         8.43 o                         
   0  12 -13        134.93        124.12         8.26 o                         
   2  12 -13         16.37         17.24         6.25 o                         
   4  12 -13         57.41         63.56         5.89 o                         
   6  12 -13         72.78         76.35         6.72 o                         
  -1  13 -13         77.60         72.75         8.98 o                         
   1  13 -13         52.77         52.95         6.14 o                         
   3  13 -13         57.33         62.71         6.04 o                         
   5  13 -13         32.05         33.93         6.35 o                         
   7  13 -13         14.72         11.47         6.94 o                         
   0  14 -13        100.52        126.09         8.18 o                         
   2  14 -13         85.74         89.91         7.76 o                         
   4  14 -13         46.21         57.61        11.87 o                         
   6  14 -13         13.09         10.91         5.27 o                         
  -1  15 -13         30.86         26.99         6.64 o                         
   1  15 -13         48.56         63.29         7.89 o                         
   3  15 -13         12.39         13.09         7.29 o                         
   5  15 -13         34.26         36.87         6.81 o                         
   2  16 -13         42.62         30.04         7.56 o                         
   4  16 -13          3.22          3.96         7.19 o                         
  -6   0 -12         13.86          6.00         6.79 o                         
  -4   0 -12         14.33         18.38         5.86 o                         
  -2   0 -12         43.87         50.90         4.71 o                         
   0   0 -12       1478.89       1430.70        10.30 o                         
   2   0 -12       4021.73       3884.66        26.39 o                         
   4   0 -12       1856.84       1739.32        15.69 o                         
   6   0 -12        898.82        870.85         9.08 o                         
   8   0 -12        115.90        121.07         5.17 o                         
  10   0 -12         11.94          0.77         6.24 o                         
  -5   1 -12        185.25        170.63         8.43 o                         
  -3   1 -12        643.29        628.39         6.47 o                         
  -1   1 -12       1605.94       1550.45        15.07 o                         
   1   1 -12       3041.27       2942.76        14.86 o                         
   3   1 -12       2384.06       2301.23         9.75 o                         
   5   1 -12       1436.75       1436.52         8.70 o                         
   7   1 -12        257.00        270.22         4.52 o                         
   9   1 -12         35.87         -0.32         4.29 o                         
  -4   2 -12        488.59        471.92         7.71 o                         
  -2   2 -12       1375.37       1327.32        10.12 o                         
   0   2 -12       2580.92       2478.08        10.73 o                         
   2   2 -12       1835.36       1747.30        10.03 o                         
   4   2 -12        570.07        538.75         4.27 o                         
   6   2 -12        116.30        111.61         3.57 o                         
   8   2 -12         66.93         68.61         3.37 o                         
  10   2 -12         44.34         21.72        10.11 o                         
  -5   3 -12         19.33         15.44         5.33 o                         
  -3   3 -12         21.65         24.20         2.83 o                         
  -1   3 -12        417.30        426.13         4.12 o                         
   1   3 -12        348.51        332.61         3.72 o                         
   3   3 -12        487.80        478.52         4.56 o                         
   5   3 -12        246.69        245.23         4.21 o                         
   7   3 -12        235.63        240.24         4.04 o                         
   9   3 -12         71.86         73.54         4.65 o                         
  -4   4 -12        102.49         93.66         5.07 o                         
  -2   4 -12        414.11        398.87         5.12 o                         
   0   4 -12        265.82        235.53         2.88 o                         
   2   4 -12        123.07        113.77         2.30 o                         
   4   4 -12        147.96        144.68         1.83 o                         
   6   4 -12         29.94         28.60         2.67 o                         
   8   4 -12          2.73          3.04         2.93 o                         
  10   4 -12         15.39          9.63         4.94 o                         
  -5   5 -12         45.02         38.41         6.57 o                         
  -3   5 -12         94.35         91.69         3.21 o                         
  -1   5 -12        133.50        120.39         2.57 o                         
   1   5 -12          9.00          2.81         1.60 o                         
   3   5 -12        100.99        107.28         1.77 o                         
   5   5 -12         47.78         49.10         2.40 o                         
   7   5 -12          3.59          4.11         2.63 o                         
   9   5 -12          3.40         -0.38         4.12 o                         
  -4   6 -12         95.72         85.43         4.94 o                         
  -2   6 -12        213.91        199.85         3.78 o                         
   0   6 -12        493.27        471.21         3.91 o                         
   2   6 -12        177.99        161.45         2.96 o                         
   4   6 -12        142.48        127.73         1.79 o                         
   6   6 -12         87.27         88.25         2.40 o                         
   8   6 -12         62.99         64.87         4.01 o                         
  -5   7 -12         84.09         77.27         5.39 o                         
  -3   7 -12        192.41        185.55         4.59 o                         
  -1   7 -12        171.15        151.42         4.44 o                         
   1   7 -12        612.24        574.02         6.74 o                         
   3   7 -12        571.17        557.63         7.70 o                         
   5   7 -12        190.55        171.18         2.23 o                         
   7   7 -12         37.98         33.16         2.50 o                         
   9   7 -12          0.16          0.79         3.51 o                         
  -4   8 -12         16.40         14.59         4.67 o                         
  -2   8 -12          6.26          3.79         1.69 o                         
   0   8 -12        133.99        120.51         3.84 o                         
   2   8 -12        376.14        355.14         7.71 o                         
   4   8 -12        769.95        790.64        12.67 o                         
   6   8 -12        151.64        154.59         4.35 o                         
   8   8 -12         43.89         45.06         4.34 o                         
  -3   9 -12        265.85        266.89         5.12 o                         
  -1   9 -12        294.02        279.56         5.40 o                         
   1   9 -12        394.26        353.59         7.74 o                         
   3   9 -12         78.35         78.96         5.74 o                         
   5   9 -12         38.37         41.21         3.12 o                         
   7   9 -12          4.56          2.96         3.42 o                         
   9   9 -12          7.97          7.46         4.66 o                         
  -4  10 -12         87.35         81.10         7.09 o                         
  -2  10 -12        135.78        132.31         3.98 o                         
   0  10 -12         91.97         92.32         2.25 o                         
   2  10 -12        378.11        384.53         7.76 o                         
   4  10 -12        253.11        251.73         7.66 o                         
   6  10 -12        119.34        102.71         6.31 o                         
   8  10 -12         36.69         34.67         5.46 o                         
  -3  11 -12          2.52          1.75         4.50 o                         
  -1  11 -12         86.05         90.54         4.82 o                         
   1  11 -12        120.60        118.22         6.65 o                         
   3  11 -12         99.32         96.47         5.42 o                         
   5  11 -12         84.43         90.05         5.84 o                         
   7  11 -12         25.17         17.19         6.86 o                         
  -2  12 -12        100.77        103.26         5.51 o                         
   0  12 -12        187.09        185.48         6.63 o                         
   2  12 -12        331.07        323.34         7.78 o                         
   4  12 -12        240.77        235.17        10.13 o                         
   6  12 -12        204.53        217.63         7.88 o                         
   8  12 -12         51.92         40.60        10.29 o                         
  -3  13 -12         89.58         91.87         6.92 o                         
  -1  13 -12        170.54        185.98         6.64 o                         
   1  13 -12        188.34        201.39        19.85 o                         
   3  13 -12        272.24        291.20         8.78 o                         
   5  13 -12        344.66        330.12        17.35 o                         
   7  13 -12        155.72        149.76         8.44 o                         
  -2  14 -12         28.13         20.70         5.25 o                         
   0  14 -12         47.71         41.71         9.40 o                         
   2  14 -12        113.59        133.07         6.45 o                         
   4  14 -12         70.82         73.94         9.01 o                         
   6  14 -12         46.25         43.51         8.47 o                         
  -1  15 -12         14.53         19.51         7.27 o                         
   1  15 -12         27.11         30.09         7.31 o                         
   3  15 -12         22.70         22.37         5.97 o                         
   5  15 -12         43.42         35.46         7.96 o                         
   0  16 -12         10.26          3.98         5.65 o                         
   2  16 -12         18.14         12.26         9.21 o                         
   4  16 -12         29.73         29.41         6.41 o                         
   1  17 -12         15.08          4.43         6.98 o                         
   3  17 -12         15.38         16.69         6.41 o                         
  -5   1 -11        190.28        184.76         5.26 o                         
  -3   1 -11        913.89        903.15         7.58 o                         
  -1   1 -11        780.55        775.79         6.26 o                         
   1   1 -11       1216.74       1169.51         6.87 o                         
   3   1 -11        706.43        699.98         3.89 o                         
   5   1 -11        104.61        107.58         2.58 o                         
   7   1 -11         18.73         13.53         3.07 o                         
   9   1 -11          5.29          0.48         3.46 o                         
  -6   2 -11         14.32          5.44         4.74 o                         
  -4   2 -11         22.46         20.81         3.17 o                         
  -2   2 -11        870.72        849.23         7.24 o                         
   0   2 -11        962.33        948.75         5.14 o                         
   2   2 -11       1423.89       1365.28         7.66 o                         
   4   2 -11       1089.61       1105.47         6.66 o                         
   6   2 -11        275.94        277.09         5.04 o                         
   8   2 -11        170.67        168.26         4.81 o                         
  10   2 -11         89.71         91.62         4.81 o                         
  -5   3 -11         88.41         89.77         4.29 o                         
  -3   3 -11        358.42        345.29         4.52 o                         
  -1   3 -11        465.76        417.69         3.87 o                         
   1   3 -11        719.35        633.37         9.37 o                         
   3   3 -11        191.61        178.42         1.92 o                         
   5   3 -11        118.74        118.83         2.48 o                         
   7   3 -11         53.78         54.53         3.10 o                         
   9   3 -11         44.46         56.92         4.54 o                         
  -6   4 -11        131.29        113.12         7.08 o                         
  -4   4 -11        604.27        597.97        12.37 o                         
  -2   4 -11       1142.96       1113.09        10.02 o                         
   0   4 -11        844.80        796.86         4.86 o                         
   2   4 -11        558.90        530.42         3.73 o                         
   4   4 -11        399.22        394.11         3.23 o                         
   6   4 -11        278.68        271.18         3.83 o                         
   8   4 -11         52.17         55.97         4.63 o                         
  10   4 -11          8.30          5.85         4.73 o                         
  -5   5 -11         56.27         55.84         4.24 o                         
  -3   5 -11         92.92         87.30         3.07 o                         
  -1   5 -11        554.51        534.49         5.01 o                         
   1   5 -11        378.46        375.71         5.24 o                         
   3   5 -11       1055.98       1066.57         5.95 o                         
   5   5 -11        337.00        336.68         3.80 o                         
   7   5 -11        120.32        123.02         3.44 o                         
   9   5 -11         50.52         50.45         4.77 o                         
  -4   6 -11          2.18          1.82         2.92 o                         
  -2   6 -11         62.20         58.17         2.60 o                         
   0   6 -11        585.30        529.61         6.11 o                         
   2   6 -11       1224.66       1151.45         6.48 o                         
   4   6 -11         89.37         77.44         1.24 o                         
   6   6 -11        107.01        103.59         3.21 o                         
   8   6 -11         95.97         99.74         3.61 o                         
  -5   7 -11         16.43         11.23         4.25 o                         
  -3   7 -11         20.38         19.15         2.68 o                         
  -1   7 -11        163.78        149.35         2.24 o                         
   1   7 -11        194.91        181.65         3.70 o                         
   3   7 -11        174.92        170.63         4.33 o                         
   5   7 -11          6.10          4.19         1.60 o                         
   7   7 -11          5.92          5.11         3.33 o                         
   9   7 -11          5.10          4.49         3.60 o                         
  -4   8 -11         27.55         22.70         2.94 o                         
  -2   8 -11         17.16         16.50         2.19 o                         
   0   8 -11         56.40         61.64         2.75 o                         
   2   8 -11         23.19         39.00         4.06 o                         
   4   8 -11        136.28        136.90         6.08 o                         
   6   8 -11        187.46        177.73         3.46 o                         
   8   8 -11        133.51        131.19         5.09 o                         
  -5   9 -11         15.67         13.92         5.39 o                         
  -3   9 -11         79.95         75.94         3.16 o                         
  -1   9 -11        101.08         88.02         2.80 o                         
   1   9 -11         23.32         23.52         4.88 o                         
   3   9 -11         73.42         65.33         8.36 o                         
   5   9 -11         20.61         21.10         3.21 o                         
   7   9 -11         72.07         75.11         7.41 o                         
   9   9 -11         36.22         30.57         5.54 o                         
  -4  10 -11          0.49         -2.30         4.89 o                         
  -2  10 -11          8.08          5.29         3.24 o                         
   0  10 -11         48.58         56.64         2.34 o                         
   2  10 -11        136.59        151.99         5.30 o                         
   4  10 -11        107.35        107.80         6.18 o                         
   6  10 -11          3.50          2.07         3.83 o                         
   8  10 -11          4.32          2.73         5.35 o                         
  -3  11 -11         12.11         12.06         4.02 o                         
  -1  11 -11         22.35         23.41         2.34 o                         
   1  11 -11         46.90         46.89         7.37 o                         
   3  11 -11        138.10        131.81         6.42 o                         
   5  11 -11         19.55         17.98         3.41 o                         
   7  11 -11         15.41         13.15         4.15 o                         
  -4  12 -11         39.24         34.37         5.13 o                         
  -2  12 -11        113.84        118.86         4.57 o                         
   0  12 -11        156.96        151.19         6.03 o                         
   2  12 -11         39.62         44.71         5.86 o                         
   4  12 -11         12.85         14.81         5.02 o                         
   6  12 -11         56.55         57.37         6.34 o                         
   8  12 -11          8.65         11.98         6.46 o                         
  -3  13 -11         15.63         19.62         5.68 o                         
  -1  13 -11         33.47         37.35         5.23 o                         
   1  13 -11         15.41         20.45         5.79 o                         
   3  13 -11         29.46         28.50         5.07 o                         
   5  13 -11         92.30        102.44        18.22 o                         
   7  13 -11         95.87        107.56         7.63 o                         
  -2  14 -11         74.62         78.58         5.46 o                         
   0  14 -11        151.38        166.43         7.92 o                         
   2  14 -11        299.79        337.58         7.88 o                         
   4  14 -11        430.95        433.94        12.68 o                         
   6  14 -11        240.02        255.98         9.37 o                         
  -1  15 -11        244.71        264.37         7.94 o                         
   1  15 -11        346.58        363.84         9.62 o                         
   3  15 -11        379.38        392.45        13.87 o                         
   5  15 -11        114.66        117.90         7.21 o                         
   0  16 -11          1.01          2.78         6.42 o                         
   2  16 -11         11.13          7.75         7.66 o                         
   4  16 -11          2.73          3.50         5.53 o                         
   1  17 -11          0.67          0.33         5.22 o                         
   3  17 -11         13.09         15.64         6.03 o                         
  -6   0 -10         31.44         26.38        20.33 o                         
  -4   0 -10        115.78        116.29        10.04 o                         
  -2   0 -10        143.86        150.29         4.01 o                         
   0   0 -10        228.21        217.68         3.29 o                         
   2   0 -10       1093.49       1126.02         8.99 o                         
   4   0 -10       2250.53       2317.24        16.80 o                         
   6   0 -10       2836.11       2908.06        22.53 o                         
   8   0 -10       1268.14       1279.65        14.80 o                         
  10   0 -10        293.61        280.11        12.36 o                         
  -5   1 -10        315.63        327.16         5.82 o                         
  -3   1 -10        420.44        416.72         5.63 o                         
  -1   1 -10       1137.57       1137.45         7.51 o                         
   1   1 -10        707.70        704.27         5.48 o                         
   3   1 -10        605.02        573.18         3.96 o                         
   5   1 -10         88.02         73.77         2.36 o                         
   7   1 -10        159.57        159.08         3.64 o                         
   9   1 -10         70.21         81.23         4.33 o                         
  -6   2 -10         24.68         15.07         8.43 o                         
  -4   2 -10        157.54        157.57         6.45 o                         
  -2   2 -10        425.83        415.25         4.67 o                         
   0   2 -10        344.11        348.58         4.18 o                         
   2   2 -10        343.81        360.16         3.08 o                         
   4   2 -10        297.20        318.55         3.53 o                         
   6   2 -10         12.58         16.26         2.18 o                         
   8   2 -10         64.92         60.80         3.70 o                         
  10   2 -10        107.41        113.00         5.49 o                         
  -5   3 -10         65.56         60.64         3.93 o                         
  -3   3 -10        137.94        123.51         3.49 o                         
  -1   3 -10        148.93        161.27         2.32 o                         
   1   3 -10        826.52        801.57         4.58 o                         
   3   3 -10        145.97        127.51         1.76 o                         
   5   3 -10        336.96        332.94         3.39 o                         
   7   3 -10         46.45         50.84         2.81 o                         
   9   3 -10          4.15          3.72         3.37 o                         
  -6   4 -10         90.77         77.83         5.48 o                         
  -4   4 -10        202.21        194.81         4.89 o                         
  -2   4 -10        405.97        361.18         3.88 o                         
   0   4 -10        590.42        594.22         6.81 o                         
   2   4 -10        650.71        693.46         4.50 o                         
   4   4 -10        156.66        171.05         3.39 o                         
   6   4 -10         11.72         12.30         2.44 o                         
   8   4 -10          2.46          3.51         2.83 o                         
  10   4 -10         23.80         18.14         4.67 o                         
  -5   5 -10        104.35        109.16         7.47 o                         
  -3   5 -10        383.93        367.67         6.97 o                         
  -1   5 -10         58.97         56.76         2.54 o                         
   1   5 -10         70.48         69.83         1.90 o                         
   3   5 -10        259.40        278.06         2.45 o                         
   5   5 -10        421.56        436.06         4.23 o                         
   7   5 -10         61.94         58.79         3.30 o                         
   9   5 -10         64.61         65.70         4.63 o                         
  -6   6 -10        112.86        118.08         7.12 o                         
  -4   6 -10        153.05        142.99         4.23 o                         
  -2   6 -10        104.71         95.92         2.39 o                         
   0   6 -10          3.91          7.07         2.62 o                         
   2   6 -10        297.89        276.91         6.15 o                         
   4   6 -10         98.74        104.17         2.06 o                         
   6   6 -10         72.19         75.50         3.28 o                         
   8   6 -10         42.39         33.25         4.28 o                         
  -5   7 -10         71.17         72.61         4.30 o                         
  -3   7 -10        120.40        119.90         3.34 o                         
  -1   7 -10         54.38         55.13         3.32 o                         
   1   7 -10        170.71        170.48         5.53 o                         
   3   7 -10         65.40         67.75         7.32 o                         
   5   7 -10        306.67        297.00         4.19 o                         
   7   7 -10        376.92        370.89         6.80 o                         
   9   7 -10        114.18        111.50         5.05 o                         
  -4   8 -10         53.27         55.74         3.48 o                         
  -2   8 -10        457.27        442.39         5.06 o                         
   0   8 -10        404.01        368.28         3.91 o                         
   2   8 -10        166.80        136.47         4.55 o                         
   4   8 -10        240.26        232.02         4.85 o                         
   6   8 -10        270.33        265.09         4.74 o                         
   8   8 -10        182.49        181.94         4.17 o                         
  -5   9 -10         28.33         22.07         4.13 o                         
  -3   9 -10         40.46         40.01         2.68 o                         
  -1   9 -10         38.68         30.66         2.34 o                         
   1   9 -10          6.81          6.27         4.26 o                         
   3   9 -10         95.38         87.62         4.09 o                         
   5   9 -10         57.71         53.61         3.70 o                         
   7   9 -10         45.15         45.50         2.86 o                         
   9   9 -10         25.93         17.79         6.03 o                         
  -4  10 -10         31.25         34.43         3.32 o                         
  -2  10 -10        168.50        163.73         3.78 o                         
   0  10 -10        264.78        240.94         6.41 o                         
   2  10 -10        410.75        407.39        10.79 o                         
   4  10 -10        142.95        145.38         3.48 o                         
   6  10 -10        248.72        252.71         5.35 o                         
   8  10 -10        117.57        126.29         6.23 o                         
  -5  11 -10         76.01         83.15         7.89 o                         
  -3  11 -10         38.06         33.33         4.00 o                         
  -1  11 -10         80.26         80.76         3.53 o                         
   1  11 -10        120.74        129.51         5.17 o                         
   3  11 -10        651.30        687.70        10.06 o                         
   5  11 -10        410.72        399.35        10.66 o                         
   7  11 -10         68.75         69.90         6.41 o                         
  -4  12 -10         14.42         10.31         5.85 o                         
  -2  12 -10          7.44         10.58         2.96 o                         
   0  12 -10        134.87        139.36         6.55 o                         
   2  12 -10        607.36        594.65         8.69 o                         
   4  12 -10        625.31        577.13        23.29 o                         
   6  12 -10        249.48        240.73        15.22 o                         
   8  12 -10         29.40         25.73         7.71 o                         
  -3  13 -10         63.33         62.73         4.71 o                         
  -1  13 -10         70.16         78.76         7.08 o                         
   1  13 -10         59.14         53.94         4.92 o                         
   3  13 -10         58.72         64.34        13.42 o                         
   5  13 -10        267.73        271.09         7.65 o                         
   7  13 -10        105.20         97.82         7.82 o                         
  -2  14 -10         38.29         41.00         4.85 o                         
   0  14 -10        141.95        144.75         6.07 o                         
   2  14 -10         66.17         67.66         5.34 o                         
   4  14 -10         27.17         24.15        10.45 o                         
   6  14 -10         16.05         16.43         7.59 o                         
  -3  15 -10         11.38         10.83         6.44 o                         
  -1  15 -10          7.34          9.49         4.44 o                         
   1  15 -10         71.93         85.62         5.77 o                         
   3  15 -10         67.51         76.73        11.83 o                         
   5  15 -10        100.15        103.58         6.95 o                         
  -2  16 -10         19.40         19.87         6.44 o                         
   0  16 -10         33.56         29.14        22.29 o                         
   2  16 -10         21.64         11.10        14.97 o                         
   4  16 -10         21.62         20.94         5.78 o                         
  -1  17 -10         88.31        100.17         8.10 o                         
   1  17 -10        194.75        222.69         7.60 o                         
   3  17 -10         80.76         95.78         7.62 o                         
   2  18 -10         47.88         66.97         6.32 o                         
  -7   1  -9          2.26          3.40         5.39 o                         
  -5   1  -9         25.36          2.03         3.78 o                         
  -3   1  -9        198.43        192.01         3.59 o                         
  -1   1  -9        174.45        172.01         3.71 o                         
   1   1  -9        548.10        565.81         3.98 o                         
   3   1  -9        365.32        393.53         2.96 o                         
   5   1  -9         16.15         22.70         2.22 o                         
   7   1  -9          7.29          7.36         2.73 o                         
   9   1  -9          0.33          1.33         3.60 o                         
  -6   2  -9          8.75          6.69         4.50 o                         
  -4   2  -9         10.95          9.52         2.71 o                         
  -2   2  -9        671.86        674.12         5.15 o                         
   0   2  -9       1926.22       1995.77        12.18 o                         
   2   2  -9       5526.38       5934.58        25.41 o                         
   4   2  -9       2443.74       2563.96        12.59 o                         
   6   2  -9        812.22        842.26         6.33 o                         
   8   2  -9        216.09        218.48         5.13 o                         
  10   2  -9         33.83         28.06         4.48 o                         
  -7   3  -9         38.34         36.80         6.77 o                         
  -5   3  -9         82.82         71.27         4.08 o                         
  -3   3  -9         75.30         75.15         3.01 o                         
  -1   3  -9        155.10        158.46         2.23 o                         
   1   3  -9        838.94        891.78         4.81 o                         
   3   3  -9        951.97        981.63         5.64 o                         
   5   3  -9        710.08        669.18         4.94 o                         
   7   3  -9        258.03        260.57         4.22 o                         
   9   3  -9         70.24         79.48         4.17 o                         
  -6   4  -9         55.07         60.53         4.67 o                         
  -4   4  -9        185.57        191.71         5.08 o                         
  -2   4  -9        465.88        459.37         4.70 o                         
   0   4  -9       1491.33       1510.02         9.12 o                         
   2   4  -9        859.05        873.29         6.79 o                         
   4   4  -9        274.54        252.35         4.53 o                         
   6   4  -9        317.11        301.43         3.66 o                         
   8   4  -9        258.37        268.54         5.37 o                         
  10   4  -9         99.36         95.34         5.62 o                         
  -5   5  -9        104.15        108.39         4.60 o                         
  -3   5  -9        682.68        661.33         6.00 o                         
  -1   5  -9       1312.52       1286.33         6.69 o                         
   1   5  -9        843.28        810.75         4.75 o                         
   3   5  -9       1604.24       1626.37         7.00 o                         
   5   5  -9        236.00        249.71         2.99 o                         
   7   5  -9         80.54         73.60         3.77 o                         
   9   5  -9         63.54         69.96         4.13 o                         
  -6   6  -9         99.04         97.98         4.79 o                         
  -4   6  -9        444.42        415.97         5.53 o                         
  -2   6  -9        189.50        187.91         4.56 o                         
   0   6  -9        436.06        412.44         3.84 o                         
   2   6  -9        794.88        714.42        15.72 o                         
   4   6  -9       1679.09       1719.61         9.51 o                         
   6   6  -9        390.71        387.34         4.16 o                         
   8   6  -9         32.41         24.63         3.57 o                         
  -5   7  -9        156.91        155.20         4.76 o                         
  -3   7  -9         38.30         36.74         2.88 o                         
  -1   7  -9         35.35         33.65         2.67 o                         
   1   7  -9        546.79        483.57         7.22 o                         
   3   7  -9       1684.19       1683.11        10.50 o                         
   5   7  -9        548.18        572.40         4.51 o                         
   7   7  -9        256.29        263.52         4.77 o                         
   9   7  -9        148.87        130.83         4.75 o                         
  -6   8  -9         28.26         25.70         4.23 o                         
  -4   8  -9         68.24         57.04         3.27 o                         
  -2   8  -9        577.50        546.68         4.79 o                         
   0   8  -9        826.18        784.89         5.87 o                         
   2   8  -9       1076.63       1059.20        14.26 o                         
   4   8  -9        995.52        949.78         7.72 o                         
   6   8  -9        611.48        620.94         5.97 o                         
   8   8  -9        155.18        159.64         4.78 o                         
  -5   9  -9         25.26         22.25         4.46 o                         
  -3   9  -9        119.63        111.59         3.29 o                         
  -1   9  -9        195.14        184.25         2.09 o                         
   1   9  -9        365.92        357.99         6.15 o                         
   3   9  -9         87.72         79.00         1.25 o                         
   5   9  -9        175.86        166.70         2.77 o                         
   7   9  -9        208.08        210.14         5.90 o                         
   9   9  -9         65.64         40.89        13.37 o                         
  -4  10  -9         81.27         85.08         4.20 o                         
  -2  10  -9         12.66         13.90         2.14 o                         
   0  10  -9        102.27        100.06         3.30 o                         
   2  10  -9        327.61        353.01         6.32 o                         
   4  10  -9        109.10        114.16         4.48 o                         
   6  10  -9         18.58         16.27         3.51 o                         
   8  10  -9          0.45          3.12         5.71 o                         
  -5  11  -9          4.84          7.11         3.86 o                         
  -3  11  -9         67.14         72.75         8.19 o                         
  -1  11  -9        280.45        273.26         4.00 o                         
   1  11  -9       1015.54        990.58        10.81 o                         
   3  11  -9        891.37        849.66        18.01 o                         
   5  11  -9         90.97         94.07         4.27 o                         
   7  11  -9          2.76          4.28         4.55 o                         
  -4  12  -9         20.09         19.16         4.51 o                         
  -2  12  -9         73.03         75.00         4.33 o                         
   0  12  -9         25.45         26.24         5.97 o                         
   2  12  -9        264.22        271.84         6.20 o                         
   4  12  -9        272.42        266.02         5.42 o                         
   6  12  -9         61.52         57.64         5.31 o                         
   8  12  -9          8.00          9.87         5.10 o                         
  -3  13  -9         73.52         76.32         4.26 o                         
  -1  13  -9         24.38         17.94         3.13 o                         
   1  13  -9        143.20        144.59         5.36 o                         
   3  13  -9        255.92        231.87         4.52 o                         
   5  13  -9        369.86        366.26        15.78 o                         
   7  13  -9        199.85        185.04        10.71 o                         
  -4  14  -9         22.49         22.76         6.04 o                         
  -2  14  -9        110.50        119.85         6.46 o                         
   0  14  -9        155.68        170.18         6.22 o                         
   2  14  -9        111.73        107.87         6.34 o                         
   4  14  -9         30.83         19.49        12.41 o                         
   6  14  -9         22.82         15.97         4.14 o                         
  -3  15  -9         32.86         39.19         5.79 o                         
  -1  15  -9        106.42        111.44         7.41 o                         
   1  15  -9        156.66        161.62         9.33 o                         
   3  15  -9        124.63        138.19         6.08 o                         
   5  15  -9         51.03         64.22         8.69 o                         
  -2  16  -9         12.65         15.03         4.67 o                         
   0  16  -9        186.78        191.98         6.70 o                         
   2  16  -9        114.29        122.71         7.27 o                         
   4  16  -9         36.27         44.81         6.99 o                         
   6  16  -9         21.56         26.08         6.68 o                         
  -1  17  -9        153.69        162.11         8.75 o                         
   1  17  -9         73.34         84.94         9.57 o                         
   3  17  -9         30.66         35.08         5.72 o                         
   5  17  -9          6.07          9.93         5.94 o                         
   0  18  -9         39.60         24.41        22.12 o                         
   2  18  -9         34.35         32.25         5.79 o                         
  -6   0  -8         69.68         70.42         6.33 o                         
  -4   0  -8        420.19        416.80         7.65 o                         
  -2   0  -8       2163.38       2075.57        17.31 o                         
   0   0  -8       3625.84       3672.84        18.72 o                         
   2   0  -8        219.54        268.36         3.99 o                         
   4   0  -8       2845.94       2951.69        19.79 o                         
   6   0  -8       1835.18       1817.29        24.34 o                         
   8   0  -8        916.40        841.86        10.88 o                         
  10   0  -8        211.56        220.25        12.13 o                         
  -7   1  -8         21.72         13.37         7.88 o                         
  -5   1  -8         60.79         66.06         3.82 o                         
  -3   1  -8        329.20        315.16         4.38 o                         
  -1   1  -8        150.13        156.51         2.11 o                         
   1   1  -8       1213.91       1220.82         6.74 o                         
   3   1  -8        481.57        435.66         3.23 o                         
   5   1  -8        327.77        319.42         3.33 o                         
   7   1  -8         62.96         63.20         3.22 o                         
   9   1  -8          1.11          0.74         3.94 o                         
  -6   2  -8         41.58         47.35         5.45 o                         
  -4   2  -8        173.71        164.49         3.78 o                         
  -2   2  -8        564.15        557.51         5.10 o                         
   0   2  -8        750.02        820.24         4.43 o                         
   2   2  -8       1781.35       1953.41         8.17 o                         
   4   2  -8       1480.29       1549.35         8.40 o                         
   6   2  -8        442.43        439.83         6.74 o                         
   8   2  -8         57.21         66.42         4.16 o                         
  10   2  -8          0.50          3.17         4.85 o                         
  -7   3  -8         20.40         12.38         4.49 o                         
  -5   3  -8        110.25        102.53         5.65 o                         
  -3   3  -8         84.00         83.91         2.88 o                         
  -1   3  -8       1137.13       1073.67         6.33 o                         
   1   3  -8       1803.42       1863.53        21.15 o                         
   3   3  -8        185.98        176.09         2.00 o                         
   5   3  -8        129.95        121.73         2.62 o                         
   7   3  -8         36.29         38.30         5.13 o                         
   9   3  -8         57.21         71.05         5.63 o                         
  -6   4  -8          0.88         -0.55         3.42 o                         
  -4   4  -8         84.10         80.30         3.16 o                         
  -2   4  -8         61.34         62.54         2.65 o                         
   0   4  -8        295.76        318.01         2.34 o                         
   2   4  -8       1775.58       1802.47         8.74 o                         
   4   4  -8        161.38        162.24         2.20 o                         
   6   4  -8        246.32        242.27         3.49 o                         
   8   4  -8        141.52        154.00         4.80 o                         
  10   4  -8         37.95         32.81         4.97 o                         
  -7   5  -8          6.74          4.38         5.07 o                         
  -5   5  -8         50.41         54.07         3.88 o                         
  -3   5  -8        191.07        201.94         3.86 o                         
  -1   5  -8        455.17        476.93         3.56 o                         
   1   5  -8        397.66        431.60         3.54 o                         
   3   5  -8        169.08        183.57         2.07 o                         
   5   5  -8         15.97         22.96         1.83 o                         
   7   5  -8        128.47        129.77         3.68 o                         
   9   5  -8        106.97        101.72         5.19 o                         
  -6   6  -8         50.96         43.32         4.90 o                         
  -4   6  -8        240.18        233.45         6.69 o                         
  -2   6  -8        394.55        380.03         4.53 o                         
   0   6  -8        553.51        537.57         4.17 o                         
   2   6  -8        978.71       1057.21         7.67 o                         
   4   6  -8       1058.87       1127.25         9.34 o                         
   6   6  -8        850.33        871.81        10.39 o                         
   8   6  -8        305.32        316.44         8.13 o                         
  -5   7  -8         55.71         53.78         4.20 o                         
  -3   7  -8         47.54         60.30         3.90 o                         
  -1   7  -8         47.02         51.49         1.76 o                         
   1   7  -8          6.12          7.32         2.77 o                         
   3   7  -8        480.77        436.37         4.40 o                         
   5   7  -8        980.61        955.86         7.00 o                         
   7   7  -8        493.84        494.18         6.98 o                         
   9   7  -8        148.08        158.53         5.67 o                         
  -6   8  -8        179.95        181.34         5.30 o                         
  -4   8  -8        151.46        164.34         3.73 o                         
  -2   8  -8        445.54        437.02         3.87 o                         
   0   8  -8        133.94        125.64         2.38 o                         
   2   8  -8         60.49         69.62         5.72 o                         
   4   8  -8        213.50        218.95         3.93 o                         
   6   8  -8        104.39        104.73         2.77 o                         
   8   8  -8         75.08         73.60         4.00 o                         
  -5   9  -8         40.85         39.15         4.25 o                         
  -3   9  -8        411.38        422.39         4.71 o                         
  -1   9  -8       1823.36       1774.90        11.48 o                         
   1   9  -8       2661.71       2616.43        19.86 o                         
   3   9  -8        835.99        809.37         6.56 o                         
   5   9  -8        504.15        503.03         9.35 o                         
   7   9  -8         86.51         90.96         6.71 o                         
   9   9  -8          9.95          8.30         3.82 o                         
  -6  10  -8          4.91          2.20         4.30 o                         
  -4  10  -8        115.23        106.67         5.85 o                         
  -2  10  -8        828.42        817.97         5.77 o                         
   0  10  -8       3088.85       2997.79        31.27 o                         
   2  10  -8       3171.79       3097.65        15.86 o                         
   4  10  -8       1521.28       1504.55        19.76 o                         
   6  10  -8        263.30        266.13         9.08 o                         
   8  10  -8         60.26         60.85         3.83 o                         
  -5  11  -8         75.92         80.91         4.63 o                         
  -3  11  -8         65.39         75.92         3.44 o                         
  -1  11  -8        170.81        173.93         2.77 o                         
   1  11  -8        975.02        954.63         7.34 o                         
   3  11  -8        838.97        843.97         8.65 o                         
   5  11  -8        459.20        484.81        12.01 o                         
   7  11  -8         50.49         65.14         8.05 o                         
  -4  12  -8        307.75        301.77         9.95 o                         
  -2  12  -8        374.51        365.00         6.48 o                         
   0  12  -8        322.45        326.17         3.67 o                         
   2  12  -8         79.42         79.74         1.66 o                         
   4  12  -8        230.13        219.80         5.14 o                         
   6  12  -8        128.67        128.10         7.18 o                         
   8  12  -8         55.02         24.71        18.31 o                         
  -5  13  -8         19.24         13.83         4.76 o                         
  -3  13  -8         60.82         60.93         3.44 o                         
  -1  13  -8        121.77        126.72         3.51 o                         
   1  13  -8         18.05         21.15         1.55 o                         
   3  13  -8        304.72        288.19         3.43 o                         
   5  13  -8        233.96        232.07         8.56 o                         
   7  13  -8         87.01         94.76         5.66 o                         
  -4  14  -8          3.14          2.37         4.69 o                         
  -2  14  -8         88.02         72.63         3.75 o                         
   0  14  -8         29.87         32.52        23.03 o                         
   2  14  -8         98.20         93.06         5.24 o                         
   4  14  -8         19.52         19.65         2.77 o                         
   6  14  -8         81.29         85.62        10.64 o                         
  -3  15  -8         22.75         21.78         6.10 o                         
  -1  15  -8         34.43         41.96         6.49 o                         
   1  15  -8         96.08         99.00         5.11 o                         
   3  15  -8         27.02         28.01         5.65 o                         
   5  15  -8        102.99         98.88         8.18 o                         
  -2  16  -8         58.84         63.51         5.56 o                         
   0  16  -8         27.88         10.91        11.28 o                         
   2  16  -8          1.58          3.72         5.23 o                         
   4  16  -8         10.53         15.52         5.22 o                         
   6  16  -8          7.93          4.57         5.94 o                         
  -1  17  -8         38.96         28.36        19.48 o                         
   1  17  -8         31.94         21.98        17.58 o                         
   3  17  -8         42.54         53.65         6.58 o                         
   5  17  -8         36.06         58.03         9.22 o                         
   0  18  -8         31.66         43.10        10.16 o                         
   2  18  -8         24.79         34.82         6.70 o                         
   4  18  -8         13.91         17.48         6.79 o                         
  -7   1  -7          1.56          4.23         4.05 o                         
  -5   1  -7          3.18          2.23         3.01 o                         
  -3   1  -7        512.38        540.50         4.97 o                         
  -1   1  -7        362.44        421.51         3.58 o                         
   1   1  -7        260.76        253.91         2.26 o                         
   3   1  -7        151.74        149.46         3.05 o                         
   5   1  -7         40.84         54.62         3.06 o                         
   7   1  -7         38.76         35.64         3.11 o                         
   9   1  -7          2.88          7.15         4.00 o                         
  -6   2  -7         47.09         50.55         4.58 o                         
  -4   2  -7        235.11        217.70         4.03 o                         
  -2   2  -7        246.75        276.23         3.16 o                         
   0   2  -7       1109.09       1201.86         6.48 o                         
   2   2  -7        799.11        823.72         4.46 o                         
   4   2  -7       2478.50       2549.81        14.28 o                         
   6   2  -7        840.02        805.93         6.20 o                         
   8   2  -7        111.34        123.61         3.95 o                         
  10   2  -7         25.28         22.28         4.59 o                         
  -7   3  -7          3.49          1.31         4.24 o                         
  -5   3  -7         26.23         26.34         3.34 o                         
  -3   3  -7         35.88         43.01         2.31 o                         
  -1   3  -7        449.33        526.99         3.95 o                         
   1   3  -7       2743.02       2961.67        14.51 o                         
   3   3  -7        882.22        815.84         4.66 o                         
   5   3  -7        162.00        149.14         2.55 o                         
   7   3  -7          3.41          3.47         2.51 o                         
   9   3  -7          2.79          2.83         3.86 o                         
  -6   4  -7         46.24         45.90         4.20 o                         
  -4   4  -7        288.21        297.35         4.23 o                         
  -2   4  -7       1567.83       1654.99         9.35 o                         
   0   4  -7       6100.47       6825.69        51.95 o                         
   2   4  -7       7116.97       7939.09        27.97 o                         
   4   4  -7       2925.80       3116.76        14.98 o                         
   6   4  -7        378.20        402.88         4.87 o                         
   8   4  -7         62.30         68.99         3.67 o                         
  10   4  -7         16.10          9.96         4.80 o                         
  -7   5  -7         11.18         10.86         4.70 o                         
  -5   5  -7         18.44         14.25         3.62 o                         
  -3   5  -7         81.85         72.70         2.64 o                         
  -1   5  -7        213.27        227.29         2.33 o                         
   1   5  -7       1227.52       1322.83         8.42 o                         
   3   5  -7       1776.84       1880.61         9.03 o                         
   5   5  -7        662.01        676.06         6.28 o                         
   7   5  -7        224.87        245.05         4.07 o                         
   9   5  -7         25.38         35.59         4.29 o                         
  -6   6  -7        103.94        121.19         4.60 o                         
  -4   6  -7        475.02        488.71         8.31 o                         
  -2   6  -7        382.67        368.64         5.76 o                         
   0   6  -7        779.14        705.81         4.08 o                         
   2   6  -7         95.48         79.34         2.82 o                         
   4   6  -7        608.37        580.04         4.63 o                         
   6   6  -7        261.44        281.94         4.01 o                         
   8   6  -7        117.27        135.23         4.41 o                         
  -7   7  -7         79.23         96.07         7.35 o                         
  -5   7  -7        236.23        251.71         4.65 o                         
  -3   7  -7        765.64        740.43         6.18 o                         
  -1   7  -7        610.72        567.26         3.78 o                         
   1   7  -7         97.35         90.83         3.25 o                         
   3   7  -7        329.72        317.75         3.54 o                         
   5   7  -7        974.64        955.77         6.93 o                         
   7   7  -7        655.68        641.71         7.52 o                         
   9   7  -7        191.79        180.81         5.76 o                         
  -6   8  -7         52.66         51.11         4.53 o                         
  -4   8  -7         98.40         96.45         4.07 o                         
  -2   8  -7        290.25        284.18         3.56 o                         
   0   8  -7        693.85        700.74         4.29 o                         
   2   8  -7        105.84        110.16         2.16 o                         
   4   8  -7         58.90         53.99         2.78 o                         
   6   8  -7          1.23          0.45         2.61 o                         
   8   8  -7          2.87          2.33         3.61 o                         
  -5   9  -7         79.86         82.76         5.38 o                         
  -3   9  -7        335.02        325.82         6.11 o                         
  -1   9  -7        335.24        304.87         2.36 o                         
   1   9  -7       1367.39       1285.62        11.37 o                         
   3   9  -7        640.12        588.38         5.62 o                         
   5   9  -7        400.23        371.14         5.90 o                         
   7   9  -7         52.44         43.34         7.95 o                         
   9   9  -7          7.53          6.90         4.08 o                         
  -6  10  -7         16.39         18.55         4.85 o                         
  -4  10  -7        287.61        283.61         5.15 o                         
  -2  10  -7        535.71        537.92         6.63 o                         
   0  10  -7        672.03        662.33         5.25 o                         
   2  10  -7       1171.03       1142.63         7.36 o                         
   4  10  -7        435.68        421.18         5.01 o                         
   6  10  -7        142.64        137.02         4.15 o                         
   8  10  -7         27.00         13.10         6.77 o                         
  -5  11  -7         71.62         78.66         3.95 o                         
  -3  11  -7        133.85        135.99         3.23 o                         
  -1  11  -7        102.85         99.95         2.41 o                         
   1  11  -7        156.62        153.30         1.99 o                         
   3  11  -7        174.62        178.60         3.06 o                         
   5  11  -7         93.64        106.09         4.35 o                         
   7  11  -7         61.31         71.71         3.82 o                         
  -4  12  -7        311.24        323.75         7.25 o                         
  -2  12  -7        528.67        513.84         7.58 o                         
   0  12  -7        716.73        715.75         4.76 o                         
   2  12  -7        487.46        486.37         3.99 o                         
   4  12  -7        708.37        714.25        13.10 o                         
   6  12  -7        482.51        484.06         8.95 o                         
   8  12  -7        142.13        145.36         7.04 o                         
  -5  13  -7         33.21         38.93         4.36 o                         
  -3  13  -7         22.42         26.98         2.26 o                         
  -1  13  -7         64.54         64.55         1.67 o                         
   1  13  -7         28.79         30.15         1.69 o                         
   3  13  -7         52.95         51.92         2.33 o                         
   5  13  -7         82.75         77.41         7.01 o                         
   7  13  -7         36.49         29.37         8.91 o                         
  -4  14  -7         14.07          7.83         3.77 o                         
  -2  14  -7          1.13          1.73         1.54 o                         
   0  14  -7         11.92         11.69         3.44 o                         
   2  14  -7         30.57         31.21         2.07 o                         
   4  14  -7        104.69        109.11         3.99 o                         
   6  14  -7        149.48        147.31         5.60 o                         
  -3  15  -7          7.08          5.16         4.19 o                         
  -1  15  -7          2.20          1.84         3.31 o                         
   1  15  -7         61.16         63.43         2.82 o                         
   3  15  -7         69.64         71.83         3.47 o                         
   5  15  -7         17.38         20.00         4.56 o                         
   7  15  -7          2.32          6.75         4.62 o                         
  -2  16  -7          7.82         13.52         6.49 o                         
   0  16  -7        120.98        136.99         5.50 o                         
   2  16  -7         19.91         22.69         4.51 o                         
   4  16  -7         16.13          4.28         4.83 o                         
   6  16  -7          3.15          2.01         4.49 o                         
  -3  17  -7         37.37         28.77         6.24 o                         
  -1  17  -7         70.34         78.80         5.50 o                         
   1  17  -7        238.76        255.21         9.43 o                         
   3  17  -7        157.15        173.96        10.54 o                         
   5  17  -7         24.72         29.26         7.30 o                         
  -2  18  -7          4.01          2.92         4.94 o                         
   0  18  -7         22.85         11.25        11.28 o                         
   2  18  -7         47.03         53.15         5.54 o                         
   4  18  -7         55.33         50.56        15.80 o                         
   1  19  -7         31.11         31.40         8.60 o                         
  -8   0  -6         44.83         35.24         7.09 o                         
  -6   0  -6        207.07        214.19         6.71 o                         
  -4   0  -6        426.39        474.77         9.16 o                         
  -2   0  -6       1296.59       1202.06        18.57 o                         
   0   0  -6       4439.49       4585.37        26.77 o                         
   2   0  -6       6964.16       7176.86        84.44 o                         
   4   0  -6       2601.13       2508.48        21.84 o                         
   6   0  -6        418.98        399.87         6.92 o                         
   8   0  -6        101.98         95.73         5.52 o                         
  10   0  -6          0.84          0.37         5.66 o                         
  -7   1  -6          7.15          9.00         4.69 o                         
  -5   1  -6          7.22          3.95         3.03 o                         
  -3   1  -6        896.76        886.29         7.38 o                         
  -1   1  -6       2731.98       2691.91        12.53 o                         
   1   1  -6       5644.55       5872.75        30.25 o                         
   3   1  -6        115.31        119.65         2.04 o                         
   5   1  -6        128.43        114.24         2.38 o                         
   7   1  -6         58.02         60.60         3.33 o                         
   9   1  -6         18.46         13.60         4.24 o                         
  -8   2  -6          2.26          1.89         4.49 o                         
  -6   2  -6         38.98         39.39         3.98 o                         
  -4   2  -6        281.61        304.06         5.06 o                         
  -2   2  -6       1280.41       1401.44         7.93 o                         
   0   2  -6       6045.06       6474.94        35.83 o                         
   2   2  -6       7304.79       7913.54        36.52 o                         
   4   2  -6       2827.08       2924.11        17.63 o                         
   6   2  -6        735.33        737.92         8.12 o                         
   8   2  -6        178.52        178.24         4.93 o                         
  10   2  -6         51.90         41.88         5.34 o                         
  -7   3  -6         35.36         36.06         5.17 o                         
  -5   3  -6        235.77        240.75         5.86 o                         
  -3   3  -6        112.09        113.74         3.44 o                         
  -1   3  -6       1411.47       1474.89         8.52 o                         
   1   3  -6       1126.69       1201.49         5.76 o                         
   3   3  -6       3993.77       4195.08        18.33 o                         
   5   3  -6        477.57        476.72         7.47 o                         
   7   3  -6         29.17         22.28         3.14 o                         
   9   3  -6          5.79          2.73         4.49 o                         
  -6   4  -6        219.12        225.10         5.24 o                         
  -4   4  -6        958.19        932.08         7.72 o                         
  -2   4  -6       1739.08       1764.73         9.70 o                         
   0   4  -6       2544.83       2868.43        20.90 o                         
   2   4  -6       6087.12       6830.41        27.42 o                         
   4   4  -6        336.57        342.57         3.34 o                         
   6   4  -6         42.67         44.60         5.03 o                         
   8   4  -6         17.89         18.30         3.78 o                         
  10   4  -6          0.78          0.00         4.32 o                         
  -7   5  -6         66.19         75.50         4.76 o                         
  -5   5  -6        263.49        271.71         4.85 o                         
  -3   5  -6        291.37        291.26         4.98 o                         
  -1   5  -6        142.65        167.38         3.20 o                         
   1   5  -6        365.74        342.02         2.67 o                         
   3   5  -6        651.73        671.35         4.12 o                         
   5   5  -6        420.68        444.35         4.27 o                         
   7   5  -6        118.10        115.31         5.34 o                         
   9   5  -6         14.87         10.79         4.70 o                         
  -6   6  -6        113.13        113.17         4.73 o                         
  -4   6  -6        610.52        622.22         6.10 o                         
  -2   6  -6       1424.68       1450.38         9.61 o                         
   0   6  -6       1468.32       1521.74         5.83 o                         
   2   6  -6        257.78        270.42         2.98 o                         
   4   6  -6         96.19         99.21         2.14 o                         
   6   6  -6         75.16         84.65         3.48 o                         
   8   6  -6         95.71         98.96         4.56 o                         
  -7   7  -6         49.76         69.10         7.63 o                         
  -5   7  -6        252.26        254.79         5.32 o                         
  -3   7  -6        575.41        558.40         5.22 o                         
  -1   7  -6       1875.22       1827.47         8.60 o                         
   1   7  -6        218.19        214.87         1.74 o                         
   3   7  -6        750.34        748.66         4.50 o                         
   5   7  -6        209.46        207.04         3.01 o                         
   7   7  -6         98.63         99.76         3.49 o                         
   9   7  -6         28.01         15.81         5.82 o                         
  -6   8  -6         19.85         24.89         4.11 o                         
  -4   8  -6        161.29        147.78         3.50 o                         
  -2   8  -6        307.09        273.05         3.28 o                         
   0   8  -6        988.39        990.08         5.40 o                         
   2   8  -6       1423.32       1426.45         7.95 o                         
   4   8  -6       1164.12       1162.50         8.86 o                         
   6   8  -6        481.70        485.12         5.66 o                         
   8   8  -6        109.59        116.68         4.64 o                         
  -7   9  -6          1.17         -1.50         3.99 o                         
  -5   9  -6         20.07         18.66         3.95 o                         
  -3   9  -6        348.21        334.31         4.15 o                         
  -1   9  -6       1102.74       1052.19         5.14 o                         
   1   9  -6       2023.20       1962.87        15.72 o                         
   3   9  -6       3819.50       3741.51        21.65 o                         
   5   9  -6       1421.35       1402.77        10.99 o                         
   7   9  -6        240.13        231.83         4.31 o                         
   9   9  -6         22.49          8.21         4.80 o                         
  -6  10  -6        133.22        126.02         7.49 o                         
  -4  10  -6        300.01        290.85         4.44 o                         
  -2  10  -6        830.74        807.28         5.65 o                         
   0  10  -6       1010.42        981.60         4.72 o                         
   2  10  -6       1016.36        993.70         6.90 o                         
   4  10  -6        528.45        515.13         8.21 o                         
   6  10  -6         18.79         15.73         3.21 o                         
   8  10  -6         10.05          3.58         4.74 o                         
  -5  11  -6        108.77        111.34         4.46 o                         
  -3  11  -6        838.85        846.32         6.34 o                         
  -1  11  -6       1932.00       1849.86        13.94 o                         
   1  11  -6       1810.04       1763.81        11.11 o                         
   3  11  -6        859.47        865.84         7.54 o                         
   5  11  -6          4.00          5.15         1.85 o                         
   7  11  -6         38.88         18.64         8.82 o                         
  -6  12  -6        109.35         95.51         5.45 o                         
  -4  12  -6        181.95        179.93         4.00 o                         
  -2  12  -6        449.49        436.08         3.70 o                         
   0  12  -6        739.60        707.47         7.33 o                         
   2  12  -6       1341.74       1323.59         7.97 o                         
   4  12  -6        710.20        731.99         7.62 o                         
   6  12  -6        360.88        361.73        12.28 o                         
   8  12  -6        115.01        125.28         6.76 o                         
  -5  13  -6         50.78         49.17         4.27 o                         
  -3  13  -6         17.48         15.29         1.95 o                         
  -1  13  -6        164.97        166.32         2.64 o                         
   1  13  -6        378.83        375.25         4.11 o                         
   3  13  -6        224.35        228.33         3.53 o                         
   5  13  -6        213.93        211.41         8.66 o                         
   7  13  -6         27.46          6.98         6.38 o                         
  -4  14  -6         84.94         93.50         4.62 o                         
  -2  14  -6         63.17         67.05         2.15 o                         
   0  14  -6        146.76        146.49         2.79 o                         
   2  14  -6        105.61        113.38         2.49 o                         
   4  14  -6         33.53         32.16         3.56 o                         
   6  14  -6         28.43         23.38         4.27 o                         
  -3  15  -6          9.01          5.30         2.40 o                         
  -1  15  -6         28.12         30.82         2.65 o                         
   1  15  -6          1.52          1.09         1.68 o                         
   3  15  -6         19.92         26.90         2.35 o                         
   5  15  -6         11.07         15.33         4.05 o                         
   7  15  -6         26.74         24.95         5.63 o                         
  -4  16  -6         26.36         31.12         9.58 o                         
  -2  16  -6         55.96         54.37         5.78 o                         
   0  16  -6         31.59         35.69         4.75 o                         
   2  16  -6         30.92         34.87         2.83 o                         
   4  16  -6         44.44         46.56         4.37 o                         
   6  16  -6         15.29         15.47         4.95 o                         
  -3  17  -6         42.95         43.61        10.67 o                         
  -1  17  -6        103.46        114.14         7.05 o                         
   1  17  -6         73.06         91.10         5.09 o                         
   3  17  -6         30.22         34.49         4.12 o                         
   5  17  -6          3.25          0.68         3.67 o                         
  -2  18  -6         71.53         77.63         6.78 o                         
   0  18  -6          7.97          2.91         4.29 o                         
   2  18  -6          1.21          1.80         5.16 o                         
   4  18  -6          1.44          4.21         5.10 o                         
  -1  19  -6         78.08         80.86         6.30 o                         
   1  19  -6         33.59         44.99         5.47 o                         
   3  19  -6          9.47         12.97         7.38 o                         
  -7   1  -5          1.89          0.70         4.27 o                         
  -5   1  -5        170.52        168.49         4.44 o                         
  -3   1  -5         84.49         82.60         2.61 o                         
  -1   1  -5        311.21        322.43         2.49 o                         
   1   1  -5       1537.33       1481.15         6.75 o                         
   3   1  -5        423.75        426.59         3.26 o                         
   5   1  -5        206.46        215.34         3.35 o                         
   7   1  -5        103.96        105.85         3.38 o                         
   9   1  -5          4.98          6.55         4.18 o                         
  -8   2  -5          1.73          1.63         4.77 o                         
  -6   2  -5         19.81         19.97         3.40 o                         
  -4   2  -5        753.09        775.45         7.64 o                         
  -2   2  -5       2361.03       2424.21        11.84 o                         
   0   2  -5      11056.99      11930.10        41.60 o                         
   2   2  -5       2391.00       2408.88        10.35 o                         
   4   2  -5        637.56        650.89         7.10 o                         
   6   2  -5         66.57         64.43         3.36 o                         
   8   2  -5         11.17         10.56         3.35 o                         
  10   2  -5          0.45          1.80         5.28 o                         
  -7   3  -5         33.87         41.30         4.24 o                         
  -5   3  -5        328.59        332.99         4.64 o                         
  -3   3  -5       1428.52       1441.59         8.44 o                         
  -1   3  -5       3178.28       3346.19        16.07 o                         
   1   3  -5       1570.86       1598.79         7.45 o                         
   3   3  -5        553.66        589.78         4.00 o                         
   5   3  -5         90.46         92.11         2.59 o                         
   7   3  -5         64.25         63.45         3.44 o                         
   9   3  -5          7.08          4.10         4.46 o                         
  -8   4  -5         43.84         43.19         6.16 o                         
  -6   4  -5        127.96        148.16         4.61 o                         
  -4   4  -5        160.38        154.99         4.44 o                         
  -2   4  -5       1883.45       1927.90        10.18 o                         
   0   4  -5       7374.91       8261.38        39.92 o                         
   2   4  -5       6453.63       7056.07        28.28 o                         
   4   4  -5        709.24        682.51         6.74 o                         
   6   4  -5         78.74         68.87         3.75 o                         
   8   4  -5         38.78         50.45         4.09 o                         
  10   4  -5         16.72          8.48         4.98 o                         
  -7   5  -5         30.02         33.53         4.38 o                         
  -5   5  -5         88.56        101.50         3.85 o                         
  -3   5  -5         99.67         93.65         3.62 o                         
  -1   5  -5       2710.07       2862.50        11.69 o                         
   1   5  -5       5977.76       6529.83        27.87 o                         
   3   5  -5       2154.08       2228.70        10.67 o                         
   5   5  -5       1258.83       1281.26         8.16 o                         
   7   5  -5        248.33        258.49         4.38 o                         
   9   5  -5         15.86         12.40         4.05 o                         
  -8   6  -5         68.28         65.33         8.80 o                         
  -6   6  -5        503.24        499.58         6.45 o                         
  -4   6  -5       1020.22       1013.21         7.79 o                         
  -2   6  -5       3107.44       3118.52        15.35 o                         
   0   6  -5       1664.27       1716.64         6.98 o                         
   2   6  -5        643.34        571.04         4.90 o                         
   4   6  -5         22.71         24.45         2.05 o                         
   6   6  -5        137.69        145.39         3.39 o                         
   8   6  -5        211.24        226.55         5.85 o                         
  -7   7  -5         25.89         19.98         5.79 o                         
  -5   7  -5         98.85         97.65         5.38 o                         
  -3   7  -5         59.56         66.33         2.78 o                         
  -1   7  -5        565.96        614.19         4.56 o                         
   1   7  -5       1793.32       1879.84         8.61 o                         
   3   7  -5        300.00        278.09         2.66 o                         
   5   7  -5         58.48         53.72         2.25 o                         
   7   7  -5        141.22        147.36         3.85 o                         
   9   7  -5        120.99        114.52         6.11 o                         
  -6   8  -5         87.53         85.07         4.47 o                         
  -4   8  -5        157.50        162.02         4.12 o                         
  -2   8  -5         61.96         56.19         2.04 o                         
   0   8  -5        785.06        749.20         3.75 o                         
   2   8  -5        646.53        641.87         5.21 o                         
   4   8  -5        475.03        440.63         4.29 o                         
   6   8  -5        217.08        209.19         3.87 o                         
   8   8  -5         35.38          8.03        10.26 o                         
  -7   9  -5         30.91         25.28         6.33 o                         
  -5   9  -5        316.92        321.93         6.74 o                         
  -3   9  -5        332.08        330.09         3.87 o                         
  -1   9  -5        617.75        606.72         5.53 o                         
   1   9  -5        169.12        149.10         2.17 o                         
   3   9  -5        968.39        926.65         7.15 o                         
   5   9  -5        275.39        272.80         3.96 o                         
   7   9  -5         54.44         53.04         4.35 o                         
   9   9  -5          4.95          0.60         3.74 o                         
  -6  10  -5         41.39         37.23         3.99 o                         
  -4  10  -5         74.39         74.58         3.24 o                         
  -2  10  -5        328.50        321.87         3.62 o                         
   0  10  -5        451.26        421.70         2.69 o                         
   2  10  -5        216.85        206.91         3.16 o                         
   4  10  -5         39.22         40.14         2.44 o                         
   6  10  -5         23.70         23.83         3.93 o                         
   8  10  -5         17.25         10.01         5.51 o                         
  -5  11  -5        129.68        119.55         4.99 o                         
  -3  11  -5        454.72        431.42         6.67 o                         
  -1  11  -5        756.47        694.90         5.04 o                         
   1  11  -5       1507.06       1453.84         8.37 o                         
   3  11  -5        653.50        651.16         6.47 o                         
   5  11  -5         35.27         35.93         2.64 o                         
   7  11  -5         27.11         10.25         6.41 o                         
  -6  12  -5         29.67         31.44         4.05 o                         
  -4  12  -5         16.05         17.10         3.30 o                         
  -2  12  -5         67.74         68.52         2.07 o                         
   0  12  -5        186.75        170.86         2.45 o                         
   2  12  -5        143.41        129.99         2.63 o                         
   4  12  -5        225.30        237.51         4.63 o                         
   6  12  -5        167.32        168.58         5.82 o                         
   8  12  -5         59.00          0.07         8.36 o                         
  -5  13  -5        147.74        150.99         4.69 o                         
  -3  13  -5         98.81        101.00         2.55 o                         
  -1  13  -5        218.41        220.44         3.61 o                         
   1  13  -5         53.76         55.94         2.48 o                         
   3  13  -5          2.16          2.43         2.15 o                         
   5  13  -5         26.44         27.14         5.04 o                         
   7  13  -5         15.03          3.48         4.92 o                         
  -4  14  -5         89.12         85.19         3.75 o                         
  -2  14  -5         95.76        100.32         2.49 o                         
   0  14  -5        173.46        180.98         3.14 o                         
   2  14  -5        134.91        146.49         4.40 o                         
   4  14  -5        205.73        215.30         4.93 o                         
   6  14  -5         65.71         86.63         6.14 o                         
  -5  15  -5         45.70         41.37         4.19 o                         
  -3  15  -5        123.90        123.74         3.47 o                         
  -1  15  -5         84.63         89.89         2.45 o                         
   1  15  -5          6.48          3.97         2.29 o                         
   3  15  -5         30.69         31.17         3.61 o                         
   5  15  -5          1.88          4.73         4.00 o                         
   7  15  -5          2.74          6.45         5.22 o                         
  -4  16  -5         34.41         37.91         5.70 o                         
  -2  16  -5        102.55        106.28         3.81 o                         
   0  16  -5         38.32         38.93         2.81 o                         
   2  16  -5         96.76         96.52         2.84 o                         
   4  16  -5         95.36         88.81         4.20 o                         
   6  16  -5          2.46          3.48         4.94 o                         
  -3  17  -5         13.79         13.61         5.29 o                         
  -1  17  -5         82.55         83.02         3.39 o                         
   1  17  -5         53.43         61.15         4.42 o                         
   3  17  -5         23.65         23.05         3.34 o                         
   5  17  -5         24.29         21.87         4.45 o                         
  -2  18  -5          1.65          3.88         4.28 o                         
   0  18  -5         10.54         22.74         6.74 o                         
   2  18  -5         65.82         74.31         3.46 o                         
   4  18  -5         78.20         89.19         5.25 o                         
  -1  19  -5         56.89         70.09         7.93 o                         
   1  19  -5         14.05          9.91         4.40 o                         
   3  19  -5          4.17         -4.25        10.84 o                         
  -8   0  -4        146.05        141.65         9.30 o                         
  -6   0  -4        823.57        842.35        10.89 o                         
  -4   0  -4       2710.83       2781.56        20.75 o                         
  -2   0  -4       7037.67       7632.39        51.88 o                         
   0   0  -4       7402.57       7745.30        52.16 o                         
   2   0  -4       5073.92       5312.97        30.26 o                         
   4   0  -4        117.09        113.53         3.41 o                         
   6   0  -4        224.61        233.45         5.17 o                         
   8   0  -4        175.20        178.85         9.33 o                         
  10   0  -4         35.96         27.46         7.08 o                         
  -7   1  -4        213.24        211.23         5.21 o                         
  -5   1  -4        768.00        764.73         6.91 o                         
  -3   1  -4        844.96        881.57         5.93 o                         
  -1   1  -4        186.16        183.28         2.08 o                         
   1   1  -4       1178.72       1128.69         5.13 o                         
   3   1  -4        859.29        818.47         7.09 o                         
   5   1  -4        377.22        357.79         4.14 o                         
   7   1  -4         50.23         53.22         3.47 o                         
   9   1  -4         40.98         46.91         4.40 o                         
  -8   2  -4         72.14         81.68         5.48 o                         
  -6   2  -4         51.47         49.17         3.53 o                         
  -4   2  -4         78.64        100.40         2.96 o                         
  -2   2  -4        781.28        748.62         5.32 o                         
   0   2  -4       1208.33       1180.21         6.42 o                         
   2   2  -4       3029.18       3135.03        13.21 o                         
   4   2  -4       2077.05       2119.04        11.74 o                         
   6   2  -4        458.75        458.04         5.02 o                         
   8   2  -4         59.55         68.36         4.20 o                         
  10   2  -4         34.15         31.08         5.04 o                         
  -7   3  -4         64.94         72.19         4.69 o                         
  -5   3  -4         76.22         75.30         3.41 o                         
  -3   3  -4       1063.95       1065.82         6.80 o                         
  -1   3  -4       1185.17       1181.72         7.73 o                         
   1   3  -4       1850.73       1977.92        25.67 o                         
   3   3  -4       1427.97       1410.58         7.26 o                         
   5   3  -4         74.74         77.17         2.57 o                         
   7   3  -4         16.18         15.75         3.19 o                         
   9   3  -4         89.59         86.88         5.11 o                         
  -8   4  -4         46.90         46.35         5.01 o                         
  -6   4  -4        120.49        130.23         4.10 o                         
  -4   4  -4        303.20        304.88         3.84 o                         
  -2   4  -4        437.03        419.03         3.45 o                         
   0   4  -4          4.75         12.75         1.33 o                         
   2   4  -4       1201.88       1177.51         5.68 o                         
   4   4  -4       1013.00       1109.54         6.92 o                         
   6   4  -4       1016.68       1088.30         8.22 o                         
   8   4  -4        495.59        480.09         6.79 o                         
  -7   5  -4         81.93         89.19         5.59 o                         
  -5   5  -4        182.93        176.52         4.10 o                         
  -3   5  -4        237.83        246.18         3.23 o                         
  -1   5  -4       1506.92       1561.91         7.07 o                         
   1   5  -4        564.20        592.63         3.30 o                         
   3   5  -4         61.17         54.56         2.03 o                         
   5   5  -4        178.98        185.55         3.48 o                         
   7   5  -4        186.68        175.94         4.64 o                         
   9   5  -4         28.93         18.32         5.78 o                         
  -8   6  -4         12.70         11.61         4.92 o                         
  -6   6  -4         74.43         70.13         4.06 o                         
  -4   6  -4        161.69        170.73         3.57 o                         
  -2   6  -4        583.37        609.05         7.69 o                         
   0   6  -4        148.12        167.72         1.29 o                         
   2   6  -4        318.77        313.69         3.55 o                         
   4   6  -4        161.40        165.89         2.87 o                         
   6   6  -4         47.73         54.48         2.96 o                         
   8   6  -4        114.51        117.49         4.86 o                         
  -7   7  -4         83.79         87.89         6.23 o                         
  -5   7  -4        326.53        322.77         4.88 o                         
  -3   7  -4       1112.98       1111.51         7.19 o                         
  -1   7  -4        426.54        419.93         2.81 o                         
   1   7  -4        213.04        197.34         3.00 o                         
   3   7  -4        759.76        752.96         4.95 o                         
   5   7  -4         74.09         77.01         3.04 o                         
   7   7  -4        277.47        275.76         4.89 o                         
   9   7  -4        124.14        118.96         5.47 o                         
  -6   8  -4        359.11        386.82         6.89 o                         
  -4   8  -4        892.92        904.82         9.15 o                         
  -2   8  -4        621.84        615.42         4.17 o                         
   0   8  -4        904.85        845.88         3.95 o                         
   2   8  -4         21.91         22.64         2.05 o                         
   4   8  -4        274.15        253.07         2.95 o                         
   6   8  -4         67.77         73.43         3.38 o                         
   8   8  -4         41.33         21.67        11.21 o                         
  -7   9  -4         20.74         12.24         6.74 o                         
  -5   9  -4        215.88        218.33         4.34 o                         
  -3   9  -4        338.83        347.02         4.17 o                         
  -1   9  -4        146.74        152.69         1.93 o                         
   1   9  -4         23.34         26.22         1.67 o                         
   3   9  -4        156.85        169.76         2.64 o                         
   5   9  -4        236.83        250.97         3.64 o                         
   7   9  -4         53.20         57.35         4.12 o                         
   9   9  -4          1.85          1.98         4.18 o                         
  -6  10  -4         22.44         25.31         4.25 o                         
  -4  10  -4         71.66         76.64         3.55 o                         
  -2  10  -4        423.25        406.88         3.89 o                         
   0  10  -4        939.12        956.91         7.95 o                         
   2  10  -4       1725.30       1760.86         9.97 o                         
   4  10  -4        894.91        891.10         6.68 o                         
   6  10  -4        420.44        429.34         6.01 o                         
   8  10  -4         53.30         64.32         6.83 o                         
  -7  11  -4          3.76          1.91         4.02 o                         
  -5  11  -4         64.71         63.65         4.22 o                         
  -3  11  -4        405.25        375.05         3.89 o                         
  -1  11  -4       1531.33       1489.44         8.72 o                         
   1  11  -4       2035.54       2005.13        21.18 o                         
   3  11  -4        330.99        320.70         5.58 o                         
   5  11  -4         67.42         69.79         2.70 o                         
   7  11  -4        129.59        129.94         7.48 o                         
  -6  12  -4         23.53         20.14         4.25 o                         
  -4  12  -4         78.80         78.54         3.83 o                         
  -2  12  -4         84.99         85.48         2.01 o                         
   0  12  -4        240.95        236.94         2.54 o                         
   2  12  -4        379.77        373.99         4.41 o                         
   4  12  -4         50.50         51.26         3.20 o                         
   6  12  -4          1.61          0.05         2.32 o                         
   8  12  -4          1.39          1.82         4.15 o                         
  -5  13  -4        275.27        264.17         5.84 o                         
  -3  13  -4        643.71        610.94         4.70 o                         
  -1  13  -4       1015.07        972.66         8.20 o                         
   1  13  -4         93.65         91.32         2.21 o                         
   3  13  -4        215.89        203.38         3.82 o                         
   5  13  -4        154.55        140.73         3.35 o                         
   7  13  -4         43.27         15.78         8.58 o                         
  -6  14  -4         58.49         63.06         4.61 o                         
  -4  14  -4         22.10         16.14         3.63 o                         
  -2  14  -4         44.26         44.36         2.89 o                         
   0  14  -4         13.20         12.37         1.94 o                         
   2  14  -4         29.44         27.10         3.13 o                         
   4  14  -4          7.28          6.61         3.63 o                         
   6  14  -4          2.62          4.15         3.92 o                         
  -5  15  -4         53.68         61.68         5.44 o                         
  -3  15  -4        130.45        122.81         2.84 o                         
  -1  15  -4         75.90         60.53         2.29 o                         
   1  15  -4        176.96        163.91         3.81 o                         
   3  15  -4        166.47        168.56         6.92 o                         
   5  15  -4         19.63         16.30         3.96 o                         
  -4  16  -4         23.28         23.06         2.67 o                         
  -2  16  -4         22.50         20.95         3.39 o                         
   0  16  -4         38.55         38.00         3.07 o                         
   2  16  -4         77.46         74.34         3.34 o                         
   4  16  -4         31.94         32.59         4.31 o                         
   6  16  -4          8.87          9.06         4.52 o                         
  -3  17  -4         51.20         57.40         3.19 o                         
  -1  17  -4         11.90         13.56         2.84 o                         
   1  17  -4         29.03         20.98         3.92 o                         
   3  17  -4        116.40        118.29         3.79 o                         
   5  17  -4         59.68         66.81         7.09 o                         
  -2  18  -4         14.84         12.19         3.96 o                         
   0  18  -4        120.51        126.13         3.49 o                         
   2  18  -4         54.40         54.71         3.39 o                         
   4  18  -4         30.10         24.15         9.15 o                         
  -1  19  -4         26.76         32.61         4.48 o                         
   1  19  -4         17.50         26.38         6.68 o                         
   3  19  -4          5.20          1.38         5.26 o                         
  -7   1  -3         57.09         66.20         4.18 o                         
  -5   1  -3          0.70         -0.47         2.65 o                         
  -3   1  -3        456.97        465.41         4.20 o                         
  -1   1  -3        602.70        577.38         8.65 o                         
   1   1  -3       3348.64       3580.53        20.38 o                         
   3   1  -3        814.82        811.40         4.81 o                         
   5   1  -3        274.15        293.87         3.46 o                         
   7   1  -3        218.24        220.63         5.15 o                         
   9   1  -3         25.27         23.87         4.74 o                         
  -8   2  -3         34.04         22.07         4.99 o                         
  -6   2  -3        318.09        305.64         6.12 o                         
  -4   2  -3        347.72        351.42         4.32 o                         
  -2   2  -3       1080.41       1028.53         6.04 o                         
   0   2  -3       5131.22       5216.09        19.36 o                         
   2   2  -3       1405.58       1603.93         8.55 o                         
   4   2  -3        922.03       1075.65         6.89 o                         
   6   2  -3        481.57        520.72         6.93 o                         
   8   2  -3         45.47         47.62         3.90 o                         
  10   2  -3          9.50          7.43         6.51 o                         
  -7   3  -3        251.95        241.28         5.57 o                         
  -5   3  -3        151.49        149.82         3.68 o                         
  -3   3  -3        205.34        192.92         2.75 o                         
  -1   3  -3        487.11        475.79         3.06 o                         
   1   3  -3       5218.10       5634.01        21.55 o                         
   3   3  -3        591.27        550.75         3.81 o                         
   5   3  -3         76.65         73.01         2.83 o                         
   7   3  -3         32.98         27.15         3.49 o                         
   9   3  -3         57.96         58.73         4.79 o                         
  -8   4  -3         30.28         40.68         4.77 o                         
  -6   4  -3        136.11        137.46         5.05 o                         
  -4   4  -3        618.72        563.62         5.75 o                         
  -2   4  -3       2190.75       2105.62        10.17 o                         
   0   4  -3       3859.21       4065.10        25.48 o                         
   2   4  -3       5209.28       5531.57        22.51 o                         
   4   4  -3       2873.01       2977.82        14.99 o                         
   6   4  -3       1897.15       1911.13        12.12 o                         
   8   4  -3        652.59        638.23         7.37 o                         
  -7   5  -3         61.00         66.46         9.62 o                         
  -5   5  -3        475.55        468.83         5.72 o                         
  -3   5  -3       1011.59        953.69         6.25 o                         
  -1   5  -3       5240.54       5351.31        19.96 o                         
   1   5  -3       3765.29       3832.14        18.53 o                         
   3   5  -3       1969.44       1954.51         9.71 o                         
   5   5  -3        661.55        623.96         7.13 o                         
   7   5  -3        107.24         87.77         4.35 o                         
   9   5  -3          9.59          5.60         4.12 o                         
  -8   6  -3         76.61         78.88         7.97 o                         
  -6   6  -3        103.84        102.47         3.92 o                         
  -4   6  -3        224.55        229.68         4.83 o                         
  -2   6  -3        584.76        599.04         8.11 o                         
   0   6  -3       1451.53       1515.67         5.84 o                         
   2   6  -3       4437.82       4702.73        27.84 o                         
   4   6  -3        853.91        890.16         6.21 o                         
   6   6  -3        396.47        398.25         6.31 o                         
   8   6  -3        147.38        145.70         5.35 o                         
  -7   7  -3        132.10        134.48         5.65 o                         
  -5   7  -3         75.91         76.33         3.15 o                         
  -3   7  -3        286.17        293.45         3.62 o                         
  -1   7  -3        640.08        664.74         3.88 o                         
   1   7  -3        496.57        477.22         3.74 o                         
   3   7  -3       1072.58       1058.73         7.19 o                         
   5   7  -3        303.59        296.87         3.90 o                         
   7   7  -3         41.55         52.75         3.84 o                         
   9   7  -3          1.12          4.28         5.04 o                         
  -8   8  -3         12.44          7.06         6.03 o                         
  -6   8  -3        120.02        119.85         4.41 o                         
  -4   8  -3        331.44        319.75         4.27 o                         
  -2   8  -3        913.55        907.13         5.38 o                         
   0   8  -3       1010.71       1007.66         5.65 o                         
   2   8  -3        620.64        631.80         5.48 o                         
   4   8  -3        473.99        475.05         4.14 o                         
   6   8  -3         25.91         19.40         2.71 o                         
   8   8  -3         15.94         10.76         3.97 o                         
  -7   9  -3        131.47        121.21         8.26 o                         
  -5   9  -3        309.65        294.64         4.51 o                         
  -3   9  -3        938.10        911.46         6.40 o                         
  -1   9  -3        470.79        400.71         2.76 o                         
   1   9  -3        159.52        148.53         2.16 o                         
   3   9  -3         73.19         90.45         3.09 o                         
   5   9  -3        327.13        346.76         4.87 o                         
   7   9  -3         44.17         36.23        10.65 o                         
   9   9  -3          7.12          2.86         5.17 o                         
  -6  10  -3         34.50         39.78         3.82 o                         
  -4  10  -3        166.97        177.25         3.57 o                         
  -2  10  -3        119.42        109.85         2.57 o                         
   0  10  -3         62.87         72.90         1.41 o                         
   2  10  -3        113.83        112.97         2.29 o                         
   4  10  -3          1.87          1.97         1.72 o                         
   6  10  -3         19.67         23.30         3.03 o                         
   8  10  -3         35.29         21.04         9.31 o                         
  -7  11  -3         13.36          9.05         4.85 o                         
  -5  11  -3         74.81         72.67         3.63 o                         
  -3  11  -3         97.70         97.97         2.87 o                         
  -1  11  -3         30.50         33.52         1.77 o                         
   1  11  -3        240.05        229.68         3.04 o                         
   3  11  -3          7.51          6.98         2.70 o                         
   5  11  -3         22.66         25.43         2.62 o                         
   7  11  -3         12.46          6.05         3.67 o                         
  -6  12  -3         22.68         15.66         5.12 o                         
  -4  12  -3         14.38         14.62         2.96 o                         
  -2  12  -3        571.54        571.55         4.79 o                         
   0  12  -3        811.29        780.71         6.98 o                         
   2  12  -3        801.76        740.95         5.74 o                         
   4  12  -3        627.29        606.89         6.82 o                         
   6  12  -3         56.30         62.45         3.42 o                         
   8  12  -3          9.21          2.48         5.28 o                         
  -5  13  -3        100.54        101.71         3.89 o                         
  -3  13  -3        291.69        299.71         4.03 o                         
  -1  13  -3         78.15         79.53         1.89 o                         
   1  13  -3         41.65         51.86         2.45 o                         
   3  13  -3          1.36          2.29         2.02 o                         
   5  13  -3         53.39         49.68         2.75 o                         
   7  13  -3          3.33          6.89         3.98 o                         
  -6  14  -3         11.71          9.88         4.69 o                         
  -4  14  -3        260.30        245.56         5.07 o                         
  -2  14  -3        810.44        760.93         5.90 o                         
   0  14  -3       1064.55        996.71         6.72 o                         
   2  14  -3        263.86        240.11         5.33 o                         
   4  14  -3         78.18         76.68         3.79 o                         
   6  14  -3         21.00         22.72         3.28 o                         
  -5  15  -3         47.49         44.02         4.34 o                         
  -3  15  -3         14.77         11.69         2.40 o                         
  -1  15  -3        192.45        181.09         2.89 o                         
   1  15  -3        522.64        500.05         4.66 o                         
   3  15  -3        229.03        228.82         6.27 o                         
   5  15  -3         70.62         83.02         4.96 o                         
  -4  16  -3         17.67         14.63         2.76 o                         
  -2  16  -3         89.61        100.37         2.99 o                         
   0  16  -3        130.70        146.64         3.41 o                         
   2  16  -3        192.47        207.80         3.58 o                         
   4  16  -3         50.39         56.73         4.09 o                         
   6  16  -3         35.25         39.59         6.41 o                         
  -3  17  -3         10.19          8.58         2.50 o                         
  -1  17  -3         14.05         12.80         2.57 o                         
   1  17  -3          3.83          0.27         2.29 o                         
   3  17  -3         17.41         14.91         2.81 o                         
   5  17  -3          1.79          3.78         4.06 o                         
  -2  18  -3         60.54         71.19         3.56 o                         
   0  18  -3         25.32         29.33         3.00 o                         
   2  18  -3         11.15         12.96         3.29 o                         
   4  18  -3         28.06         38.25         6.36 o                         
  -1  19  -3         30.36         31.41         3.55 o                         
   1  19  -3         34.56         43.72         3.58 o                         
   3  19  -3         36.02         42.67         5.04 o                         
   0  20  -3          5.84         14.41         6.48 o                         
  -8   0  -2          2.17          1.67         6.62 o                         
  -6   0  -2         21.55         14.71         4.20 o                         
  -4   0  -2        678.28        700.39        18.28 o                         
  -2   0  -2       2905.73       3138.86        19.48 o                         
   2   0  -2      12808.07      13725.16       159.31 o                         
   4   0  -2        423.55        409.25         5.60 o                         
   6   0  -2       1058.65       1047.19        26.17 o                         
   8   0  -2        324.30        327.48         8.20 o                         
  -9   1  -2         48.62         66.80         5.92 o                         
  -7   1  -2        118.31        116.66         4.68 o                         
  -5   1  -2        411.43        424.18         4.93 o                         
  -3   1  -2       1978.00       1962.09        10.32 o                         
  -1   1  -2       4302.36       4416.53        17.90 o                         
   1   1  -2       2190.31       2120.49         8.40 o                         
   3   1  -2        176.49        198.74         2.50 o                         
   5   1  -2         26.15         30.67         2.28 o                         
   7   1  -2        122.77        122.80         4.20 o                         
   9   1  -2         34.02         41.16         5.62 o                         
  -8   2  -2        128.24        123.43         5.18 o                         
  -6   2  -2        405.62        419.34         5.58 o                         
  -4   2  -2        858.52        826.72         6.06 o                         
  -2   2  -2       1990.99       1904.85         9.15 o                         
   0   2  -2      10309.29      10605.52        43.45 o                         
   2   2  -2      18995.72      20262.51        78.56 o                         
   4   2  -2       8731.29       9526.91        40.77 o                         
   6   2  -2       1740.05       1813.70        12.06 o                         
   8   2  -2        184.04        191.20         5.90 o                         
  -9   3  -2          2.27          4.31         5.19 o                         
  -7   3  -2         63.26         72.78         4.11 o                         
  -5   3  -2         83.00         87.19         3.44 o                         
  -3   3  -2        203.48        207.49         2.94 o                         
  -1   3  -2       1363.76       1398.09         8.87 o                         
   1   3  -2       5697.95       5982.67        23.15 o                         
   3   3  -2        774.37        768.78         7.13 o                         
   5   3  -2        233.79        215.40         3.52 o                         
   7   3  -2        384.88        395.30         5.68 o                         
   9   3  -2        150.10        128.98         6.90 o                         
  -8   4  -2         96.40        100.28         5.48 o                         
  -6   4  -2         24.60         26.34         3.14 o                         
  -4   4  -2         86.86         83.04         2.48 o                         
  -2   4  -2        643.37        657.38         5.88 o                         
   0   4  -2       3350.43       3508.31        18.46 o                         
   2   4  -2       1731.12       1736.69         8.05 o                         
   4   4  -2       1479.17       1654.98        14.26 o                         
   6   4  -2       1347.93       1431.93        11.05 o                         
   8   4  -2        457.50        456.93         6.52 o                         
  -7   5  -2          0.34         -2.33         3.64 o                         
  -5   5  -2         72.63         73.88         3.27 o                         
  -3   5  -2         88.23         87.47         2.23 o                         
  -1   5  -2         52.81         53.85         1.17 o                         
   1   5  -2         86.20         85.19         4.36 o                         
   3   5  -2       1530.94       1658.31        10.51 o                         
   5   5  -2        833.79        891.92         7.09 o                         
   7   5  -2        190.35        186.13         5.01 o                         
   9   5  -2         12.88          7.02         4.29 o                         
  -8   6  -2         16.72         16.19         5.83 o                         
  -6   6  -2          8.38          7.10         3.01 o                         
  -4   6  -2          1.24          3.52         2.44 o                         
  -2   6  -2        315.01        299.44         2.70 o                         
   0   6  -2        534.67        584.29         2.78 o                         
   2   6  -2       1056.74       1121.14         5.86 o                         
   4   6  -2        344.35        345.65         3.44 o                         
   6   6  -2        175.23        172.89         3.93 o                         
   8   6  -2         58.57         60.37         5.63 o                         
  -7   7  -2         10.34          9.45         3.66 o                         
  -5   7  -2         31.74         32.20         3.28 o                         
  -3   7  -2        385.61        380.82         6.18 o                         
  -1   7  -2        551.26        597.67         3.39 o                         
   1   7  -2       3117.79       3164.85        14.13 o                         
   3   7  -2        658.54        681.33         5.32 o                         
   5   7  -2          5.65          2.92         2.29 o                         
   7   7  -2         15.71         10.46         4.36 o                         
   9   7  -2         36.95         23.80         5.95 o                         
  -8   8  -2         68.15         74.74         6.63 o                         
  -6   8  -2        311.72        325.06         5.85 o                         
  -4   8  -2        358.78        358.77         4.39 o                         
  -2   8  -2       1033.68       1059.04         5.72 o                         
   0   8  -2        789.73        825.49         5.38 o                         
   2   8  -2        580.02        669.77         4.24 o                         
   4   8  -2         64.50         68.59         3.28 o                         
   6   8  -2         71.71         69.38         3.51 o                         
   8   8  -2         29.83         18.98         6.50 o                         
  -7   9  -2         27.48         35.08         4.87 o                         
  -5   9  -2         66.26         79.60         6.02 o                         
  -3   9  -2          3.26          5.75         1.98 o                         
  -1   9  -2         94.68        109.96         1.54 o                         
   1   9  -2       1493.61       1575.61         9.55 o                         
   3   9  -2       2193.55       2220.51        11.65 o                         
   5   9  -2        811.34        798.87         6.96 o                         
   7   9  -2        272.53        289.93         7.28 o                         
  -6  10  -2         66.10         68.81         3.73 o                         
  -4  10  -2        336.00        350.29         4.50 o                         
  -2  10  -2        304.78        309.19         2.82 o                         
   0  10  -2        917.39        901.74         5.64 o                         
   2  10  -2        503.93        478.09         4.65 o                         
   4  10  -2         32.91         33.45         2.25 o                         
   6  10  -2        101.53        112.82         3.54 o                         
   8  10  -2         39.42         35.85         6.41 o                         
  -7  11  -2         81.29         85.05         5.06 o                         
  -5  11  -2        217.71        222.39         6.56 o                         
  -3  11  -2         76.98         72.53         2.62 o                         
  -1  11  -2        339.52        327.03         2.80 o                         
   1  11  -2         29.09         32.11         1.86 o                         
   3  11  -2         14.70         16.06         2.53 o                         
   5  11  -2        119.70        109.97         4.85 o                         
   7  11  -2         48.96         42.07         6.06 o                         
  -6  12  -2         54.77         61.72         4.70 o                         
  -4  12  -2        383.67        373.81         4.24 o                         
  -2  12  -2        729.10        668.02         4.42 o                         
   0  12  -2        538.92        501.04         3.57 o                         
   2  12  -2        278.59        250.59         3.42 o                         
   4  12  -2        172.53        160.10         3.40 o                         
   6  12  -2        124.79        121.06         5.57 o                         
   8  12  -2         42.65         40.60         5.39 o                         
  -5  13  -2         61.94         66.97         4.16 o                         
  -3  13  -2        473.16        459.84         7.89 o                         
  -1  13  -2        710.41        655.87         4.43 o                         
   1  13  -2        230.97        214.25         2.89 o                         
   3  13  -2         53.59         54.01         4.45 o                         
   5  13  -2         67.38         58.80         4.00 o                         
   7  13  -2         18.37         16.16         4.19 o                         
  -6  14  -2         56.39         63.96         4.51 o                         
  -4  14  -2        229.81        231.56         3.99 o                         
  -2  14  -2         69.21         70.13         2.54 o                         
   0  14  -2        158.34        146.01         2.66 o                         
   2  14  -2        115.25        122.51         3.24 o                         
   4  14  -2         27.12         33.93         3.89 o                         
   6  14  -2         11.53          8.57         3.49 o                         
  -5  15  -2         63.53         64.53         4.92 o                         
  -3  15  -2         43.57         44.09         2.55 o                         
  -1  15  -2         13.82         11.62         2.03 o                         
   1  15  -2         12.31          9.23         2.53 o                         
   3  15  -2         47.23         46.48         4.59 o                         
   5  15  -2          2.78          3.05         4.13 o                         
  -4  16  -2         89.05         89.45         3.11 o                         
  -2  16  -2         30.60         29.65         2.41 o                         
   0  16  -2         33.01         31.33         2.75 o                         
   2  16  -2         46.69         52.68         3.58 o                         
   4  16  -2         20.33         14.47         7.43 o                         
   6  16  -2          4.46          3.75         4.46 o                         
  -3  17  -2         24.36         20.55         3.05 o                         
  -1  17  -2         30.76         29.17         2.19 o                         
   1  17  -2          8.49         11.19         2.89 o                         
   3  17  -2          6.37          7.26         4.08 o                         
   5  17  -2         23.22         23.52         5.64 o                         
  -2  18  -2        152.39        163.62         4.20 o                         
   0  18  -2         23.26         23.87         2.89 o                         
   2  18  -2          5.06          6.47         2.69 o                         
   4  18  -2          0.17          9.00         5.87 o                         
  -1  19  -2         48.10         42.76         6.29 o                         
   1  19  -2         31.90         39.47         4.08 o                         
   3  19  -2         47.83         61.35         6.29 o                         
   0  20  -2         89.81        111.99         5.58 o                         
  -9   1  -1         18.99         21.12         4.99 o                         
  -7   1  -1          8.79         11.72         3.72 o                         
  -5   1  -1         15.77          9.34         2.62 o                         
  -3   1  -1        841.08        903.54         5.43 o                         
  -1   1  -1       3925.53       4128.65        16.32 o                         
   1   1  -1       3690.68       3997.48        17.65 o                         
   3   1  -1       2675.17       2817.29        13.16 o                         
   5   1  -1       1372.66       1436.93         9.07 o                         
   7   1  -1        354.57        375.51         6.07 o                         
   9   1  -1         94.62         97.32         5.16 o                         
  -8   2  -1          8.86         13.77         4.97 o                         
  -6   2  -1        133.56        140.01         4.11 o                         
  -4   2  -1         24.25         30.48         2.15 o                         
  -2   2  -1       1262.75       1346.47         6.70 o                         
   0   2  -1      12417.52      13019.15        43.16 o                         
   2   2  -1      35028.40      37453.99       145.27 o                         
   4   2  -1      10428.04      11315.50        48.23 o                         
   6   2  -1       1368.79       1379.46         9.87 o                         
   8   2  -1        308.47        308.53         6.60 o                         
  -9   3  -1          8.90          7.47         5.08 o                         
  -7   3  -1         14.01         18.57         4.15 o                         
  -5   3  -1        140.76        141.63         3.49 o                         
  -3   3  -1        151.53        142.58         2.32 o                         
  -1   3  -1        591.74        604.82         3.39 o                         
   1   3  -1       4934.65       5056.97        22.16 o                         
   3   3  -1       1746.16       1725.63        10.50 o                         
   5   3  -1        639.54        659.06         5.42 o                         
   7   3  -1         25.86         39.31         3.95 o                         
   9   3  -1          0.16          1.83         5.11 o                         
  -8   4  -1         70.50         85.04         5.10 o                         
  -6   4  -1        241.66        242.20         4.59 o                         
  -4   4  -1        804.80        835.35         6.07 o                         
  -2   4  -1       1583.06       1615.87         7.90 o                         
   0   4  -1       5228.13       5394.19        17.39 o                         
   2   4  -1       1972.50       1966.98        14.74 o                         
   4   4  -1        120.13        123.16         2.59 o                         
   6   4  -1        197.34        193.92         4.78 o                         
   8   4  -1        129.29        131.43         7.07 o                         
  -9   5  -1         12.35         12.70         4.90 o                         
  -7   5  -1         71.67         89.52         4.04 o                         
  -5   5  -1        227.00        237.33         4.06 o                         
  -3   5  -1        883.73        920.78        11.41 o                         
  -1   5  -1       5594.01       5844.07        21.33 o                         
   1   5  -1       1682.52       1721.45         8.03 o                         
   3   5  -1       1513.96       1576.95        14.96 o                         
   5   5  -1        210.78        235.78         4.51 o                         
   7   5  -1         12.42         10.84         3.24 o                         
   9   5  -1         11.01          6.02         5.13 o                         
  -8   6  -1         21.39         12.77         4.56 o                         
  -6   6  -1         18.11         16.61         3.28 o                         
  -4   6  -1        235.25        207.89         4.09 o                         
  -2   6  -1        111.85        110.34         2.88 o                         
   0   6  -1       2644.69       2813.88         9.95 o                         
   2   6  -1        389.62        409.31         3.27 o                         
   4   6  -1        911.97        910.81         6.54 o                         
   6   6  -1        406.74        422.66         6.04 o                         
   8   6  -1         63.72         67.46         4.82 o                         
  -7   7  -1         22.20         20.14         4.60 o                         
  -5   7  -1          9.01         10.70         2.77 o                         
  -3   7  -1        234.22        278.14         3.20 o                         
  -1   7  -1       1902.18       1995.44        13.69 o                         
   1   7  -1       3567.42       3812.80        20.19 o                         
   3   7  -1        678.63        638.49         8.14 o                         
   5   7  -1        250.99        247.59         4.26 o                         
   7   7  -1         71.62         73.50         4.04 o                         
   9   7  -1          4.90          6.09         4.98 o                         
  -8   8  -1          5.79          1.53         4.29 o                         
  -6   8  -1         43.48         50.50         3.38 o                         
  -4   8  -1        220.06        229.84         3.59 o                         
  -2   8  -1       2026.47       2158.81         9.66 o                         
   0   8  -1       2032.61       2263.62         8.71 o                         
   2   8  -1        697.93        774.06         5.93 o                         
   4   8  -1        416.66        454.53         4.45 o                         
   6   8  -1         72.37         71.91         3.26 o                         
   8   8  -1         48.52         52.54         4.25 o                         
  -7   9  -1         10.65          8.00         3.67 o                         
  -5   9  -1         47.57         41.09         2.89 o                         
  -3   9  -1        137.29        128.99         2.50 o                         
  -1   9  -1         70.75         70.26         1.29 o                         
   1   9  -1        330.54        362.02         3.03 o                         
   3   9  -1        389.70        408.22         3.70 o                         
   5   9  -1         16.11         14.19         2.46 o                         
   7   9  -1          8.67          6.18         3.58 o                         
  -8  10  -1         10.36          8.58         4.83 o                         
  -6  10  -1         82.62         77.65         4.57 o                         
  -4  10  -1          8.36          7.05         2.76 o                         
  -2  10  -1         81.23         77.87         1.86 o                         
   0  10  -1         41.46         46.29         1.47 o                         
   2  10  -1        743.82        790.05         6.91 o                         
   4  10  -1        237.76        244.80         4.93 o                         
   6  10  -1         38.84         32.28         4.32 o                         
   8  10  -1         15.48          7.84         4.70 o                         
  -7  11  -1          4.62          3.62         4.39 o                         
  -5  11  -1         51.18         44.92         3.39 o                         
  -3  11  -1        160.30        140.44         2.51 o                         
  -1  11  -1          3.74          9.83         1.22 o                         
   1  11  -1         52.96         49.02         3.11 o                         
   3  11  -1         28.58         22.07         2.03 o                         
   5  11  -1         56.10         53.53         4.05 o                         
   7  11  -1         15.65         12.58         3.57 o                         
  -6  12  -1         41.93         41.72         4.32 o                         
  -4  12  -1         31.20         32.90         2.67 o                         
  -2  12  -1        279.83        273.13         2.70 o                         
   0  12  -1         47.87         48.71         1.81 o                         
   2  12  -1          2.67          1.74         1.96 o                         
   4  12  -1         56.36         59.41         2.93 o                         
   6  12  -1         32.62         29.32         3.50 o                         
  -7  13  -1          0.22         -0.69         3.91 o                         
  -5  13  -1         11.85         10.99         3.61 o                         
  -3  13  -1         37.52         33.18         2.30 o                         
  -1  13  -1         29.41         24.16         1.67 o                         
   1  13  -1        122.17        125.14         2.91 o                         
   3  13  -1         80.98         76.68         3.19 o                         
   5  13  -1         40.71         32.37         3.68 o                         
   7  13  -1          3.64          2.95         4.93 o                         
  -6  14  -1         69.93         75.19         4.52 o                         
  -4  14  -1        219.48        222.44         3.57 o                         
  -2  14  -1        478.24        438.06         4.42 o                         
   0  14  -1        368.50        334.86         3.78 o                         
   2  14  -1        333.57        309.72         4.79 o                         
   4  14  -1        119.41        109.26         3.98 o                         
   6  14  -1         40.42         37.80         4.36 o                         
  -5  15  -1         82.67         89.83         7.33 o                         
  -3  15  -1         59.78         59.74         2.33 o                         
  -1  15  -1         15.09         13.16         1.84 o                         
   1  15  -1         46.71         41.97         2.75 o                         
   3  15  -1         34.81         28.99         3.24 o                         
   5  15  -1         12.27         10.95         3.86 o                         
  -4  16  -1        120.02        118.35         3.22 o                         
  -2  16  -1          2.75          2.06         1.85 o                         
   0  16  -1         60.76         69.05         2.71 o                         
   2  16  -1        260.53        267.99         3.89 o                         
   4  16  -1        235.58        242.42         5.32 o                         
   6  16  -1         81.48         82.48         5.49 o                         
  -5  17  -1          5.85         11.30         3.53 o                         
  -3  17  -1         34.85         38.88         2.91 o                         
  -1  17  -1          9.13          7.07         2.08 o                         
   1  17  -1         25.21         19.20         3.39 o                         
   3  17  -1         42.48         34.23        25.02 o                         
   5  17  -1          8.77          7.27         4.66 o                         
  -4  18  -1          2.54          8.22         4.17 o                         
  -2  18  -1         23.12         18.56         2.40 o                         
   0  18  -1         58.12         63.05         2.88 o                         
   2  18  -1         14.13         14.33         2.98 o                         
   4  18  -1         16.85         11.12         9.87 o                         
  -3  19  -1         23.85         32.13         4.85 o                         
  -1  19  -1         14.43         26.29         9.74 o                         
   1  19  -1         18.34         33.38         3.56 o                         
   3  19  -1         29.53         49.78         7.58 o                         
   0  20  -1         38.15         44.02         4.95 o                         
  -8   0   0         11.96         15.90         5.59 o                         
  -6   0   0        775.23        806.93         9.77 o                         
  -4   0   0      11853.00      13207.89        78.79 o                         
  -2   0   0     130297.91     137079.42       767.21 o                         
   2   0   0     130122.83     136979.53       766.32 o                         
   4   0   0      11776.36      13253.26        78.94 o                         
   6   0   0        752.05        763.56        11.05 o                         
   8   0   0         11.93         19.86         8.13 o                         
  -9   1   0          5.31          8.12         5.53 o                         
  -7   1   0         37.15         35.09         3.82 o                         
  -5   1   0         21.88         25.18         2.65 o                         
  -3   1   0        255.23        233.16         2.64 o                         
  -1   1   0       2365.17       2364.74        11.43 o                         
   1   1   0       2464.69       2460.42         9.90 o                         
   3   1   0        282.84        256.44         2.74 o                         
   5   1   0         28.63         32.98         2.51 o                         
   7   1   0         35.88         36.20         4.20 o                         
   9   1   0          5.00          3.84         4.80 o                         
  -8   2   0        185.46        191.08         5.32 o                         
  -6   2   0       1273.63       1348.42        10.19 o                         
  -4   2   0       5136.03       5552.67        31.86 o                         
  -2   2   0      12622.87      13470.05        53.13 o                         
   2   2   0      12822.41      13595.46        53.72 o                         
   4   2   0       5229.60       5609.64        25.37 o                         
   6   2   0       1298.11       1389.27        12.37 o                         
   8   2   0        188.75        191.78         5.63 o                         
  -9   3   0         42.41         36.29         5.36 o                         
  -7   3   0        134.78        133.13         4.51 o                         
  -5   3   0        631.05        656.07         5.56 o                         
  -3   3   0        303.86        301.95         2.80 o                         
  -1   3   0       1524.91       1519.67         6.78 o                         
   1   3   0       1469.98       1456.00         6.76 o                         
   3   3   0        288.08        280.54         2.87 o                         
   5   3   0        616.69        632.76         5.42 o                         
   7   3   0        130.11        128.06         4.12 o                         
   9   3   0         41.06         33.10         4.87 o                         
  -8   4   0          5.78          6.19         3.87 o                         
  -6   4   0          7.91          7.91         3.28 o                         
  -4   4   0        330.63        365.06         4.79 o                         
  -2   4   0       1979.78       1967.81         9.64 o                         
   0   4   0         25.18         26.98         1.23 o                         
   2   4   0       1962.67       1963.13        11.25 o                         
   4   4   0        321.45        351.41         3.52 o                         
   6   4   0          8.96          6.99         3.31 o                         
   8   4   0          6.15          8.31         4.14 o                         
  -9   5   0          3.55          0.50         4.71 o                         
  -7   5   0         27.26         32.20         5.07 o                         
  -5   5   0        306.49        315.94         4.30 o                         
  -3   5   0       1435.34       1548.97         8.25 o                         
  -1   5   0       2174.19       2258.62         8.84 o                         
   1   5   0       2172.66       2253.68        10.02 o                         
   3   5   0       1435.86       1545.61         8.37 o                         
   5   5   0        307.27        317.54         5.16 o                         
   7   5   0         27.78         24.82         3.80 o                         
   9   5   0          3.48          0.71         5.25 o                         
  -8   6   0         18.17         23.46         4.47 o                         
  -6   6   0         32.11         31.24         3.28 o                         
  -4   6   0        332.70        353.55         3.88 o                         
  -2   6   0        202.28        214.86         2.81 o                         
   0   6   0        138.97        161.38         1.89 o                         
   2   6   0        197.92        208.32         2.33 o                         
   4   6   0        324.44        345.71         3.82 o                         
   6   6   0         30.46         33.86         3.25 o                         
   8   6   0         17.90         13.12         3.97 o                         
  -9   7   0          2.34          3.08         5.46 o                         
  -7   7   0          0.69          1.02         3.09 o                         
  -5   7   0        257.40        270.02         3.88 o                         
  -3   7   0        860.24        870.91         5.78 o                         
  -1   7   0       4527.28       5002.06        21.05 o                         
   1   7   0       4509.53       4953.25        24.52 o                         
   3   7   0        860.22        893.09         9.54 o                         
   5   7   0        255.55        273.04         5.06 o                         
   7   7   0          0.69          2.48         3.84 o                         
   9   7   0          2.59         -0.43         4.46 o                         
  -8   8   0          4.26          2.90         3.95 o                         
  -6   8   0         31.32         39.76         3.84 o                         
  -4   8   0         62.46         72.07         3.37 o                         
  -2   8   0        114.49         92.04         1.65 o                         
   0   8   0        474.79        538.86         3.24 o                         
   2   8   0        116.19         93.99         1.80 o                         
   4   8   0         61.26         73.38         2.85 o                         
   6   8   0         31.92         30.59         3.43 o                         
   8   8   0          3.52          2.19         5.34 o                         
  -7   9   0         54.25         60.99         3.97 o                         
  -5   9   0         76.63         68.29         3.21 o                         
  -3   9   0        396.37        368.94         3.59 o                         
  -1   9   0        617.39        538.13         3.17 o                         
   1   9   0        606.56        525.59         3.94 o                         
   3   9   0        395.46        366.23         4.29 o                         
   5   9   0         82.48         80.87         3.20 o                         
   7   9   0         58.19         63.40         4.67 o                         
  -8  10   0         59.04         53.78         5.08 o                         
  -6  10   0        283.98        282.88         4.79 o                         
  -4  10   0        876.73        851.41         6.64 o                         
  -2  10   0        683.12        640.45         4.22 o                         
   0  10   0        984.28        909.80         4.99 o                         
   2  10   0        680.25        636.55         5.75 o                         
   4  10   0        880.84        848.36         6.65 o                         
   6  10   0        282.36        273.00         5.18 o                         
   8  10   0         57.93         44.93         8.64 o                         
  -7  11   0         35.91         26.17         7.06 o                         
  -5  11   0         65.82         56.33         3.02 o                         
  -3  11   0        283.70        260.51         3.62 o                         
  -1  11   0        312.26        286.76         2.44 o                         
   1  11   0        319.12        292.18         4.11 o                         
   3  11   0        280.75        254.86         3.76 o                         
   5  11   0         66.19         59.80         3.30 o                         
   7  11   0         34.91         27.20         6.51 o                         
  -6  12   0         34.31         35.89         3.93 o                         
  -4  12   0        102.49         93.82         2.70 o                         
  -2  12   0        189.66        191.57         2.49 o                         
   0  12   0        716.48        727.10         4.78 o                         
   2  12   0        186.46        183.42         3.34 o                         
   4  12   0         99.08         89.37         3.44 o                         
   6  12   0         33.03         33.97         3.64 o                         
  -7  13   0          9.48          6.31         5.31 o                         
  -5  13   0          3.75          2.18         3.11 o                         
  -3  13   0         82.67         78.75         2.14 o                         
  -1  13   0         35.50         26.00         2.16 o                         
   1  13   0         38.62         31.19         1.95 o                         
   3  13   0         86.58         79.29         3.66 o                         
   5  13   0          4.51          4.08         2.67 o                         
   7  13   0          9.65         10.23         4.78 o                         
  -6  14   0         35.63         37.55         4.15 o                         
  -4  14   0         52.32         56.33         2.48 o                         
  -2  14   0        241.79        234.11         3.02 o                         
   0  14   0        302.73        276.70         3.44 o                         
   2  14   0        241.21        238.56         4.57 o                         
   4  14   0         51.08         53.17         4.10 o                         
   6  14   0         34.75         29.60         5.80 o                         
  -5  15   0         20.90         14.25         2.80 o                         
  -3  15   0         16.41         11.12         1.96 o                         
  -1  15   0         23.36         22.63         3.14 o                         
   1  15   0         23.20         21.73         2.53 o                         
   3  15   0         16.08          9.11         3.01 o                         
   5  15   0         20.56         18.05         4.07 o                         
  -4  16   0        214.46        196.23         4.20 o                         
  -2  16   0        133.11        120.77         3.05 o                         
   0  16   0        133.58        115.38         3.30 o                         
   2  16   0        132.62        119.69         3.63 o                         
   4  16   0        213.95        207.32         5.09 o                         
  -5  17   0         33.45         24.76         5.55 o                         
  -3  17   0          0.18         -0.51         2.95 o                         
  -1  17   0          0.38         -0.45         1.89 o                         
   1  17   0          0.56          1.90         2.22 o                         
   3  17   0          0.10         -0.93         6.16 o                         
   5  17   0         32.80         34.30         5.08 o                         
  -4  18   0         13.71         13.07         4.50 o                         
  -2  18   0         23.41         21.72         4.33 o                         
   0  18   0         50.21         46.30         3.00 o                         
   2  18   0         22.86         13.42         3.96 o                         
   4  18   0         12.85         10.06        10.93 o                         
  -3  19   0         21.96         22.55         4.36 o                         
  -1  19   0         63.21         71.95         5.88 o                         
   1  19   0         63.54         69.08         6.28 o                         
   3  19   0         22.65         11.30        12.06 o                         
   0  20   0          4.17          4.88         4.64 o                         
  -9   1   1         93.49         95.77         5.30 o                         
  -7   1   1        349.84        359.28         5.55 o                         
  -5   1   1       1356.65       1413.13         8.82 o                         
  -3   1   1       2660.45       2818.62        12.88 o                         
  -1   1   1       3730.66       4041.30        15.59 o                         
   1   1   1       3952.05       4176.61        16.49 o                         
   3   1   1        858.99        934.43         5.94 o                         
   5   1   1         15.84         11.34         2.41 o                         
   7   1   1          9.46          8.76         3.36 o                         
   9   1   1         18.87         14.82         6.53 o                         
  -8   2   1        312.74        312.67         6.83 o                         
  -6   2   1       1379.19       1400.30        10.03 o                         
  -4   2   1      10464.71      11407.21        48.38 o                         
  -2   2   1      35064.64      37346.47       144.99 o                         
   0   2   1      12495.68      12942.88        91.94 o                         
   2   2   1       1270.19       1352.89         8.07 o                         
   4   2   1         28.87         39.25         2.17 o                         
   6   2   1        136.72        145.58         4.43 o                         
   8   2   1          8.28         13.81         4.84 o                         
  -9   3   1          0.34          1.29         4.59 o                         
  -7   3   1         27.30         38.21         4.14 o                         
  -5   3   1        635.45        667.17         5.71 o                         
  -3   3   1       1741.19       1730.49         9.24 o                         
  -1   3   1       5011.69       5171.10        20.25 o                         
   1   3   1        635.02        635.93         3.62 o                         
   3   3   1        165.09        151.54         2.39 o                         
   5   3   1        134.02        132.76         3.17 o                         
   7   3   1         12.83         17.33         4.24 o                         
   9   3   1          8.09          5.24         4.58 o                         
  -8   4   1        123.38        126.69         5.17 o                         
  -6   4   1        184.07        188.68         5.87 o                         
  -4   4   1        107.85        108.03         2.33 o                         
  -2   4   1       2051.10       2063.91        12.27 o                         
   0   4   1       5355.02       5483.65        22.05 o                         
   2   4   1       1638.21       1671.06         8.38 o                         
   4   4   1        814.77        842.95         5.87 o                         
   6   4   1        241.76        256.31         4.53 o                         
   8   4   1         70.39         90.30         7.44 o                         
  -9   5   1         12.34          5.80         4.90 o                         
  -7   5   1         14.67         14.29         3.29 o                         
  -5   5   1        229.02        241.60         3.62 o                         
  -3   5   1       1576.76       1633.72         9.35 o                         
  -1   5   1       1760.56       1815.96        10.86 o                         
   1   5   1       5688.99       5957.81        24.30 o                         
   3   5   1        881.08        921.57         6.05 o                         
   5   5   1        231.90        249.24         5.57 o                         
   7   5   1         71.68         98.70         5.23 o                         
   9   5   1         13.42         13.86         4.76 o                         
  -8   6   1         63.23         69.11         4.39 o                         
  -6   6   1        405.85        421.49         5.32 o                         
  -4   6   1        886.00        861.60         5.89 o                         
  -2   6   1        358.63        376.50         3.13 o                         
   0   6   1       2567.48       2722.57        12.05 o                         
   2   6   1        107.39        103.19         1.75 o                         
   4   6   1        231.14        202.33         3.87 o                         
   6   6   1         15.81         13.90         3.19 o                         
   8   6   1         21.33         17.78         5.01 o                         
  -9   7   1          4.81          5.95         4.54 o                         
  -7   7   1         72.92         79.47         3.77 o                         
  -5   7   1        252.98        257.86         4.95 o                         
  -3   7   1        659.03        606.28         5.41 o                         
  -1   7   1       3477.02       3697.55        27.72 o                         
   1   7   1       1837.76       1964.48        11.40 o                         
   3   7   1        222.40        262.85         3.14 o                         
   5   7   1         11.63         12.21         2.68 o                         
   7   7   1         22.51         15.91         5.09 o                         
  -8   8   1         48.90         56.66         4.39 o                         
  -6   8   1         74.23         79.44         3.36 o                         
  -4   8   1        430.61        474.68         4.83 o                         
  -2   8   1        718.99        805.37         4.60 o                         
   0   8   1       2066.32       2303.48        11.23 o                         
   2   8   1       2040.35       2185.64        10.90 o                         
   4   8   1        219.57        232.09         3.73 o                         
   6   8   1         41.94         44.88         3.63 o                         
   8   8   1          5.21          1.05         4.31 o                         
  -7   9   1          8.43          5.83         3.64 o                         
  -5   9   1         15.69         13.52         2.90 o                         
  -3   9   1        390.17        411.10         3.33 o                         
  -1   9   1        339.34        376.42         2.45 o                         
   1   9   1         72.46         70.87         1.71 o                         
   3   9   1        140.39        128.60         2.90 o                         
   5   9   1         46.18         54.64         3.51 o                         
   7   9   1         10.74         12.69         3.91 o                         
  -8  10   1         15.70          8.63         5.79 o                         
  -6  10   1         39.49         37.16         4.12 o                         
  -4  10   1        239.09        246.17         3.85 o                         
  -2  10   1        745.25        785.62         4.42 o                         
   0  10   1         41.35         45.87         1.36 o                         
   2  10   1         80.91         77.61         2.99 o                         
   4  10   1          8.15          8.07         2.64 o                         
   6  10   1         81.66         74.49         4.31 o                         
   8  10   1         10.10         11.31         4.87 o                         
  -7  11   1         15.31          7.43         4.12 o                         
  -5  11   1         56.02         49.93         3.65 o                         
  -3  11   1         29.62         25.70         1.82 o                         
  -1  11   1         50.67         46.92         1.33 o                         
   1  11   1          3.41          8.51         2.06 o                         
   3  11   1        162.33        147.37         2.80 o                         
   5  11   1         51.63         42.08         3.34 o                         
   7  11   1          4.28          1.41         3.50 o                         
  -6  12   1         32.55         26.65         4.21 o                         
  -4  12   1         58.82         58.68         2.49 o                         
  -2  12   1          1.91         -0.33         1.51 o                         
   0  12   1         50.97         50.90         1.80 o                         
   2  12   1        284.35        278.91         4.36 o                         
   4  12   1         32.39         37.85         4.24 o                         
   6  12   1         41.68         36.95         4.13 o                         
  -7  13   1          4.23          3.12         3.85 o                         
  -5  13   1         43.73         30.57         4.74 o                         
  -3  13   1         86.87         77.22         2.00 o                         
  -1  13   1        128.41        124.92         2.29 o                         
   1  13   1         28.62         24.45         2.84 o                         
   3  13   1         39.39         35.15         3.35 o                         
   5  13   1         10.81          8.33         3.17 o                         
   7  13   1          0.32         -1.84         3.84 o                         
  -6  14   1         41.95         35.27         4.86 o                         
  -4  14   1        123.32        117.41         2.97 o                         
  -2  14   1        337.09        308.71         3.07 o                         
   0  14   1        369.35        331.89         6.09 o                         
   2  14   1        472.69        456.17         5.77 o                         
   4  14   1        216.46        234.09         4.87 o                         
   6  14   1         69.80         75.69         4.95 o                         
  -5  15   1         11.12          7.82         2.47 o                         
  -3  15   1         31.67         25.50         2.56 o                         
  -1  15   1         46.74         41.07         2.08 o                         
   1  15   1         15.39         15.81         2.61 o                         
   3  15   1         56.88         59.49         4.56 o                         
   5  15   1         82.00         90.59         5.31 o                         
  -6  16   1         82.70         83.29         7.34 o                         
  -4  16   1        234.83        223.36         3.68 o                         
  -2  16   1        259.24        257.60         4.21 o                         
   0  16   1         58.68         64.79         3.23 o                         
   2  16   1          3.53          3.31         3.26 o                         
   4  16   1        122.45        114.97         4.52 o                         
  -5  17   1          9.20          1.93         3.28 o                         
  -3  17   1         43.77         39.07         3.91 o                         
  -1  17   1         26.79         23.81         2.17 o                         
   1  17   1          9.47          5.49         2.51 o                         
   3  17   1         32.82         25.48        17.81 o                         
   5  17   1          5.37         11.84         5.76 o                         
  -4  18   1         16.13          8.53         3.31 o                         
  -2  18   1         14.87         14.20         3.56 o                         
   0  18   1         59.39         70.45         6.04 o                         
   2  18   1         23.79         15.03         3.25 o                         
   4  18   1          2.64          5.77         5.62 o                         
  -3  19   1         30.06         42.36         4.07 o                         
  -1  19   1         18.87         24.11         5.77 o                         
   1  19   1         14.83          8.41         6.99 o                         
   3  19   1         24.31         -0.21         7.49 o                         
   0  20   1         38.04         43.20         8.47 o                         
  -8   0   2        320.66        306.77         8.16 o                         
  -6   0   2       1053.85       1071.10        18.23 o                         
  -4   0   2        448.21        439.90         5.25 o                         
  -2   0   2      13065.40      13910.40        76.28 o                         
   2   0   2       3004.62       3277.42        20.26 o                         
   4   0   2        671.70        693.01        13.04 o                         
   6   0   2         18.06         10.17         4.15 o                         
   8   0   2          1.57          7.09         5.67 o                         
  -9   1   2         32.22         40.23         5.18 o                         
  -7   1   2        113.82        122.21         4.87 o                         
  -5   1   2         25.58         31.16         2.30 o                         
  -3   1   2        193.45        219.70         2.57 o                         
  -1   1   2       2168.68       2090.45         9.22 o                         
   1   1   2       4187.48       4279.43        17.27 o                         
   3   1   2       1916.09       1913.64         9.91 o                         
   5   1   2        403.11        411.28         6.25 o                         
   7   1   2        115.34        120.37         4.64 o                         
   9   1   2         48.86         54.36         5.38 o                         
  -8   2   2        187.88        204.47         5.40 o                         
  -6   2   2       1754.91       1845.35        13.23 o                         
  -4   2   2       8753.11       9584.32        46.30 o                         
  -2   2   2      18970.43      20455.39        79.44 o                         
   0   2   2      10260.55      10530.15        39.76 o                         
   2   2   2       1991.31       1903.14         9.19 o                         
   4   2   2        873.64        844.93         6.13 o                         
   6   2   2        408.12        420.87         6.40 o                         
   8   2   2        126.32        131.22         6.17 o                         
  -9   3   2        153.09        146.18         6.04 o                         
  -7   3   2        395.70        413.41         9.50 o                         
  -5   3   2        238.09        220.32         3.28 o                         
  -3   3   2        747.53        749.38         5.28 o                         
  -1   3   2       5616.49       5875.81        22.84 o                         
   1   3   2       1321.56       1348.41         7.57 o                         
   3   3   2        202.55        206.63         2.90 o                         
   5   3   2         81.17         81.29         3.00 o                         
   7   3   2         64.72         68.36         4.28 o                         
   9   3   2          2.21          2.22         4.62 o                         
  -8   4   2        453.36        447.28         6.97 o                         
  -6   4   2       1335.62       1403.98        10.54 o                         
  -4   4   2       1459.49       1638.53         9.35 o                         
  -2   4   2       1705.10       1695.71         7.87 o                         
   0   4   2       3371.34       3524.77        14.68 o                         
   2   4   2        632.65        644.36         4.06 o                         
   4   4   2         87.80         92.42         3.26 o                         
   6   4   2         25.99         25.69         3.13 o                         
   8   4   2         97.97        103.68         4.97 o                         
  -9   5   2         12.83         10.54         4.79 o                         
  -7   5   2        189.79        190.44         5.45 o                         
  -5   5   2        831.69        884.59         6.47 o                         
  -3   5   2       1528.91       1640.27         8.38 o                         
  -1   5   2         86.01         84.27         1.29 o                         
   1   5   2         53.34         53.55         1.18 o                         
   3   5   2         86.63         82.01         2.02 o                         
   5   5   2         71.85         73.45         3.40 o                         
   7   5   2          0.31         -0.41         3.45 o                         
  -8   6   2         57.07         61.90         4.90 o                         
  -6   6   2        170.88        180.85         4.77 o                         
  -4   6   2        335.88        332.06         3.57 o                         
  -2   6   2       1039.07       1103.64         7.62 o                         
   0   6   2        522.10        569.36         3.49 o                         
   2   6   2        306.98        291.82         2.80 o                         
   4   6   2          1.28          2.01         2.46 o                         
   6   6   2          9.14         10.04         4.00 o                         
   8   6   2         17.35         15.63         5.16 o                         
  -9   7   2         35.76         29.15         5.81 o                         
  -7   7   2         15.15         13.49         4.47 o                         
  -5   7   2          6.96          5.98         2.38 o                         
  -3   7   2        681.46        700.63         4.65 o                         
  -1   7   2       3151.19       3217.29        13.91 o                         
   1   7   2        565.10        605.75         3.95 o                         
   3   7   2        391.47        393.72         3.85 o                         
   5   7   2         28.50         28.92         2.90 o                         
   7   7   2         10.62          8.67         3.80 o                         
  -8   8   2         28.23         29.75         4.42 o                         
  -6   8   2         66.62         62.05         3.34 o                         
  -4   8   2         56.77         64.11         3.50 o                         
  -2   8   2        553.48        638.12         3.61 o                         
   0   8   2        790.47        832.03         8.74 o                         
   2   8   2       1006.23       1050.51         6.59 o                         
   4   8   2        345.77        350.79         4.30 o                         
   6   8   2        305.09        314.70         5.25 o                         
   8   8   2         66.14         60.66         5.20 o                         
  -7   9   2        272.00        284.94         5.34 o                         
  -5   9   2        797.23        772.02         6.26 o                         
  -3   9   2       2143.55       2170.59        11.20 o                         
  -1   9   2       1442.23       1500.45         6.37 o                         
   1   9   2         86.80        102.50         2.44 o                         
   3   9   2          4.28          5.67         2.06 o                         
   5   9   2         65.88         75.99         3.59 o                         
   7   9   2         27.29         32.75         4.77 o                         
  -8  10   2         41.88         36.05         4.31 o                         
  -6  10   2        107.74        110.13         4.69 o                         
  -4  10   2         35.41         34.66         2.33 o                         
  -2  10   2        501.24        483.67         3.93 o                         
   0  10   2        892.53        875.87         5.83 o                         
   2  10   2        288.68        292.35         3.25 o                         
   4  10   2        323.51        338.04         4.89 o                         
   6  10   2         63.62         64.58         6.99 o                         
  -7  11   2         48.02         48.22         4.21 o                         
  -5  11   2        124.04        114.67         3.34 o                         
  -3  11   2         18.47         14.54         1.62 o                         
  -1  11   2         35.44         38.90         1.55 o                         
   1  11   2        345.11        339.13         5.17 o                         
   3  11   2         80.91         72.56         2.70 o                         
   5  11   2        224.72        234.97         7.24 o                         
   7  11   2         83.65         95.36         4.95 o                         
  -8  12   2         43.78         30.33         8.95 o                         
  -6  12   2        127.39        118.15         3.72 o                         
  -4  12   2        175.27        167.52         3.01 o                         
  -2  12   2        282.80        245.56         2.60 o                         
   0  12   2        532.47        500.00         4.05 o                         
   2  12   2        726.58        668.72         5.56 o                         
   4  12   2        381.51        373.96         5.27 o                         
   6  12   2         55.06         48.45         4.98 o                         
  -7  13   2         18.08         17.81         3.90 o                         
  -5  13   2         65.67         58.16         3.98 o                         
  -3  13   2         52.94         54.62         1.87 o                         
  -1  13   2        227.17        205.25         2.29 o                         
   1  13   2        703.06        655.20         6.46 o                         
   3  13   2        469.27        465.12         6.05 o                         
   5  13   2         60.57         61.57         4.50 o                         
  -6  14   2         11.46         11.52         3.95 o                         
  -4  14   2         27.03         38.99         2.13 o                         
  -2  14   2        113.43        110.54         2.03 o                         
   0  14   2        159.37        150.12         2.67 o                         
   2  14   2         71.33         71.24         3.78 o                         
   4  14   2        232.29        235.57         4.94 o                         
   6  14   2         56.72         71.42         7.71 o                         
  -5  15   2          2.70          0.12         2.12 o                         
  -3  15   2         47.28         43.26         3.23 o                         
  -1  15   2         12.44          8.73         1.57 o                         
   1  15   2         14.23         13.67         2.09 o                         
   3  15   2         44.01         48.91         3.78 o                         
   5  15   2         64.05         35.74         7.97 o                         
  -6  16   2          4.67          3.31         4.46 o                         
  -4  16   2         19.71         10.81         5.87 o                         
  -2  16   2         45.64         47.14         3.70 o                         
   0  16   2         32.21         32.55         2.69 o                         
   2  16   2         31.63         18.77        15.49 o                         
   4  16   2         90.64        100.10         4.39 o                         
  -5  17   2         22.69         10.21         6.09 o                         
  -3  17   2          6.48          4.72         2.83 o                         
  -1  17   2          7.69         11.02         5.03 o                         
   1  17   2         29.93         31.29         2.66 o                         
   3  17   2         25.47         13.87        10.28 o                         
  -4  18   2          0.10         -0.09         3.69 o                         
  -2  18   2          4.57          5.90         3.37 o                         
   0  18   2         23.08         14.61        12.77 o                         
   2  18   2        152.36        174.50        10.91 o                         
  -3  19   2         49.47         58.83         4.88 o                         
  -1  19   2         32.47         32.14         8.25 o                         
   1  19   2         47.08         52.31        11.01 o                         
   0  20   2         87.20        117.65         6.55 o                         
  -9   1   3         25.94         27.10         4.46 o                         
  -7   1   3        221.50        223.90         4.57 o                         
  -5   1   3        279.46        306.02         3.96 o                         
  -3   1   3        828.30        828.67         7.58 o                         
  -1   1   3       3332.20       3578.04        13.96 o                         
   1   1   3        611.96        583.43         4.11 o                         
   3   1   3        457.17        474.08         4.03 o                         
   5   1   3          0.63          2.37         3.44 o                         
   7   1   3         58.59         70.05         5.29 o                         
 -10   2   3         10.09          4.84         5.28 o                         
  -8   2   3         48.56         54.31         3.98 o                         
  -6   2   3        496.40        535.40         6.40 o                         
  -4   2   3        953.93       1120.46         6.59 o                         
  -2   2   3       1427.70       1629.20        12.01 o                         
   0   2   3       5194.15       5295.81        23.97 o                         
   2   2   3       1070.95       1024.20         5.95 o                         
   4   2   3        345.52        350.58         3.81 o                         
   6   2   3        312.58        309.86         4.80 o                         
   8   2   3         33.74         21.31         5.77 o                         
  -9   3   3         55.37         55.78         5.62 o                         
  -7   3   3         31.59         32.92         3.93 o                         
  -5   3   3         80.47         76.08         2.69 o                         
  -3   3   3        601.50        559.22         5.60 o                         
  -1   3   3       5159.59       5431.37        28.99 o                         
   1   3   3        491.42        475.50         3.18 o                         
   3   3   3        219.78        210.00         2.84 o                         
   5   3   3        160.76        156.54         3.76 o                         
   7   3   3        256.02        259.31         6.64 o                         
  -8   4   3        655.71        645.73         7.96 o                         
  -6   4   3       1898.99       1912.76        19.49 o                         
  -4   4   3       2867.14       2966.18        14.51 o                         
  -2   4   3       5196.22       5460.80        22.38 o                         
   0   4   3       3861.34       4032.80        16.18 o                         
   2   4   3       2211.78       2123.94        10.36 o                         
   4   4   3        611.56        564.24         4.89 o                         
   6   4   3        132.46        129.21         4.60 o                         
   8   4   3         29.50         26.23         7.50 o                         
  -9   5   3         10.72         11.99         4.85 o                         
  -7   5   3        105.43         96.27         3.74 o                         
  -5   5   3        660.00        633.07         5.69 o                         
  -3   5   3       1957.77       1933.98         9.59 o                         
  -1   5   3       3843.43       3968.55        28.73 o                         
   1   5   3       5260.12       5357.56        37.20 o                         
   3   5   3       1019.26        970.65         6.34 o                         
   5   5   3        472.04        449.69         4.96 o                         
   7   5   3         56.42         63.29         4.12 o                         
  -8   6   3        141.47        144.91         5.35 o                         
  -6   6   3        384.15        384.31         5.30 o                         
  -4   6   3        844.96        878.48         5.92 o                         
  -2   6   3       4450.68       4693.94        21.78 o                         
   0   6   3       1402.85       1447.95         7.05 o                         
   2   6   3        572.69        576.31         4.70 o                         
   4   6   3        217.47        225.64         3.41 o                         
   6   6   3        106.13        120.27         5.23 o                         
   8   6   3         75.26         84.42         5.02 o                         
  -9   7   3          0.78          0.53         3.80 o                         
  -7   7   3         37.78         43.85         3.59 o                         
  -5   7   3        293.59        284.41         4.93 o                         
  -3   7   3       1058.67       1051.37         6.21 o                         
  -1   7   3        503.72        498.13         2.74 o                         
   1   7   3        635.26        656.31         4.32 o                         
   3   7   3        287.81        299.16         3.57 o                         
   5   7   3         82.51         84.53         3.21 o                         
   7   7   3        136.94        139.47         4.79 o                         
  -8   8   3         17.10         10.63         3.73 o                         
  -6   8   3         28.39         25.37         2.96 o                         
  -4   8   3        474.67        474.21         4.32 o                         
  -2   8   3        617.19        634.97         3.26 o                         
   0   8   3       1001.99       1016.85         5.76 o                         
   2   8   3        895.13        887.97         6.21 o                         
   4   8   3        326.09        310.66         4.00 o                         
   6   8   3        116.73        125.91         4.32 o                         
   8   8   3         11.67          5.41         4.70 o                         
  -9   9   3          6.80          6.86         4.40 o                         
  -7   9   3         42.82         40.88         3.46 o                         
  -5   9   3        321.36        330.51         4.02 o                         
  -3   9   3         70.06         88.18         1.88 o                         
  -1   9   3        155.00        142.51         1.65 o                         
   1   9   3        478.60        414.40         3.47 o                         
   3   9   3        941.01        930.90         7.00 o                         
   5   9   3        310.38        297.97         4.82 o                         
   7   9   3        130.97        124.97         5.21 o                         
  -8  10   3         35.70         35.95         7.52 o                         
  -6  10   3         19.86         21.37         3.60 o                         
  -4  10   3          1.93          0.94         2.45 o                         
  -2  10   3        114.09        110.36         1.40 o                         
   0  10   3         62.63         78.61         4.40 o                         
   2  10   3        121.30        110.15         2.40 o                         
   4  10   3        169.11        172.94         4.03 o                         
   6  10   3         35.21         39.87         6.51 o                         
  -7  11   3         12.10          9.27         4.48 o                         
  -5  11   3         21.50         23.68         2.58 o                         
  -3  11   3          7.99          5.49         1.33 o                         
  -1  11   3        242.58        231.54         2.35 o                         
   1  11   3         29.76         32.43         2.17 o                         
   3  11   3         97.83         98.34         2.93 o                         
   5  11   3         75.42         79.75         3.73 o                         
   7  11   3         13.63         12.35         4.82 o                         
  -8  12   3          9.51          4.45         3.84 o                         
  -6  12   3         56.17         57.51         8.87 o                         
  -4  12   3        624.16        588.03         4.32 o                         
  -2  12   3        794.94        716.79         4.04 o                         
   0  12   3        800.69        756.45         5.28 o                         
   2  12   3        560.89        567.71         5.15 o                         
   4  12   3         14.60         13.85         2.90 o                         
   6  12   3         24.01         19.72         4.44 o                         
  -7  13   3          2.74          4.74         3.87 o                         
  -5  13   3         49.66         43.08         2.85 o                         
  -3  13   3          0.77          0.60         1.63 o                         
  -1  13   3         41.20         46.35         1.64 o                         
   1  13   3         82.21         81.31         2.80 o                         
   3  13   3        293.33        296.21         6.58 o                         
   5  13   3        100.42        100.04         3.99 o                         
  -6  14   3         20.52         20.85         3.95 o                         
  -4  14   3         79.49         72.59         2.26 o                         
  -2  14   3        270.63        249.56         2.84 o                         
   0  14   3       1082.28       1002.02         6.81 o                         
   2  14   3        824.36        778.52        10.77 o                         
   4  14   3        265.49        259.86         7.42 o                         
   6  14   3         11.72          9.40         5.34 o                         
  -5  15   3         72.94         83.32         5.67 o                         
  -3  15   3        228.75        218.50         3.49 o                         
  -1  15   3        519.00        485.33         3.82 o                         
   1  15   3        190.70        180.39         3.78 o                         
   3  15   3         15.76         21.05         3.06 o                         
   5  15   3         49.31         46.41         4.80 o                         
  -6  16   3         35.00         -0.18         5.63 o                         
  -4  16   3         49.25         55.12         4.73 o                         
  -2  16   3        189.98        208.15         7.67 o                         
   0  16   3        129.81        137.78         3.23 o                         
   2  16   3         93.47         99.56         4.29 o                         
   4  16   3         19.34         11.39         5.48 o                         
  -5  17   3          2.08          1.60         3.54 o                         
  -3  17   3         15.83         12.32         3.65 o                         
  -1  17   3          3.04          2.43         5.06 o                         
   1  17   3         14.45          9.34         8.77 o                         
   3  17   3         11.03          5.52         4.54 o                         
  -4  18   3         27.37         30.27         4.41 o                         
  -2  18   3         10.92         14.47         4.86 o                         
   0  18   3         25.45          8.03        12.24 o                         
   2  18   3         60.13         65.39        39.74 o                         
  -3  19   3         36.05         35.71         5.01 o                         
  -1  19   3         34.76         41.19        20.09 o                         
   1  19   3         30.21          8.81        15.68 o                         
   0  20   3          5.89          3.46         5.36 o                         
 -10   0   4         37.71         38.01         8.90 o                         
  -8   0   4        180.88        192.49         6.71 o                         
  -6   0   4        220.44        226.73         5.13 o                         
  -4   0   4        135.95        141.49         3.54 o                         
  -2   0   4       5188.00       5418.51        62.04 o                         
   0   0   4       7582.98       7908.03        43.32 o                         
   2   0   4       7071.08       7698.00        45.84 o                         
   4   0   4       2680.46       2745.73        20.49 o                         
   6   0   4        812.10        824.71        13.75 o                         
   8   0   4        141.02        126.80         9.04 o                         
  -9   1   4         43.15         47.15         5.31 o                         
  -7   1   4         52.09         58.48         3.92 o                         
  -5   1   4        369.73        359.53         3.66 o                         
  -3   1   4        813.43        777.15         4.49 o                         
  -1   1   4       1249.71       1188.23         5.33 o                         
   1   1   4        213.16        208.88         3.00 o                         
   3   1   4        885.04        917.86         5.93 o                         
   5   1   4        783.75        781.34         6.60 o                         
   7   1   4        220.24        231.62         5.66 o                         
 -10   2   4         33.63         24.00         7.21 o                         
  -8   2   4         61.15         62.37         5.57 o                         
  -6   2   4        475.88        473.33         5.21 o                         
  -4   2   4       2122.67       2157.92        10.78 o                         
  -2   2   4       3071.68       3209.61        27.20 o                         
   0   2   4       1169.33       1129.49         6.29 o                         
   2   2   4        739.56        698.93         4.85 o                         
   4   2   4         75.06         92.58         3.21 o                         
   6   2   4         56.49         59.56         3.90 o                         
   8   2   4         74.67         81.05         5.99 o                         
  -9   3   4         87.48         80.16         4.83 o                         
  -7   3   4         15.20         13.54         4.05 o                         
  -5   3   4         82.39         85.83         2.84 o                         
  -3   3   4       1460.92       1440.71         7.36 o                         
  -1   3   4       1810.70       1903.64        18.32 o                         
   1   3   4       1178.07       1169.20         6.39 o                         
   3   3   4       1043.56       1055.49         6.96 o                         
   5   3   4         71.07         73.65         3.68 o                         
   7   3   4         62.45         67.37         5.45 o                         
  -8   4   4        496.06        483.65         6.87 o                         
  -6   4   4       1016.66       1090.60         8.57 o                         
  -4   4   4       1007.64       1096.11         6.79 o                         
  -2   4   4       1198.65       1173.26         5.85 o                         
   0   4   4          6.21         14.84         3.10 o                         
   2   4   4        447.86        435.89         3.51 o                         
   4   4   4        306.52        305.87         4.39 o                         
   6   4   4        117.38        123.27         4.23 o                         
   8   4   4         45.82         22.69        10.88 o                         
  -9   5   4         29.16         22.79         4.71 o                         
  -7   5   4        187.02        174.94         4.31 o                         
  -5   5   4        179.01        185.34         3.53 o                         
  -3   5   4         61.46         54.26         1.72 o                         
  -1   5   4        562.06        581.21         3.61 o                         
   1   5   4       1501.09       1530.55         7.74 o                         
   3   5   4        236.31        244.30         3.21 o                         
   5   5   4        184.45        176.90         3.72 o                         
   7   5   4         82.62         73.96         5.00 o                         
  -8   6   4        115.10        115.40         5.65 o                         
  -6   6   4         47.55         52.28         3.52 o                         
  -4   6   4        155.99        164.11         2.55 o                         
  -2   6   4        316.46        313.19         3.82 o                         
   0   6   4        143.40        160.35         1.57 o                         
   2   6   4        571.79        601.92         5.50 o                         
   4   6   4        157.26        168.06         3.85 o                         
   6   6   4         72.42         64.66         5.19 o                         
   8   6   4         12.32          7.52         4.74 o                         
  -9   7   4        124.28        128.58         5.22 o                         
  -7   7   4        277.31        279.23         5.54 o                         
  -5   7   4         77.38         79.65         3.05 o                         
  -3   7   4        784.54        774.68         4.72 o                         
  -1   7   4        211.84        194.46         1.97 o                         
   1   7   4        425.76        422.07         4.32 o                         
   3   7   4       1092.44       1089.05         7.28 o                         
   5   7   4        317.14        310.88         5.47 o                         
   7   7   4         80.88         82.56         4.52 o                         
  -8   8   4         39.15         39.09         3.91 o                         
  -6   8   4         69.47         74.13         3.15 o                         
  -4   8   4        279.74        264.43         3.14 o                         
  -2   8   4         27.04         24.64         0.85 o                         
   0   8   4        908.64        863.46         5.91 o                         
   2   8   4        632.56        628.29         5.82 o                         
   4   8   4        902.59        929.67         7.66 o                         
   6   8   4        360.10        381.61         6.13 o                         
  -9   9   4          1.96          0.48         5.20 o                         
  -7   9   4         55.58         54.53         3.46 o                         
  -5   9   4        243.24        254.27         3.48 o                         
  -3   9   4        169.90        185.19         1.86 o                         
  -1   9   4         26.23         33.67         0.90 o                         
   1   9   4        161.43        175.72         2.95 o                         
   3   9   4        358.80        366.60         3.95 o                         
   5   9   4        226.43        224.77         4.53 o                         
   7   9   4         22.51         14.56         5.24 o                         
  -8  10   4         53.74         55.56         5.41 o                         
  -6  10   4        417.28        426.33         5.96 o                         
  -4  10   4        885.64        874.25         6.50 o                         
  -2  10   4       1691.61       1706.36        11.92 o                         
   0  10   4        907.71        935.95         6.73 o                         
   2  10   4        416.37        409.48         6.97 o                         
   4  10   4         68.92         72.50         3.27 o                         
   6  10   4         22.13         25.51         5.02 o                         
  -7  11   4        123.98        116.51         4.48 o                         
  -5  11   4         66.30         68.16         3.20 o                         
  -3  11   4        342.73        329.48         2.44 o                         
  -1  11   4       2069.11       2016.46         9.13 o                         
   1  11   4       1541.38       1518.06        17.49 o                         
   3  11   4        408.17        387.81         5.17 o                         
   5  11   4         62.41         55.52         5.24 o                         
   7  11   4          3.63          1.19         4.59 o                         
  -8  12   4          1.60          4.31         5.20 o                         
  -6  12   4          1.81          2.41         3.34 o                         
  -4  12   4         55.71         49.76         1.63 o                         
  -2  12   4        393.79        378.42         2.53 o                         
   0  12   4        252.74        245.40         2.74 o                         
   2  12   4         83.33         84.02         2.91 o                         
   4  12   4         73.90         74.13         3.72 o                         
   6  12   4         21.84         15.73         4.09 o                         
  -7  13   4         44.48         44.55        11.32 o                         
  -5  13   4        154.87        149.45         3.82 o                         
  -3  13   4        213.64        194.38         2.29 o                         
  -1  13   4         97.56         96.03         1.58 o                         
   1  13   4       1028.89       1013.25        13.26 o                         
   3  13   4        655.11        637.83         8.59 o                         
   5  13   4        280.35        272.00        11.23 o                         
  -6  14   4          2.82          1.86         4.87 o                         
  -4  14   4          7.18          8.00         1.36 o                         
  -2  14   4         30.61         29.76         1.42 o                         
   0  14   4         14.10         14.93         1.58 o                         
   2  14   4         44.08         42.96         4.22 o                         
   4  14   4         21.07         15.47         3.97 o                         
   6  14   4         57.42         62.95         5.27 o                         
  -5  15   4         19.77          9.43         6.61 o                         
  -3  15   4        166.42        156.73         5.45 o                         
  -1  15   4        176.05        152.58         3.74 o                         
   1  15   4         74.62         60.72         2.46 o                         
   3  15   4        129.75        126.54         4.30 o                         
   5  15   4         54.11         56.42         4.77 o                         
  -6  16   4          9.10          4.92         4.47 o                         
  -4  16   4         32.48         14.48         8.85 o                         
  -2  16   4         78.74         78.22         4.55 o                         
   0  16   4         39.67         35.51        24.29 o                         
   2  16   4         22.83         21.65        13.64 o                         
   4  16   4         23.03         23.85         3.71 o                         
  -5  17   4         60.38         63.95         4.79 o                         
  -3  17   4        117.46        119.17         4.70 o                         
  -1  17   4         29.73         24.85         7.65 o                         
   1  17   4         11.10          7.20         7.12 o                         
   3  17   4         49.42         67.72         9.39 o                         
  -4  18   4         29.19         22.82         9.26 o                         
  -2  18   4         56.08         60.54         4.28 o                         
   0  18   4        123.98        139.83         7.88 o                         
   2  18   4         15.94         11.33        11.37 o                         
  -3  19   4          5.33          6.12         4.55 o                         
  -1  19   4         18.25          3.67         8.38 o                         
   1  19   4         27.81         13.85        13.35 o                         
  -9   1   5          5.14          7.74         3.92 o                         
  -7   1   5        102.56        101.19         3.67 o                         
  -5   1   5        201.47        206.64         3.10 o                         
  -3   1   5        416.67        414.87         4.89 o                         
  -1   1   5       1519.38       1461.07         7.51 o                         
   1   1   5        322.86        336.11         2.83 o                         
   3   1   5         88.97         86.08         2.48 o                         
   5   1   5        174.72        174.47         4.02 o                         
   7   1   5          2.14         -0.01         3.81 o                         
 -10   2   5          0.31          1.38         4.41 o                         
  -8   2   5          9.92          9.57         3.36 o                         
  -6   2   5         69.66         64.47         2.78 o                         
  -4   2   5        640.94        645.27         4.57 o                         
  -2   2   5       2424.93       2448.75        10.59 o                         
   0   2   5      10998.92      11583.55       173.14 o                         
   2   2   5       2335.35       2428.01        16.58 o                         
   4   2   5        749.13        797.00         7.13 o                         
   6   2   5         17.96         10.63         3.58 o                         
   8   2   5          1.43          1.81         4.25 o                         
  -9   3   5          6.87         11.50         5.56 o                         
  -7   3   5         58.81         57.98         3.86 o                         
  -5   3   5         81.73         84.44         4.34 o                         
  -3   3   5        582.46        625.85         4.65 o                         
  -1   3   5       1624.21       1655.33         9.56 o                         
   1   3   5       3247.36       3443.66        19.00 o                         
   3   3   5       1454.14       1485.48         9.09 o                         
   5   3   5        341.79        363.62         4.76 o                         
   7   3   5         36.73         40.27         6.20 o                         
 -10   4   5         17.90         10.93         5.31 o                         
  -8   4   5         41.60         48.88         4.61 o                         
  -6   4   5         75.87         63.61         3.27 o                         
  -4   4   5        674.73        642.31         4.89 o                         
  -2   4   5       6297.81       6897.72        27.61 o                         
   0   4   5       7206.48       8108.96        50.93 o                         
   2   4   5       1817.59       1862.07        11.58 o                         
   4   4   5        153.62        153.89         4.63 o                         
   6   4   5        130.29        139.19         4.28 o                         
   8   4   5         44.00         28.10        13.06 o                         
  -9   5   5         17.62         16.93         4.41 o                         
  -7   5   5        259.70        262.41         4.68 o                         
  -5   5   5       1271.30       1289.57         8.19 o                         
  -3   5   5       2119.03       2200.08        10.58 o                         
  -1   5   5       5905.28       6329.86        31.14 o                         
   1   5   5       2625.01       2763.41        12.53 o                         
   3   5   5         94.66         94.63         2.72 o                         
   5   5   5         86.82         95.79         3.71 o                         
   7   5   5         31.19         18.00         9.45 o                         
  -8   6   5        212.73        239.76         5.76 o                         
  -6   6   5        132.91        138.39         3.15 o                         
  -4   6   5         16.42         18.18         1.78 o                         
  -2   6   5        615.11        535.01         3.75 o                         
   0   6   5       1701.49       1741.38         8.07 o                         
   2   6   5       3106.96       3106.86        15.03 o                         
   4   6   5       1009.26       1008.85         9.67 o                         
   6   6   5        498.93        487.99         9.82 o                         
   8   6   5         67.96         71.30         5.20 o                         
  -9   7   5        119.32        119.24         6.11 o                         
  -7   7   5        136.81        140.81         4.02 o                         
  -5   7   5         58.28         46.75         2.31 o                         
  -3   7   5        302.88        282.92         5.11 o                         
  -1   7   5       1812.28       1869.80        11.18 o                         
   1   7   5        580.00        633.88         4.61 o                         
   3   7   5         57.51         60.83         3.56 o                         
   5   7   5         92.08         81.93         3.77 o                         
   7   7   5         24.17          9.70         5.50 o                         
  -8   8   5         34.87         33.43         5.28 o                         
  -6   8   5        218.04        211.37         3.88 o                         
  -4   8   5        467.97        440.27         4.65 o                         
  -2   8   5        639.78        627.49         4.68 o                         
   0   8   5        777.01        746.72         5.37 o                         
   2   8   5         61.81         60.78         2.48 o                         
   4   8   5        154.38        158.54         4.41 o                         
   6   8   5         85.10         95.67         4.56 o                         
  -9   9   5          4.70          2.59         3.98 o                         
  -7   9   5         55.43         48.64         4.00 o                         
  -5   9   5        278.94        282.95         4.12 o                         
  -3   9   5        974.54        920.94         4.42 o                         
  -1   9   5        173.66        157.04         3.13 o                         
   1   9   5        628.89        627.29         8.38 o                         
   3   9   5        339.15        339.31         4.14 o                         
   5   9   5        322.10        327.68         4.88 o                         
   7   9   5         31.71         20.89         6.67 o                         
  -8  10   5         17.07         12.37         4.63 o                         
  -6  10   5         23.74         26.19         3.77 o                         
  -4  10   5         39.57         39.35         1.52 o                         
  -2  10   5        219.40        202.41         5.90 o                         
   0  10   5        452.06        423.79         3.84 o                         
   2  10   5        331.33        329.11         4.10 o                         
   4  10   5         75.55         80.29         3.09 o                         
   6  10   5         42.52         40.35         5.57 o                         
  -7  11   5         28.01         20.82         4.68 o                         
  -5  11   5         36.19         38.00         2.39 o                         
  -3  11   5        650.46        614.76         3.45 o                         
  -1  11   5       1502.01       1400.99        15.14 o                         
   1  11   5        749.95        693.07         7.26 o                         
   3  11   5        449.03        434.05         4.56 o                         
   5  11   5        127.61        116.05         4.31 o                         
  -8  12   5         58.45         44.42         7.06 o                         
  -6  12   5        166.10        165.55         5.62 o                         
  -4  12   5        221.52        214.55         2.60 o                         
  -2  12   5        145.26        131.82         4.10 o                         
   0  12   5        192.98        174.98         2.40 o                         
   2  12   5         70.53         72.20         2.84 o                         
   4  12   5         15.28         11.93         2.95 o                         
   6  12   5         28.47         31.30         4.33 o                         
  -7  13   5         13.78         11.12         4.61 o                         
  -5  13   5         24.81         20.62         1.80 o                         
  -3  13   5          2.00          0.96         0.45 o                         
  -1  13   5         55.81         58.52         3.60 o                         
   1  13   5        228.89        235.86         4.54 o                         
   3  13   5        104.57        111.97         3.43 o                         
   5  13   5        152.24        147.65         8.67 o                         
  -6  14   5         66.19         71.14         4.98 o                         
  -4  14   5        206.21        206.10         6.06 o                         
  -2  14   5        133.94        140.62         4.03 o                         
   0  14   5        166.55        163.58         3.02 o                         
   2  14   5         90.48         97.94         4.18 o                         
   4  14   5         85.30         76.06         3.88 o                         
  -7  15   5          3.22          9.33         4.64 o                         
  -5  15   5          2.33          3.82         3.05 o                         
  -3  15   5         33.26         38.37         4.56 o                         
  -1  15   5          7.35          2.65         4.91 o                         
   1  15   5         80.70        101.15         6.46 o                         
   3  15   5        120.89        126.29         7.48 o                         
   5  15   5         44.03         48.31         4.33 o                         
  -6  16   5          2.31         -0.11         3.25 o                         
  -4  16   5         99.31         91.45         3.61 o                         
  -2  16   5        101.42         97.49         4.66 o                         
   0  16   5         40.09         48.87         5.12 o                         
   2  16   5        102.17        117.32         9.11 o                         
   4  16   5         35.21         37.24         6.63 o                         
  -5  17   5         24.28         13.71         7.10 o                         
  -3  17   5         22.23         22.86         4.09 o                         
  -1  17   5         50.52         64.29         5.55 o                         
   1  17   5         79.00         91.47         7.35 o                         
   3  17   5         12.74          9.52         8.73 o                         
  -4  18   5         77.55         92.00         5.70 o                         
  -2  18   5         64.46         71.95         5.68 o                         
   0  18   5          9.90          8.91         9.29 o                         
   2  18   5          1.85          5.72         6.69 o                         
  -3  19   5          4.05          3.16         4.17 o                         
  -1  19   5         14.14          6.92         7.03 o                         
   1  19   5         57.01         72.58         9.84 o                         
 -10   0   6          0.57          2.07         7.54 o                         
  -8   0   6        104.65         98.86         5.53 o                         
  -6   0   6        428.69        419.51         6.26 o                         
  -4   0   6       2618.65       2515.45        27.27 o                         
  -2   0   6       6862.11       7028.83        51.93 o                         
   0   0   6       4478.78       4566.60        26.83 o                         
   2   0   6       1332.59       1229.54         9.86 o                         
   4   0   6        450.92        500.16         7.81 o                         
   6   0   6        207.95        207.79         6.55 o                         
   8   0   6         44.06         16.58        16.77 o                         
  -9   1   6         16.89         17.55         4.37 o                         
  -7   1   6         55.37         56.90         3.27 o                         
  -5   1   6        119.75        106.35         2.72 o                         
  -3   1   6        130.31        133.12         4.14 o                         
  -1   1   6       5684.64       5966.95        24.48 o                         
   1   1   6       2790.59       2775.29        12.61 o                         
   3   1   6        928.05        927.56         6.81 o                         
   5   1   6          9.21          7.07         2.78 o                         
   7   1   6          8.45          3.55         4.17 o                         
 -10   2   6         52.08         56.49         5.07 o                         
  -8   2   6        176.66        189.50         4.73 o                         
  -6   2   6        724.25        736.07         6.25 o                         
  -4   2   6       2783.61       2871.50        23.09 o                         
  -2   2   6       7226.72       7805.44        31.09 o                         
   0   2   6       5978.21       6410.66        40.84 o                         
   2   2   6       1253.53       1374.54         8.16 o                         
   4   2   6        268.48        275.41         4.46 o                         
   6   2   6         35.39         34.62         4.58 o                         
   8   2   6          1.92          0.88         4.54 o                         
  -9   3   6          6.45          2.72         3.99 o                         
  -7   3   6         30.35         24.45         3.99 o                         
  -5   3   6        485.53        484.14         4.38 o                         
  -3   3   6       3986.78       4140.21        18.09 o                         
  -1   3   6       1123.29       1191.48         7.20 o                         
   1   3   6       1409.79       1454.97         7.51 o                         
   3   3   6        111.24        111.61         3.07 o                         
   5   3   6        241.24        245.76         5.53 o                         
   7   3   6         36.47          0.31         4.95 o                         
 -10   4   6          0.84          2.61         4.85 o                         
  -8   4   6         17.69         16.00         3.83 o                         
  -6   4   6         42.90         43.93         2.73 o                         
  -4   4   6        342.08        349.48         3.50 o                         
  -2   4   6       6138.35       6880.64        27.66 o                         
   0   4   6       2574.42       2883.08        15.51 o                         
   2   4   6       1752.79       1794.98         9.46 o                         
   4   4   6        958.49        932.84         7.08 o                         
   6   4   6        219.44        217.14         4.81 o                         
  -9   5   6         14.92         11.51         3.98 o                         
  -7   5   6        118.19        116.03         3.73 o                         
  -5   5   6        420.08        439.90         4.17 o                         
  -3   5   6        650.07        670.91         4.11 o                         
  -1   5   6        367.70        347.35         3.53 o                         
   1   5   6        143.51        168.46         2.49 o                         
   3   5   6        289.80        284.49         3.65 o                         
   5   5   6        260.98        267.51         4.90 o                         
   7   5   6         65.83         67.39         5.67 o                         
  -8   6   6         95.18        100.23         4.43 o                         
  -6   6   6         73.53         77.36         2.90 o                         
  -4   6   6         92.50         94.52         2.66 o                         
  -2   6   6        261.92        268.62         3.64 o                         
   0   6   6       1481.33       1528.08         8.83 o                         
   2   6   6       1440.37       1461.20         8.23 o                         
   4   6   6        617.65        629.05        11.87 o                         
   6   6   6        114.65        118.33         6.15 o                         
  -9   7   6         29.11         25.04         4.49 o                         
  -7   7   6         96.17        103.87         5.60 o                         
  -5   7   6        201.78        197.31         3.14 o                         
  -3   7   6        737.78        743.06         4.47 o                         
  -1   7   6        229.62        224.90         5.11 o                         
   1   7   6       1899.55       1847.17         9.57 o                         
   3   7   6        581.70        561.96         4.93 o                         
   5   7   6        254.15        256.65         5.25 o                         
   7   7   6         48.49         56.01         5.76 o                         
  -8   8   6        109.76        115.33         4.72 o                         
  -6   8   6        476.21        479.23         5.46 o                         
  -4   8   6       1146.94       1134.83         7.46 o                         
  -2   8   6       1425.31       1412.20        10.06 o                         
   0   8   6        972.74        970.34         9.31 o                         
   2   8   6        303.79        268.27         3.24 o                         
   4   8   6        160.08        143.52         4.65 o                         
   6   8   6         21.82         24.50         4.71 o                         
  -9   9   6         23.05         20.24         5.29 o                         
  -7   9   6        246.00        249.76         4.65 o                         
  -5   9   6       1432.87       1375.92         8.86 o                         
  -3   9   6       3824.79       3698.59        18.19 o                         
  -1   9   6       1999.86       1913.53        13.79 o                         
   1   9   6       1063.37        998.45         6.06 o                         
   3   9   6        329.88        326.24         4.21 o                         
   5   9   6         17.16         18.27         3.12 o                         
   7   9   6          0.93          2.53         4.87 o                         
  -8  10   6          9.42          7.01         4.20 o                         
  -6  10   6         21.35         13.74         3.62 o                         
  -4  10   6        546.44        521.63         5.88 o                         
  -2  10   6       1043.71       1001.94         6.47 o                         
   0  10   6       1031.11        981.12        15.71 o                         
   2  10   6        822.33        791.55         6.21 o                         
   4  10   6        295.71        285.98         4.31 o                         
   6  10   6        131.93        115.60        10.06 o                         
  -7  11   6         38.66         35.02         3.64 o                         
  -5  11   6          3.37          4.95         1.60 o                         
  -3  11   6        879.75        875.75         6.87 o                         
  -1  11   6       1855.49       1822.58        13.47 o                         
   1  11   6       1974.70       1929.68        14.77 o                         
   3  11   6        861.49        872.83         8.45 o                         
   5  11   6        112.70        119.85         4.50 o                         
  -8  12   6        114.18        126.01         7.85 o                         
  -6  12   6        355.23        342.92         5.43 o                         
  -4  12   6        694.95        684.74         6.32 o                         
  -2  12   6       1312.95       1290.48        13.33 o                         
   0  12   6        719.96        693.55         4.81 o                         
   2  12   6        437.09        441.30         5.24 o                         
   4  12   6        176.33        175.52         3.92 o                         
   6  12   6        106.39         99.53         5.00 o                         
  -7  13   6         28.77         15.07         5.51 o                         
  -5  13   6        219.19        212.02         4.45 o                         
  -3  13   6        228.55        229.16         3.51 o                         
  -1  13   6        376.66        381.26         5.38 o                         
   1  13   6        161.92        164.03         9.93 o                         
   3  13   6         17.24         13.84         3.31 o                         
   5  13   6         51.96         58.79         5.07 o                         
  -6  14   6         28.57         18.23         3.54 o                         
  -4  14   6         32.85         30.60         7.24 o                         
  -2  14   6        102.80        113.01         6.53 o                         
   0  14   6        143.20        128.13         3.95 o                         
   2  14   6         63.90         67.82         5.67 o                         
   4  14   6         85.71         99.10         4.07 o                         
  -7  15   6         26.87         20.44         5.76 o                         
  -5  15   6         11.04          8.83         3.92 o                         
  -3  15   6         19.79         22.16         4.09 o                         
  -1  15   6          1.68          2.66         4.28 o                         
   1  15   6         27.58         30.83         7.44 o                         
   3  15   6          9.54          5.54         3.35 o                         
  -6  16   6         15.59         14.30         4.06 o                         
  -4  16   6         45.28         45.10         4.45 o                         
  -2  16   6         31.25         26.49         5.10 o                         
   0  16   6         30.98         34.84         5.35 o                         
   2  16   6         54.37         54.20         8.85 o                         
   4  16   6         25.38         30.04        10.27 o                         
  -5  17   6          3.09         -2.13         3.99 o                         
  -3  17   6         28.78         33.84         4.81 o                         
  -1  17   6         71.29         95.15         6.11 o                         
   1  17   6        102.73        115.29        10.28 o                         
   3  17   6         42.23         45.71        10.04 o                         
  -4  18   6          1.79          4.81         4.39 o                         
  -2  18   6          1.35          3.25         5.42 o                         
   0  18   6          8.79          6.23         5.62 o                         
   2  18   6         73.69         99.72         7.15 o                         
  -3  19   6          8.87          8.02         5.24 o                         
  -1  19   6         32.84         22.79        21.83 o                         
   1  19   6         77.88         90.59        10.59 o                         
  -9   1   7          2.55          4.17         4.08 o                         
  -7   1   7         37.42         38.71         3.19 o                         
  -5   1   7         42.19         48.09         2.02 o                         
  -3   1   7        145.79        146.70         1.88 o                         
  -1   1   7        266.88        257.70         1.79 o                         
   1   1   7        354.40        408.78         3.15 o                         
   3   1   7        509.69        539.24         5.22 o                         
   5   1   7          3.55          0.31         2.65 o                         
   7   1   7          1.66          0.02         4.92 o                         
 -10   2   7         25.10         17.46         5.12 o                         
  -8   2   7        109.48        115.46         4.26 o                         
  -6   2   7        822.21        793.16         6.16 o                         
  -4   2   7       2425.85       2508.22        12.33 o                         
  -2   2   7        764.90        786.45         4.30 o                         
   0   2   7       1104.48       1196.58         6.20 o                         
   2   2   7        262.50        288.34         3.21 o                         
   4   2   7        229.40        215.62         3.94 o                         
   6   2   7         46.69         56.59         4.18 o                         
  -9   3   7          3.02          4.12         3.89 o                         
  -7   3   7          4.58          7.44         3.19 o                         
  -5   3   7        177.05        168.50         3.01 o                         
  -3   3   7        916.20        865.45         4.98 o                         
  -1   3   7       2835.32       3061.83        22.74 o                         
   1   3   7        482.75        565.05         3.98 o                         
   3   3   7         38.36         46.00         2.54 o                         
   5   3   7         25.49         27.23         3.60 o                         
   7   3   7          2.85          1.12         4.59 o                         
 -10   4   7         14.75         12.27         5.05 o                         
  -8   4   7         59.37         73.32         4.97 o                         
  -6   4   7        379.98        398.19         7.30 o                         
  -4   4   7       2942.70       3132.51        14.86 o                         
  -2   4   7       7154.39       7929.80        37.23 o                         
   0   4   7       6124.55       6786.25        33.06 o                         
   2   4   7       1555.17       1666.44         9.53 o                         
   4   4   7        282.62        290.65         5.17 o                         
   6   4   7         44.66         50.76         4.89 o                         
  -9   5   7         24.90         19.15         5.72 o                         
  -7   5   7        229.49        250.46         6.44 o                         
  -5   5   7        673.33        694.59         5.47 o                         
  -3   5   7       1833.70       1939.03         9.93 o                         
  -1   5   7       1251.88       1343.35         8.58 o                         
   1   5   7        237.02        253.43         2.56 o                         
   3   5   7         88.62         85.10         2.57 o                         
   5   5   7         20.33         16.28         4.43 o                         
   7   5   7         12.38          7.30         5.19 o                         
  -8   6   7        114.13        126.39         4.68 o                         
  -6   6   7        253.42        269.82         4.74 o                         
  -4   6   7        603.41        564.73         4.34 o                         
  -2   6   7         82.78         65.91         2.92 o                         
   0   6   7        789.99        713.83         5.13 o                         
   2   6   7        390.22        368.61         3.74 o                         
   4   6   7        489.19        513.50         6.01 o                         
   6   6   7        105.11        120.64         4.49 o                         
  -9   7   7        195.54        182.96         5.50 o                         
  -7   7   7        663.83        650.64         7.10 o                         
  -5   7   7        985.80        964.62         6.70 o                         
  -3   7   7        346.86        333.01         3.51 o                         
  -1   7   7        103.86         98.13         4.02 o                         
   1   7   7        618.67        572.37         5.56 o                         
   3   7   7        763.46        743.70         6.18 o                         
   5   7   7        231.49        242.56         4.89 o                         
   7   7   7         76.83         85.37         6.13 o                         
  -8   8   7          2.29          4.83         3.36 o                         
  -6   8   7          1.71          2.12         2.51 o                         
  -4   8   7         64.85         62.42         1.62 o                         
  -2   8   7        100.56        101.75         1.94 o                         
   0   8   7        670.94        686.03         9.75 o                         
   2   8   7        281.05        274.18         3.41 o                         
   4   8   7         95.76        100.62         3.92 o                         
   6   8   7         53.34         53.88         4.78 o                         
  -9   9   7          7.27          5.28         3.86 o                         
  -7   9   7         52.26         52.08         4.40 o                         
  -5   9   7        404.84        369.70         5.57 o                         
  -3   9   7        645.56        576.52         4.88 o                         
  -1   9   7       1381.99       1285.27         9.78 o                         
   1   9   7        340.95        305.64         3.00 o                         
   3   9   7        341.40        330.79         4.98 o                         
   5   9   7         82.25         89.33         4.28 o                         
  -8  10   7         27.07         22.60         5.84 o                         
  -6  10   7        142.40        129.78         3.53 o                         
  -4  10   7        433.81        406.90         4.69 o                         
  -2  10   7       1163.68       1128.59        11.64 o                         
   0  10   7        665.40        664.45         9.24 o                         
   2  10   7        528.83        531.32         4.83 o                         
   4  10   7        284.56        282.92         7.95 o                         
   6  10   7         15.78         10.57         4.99 o                         
  -7  11   7         60.15         68.41         4.22 o                         
  -5  11   7         91.69         91.13         1.59 o                         
  -3  11   7        170.50        165.55         4.32 o                         
  -1  11   7        152.52        145.90         3.99 o                         
   1  11   7        104.65         99.87         3.58 o                         
   3  11   7        137.34        143.88         3.21 o                         
   5  11   7         73.65         82.53         3.96 o                         
  -8  12   7        144.66        143.13         6.57 o                         
  -6  12   7        489.86        470.98        10.49 o                         
  -4  12   7        720.80        724.35         7.66 o                         
  -2  12   7        494.98        505.84         6.07 o                         
   0  12   7        710.62        677.44        13.14 o                         
   2  12   7        523.52        515.68         4.79 o                         
   4  12   7        306.51        310.12         7.45 o                         
  -7  13   7         36.90         40.14         5.38 o                         
  -5  13   7         85.60         84.23         4.23 o                         
  -3  13   7         52.69         47.90         2.61 o                         
  -1  13   7         29.43         33.24         5.29 o                         
   1  13   7         63.73         65.64         3.24 o                         
   3  13   7         23.34         30.34         2.81 o                         
   5  13   7         34.41         32.46         5.12 o                         
  -6  14   7        147.34        139.47         4.36 o                         
  -4  14   7        100.25         98.28         4.53 o                         
  -2  14   7         27.69         30.14         4.04 o                         
   0  14   7         10.19         16.95         5.56 o                         
   2  14   7          1.28          0.50         2.78 o                         
   4  14   7         13.98         16.95         4.86 o                         
  -7  15   7          2.26          3.01         4.35 o                         
  -5  15   7         15.69         14.01         3.32 o                         
  -3  15   7         67.52         77.16         4.87 o                         
  -1  15   7         60.56         75.00         7.79 o                         
   1  15   7          2.34          1.64         6.92 o                         
   3  15   7          7.35          3.48         8.37 o                         
  -6  16   7          2.90          2.92         4.39 o                         
  -4  16   7         15.40          8.57         3.09 o                         
  -2  16   7         22.27         27.82         4.07 o                         
   0  16   7        126.93        142.91        10.06 o                         
   2  16   7          9.11         22.45         8.61 o                         
  -5  17   7         25.45         18.16         8.75 o                         
  -3  17   7        158.01        169.53         8.86 o                         
  -1  17   7        237.61        257.72         7.71 o                         
   1  17   7         68.71         78.89         7.87 o                         
   3  17   7         35.94         38.57        10.55 o                         
  -4  18   7         56.19         48.34         5.69 o                         
  -2  18   7         47.43         54.23        11.81 o                         
   0  18   7         22.57         16.83         7.47 o                         
   2  18   7          3.61         -0.23         5.54 o                         
  -1  19   7         31.86         14.63        17.38 o                         
 -10   0   8        208.78        195.17        15.05 o                         
  -8   0   8        898.50        826.31        16.54 o                         
  -6   0   8       1791.39       1783.04        15.75 o                         
  -4   0   8       2780.11       2891.14        20.20 o                         
  -2   0   8        198.36        239.80         4.26 o                         
   0   0   8       3560.38       3587.04        41.53 o                         
   2   0   8       2102.16       2019.62        15.88 o                         
   4   0   8        409.34        414.40        11.46 o                         
   6   0   8         64.95         54.79         5.79 o                         
  -9   1   8          0.56          1.68         3.46 o                         
  -7   1   8         61.24         63.10         3.99 o                         
  -5   1   8        316.56        311.91         3.51 o                         
  -3   1   8        475.25        424.35         3.31 o                         
  -1   1   8       1145.59       1147.20         7.91 o                         
   1   1   8        132.00        133.04         2.37 o                         
   3   1   8        323.03        313.27         4.11 o                         
   5   1   8         63.55         73.16         3.71 o                         
   7   1   8         21.89          9.64         6.04 o                         
 -10   2   8          0.41          1.98         4.93 o                         
  -8   2   8         60.76         69.90         4.25 o                         
  -6   2   8        456.56        452.14         6.55 o                         
  -4   2   8       1515.47       1600.09         8.79 o                         
  -2   2   8       1818.79       1989.53        10.52 o                         
   0   2   8        769.89        839.61         8.54 o                         
   2   2   8        572.01        560.85         6.29 o                         
   4   2   8        174.06        162.58         3.84 o                         
   6   2   8         41.38         36.73         7.49 o                         
  -9   3   8         56.78         62.50         4.63 o                         
  -7   3   8         36.00         35.41         2.82 o                         
  -5   3   8        135.30        125.69         2.39 o                         
  -3   3   8        181.89        170.85         1.98 o                         
  -1   3   8       1818.77       1871.20        21.09 o                         
   1   3   8       1124.14       1076.62         6.33 o                         
   3   3   8         82.66         83.04         2.83 o                         
   5   3   8        108.25        105.29         3.85 o                         
   7   3   8         20.52         10.88         5.49 o                         
 -10   4   8         38.20         31.50         5.94 o                         
  -8   4   8        142.24        160.77         5.05 o                         
  -6   4   8        245.34        246.74         3.94 o                         
  -4   4   8        155.38        157.99         3.16 o                         
  -2   4   8       1751.43       1758.91         8.67 o                         
   0   4   8        290.37        311.18         2.98 o                         
   2   4   8         65.20         62.98         2.18 o                         
   4   4   8         84.27         78.59         3.34 o                         
   6   4   8          1.08         -0.31         3.60 o                         
  -9   5   8        107.15        108.06         5.17 o                         
  -7   5   8        128.39        139.40         3.45 o                         
  -5   5   8         15.67         19.43         2.06 o                         
  -3   5   8        169.36        188.27         1.79 o                         
  -1   5   8        393.27        431.08         4.53 o                         
   1   5   8        451.72        468.31         3.52 o                         
   3   5   8        189.56        202.01         3.80 o                         
   5   5   8         49.55         52.61         3.47 o                         
   7   5   8          6.66          3.83         4.79 o                         
  -8   6   8        305.56        301.81         6.02 o                         
  -6   6   8        850.27        858.63         7.11 o                         
  -4   6   8       1060.90       1137.00         6.78 o                         
  -2   6   8        977.79       1035.07         7.52 o                         
   0   6   8        543.80        528.27         7.78 o                         
   2   6   8        387.55        363.84         3.72 o                         
   4   6   8        235.14        230.65         6.21 o                         
   6   6   8         49.54         50.34         4.12 o                         
  -9   7   8        150.26        155.33         5.26 o                         
  -7   7   8        498.15        511.71         6.88 o                         
  -5   7   8        984.42        960.17         6.59 o                         
  -3   7   8        469.32        422.45         3.83 o                         
  -1   7   8          8.50          8.68         2.29 o                         
   1   7   8         41.68         47.66         2.25 o                         
   3   7   8         49.41         56.62         2.87 o                         
   5   7   8         54.74         58.70         3.89 o                         
  -8   8   8         71.38         70.13         4.55 o                         
  -6   8   8         98.01         99.47         3.11 o                         
  -4   8   8        205.58        210.09         4.85 o                         
  -2   8   8         53.33         52.44         3.98 o                         
   0   8   8        146.52        136.15         2.28 o                         
   2   8   8        464.39        453.17         4.32 o                         
   4   8   8        156.44        167.44         4.18 o                         
   6   8   8        181.76        180.51         6.16 o                         
  -9   9   8         11.15          6.22         4.23 o                         
  -7   9   8         92.58         96.85         3.55 o                         
  -5   9   8        525.34        530.58         7.47 o                         
  -3   9   8        869.35        847.13         9.36 o                         
  -1   9   8       2698.67       2641.73        31.05 o                         
   1   9   8       1836.54       1810.72        18.82 o                         
   3   9   8        408.56        429.55         7.25 o                         
   5   9   8         39.33         34.97         6.14 o                         
  -8  10   8         61.42         53.92         9.90 o                         
  -6  10   8        263.05        261.58         7.36 o                         
  -4  10   8       1499.39       1465.47        10.41 o                         
  -2  10   8       3129.71       3081.63        19.54 o                         
   0  10   8       3051.90       2981.28        26.86 o                         
   2  10   8        808.88        798.59         9.10 o                         
   4  10   8        110.95        102.26         4.21 o                         
   6  10   8          4.51          8.62         5.67 o                         
  -7  11   8         47.64         74.12        14.40 o                         
  -5  11   8        442.78        441.86         5.26 o                         
  -3  11   8        814.03        819.70        11.86 o                         
  -1  11   8        951.24        962.70        10.60 o                         
   1  11   8        176.57        181.74         3.32 o                         
   3  11   8         70.62         85.76         3.19 o                         
   5  11   8         78.51         80.51         6.15 o                         
  -8  12   8         55.01         40.98        11.77 o                         
  -6  12   8        126.39        121.40         4.45 o                         
  -4  12   8        224.95        213.69         4.85 o                         
  -2  12   8         77.59         81.30         4.91 o                         
   0  12   8        322.53        320.48         7.72 o                         
   2  12   8        376.63        379.98         6.35 o                         
   4  12   8        309.59        306.80        12.63 o                         
  -7  13   8         89.43         89.79         4.99 o                         
  -5  13   8        240.98        237.73         6.16 o                         
  -3  13   8        313.80        302.45         6.80 o                         
  -1  13   8         19.54         27.12         4.58 o                         
   1  13   8        116.29        121.06         6.13 o                         
   3  13   8         58.46         57.12         3.98 o                         
   5  13   8         19.56         11.58         4.66 o                         
  -6  14   8         79.98         87.39         4.93 o                         
  -4  14   8         20.54         22.71         2.54 o                         
  -2  14   8         99.67         98.72         4.97 o                         
   0  14   8         29.24         30.71         6.03 o                         
   2  14   8         85.55         81.98         7.52 o                         
   4  14   8          2.74          0.30         3.67 o                         
  -5  15   8        102.48        102.74         4.30 o                         
  -3  15   8         26.99         27.52         4.63 o                         
  -1  15   8         97.58         92.57         6.71 o                         
   1  15   8         35.63         34.54        13.27 o                         
   3  15   8         23.00         22.37         6.60 o                         
  -6  16   8          7.90          2.60         5.41 o                         
  -4  16   8         10.73         13.64         5.00 o                         
  -2  16   8          1.56          3.68         5.11 o                         
   0  16   8         27.50         24.77         7.01 o                         
   2  16   8         57.96         41.17        15.35 o                         
  -5  17   8         35.78         35.97         7.91 o                         
  -3  17   8         42.12         52.04         4.89 o                         
  -1  17   8         31.10         36.35         9.53 o                         
   1  17   8         38.30         41.16         8.02 o                         
  -4  18   8         13.21         16.88         5.47 o                         
  -2  18   8         23.97         28.41         7.69 o                         
   0  18   8         30.07         32.66        10.64 o                         
  -9   1   9          0.28         -0.10         3.09 o                         
  -7   1   9          7.75          8.41         2.80 o                         
  -5   1   9         16.99         21.60         1.87 o                         
  -3   1   9        366.24        393.62         3.10 o                         
  -1   1   9        561.48        584.53         3.50 o                         
   1   1   9        179.86        182.16         2.84 o                         
   3   1   9        203.43        197.56         3.90 o                         
   5   1   9         24.65         26.71         4.00 o                         
   7   1   9          2.11          1.44         4.65 o                         
 -10   2   9         32.92         16.67         6.51 o                         
  -8   2   9        216.26        210.78         4.43 o                         
  -6   2   9        817.26        836.25         7.72 o                         
  -4   2   9       2464.10       2585.67        12.89 o                         
  -2   2   9       5504.96       5897.96        39.54 o                         
   0   2   9       1918.26       1993.45         9.78 o                         
   2   2   9        668.90        683.68         5.43 o                         
   4   2   9         10.03          9.35         3.74 o                         
   6   2   9          9.14          3.41         4.04 o                         
  -9   3   9         68.23         75.05         4.92 o                         
  -7   3   9        256.45        257.05         4.83 o                         
  -5   3   9        702.75        665.01         5.10 o                         
  -3   3   9        908.49        935.25         5.50 o                         
  -1   3   9        801.24        847.04         7.64 o                         
   1   3   9        142.19        151.50         3.06 o                         
   3   3   9         79.51         79.63         2.73 o                         
   5   3   9         80.79         87.22         3.87 o                         
   7   3   9         37.83         13.64        12.45 o                         
 -10   4   9         98.88        109.37         6.91 o                         
  -8   4   9        254.72        243.89         5.41 o                         
  -6   4   9        313.67        300.71         3.90 o                         
  -4   4   9        279.67        259.56         2.74 o                         
  -2   4   9        885.06        906.65         4.14 o                         
   0   4   9       1498.85       1532.58        10.98 o                         
   2   4   9        461.00        456.75         4.54 o                         
   4   4   9        178.79        182.79         4.09 o                         
   6   4   9         51.73         62.64         6.50 o                         
  -9   5   9         66.30         76.40         6.25 o                         
  -7   5   9         86.19         81.36         3.05 o                         
  -5   5   9        258.40        274.00         3.90 o                         
  -3   5   9       1659.75       1692.51         7.55 o                         
  -1   5   9        874.58        851.58         8.49 o                         
   1   5   9       1326.18       1274.33         7.91 o                         
   3   5   9        669.53        654.45         5.89 o                         
   5   5   9        103.29        103.57         3.95 o                         
  -8   6   9         30.80         30.07         3.48 o                         
  -6   6   9        387.84        391.18         5.92 o                         
  -4   6   9       1656.82       1684.82         8.86 o                         
  -2   6   9        801.33        754.33         6.24 o                         
   0   6   9        438.90        413.64         3.99 o                         
   2   6   9        200.01        195.51         3.15 o                         
   4   6   9        449.11        429.29         8.80 o                         
   6   6   9         99.66         95.11         4.66 o                         
  -9   7   9        154.15        147.10         6.28 o                         
  -7   7   9        267.59        277.74         4.90 o                         
  -5   7   9        558.84        575.75         6.47 o                         
  -3   7   9       1693.77       1666.68        10.92 o                         
  -1   7   9        548.52        497.88         9.81 o                         
   1   7   9         35.55         29.49         1.84 o                         
   3   7   9         42.99         40.56         2.97 o                         
   5   7   9        162.28        154.91         9.04 o                         
  -8   8   9        152.15        156.59         4.86 o                         
  -6   8   9        600.12        594.18         5.45 o                         
  -4   8   9        981.99        945.75        11.84 o                         
  -2   8   9       1071.88       1033.12         8.25 o                         
   0   8   9        836.33        801.45         6.40 o                         
   2   8   9        581.05        570.51         4.92 o                         
   4   8   9         70.17         71.73         4.24 o                         
   6   8   9         29.82         28.83         6.58 o                         
  -9   9   9         64.53         67.17         4.97 o                         
  -7   9   9        205.91        211.79         7.54 o                         
  -5   9   9        173.37        169.35         4.24 o                         
  -3   9   9         89.27         76.50         3.37 o                         
  -1   9   9        366.96        359.23         7.21 o                         
   1   9   9        191.64        177.69         5.61 o                         
   3   9   9        117.66        112.57         3.67 o                         
   5   9   9         23.91         16.57         4.66 o                         
  -8  10   9          0.46         -0.55         3.94 o                         
  -6  10   9         18.37         21.46         2.35 o                         
  -4  10   9        107.80        108.85         2.70 o                         
  -2  10   9        323.72        350.40         5.71 o                         
   0  10   9         99.42         96.13         1.95 o                         
   2  10   9         12.21         13.55         2.64 o                         
   4  10   9         82.99         82.21         4.13 o                         
  -7  11   9          2.90          4.35         3.70 o                         
  -5  11   9         93.38         96.07         3.91 o                         
  -3  11   9        901.98        874.12         9.55 o                         
  -1  11   9       1029.14       1019.55        11.19 o                         
   1  11   9        286.90        278.33         5.22 o                         
   3  11   9         68.96         72.76         3.05 o                         
   5  11   9          5.22          6.23         3.95 o                         
  -8  12   9          8.54          8.46         6.13 o                         
  -6  12   9         60.75         55.24         3.48 o                         
  -4  12   9        271.93        263.67         4.64 o                         
  -2  12   9        262.96        274.34         5.76 o                         
   0  12   9         23.61         41.06         6.81 o                         
   2  12   9         71.24         68.59         3.12 o                         
   4  12   9         19.23         19.99         4.18 o                         
  -7  13   9        194.79        182.37        11.15 o                         
  -5  13   9        360.93        353.04         9.00 o                         
  -3  13   9        248.49        243.63         6.51 o                         
  -1  13   9        144.27        145.28         6.60 o                         
   1  13   9         26.13         32.26         8.59 o                         
   3  13   9         77.62         76.14         4.29 o                         
  -6  14   9         23.80         19.96         3.69 o                         
  -4  14   9         32.73         36.07         5.62 o                         
  -2  14   9        112.23        116.76         4.69 o                         
   0  14   9        156.64        167.53         9.78 o                         
   2  14   9        109.63        118.24         8.34 o                         
   4  14   9         21.29         25.36         7.19 o                         
  -5  15   9         51.68         54.37         5.03 o                         
  -3  15   9        121.54        139.45         6.63 o                         
  -1  15   9        152.99        168.92         7.81 o                         
   1  15   9        107.37        115.64         8.37 o                         
   3  15   9         33.77         39.86         8.34 o                         
  -6  16   9         21.60         20.30         5.36 o                         
  -4  16   9         34.84         41.95         6.56 o                         
  -2  16   9        109.91        118.14         6.86 o                         
   0  16   9        181.17        200.27         7.63 o                         
   2  16   9         11.29         12.14         6.64 o                         
  -5  17   9          6.50          3.79         4.92 o                         
  -3  17   9         31.71         32.13         5.43 o                         
  -1  17   9         74.55         77.32         7.06 o                         
   1  17   9        155.23        174.92         9.71 o                         
  -2  18   9         35.84         34.66         7.91 o                         
   0  18   9         40.85         44.24         7.22 o                         
 -10   0  10        299.76        298.28        15.65 o                         
  -8   0  10       1287.68       1322.88        15.40 o                         
  -6   0  10       2864.73       2954.18        22.28 o                         
  -4   0  10       2235.16       2276.58        17.03 o                         
  -2   0  10       1094.16       1117.05         7.03 o                         
   0   0  10        202.37        199.54         4.35 o                         
   2   0  10        148.11        157.44         6.31 o                         
   4   0  10        110.16        110.05         5.12 o                         
   6   0  10         29.83         20.39        17.98 o                         
  -9   1  10         68.94         78.49         4.44 o                         
  -7   1  10        153.95        150.62         4.34 o                         
  -5   1  10         81.27         71.47         2.34 o                         
  -3   1  10        603.49        574.22         3.83 o                         
  -1   1  10        739.10        731.89         5.06 o                         
   1   1  10       1156.71       1169.91         7.24 o                         
   3   1  10        418.41        412.39         4.62 o                         
   5   1  10        316.29        328.55         5.44 o                         
 -10   2  10        104.54        107.43         5.17 o                         
  -8   2  10         59.75         60.42         4.02 o                         
  -6   2  10         16.67         23.04         2.45 o                         
  -4   2  10        320.54        342.24         3.27 o                         
  -2   2  10        354.83        374.89         2.53 o                         
   0   2  10        332.79        339.65         2.81 o                         
   2   2  10        405.45        397.17         4.53 o                         
   4   2  10        148.36        155.61         5.02 o                         
   6   2  10         22.63          9.26         5.62 o                         
  -9   3  10          4.90          1.81         3.40 o                         
  -7   3  10         48.85         53.12         3.16 o                         
  -5   3  10        337.23        340.39         3.65 o                         
  -3   3  10        149.02        127.78         1.99 o                         
  -1   3  10        813.42        797.41         4.64 o                         
   1   3  10        141.40        149.65         2.65 o                         
   3   3  10        142.50        127.78         3.33 o                         
   5   3  10         68.52         67.56         4.56 o                         
 -10   4  10         24.10         16.31         6.21 o                         
  -8   4  10          2.79          4.06         2.93 o                         
  -6   4  10         10.46         15.12         3.75 o                         
  -4   4  10        162.71        174.79         2.38 o                         
  -2   4  10        656.35        684.08         4.04 o                         
   0   4  10        603.26        602.79         4.08 o                         
   2   4  10        407.93        367.17         5.72 o                         
   4   4  10        203.47        190.09         4.09 o                         
   6   4  10         89.83         86.47         6.66 o                         
  -9   5  10         64.71         67.60         7.22 o                         
  -7   5  10         62.14         60.24         3.11 o                         
  -5   5  10        420.29        432.32         3.96 o                         
  -3   5  10        257.65        273.54         2.91 o                         
  -1   5  10         68.80         66.34         4.62 o                         
   1   5  10         59.40         54.23         2.19 o                         
   3   5  10        383.66        370.73         8.07 o                         
   5   5  10        103.99        115.51         4.44 o                         
  -8   6  10         42.98         41.04         3.79 o                         
  -6   6  10         71.20         73.74         3.35 o                         
  -4   6  10         93.86         89.31         1.88 o                         
  -2   6  10        288.98        278.27         4.71 o                         
   0   6  10          3.01          4.97         1.81 o                         
   2   6  10        106.69         98.95         2.74 o                         
   4   6  10        155.39        156.17         5.47 o                         
   6   6  10        114.03        121.78        11.75 o                         
  -9   7  10        117.32        112.83         5.10 o                         
  -7   7  10        387.22        382.83         5.11 o                         
  -5   7  10        319.53        298.31         3.14 o                         
  -3   7  10         72.75         72.48         3.16 o                         
  -1   7  10        165.82        175.62         9.87 o                         
   1   7  10         48.80         50.67         1.80 o                         
   3   7  10        126.58        125.36         3.07 o                         
   5   7  10         73.98         66.54         6.92 o                         
  -8   8  10        179.82        182.88         4.89 o                         
  -6   8  10        265.21        255.69         3.87 o                         
  -4   8  10        243.21        235.89         6.18 o                         
  -2   8  10        161.84        134.31         3.68 o                         
   0   8  10        405.15        373.36         3.98 o                         
   2   8  10        455.56        441.34         7.87 o                         
   4   8  10         55.76         56.35         3.77 o                         
  -9   9  10         25.97         17.76         5.57 o                         
  -7   9  10         44.01         42.99         2.74 o                         
  -5   9  10         63.51         59.13         3.43 o                         
  -3   9  10        106.37        102.29         6.77 o                         
  -1   9  10          8.80         10.61         4.49 o                         
   1   9  10         39.05         40.53         3.52 o                         
   3   9  10         39.19         42.10         3.19 o                         
   5   9  10         26.12         20.50         4.16 o                         
  -8  10  10        114.25        107.94         5.66 o                         
  -6  10  10        245.98        263.57         6.05 o                         
  -4  10  10        150.14        147.11         4.14 o                         
  -2  10  10        431.86        423.69         5.72 o                         
   0  10  10        274.79        276.20        11.04 o                         
   2  10  10        175.43        171.77         4.12 o                         
   4  10  10         31.52         29.77         3.73 o                         
  -7  11  10         72.15         63.84         6.55 o                         
  -5  11  10        420.38        409.80        10.97 o                         
  -3  11  10        657.71        682.69         8.07 o                         
  -1  11  10        124.25        135.48         5.42 o                         
   1  11  10         84.83         87.76         4.18 o                         
   3  11  10         42.18         45.92         4.17 o                         
   5  11  10         79.00         80.35         7.14 o                         
  -8  12  10         30.21         31.89         6.86 o                         
  -6  12  10        250.34        242.12         5.88 o                         
  -4  12  10        620.31        594.55        13.90 o                         
  -2  12  10        600.28        598.38         7.70 o                         
   0  12  10        128.45        132.59         8.87 o                         
   2  12  10          6.21          7.83         2.88 o                         
   4  12  10         13.06         12.41         5.09 o                         
  -7  13  10        102.21         94.96         5.08 o                         
  -5  13  10        261.96        260.25         6.75 o                         
  -3  13  10         56.33         63.15         5.09 o                         
  -1  13  10         61.73         62.03         5.56 o                         
   1  13  10         70.69         70.03         9.81 o                         
   3  13  10         61.25         53.45         8.26 o                         
  -6  14  10         15.34         11.60         7.91 o                         
  -4  14  10         26.17         31.71         4.56 o                         
  -2  14  10         65.50         63.21         9.23 o                         
   0  14  10        142.92        144.71         7.99 o                         
   2  14  10         38.07         30.93         6.74 o                         
  -5  15  10        100.63        100.82         6.48 o                         
  -3  15  10         67.17         77.29         4.99 o                         
  -1  15  10         69.97         74.67         7.60 o                         
   1  15  10          6.70          6.64         8.76 o                         
   3  15  10         10.66          8.60        11.09 o                         
  -4  16  10         20.90         18.28         4.91 o                         
  -2  16  10         21.64         27.91         7.63 o                         
   0  16  10         33.79         34.31         7.87 o                         
   2  16  10         19.44         23.61         7.26 o                         
  -3  17  10         82.56        100.97         6.30 o                         
  -1  17  10        198.10        226.99        11.47 o                         
   1  17  10         90.27         96.72        12.15 o                         
  -2  18  10         46.39         43.75         7.01 o                         
  -9   1  11          5.00          2.82         3.61 o                         
  -7   1  11         20.27         17.53         2.58 o                         
  -5   1  11        107.59        106.61         2.58 o                         
  -3   1  11        717.45        709.49         3.71 o                         
  -1   1  11       1214.53       1179.98         6.19 o                         
   1   1  11        777.17        774.77         5.57 o                         
   3   1  11        912.25        897.99         8.37 o                         
   5   1  11        189.54        194.59         4.97 o                         
 -10   2  11         91.52         96.69         5.30 o                         
  -8   2  11        173.45        168.07         4.36 o                         
  -6   2  11        274.26        272.13         4.05 o                         
  -4   2  11       1075.72       1097.91         7.38 o                         
  -2   2  11       1384.75       1320.29         6.31 o                         
   0   2  11        932.30        919.18         7.32 o                         
   2   2  11        848.54        844.30         6.34 o                         
   4   2  11         20.48         17.54         3.57 o                         
   6   2  11         13.50          6.15         4.21 o                         
  -9   3  11         43.92         50.86         4.19 o                         
  -7   3  11         49.54         51.39         3.39 o                         
  -5   3  11        110.52        114.28         3.82 o                         
  -3   3  11        198.00        181.16         2.00 o                         
  -1   3  11        703.85        601.68         5.08 o                         
   1   3  11        455.81        408.94         3.99 o                         
   3   3  11        359.93        361.96         4.56 o                         
   5   3  11         91.91         97.38         5.24 o                         
 -10   4  11          7.72          9.84         5.15 o                         
  -8   4  11         50.67         52.48         3.85 o                         
  -6   4  11        269.40        268.12         3.77 o                         
  -4   4  11        383.07        372.15         3.33 o                         
  -2   4  11        553.81        525.99         5.02 o                         
   0   4  11        847.81        797.73         4.84 o                         
   2   4  11       1150.98       1141.22        11.23 o                         
   4   4  11        604.24        601.01         6.43 o                         
   6   4  11        129.81        115.68         5.39 o                         
  -9   5  11         54.48         68.34         5.00 o                         
  -7   5  11        122.77        119.85         3.18 o                         
  -5   5  11        333.33        328.31         4.12 o                         
  -3   5  11       1021.11       1021.70         6.16 o                         
  -1   5  11        375.26        383.24         6.11 o                         
   1   5  11        561.69        544.36         4.64 o                         
   3   5  11        101.21        103.25         3.23 o                         
   5   5  11         60.09         61.25         4.28 o                         
  -8   6  11         92.14        100.09         3.78 o                         
  -6   6  11        106.01        105.48         3.97 o                         
  -4   6  11         87.60         75.77         1.38 o                         
  -2   6  11       1219.18       1143.49         9.56 o                         
   0   6  11        572.77        521.18         6.09 o                         
   2   6  11         65.39         59.99         2.70 o                         
   4   6  11          1.46          0.25         2.96 o                         
  -9   7  11          4.43          1.56         4.28 o                         
  -7   7  11          7.77          7.69         2.33 o                         
  -5   7  11          8.12          6.00         1.57 o                         
  -3   7  11        162.97        148.99         3.67 o                         
  -1   7  11        190.76        177.06         4.65 o                         
   1   7  11        166.43        154.51         3.25 o                         
   3   7  11         21.35         22.60         2.50 o                         
   5   7  11         15.44         16.06         4.16 o                         
  -8   8  11        134.86        134.41         7.63 o                         
  -6   8  11        191.71        182.14         3.31 o                         
  -4   8  11        139.97        139.09         5.62 o                         
  -2   8  11         22.98         39.27         3.57 o                         
   0   8  11         58.78         62.62         2.25 o                         
   2   8  11         14.88         15.55         2.69 o                         
   4   8  11         25.91         19.27         3.85 o                         
  -9   9  11         36.24         36.09         5.65 o                         
  -7   9  11         71.60         75.75         6.06 o                         
  -5   9  11         19.46         20.54         2.19 o                         
  -3   9  11         77.39         77.51         3.64 o                         
  -1   9  11         24.77         20.58         4.76 o                         
   1   9  11        105.19         94.14         3.07 o                         
   3   9  11         79.90         94.10         5.72 o                         
   5   9  11         15.52         13.22         5.04 o                         
  -8  10  11          4.24          3.33         4.43 o                         
  -6  10  11          3.45          3.43         2.65 o                         
  -4  10  11        106.82        110.19         4.20 o                         
  -2  10  11        137.99        149.84         4.26 o                         
   0  10  11         49.39         66.76         4.99 o                         
   2  10  11          8.51          4.55         2.68 o                         
   4  10  11          0.37          2.33         4.48 o                         
  -7  11  11         16.00         14.61         3.75 o                         
  -5  11  11         18.12         14.65         2.79 o                         
  -3  11  11        133.21        128.78         4.54 o                         
  -1  11  11         43.82         49.26         4.88 o                         
   1  11  11         20.98         18.70         2.43 o                         
   3  11  11         11.03         10.97         4.66 o                         
  -8  12  11          7.94          1.96         4.26 o                         
  -6  12  11         56.26         48.33         3.18 o                         
  -4  12  11         12.83         10.95         4.48 o                         
  -2  12  11         39.13         31.55        23.94 o                         
   0  12  11        158.42        169.99         6.38 o                         
   2  12  11        111.17        113.94         6.87 o                         
   4  12  11         37.77         34.29         5.10 o                         
  -7  13  11         97.13        101.87         6.71 o                         
  -5  13  11         93.10         91.41         5.88 o                         
  -3  13  11         31.04         32.32         6.53 o                         
  -1  13  11         16.57         17.64         5.20 o                         
   1  13  11         36.27         42.80         6.03 o                         
   3  13  11         17.27         24.97         8.38 o                         
  -6  14  11        238.47        254.57         6.94 o                         
  -4  14  11        425.65        427.69         8.90 o                         
  -2  14  11        291.31        304.45         8.00 o                         
   0  14  11        144.99        170.30         8.63 o                         
   2  14  11         71.14         82.84        10.63 o                         
  -5  15  11        116.85        115.68         8.61 o                         
  -3  15  11        385.99        399.29         8.05 o                         
  -1  15  11        351.67        382.85        10.69 o                         
   1  15  11        245.03        275.37        10.52 o                         
  -4  16  11          2.51          2.72         5.31 o                         
  -2  16  11         12.73          8.86         8.28 o                         
   0  16  11          0.72         -0.65         7.20 o                         
  -3  17  11         12.45         16.12         6.69 o                         
  -1  17  11          0.89         -0.98         7.20 o                         
 -10   0  12         12.04          4.01         5.59 o                         
  -8   0  12        112.87        113.03         5.18 o                         
  -6   0  12        869.24        828.70        11.87 o                         
  -4   0  12       1786.35       1672.95        13.31 o                         
  -2   0  12       3907.24       3744.66        23.58 o                         
   0   0  12       1417.58       1379.06         9.28 o                         
   2   0  12         36.85         39.49         3.69 o                         
   4   0  12         12.60         20.56         5.46 o                         
   6   0  12         14.71          7.46         7.89 o                         
  -9   1  12         36.13         21.89        10.10 o                         
  -7   1  12        260.78        267.93         4.29 o                         
  -5   1  12       1452.95       1447.46         9.60 o                         
  -3   1  12       2386.45       2280.35         9.36 o                         
  -1   1  12       3060.30       2981.99        13.70 o                         
   1   1  12       1625.21       1595.01         9.63 o                         
   3   1  12        662.19        655.09         6.92 o                         
   5   1  12        191.08        195.62         5.14 o                         
 -10   2  12         45.85         19.65        17.84 o                         
  -8   2  12         68.45         67.50         4.17 o                         
  -6   2  12        122.82        116.07         3.02 o                         
  -4   2  12        590.45        557.26         4.33 o                         
  -2   2  12       1864.24       1751.95        13.09 o                         
   0   2  12       2590.70       2486.99        10.53 o                         
   2   2  12       1366.03       1341.41        12.85 o                         
   4   2  12        480.07        472.92         9.05 o                         
  -9   3  12         70.48         69.87         4.20 o                         
  -7   3  12        230.43        236.57         3.80 o                         
  -5   3  12        237.36        237.68         3.20 o                         
  -3   3  12        499.71        484.83         3.10 o                         
  -1   3  12        364.10        345.31         2.73 o                         
   1   3  12        433.63        449.97         4.16 o                         
   3   3  12         21.82         28.58         3.00 o                         
   5   3  12         19.42         17.08         4.19 o                         
 -10   4  12         14.84         19.30         4.76 o                         
  -8   4  12          2.85          1.96         2.75 o                         
  -6   4  12         32.01         33.92         2.64 o                         
  -4   4  12        145.90        143.11         2.07 o                         
  -2   4  12        128.45        118.38         4.07 o                         
   0   4  12        272.30        239.90         1.96 o                         
   2   4  12        418.84        414.89         5.31 o                         
   4   4  12        104.95        100.67         5.12 o                         
  -9   5  12          3.39          4.44         3.33 o                         
  -7   5  12          3.48          2.97         2.69 o                         
  -5   5  12         47.24         50.05         2.68 o                         
  -3   5  12         99.14        102.46         3.15 o                         
  -1   5  12          9.60          2.41         2.80 o                         
   1   5  12        136.55        123.80         3.34 o                         
   3   5  12         95.72         97.21         3.38 o                         
   5   5  12         45.79         46.29         5.26 o                         
  -8   6  12         61.72         64.69         4.08 o                         
  -6   6  12         87.46         84.78         3.20 o                         
  -4   6  12        144.85        129.91         2.47 o                         
  -2   6  12        183.73        173.98         4.12 o                         
   0   6  12        503.36        486.21         5.62 o                         
   2   6  12        219.74        201.80         8.37 o                         
   4   6  12         98.24         90.39         4.59 o                         
  -9   7  12          0.08         -1.43         3.68 o                         
  -7   7  12         38.32         38.73         3.20 o                         
  -5   7  12        188.58        161.89         3.55 o                         
  -3   7  12        572.39        544.63         6.45 o                         
  -1   7  12        599.95        576.43         7.79 o                         
   1   7  12        162.09        146.72         3.22 o                         
   3   7  12        184.99        175.31         7.38 o                         
   5   7  12         82.30         83.58         7.79 o                         
  -8   8  12         43.23         47.29         6.07 o                         
  -6   8  12        150.97        153.96         6.55 o                         
  -4   8  12        769.46        761.84         7.60 o                         
  -2   8  12        381.54        361.26         8.57 o                         
   0   8  12        137.28        126.93         3.97 o                         
   2   8  12          4.65          2.86         1.78 o                         
   4   8  12         18.35         16.51         4.82 o                         
  -9   9  12          9.21         14.55         4.87 o                         
  -7   9  12          4.14          2.18         3.30 o                         
  -5   9  12         33.50         30.89         3.13 o                         
  -3   9  12         87.81         84.92         5.63 o                         
  -1   9  12        416.44        370.82         7.65 o                         
   1   9  12        306.81        291.72        10.84 o                         
   3   9  12        268.21        263.16         7.20 o                         
  -8  10  12         36.37         34.13         4.46 o                         
  -6  10  12        115.64        119.25         5.75 o                         
  -4  10  12        249.25        247.85         5.21 o                         
  -2  10  12        374.34        382.48        12.07 o                         
   0  10  12         86.78         87.43         5.84 o                         
   2  10  12        130.97        129.51         4.69 o                         
   4  10  12         83.98         86.87         5.33 o                         
  -7  11  12         24.83         22.80         4.44 o                         
  -5  11  12         86.45         90.54         5.43 o                         
  -3  11  12         98.79         97.12         4.70 o                         
  -1  11  12        122.29        121.99         5.95 o                         
   1  11  12         81.20         83.78         6.10 o                         
   3  11  12          2.52          4.82         4.13 o                         
  -8  12  12         52.45         42.51        12.36 o                         
  -6  12  12        206.57        208.08         6.26 o                         
  -4  12  12        242.70        247.44         6.50 o                         
  -2  12  12        327.38        332.23         8.69 o                         
   0  12  12        182.07        174.34         6.65 o                         
   2  12  12         97.72         99.35         7.91 o                         
  -7  13  12        157.95        158.66         7.36 o                         
  -5  13  12        348.56        348.99         8.87 o                         
  -3  13  12        274.58        293.02         6.98 o                         
  -1  13  12        188.32        213.51        10.43 o                         
   1  13  12        171.77        173.72         9.18 o                         
   3  13  12         90.13        101.46         7.96 o                         
  -6  14  12         45.12         42.87         6.17 o                         
  -4  14  12         71.21         81.77         6.67 o                         
  -2  14  12        116.87        136.12         9.70 o                         
   0  14  12         49.35         41.86        27.96 o                         
   2  14  12         29.09         28.75        12.74 o                         
  -5  15  12         43.36         50.83         7.30 o                         
  -3  15  12         22.66         29.67         5.03 o                         
  -1  15  12         27.19         37.23         7.98 o                         
   1  15  12         15.35         15.25         7.87 o                         
  -4  16  12         28.94         23.93         5.93 o                         
  -2  16  12         17.06         13.86         6.49 o                         
   0  16  12          9.42          6.14         8.04 o                         
  -3  17  12         16.34         17.53         7.08 o                         
  -1  17  12         14.68         18.15         7.12 o                         
  -9   1  13          6.36          3.83         4.01 o                         
  -7   1  13         39.34         39.87         3.25 o                         
  -5   1  13         63.07         56.31         2.35 o                         
  -3   1  13        390.56        364.59         3.49 o                         
  -1   1  13         63.76         61.87         1.61 o                         
   1   1  13        499.12        463.57         4.98 o                         
   3   1  13        130.05        124.51         4.28 o                         
   5   1  13        103.77         95.64         5.51 o                         
 -10   2  13         34.77         21.55        10.01 o                         
  -8   2  13        138.60        142.07         4.24 o                         
  -6   2  13        174.13        169.92         3.87 o                         
  -4   2  13        706.89        690.73         5.80 o                         
  -2   2  13       1189.39       1132.91         6.31 o                         
   0   2  13       1324.51       1269.49         7.68 o                         
   2   2  13        144.63        149.74         3.76 o                         
   4   2  13        138.70        138.52         7.26 o                         
  -9   3  13         40.64         45.17         3.82 o                         
  -7   3  13        141.56        146.73         3.55 o                         
  -5   3  13        155.37        152.29         3.14 o                         
  -3   3  13        751.24        710.23         4.28 o                         
  -1   3  13       1160.58       1068.72        11.23 o                         
   1   3  13       1107.40       1031.73         7.28 o                         
   3   3  13        186.56        179.02         4.72 o                         
   5   3  13         47.76         54.61         4.44 o                         
 -10   4  13         22.24         22.57         4.59 o                         
  -8   4  13        129.99        149.69         4.26 o                         
  -6   4  13        310.99        294.62         4.00 o                         
  -4   4  13        534.08        514.50         3.83 o                         
  -2   4  13        423.49        396.62         9.82 o                         
   0   4  13         31.52         28.88         1.37 o                         
   2   4  13         10.24          9.25         2.32 o                         
   4   4  13          4.07          5.14         3.76 o                         
  -9   5  13         95.30         96.42         4.40 o                         
  -7   5  13        314.28        320.44         4.41 o                         
  -5   5  13        872.24        832.72         5.36 o                         
  -3   5  13        391.70        354.69         4.68 o                         
  -1   5  13        389.40        338.15         5.53 o                         
   1   5  13        447.07        408.40         4.92 o                         
   3   5  13         29.68         27.24         3.69 o                         
   5   5  13         17.96         20.45         5.15 o                         
  -8   6  13         20.68         22.70         2.96 o                         
  -6   6  13         14.34         18.17         2.17 o                         
  -4   6  13        172.38        139.74         3.70 o                         
  -2   6  13         45.19         25.17         4.18 o                         
   0   6  13         37.10         41.64         3.93 o                         
   2   6  13        282.99        257.90         7.71 o                         
   4   6  13         51.65         45.72         5.47 o                         
  -9   7  13          7.98         10.49         4.47 o                         
  -7   7  13          0.21          0.47         2.05 o                         
  -5   7  13        255.69        253.25         6.06 o                         
  -3   7  13        695.79        606.51         7.00 o                         
  -1   7  13        384.57        332.40         8.51 o                         
   1   7  13        232.64        242.62         4.17 o                         
   3   7  13        143.35        151.68         5.51 o                         
  -8   8  13         41.71         36.15         5.10 o                         
  -6   8  13        249.55        242.07         7.56 o                         
  -4   8  13        380.00        338.74         5.41 o                         
  -2   8  13        295.25        242.80         6.58 o                         
   0   8  13        357.65        312.02         7.84 o                         
   2   8  13         43.69         42.47         4.06 o                         
   4   8  13         23.67         32.43         4.95 o                         
  -7   9  13         53.61         54.61         4.62 o                         
  -5   9  13         56.63         54.99         4.58 o                         
  -3   9  13        162.07        144.96         5.47 o                         
  -1   9  13         26.53          7.11         8.92 o                         
   1   9  13        138.57        128.75         4.42 o                         
   3   9  13         37.21         35.68         5.36 o                         
  -8  10  13          8.80          6.14         5.53 o                         
  -6  10  13         40.19         37.57         4.65 o                         
  -4  10  13         29.89         33.24         4.43 o                         
  -2  10  13        186.78        175.48         6.91 o                         
   0  10  13        184.11        182.23         9.79 o                         
   2  10  13         35.73         31.90         4.96 o                         
  -7  11  13         49.83         51.48         6.02 o                         
  -5  11  13         12.43         16.14         5.48 o                         
  -3  11  13          9.98          7.41         3.87 o                         
  -1  11  13         47.50         29.88        22.83 o                         
   1  11  13         70.08         82.52         6.23 o                         
   3  11  13         25.86         26.02         4.20 o                         
  -6  12  13         72.92         68.44         6.94 o                         
  -4  12  13         57.11         63.34         5.39 o                         
  -2  12  13         16.06          9.17         8.80 o                         
   0  12  13        135.04        133.31         6.64 o                         
   2  12  13         64.59         57.70         9.04 o                         
  -7  13  13         16.16         10.16         5.44 o                         
  -5  13  13         34.90         48.01         8.00 o                         
  -3  13  13         60.50         76.03         5.69 o                         
  -1  13  13         51.69         44.16        31.28 o                         
   1  13  13         77.79         79.15        11.71 o                         
  -6  14  13         14.09         15.17         6.78 o                         
  -4  14  13         44.40         51.31         5.85 o                         
  -2  14  13         81.29         89.35         8.23 o                         
   0  14  13         95.33        111.33         7.40 o                         
  -5  15  13         36.84         34.37         6.25 o                         
  -3  15  13         14.49         17.20         7.72 o                         
  -1  15  13         52.52         39.34        34.39 o                         
   1  15  13         33.44         18.34        18.01 o                         
  -4  16  13          3.84          4.92         5.74 o                         
  -2  16  13         43.69         31.83         7.10 o                         
 -10   0  14          1.17         -0.92         5.16 o                         
  -8   0  14        199.35        208.15         7.00 o                         
  -6   0  14       1776.88       1746.43        25.17 o                         
  -4   0  14       7575.10       7604.41        39.68 o                         
  -2   0  14       7277.40       7146.78        58.77 o                         
   0   0  14       3719.66       3676.72        21.17 o                         
   2   0  14       1872.78       1836.60        16.66 o                         
   4   0  14        120.65        114.03         6.21 o                         
  -9   1  14         63.63         71.21         3.98 o                         
  -7   1  14        235.15        241.36         7.00 o                         
  -5   1  14        612.45        604.93         5.37 o                         
  -3   1  14       1090.91       1077.75         6.42 o                         
  -1   1  14        954.51        918.09         6.13 o                         
   1   1  14        216.62        210.11         3.61 o                         
   3   1  14        120.46        125.21         4.17 o                         
   5   1  14          5.56          7.63         4.51 o                         
 -10   2  14         78.08         84.13         5.14 o                         
  -8   2  14        418.75        419.42         5.82 o                         
  -6   2  14       1220.46       1203.88         8.12 o                         
  -4   2  14       1752.94       1664.50         7.69 o                         
  -2   2  14        952.03        905.84         5.96 o                         
   0   2  14        114.05        120.73         2.22 o                         
   2   2  14         94.79         86.30         3.75 o                         
   4   2  14        124.88        122.70         5.03 o                         
  -9   3  14        149.09        159.92         4.55 o                         
  -7   3  14        310.19        306.78         4.69 o                         
  -5   3  14        290.51        274.17         3.07 o                         
  -3   3  14        785.09        758.02         5.91 o                         
  -1   3  14        316.80        311.24         2.89 o                         
   1   3  14        217.61        207.72         3.36 o                         
   3   3  14         32.17         35.84         3.62 o                         
  -8   4  14        217.51        214.20         5.72 o                         
  -6   4  14        341.50        324.42         4.71 o                         
  -4   4  14        110.97         99.20         2.18 o                         
  -2   4  14        195.23        183.80         4.28 o                         
   0   4  14        681.92        600.37         9.25 o                         
   2   4  14         98.56         91.25         3.66 o                         
   4   4  14         56.49         49.91         4.05 o                         
  -9   5  14          2.05          3.78         3.25 o                         
  -7   5  14         53.72         60.09         2.79 o                         
  -5   5  14        111.73        106.52         2.31 o                         
  -3   5  14         20.18         27.41         3.84 o                         
  -1   5  14         41.28         37.08         4.21 o                         
   1   5  14          1.70          3.06         1.66 o                         
   3   5  14         74.46         70.07         5.25 o                         
  -8   6  14          7.11          6.46         3.89 o                         
  -6   6  14         64.40         61.33         2.41 o                         
  -4   6  14        178.56        162.21         4.03 o                         
  -2   6  14        148.41        126.88         7.68 o                         
   0   6  14         26.76         34.14         3.28 o                         
   2   6  14         14.14         10.78         2.71 o                         
   4   6  14          4.66          6.20         5.13 o                         
  -9   7  14         12.02         10.93         4.48 o                         
  -7   7  14         58.90         66.62         3.84 o                         
  -5   7  14        119.51        117.31         4.79 o                         
  -3   7  14        649.70        611.16         7.28 o                         
  -1   7  14        525.18        470.39        17.29 o                         
   1   7  14        365.85        319.88         8.17 o                         
   3   7  14        122.79        115.62         6.51 o                         
  -8   8  14         55.99         61.94         5.33 o                         
  -6   8  14         64.04         60.63         3.68 o                         
  -4   8  14        144.56        132.92         4.34 o                         
  -2   8  14         52.24         41.04        25.81 o                         
   0   8  14         81.66         75.66         3.71 o                         
   2   8  14          5.49          1.76         3.78 o                         
   4   8  14         19.42         11.50         5.34 o                         
  -7   9  14          6.05          9.47         4.50 o                         
  -5   9  14         10.74         12.37         4.29 o                         
  -3   9  14        186.07        171.93         4.78 o                         
  -1   9  14        268.48        277.40        12.40 o                         
   1   9  14         84.38         93.90         7.66 o                         
   3   9  14         13.15         17.32         5.85 o                         
  -8  10  14        162.09        158.98         9.74 o                         
  -6  10  14        217.58        208.39         8.62 o                         
  -4  10  14        294.13        264.39         6.80 o                         
  -2  10  14        360.96        341.35        11.34 o                         
   0  10  14        248.64        262.20         8.25 o                         
   2  10  14        120.61        118.70         7.61 o                         
  -7  11  14         60.04         69.85         5.64 o                         
  -5  11  14         76.02         81.40         5.01 o                         
  -3  11  14         81.29         87.87         5.39 o                         
  -1  11  14        263.83        274.69        10.96 o                         
   1  11  14        115.51        122.62         8.28 o                         
  -6  12  14         15.50         12.53         6.41 o                         
  -4  12  14         54.15         54.54         4.97 o                         
  -2  12  14        108.19        108.97         7.59 o                         
   0  12  14         77.65         76.68         6.57 o                         
   2  12  14         44.08         43.61         7.21 o                         
  -5  13  14         25.55         29.93         5.17 o                         
  -3  13  14         65.07         72.72        11.41 o                         
  -1  13  14         64.75         77.53         8.00 o                         
   1  13  14         25.64         29.08         6.78 o                         
  -6  14  14         27.06         18.92         7.15 o                         
  -4  14  14         55.15         65.57         7.89 o                         
  -2  14  14         72.49         85.32         7.02 o                         
   0  14  14         38.88         17.76        22.52 o                         
  -5  15  14         23.78         25.74         6.45 o                         
  -3  15  14         25.58         27.66         8.45 o                         
  -1  15  14         29.12         16.30        12.34 o                         
  -9   1  15         65.30         65.35         4.06 o                         
  -7   1  15        149.12        152.52         3.50 o                         
  -5   1  15        679.53        679.55         4.42 o                         
  -3   1  15        691.46        693.88         5.18 o                         
  -1   1  15        379.56        388.72         3.50 o                         
   1   1  15         71.37         72.15         3.07 o                         
   3   1  15          7.39          8.89         3.18 o                         
  -8   2  15        642.46        624.53        12.44 o                         
  -6   2  15       1528.77       1506.08        11.09 o                         
  -4   2  15        657.95        634.51         4.33 o                         
  -2   2  15        441.84        439.31         4.03 o                         
   0   2  15        205.38        209.62         2.76 o                         
   2   2  15         31.14         33.58         3.00 o                         
   4   2  15         13.63         11.40         4.23 o                         
  -9   3  15        110.68        103.40         5.37 o                         
  -7   3  15        389.09        384.25         5.22 o                         
  -5   3  15        621.88        627.60         4.12 o                         
  -3   3  15        231.68        218.85         2.36 o                         
  -1   3  15        110.00        107.60         1.94 o                         
   1   3  15        169.99        172.72         3.07 o                         
   3   3  15         19.73         26.22         3.78 o                         
  -8   4  15        176.41        164.14         5.09 o                         
  -6   4  15         97.32         95.81         2.76 o                         
  -4   4  15         72.65         75.69         1.74 o                         
  -2   4  15         85.05         93.23         3.74 o                         
   0   4  15        205.47        191.55         3.81 o                         
   2   4  15        129.19        129.28         3.86 o                         
   4   4  15         46.76         41.13         4.61 o                         
  -9   5  15         72.54         65.26         4.62 o                         
  -7   5  15        166.29        162.86         4.16 o                         
  -5   5  15        364.11        328.83         6.56 o                         
  -3   5  15        685.84        598.99        11.15 o                         
  -1   5  15        697.37        634.21         8.73 o                         
   1   5  15        141.48        125.96         3.26 o                         
   3   5  15         96.14        100.16         6.23 o                         
  -8   6  15         64.25         76.09        12.52 o                         
  -6   6  15        223.88        200.98         4.80 o                         
  -4   6  15        817.03        788.56         8.21 o                         
  -2   6  15        626.66        615.75        10.10 o                         
   0   6  15        397.36        396.13         6.89 o                         
   2   6  15        118.02        118.61         4.47 o                         
  -9   7  15         52.58         51.83         9.04 o                         
  -7   7  15        157.71        154.37         4.96 o                         
  -5   7  15        562.12        543.75         6.84 o                         
  -3   7  15        543.25        514.92         7.67 o                         
  -1   7  15        104.90        117.07         5.93 o                         
   1   7  15          9.34          9.19         3.38 o                         
   3   7  15         43.87         43.01         5.69 o                         
  -8   8  15         18.98         19.65         7.33 o                         
  -6   8  15         67.56         71.86         4.54 o                         
  -4   8  15        178.48        172.10         5.34 o                         
  -2   8  15        438.59        408.71         8.25 o                         
   0   8  15        119.17         99.42         4.14 o                         
   2   8  15         24.14         12.26         4.45 o                         
  -7   9  15         43.84         33.90         6.47 o                         
  -5   9  15        129.61        115.42         4.82 o                         
  -3   9  15         89.91         71.84         6.15 o                         
  -1   9  15        184.86        165.18         6.12 o                         
   1   9  15         62.00         68.93         4.64 o                         
   3   9  15         11.99         12.22         5.06 o                         
  -8  10  15          3.49          6.60         5.26 o                         
  -6  10  15         25.56         25.75         5.28 o                         
  -4  10  15         15.36         15.37         4.12 o                         
  -2  10  15          2.72          3.33         4.58 o                         
   0  10  15         16.83          9.36         9.71 o                         
   2  10  15        124.31        154.12         9.86 o                         
  -7  11  15         27.76         28.30         7.08 o                         
  -5  11  15        122.78        127.08        13.96 o                         
  -3  11  15         99.09        101.97         6.16 o                         
  -1  11  15          9.03          5.70         6.35 o                         
   1  11  15         11.42         14.38         6.12 o                         
  -6  12  15         42.36         37.88         5.38 o                         
  -4  12  15         24.03         27.54         5.49 o                         
  -2  12  15          7.17          3.01         5.33 o                         
   0  12  15          7.04          2.92         5.73 o                         
  -5  13  15         56.24         51.12        10.93 o                         
  -3  13  15        145.37        171.11         7.71 o                         
  -1  13  15        114.85        143.88         7.75 o                         
   1  13  15         59.32         49.55        33.12 o                         
  -4  14  15        162.37        178.49         7.25 o                         
  -2  14  15        263.72        312.04        17.16 o                         
   0  14  15        163.83        187.79        10.45 o                         
  -3  15  15         19.78         14.48         8.46 o                         
  -8   0  16        109.27        116.21         5.31 o                         
  -6   0  16         28.55         27.68         6.02 o                         
  -4   0  16        124.28        126.64         3.67 o                         
  -2   0  16         70.50         74.43         2.65 o                         
   0   0  16        314.52        314.37         6.76 o                         
   2   0  16        104.44        108.78         7.69 o                         
  -9   1  16         15.27         15.82         3.76 o                         
  -7   1  16        124.66        127.00         3.93 o                         
  -5   1  16        158.09        150.61         2.92 o                         
  -3   1  16        146.78        133.69         2.42 o                         
  -1   1  16         95.14        101.10         2.26 o                         
   1   1  16         45.93         49.01         3.03 o                         
   3   1  16         86.35         95.94         4.85 o                         
  -8   2  16        124.94        128.44         4.07 o                         
  -6   2  16        387.76        381.68         4.30 o                         
  -4   2  16        445.42        429.89         3.85 o                         
  -2   2  16        266.57        259.16         2.91 o                         
   0   2  16        148.31        149.48         3.47 o                         
   2   2  16        223.70        235.14         5.25 o                         
  -9   3  16        281.65        261.44         9.04 o                         
  -7   3  16        536.16        512.45         5.98 o                         
  -5   3  16        672.68        626.80         6.46 o                         
  -3   3  16         78.55         73.05         1.89 o                         
  -1   3  16         46.88         39.80         1.77 o                         
   1   3  16          0.11         -0.08         1.67 o                         
   3   3  16         28.55         20.83         3.44 o                         
  -8   4  16        300.71        285.02         4.86 o                         
  -6   4  16        190.59        178.01         3.11 o                         
  -4   4  16         62.85         61.27         1.64 o                         
  -2   4  16        214.68        210.49         5.50 o                         
   0   4  16         74.04         69.99         3.57 o                         
   2   4  16         32.46         24.91         3.78 o                         
  -9   5  16         37.08         30.19         4.61 o                         
  -7   5  16         21.08         18.00         2.47 o                         
  -5   5  16         54.06         45.56         2.82 o                         
  -3   5  16        180.54        161.99         4.71 o                         
  -1   5  16        124.14        111.05         4.50 o                         
   1   5  16         28.25         22.86         3.29 o                         
   3   5  16          6.85          5.35         6.99 o                         
  -8   6  16         27.88         25.40         3.89 o                         
  -6   6  16         38.32         33.13         2.48 o                         
  -4   6  16         68.46         63.82         4.04 o                         
  -2   6  16          8.58          6.92         3.68 o                         
   0   6  16         17.29         14.52         2.93 o                         
   2   6  16          5.86          2.59         3.64 o                         
  -7   7  16          7.66         11.08         4.29 o                         
  -5   7  16        103.75        102.47         4.39 o                         
  -3   7  16         97.33         93.55         4.87 o                         
  -1   7  16        137.16        114.53         7.09 o                         
   1   7  16        127.19        120.88         4.25 o                         
   3   7  16          4.27          2.82         4.20 o                         
  -8   8  16         27.19         25.16         5.79 o                         
  -6   8  16        111.69        106.64         5.83 o                         
  -4   8  16        105.95        108.79         5.00 o                         
  -2   8  16         98.14        110.31         5.29 o                         
   0   8  16        108.14        134.12        13.51 o                         
   2   8  16        110.02        120.62         9.88 o                         
  -7   9  16        330.52        325.62         9.40 o                         
  -5   9  16        329.01        298.22         6.75 o                         
  -3   9  16        107.15         89.40         5.56 o                         
  -1   9  16         78.98         78.32        10.88 o                         
   1   9  16        172.70        194.76         8.85 o                         
  -6  10  16         83.45         71.83         5.27 o                         
  -4  10  16        113.18        101.99         5.06 o                         
  -2  10  16         23.47         12.76        11.77 o                         
   0  10  16         47.25         47.16         6.89 o                         
   2  10  16         11.01         10.55         6.49 o                         
  -7  11  16         34.13         29.54         5.52 o                         
  -5  11  16         49.57         45.93        10.03 o                         
  -3  11  16        113.50        114.17         6.48 o                         
  -1  11  16         40.96         19.55        17.64 o                         
   1  11  16         59.34         55.90         9.52 o                         
  -6  12  16         72.87         78.80         6.57 o                         
  -4  12  16        148.75        161.28         6.10 o                         
  -2  12  16        210.19        236.93         9.60 o                         
   0  12  16        181.38        204.15         9.73 o                         
  -5  13  16         45.19         58.72         6.39 o                         
  -3  13  16        127.95        147.75         7.73 o                         
  -1  13  16        152.80        176.15        11.27 o                         
  -4  14  16          3.57          1.86         6.25 o                         
  -2  14  16         21.47         16.18        15.53 o                         
  -9   1  17          0.43          1.49         3.49 o                         
  -7   1  17         14.63         14.20         3.52 o                         
  -5   1  17         54.24         54.26         1.94 o                         
  -3   1  17         31.60         31.24         1.99 o                         
  -1   1  17        171.17        174.17         2.79 o                         
   1   1  17        126.27        131.68         3.74 o                         
   3   1  17         59.01         59.21         4.26 o                         
  -8   2  17         21.23         10.31         4.51 o                         
  -6   2  17        102.80        100.82         2.87 o                         
  -4   2  17         19.22         18.21         2.30 o                         
  -2   2  17         94.75         94.38         2.19 o                         
   0   2  17         17.12         14.96         1.96 o                         
   2   2  17         58.08         55.07         2.98 o                         
  -9   3  17          8.89          5.07         4.66 o                         
  -7   3  17          0.69         -0.49         2.78 o                         
  -5   3  17        232.99        238.06         3.49 o                         
  -3   3  17        320.05        326.79         2.96 o                         
  -1   3  17        130.05        139.90         4.78 o                         
   1   3  17         40.47         47.33         4.79 o                         
   3   3  17         94.74        113.02         6.09 o                         
  -8   4  17        129.88        131.54         4.25 o                         
  -6   4  17        199.95        209.93         3.09 o                         
  -4   4  17        218.88        221.05         4.45 o                         
  -2   4  17        156.70        159.51        11.61 o                         
   0   4  17        134.50        137.72         4.31 o                         
   2   4  17         41.08         39.42         4.08 o                         
  -9   5  17        133.59        132.19         7.29 o                         
  -7   5  17        169.69        158.94         3.82 o                         
  -5   5  17         61.74         64.90         4.73 o                         
  -3   5  17        225.17        233.15         5.43 o                         
  -1   5  17        271.26        281.57         6.79 o                         
   1   5  17        277.82        289.07         6.03 o                         
  -8   6  17        125.03        118.01        13.13 o                         
  -6   6  17        170.68        169.75         4.90 o                         
  -4   6  17        244.66        225.53         5.36 o                         
  -2   6  17        191.72        198.97         5.56 o                         
   0   6  17        183.34        163.52         9.88 o                         
   2   6  17          5.78          1.46         3.43 o                         
  -7   7  17         90.09         94.53         5.02 o                         
  -5   7  17         83.15         88.15         4.79 o                         
  -3   7  17        178.64        190.43         5.81 o                         
  -1   7  17        224.42        244.10         6.40 o                         
   1   7  17         84.85         85.12         4.95 o                         
  -8   8  17         43.95         43.21         6.12 o                         
  -6   8  17         92.81         92.56         5.60 o                         
  -4   8  17         93.96         76.98         4.49 o                         
  -2   8  17        107.81         96.18         5.53 o                         
   0   8  17         51.90         46.65         5.36 o                         
   2   8  17         23.68         12.16         5.80 o                         
  -7   9  17         11.35         10.19         5.36 o                         
  -5   9  17          4.10          5.23         6.23 o                         
  -3   9  17         34.16         35.39         5.31 o                         
  -1   9  17        147.17        143.65         8.89 o                         
   1   9  17         76.80         73.09         6.75 o                         
  -6  10  17          9.36         10.47         5.41 o                         
  -4  10  17         84.10        111.85         7.41 o                         
  -2  10  17        110.82        128.19         6.62 o                         
   0  10  17        150.30        166.07        10.03 o                         
  -5  11  17         12.66         10.76         5.54 o                         
  -3  11  17         10.80          8.29         5.66 o                         
  -1  11  17         40.89         30.54        23.90 o                         
  -6  12  17        102.00        122.96         6.37 o                         
  -4  12  17        231.69        267.42         8.52 o                         
  -2  12  17        347.62        410.79        11.40 o                         
  -3  13  17         40.42         33.81         6.79 o                         
  -8   0  18        179.95        182.89        10.58 o                         
  -6   0  18        234.97        230.50         6.38 o                         
  -4   0  18        116.60        110.34         3.88 o                         
  -2   0  18        331.88        340.64         5.31 o                         
   0   0  18        401.71        397.24        19.89 o                         
   2   0  18         92.88         96.78         8.70 o                         
  -9   1  18         36.35         31.97         6.03 o                         
  -7   1  18        154.30        151.44         4.83 o                         
  -5   1  18        163.17        164.79         2.96 o                         
  -3   1  18        220.21        228.66         2.95 o                         
  -1   1  18        185.06        190.70         3.30 o                         
   1   1  18        303.16        304.26         6.80 o                         
  -8   2  18         21.05         21.35         3.67 o                         
  -6   2  18        174.31        167.62         2.87 o                         
  -4   2  18        393.74        375.07         3.71 o                         
  -2   2  18        251.35        241.08         3.17 o                         
   0   2  18         22.53         18.19         4.95 o                         
   2   2  18         11.12         10.43         3.73 o                         
  -7   3  18         73.91         72.97         3.62 o                         
  -5   3  18        123.82        119.45         2.53 o                         
  -3   3  18        148.01        138.84         4.31 o                         
  -1   3  18        195.66        191.93        11.10 o                         
   1   3  18         47.64         54.48         3.56 o                         
  -8   4  18        122.48        119.46         6.21 o                         
  -6   4  18         69.13         67.08         4.91 o                         
  -4   4  18         40.25         40.72         4.66 o                         
  -2   4  18         57.95         70.66         4.91 o                         
   0   4  18        142.02        138.26         5.22 o                         
   2   4  18        119.30        123.14         4.49 o                         
  -7   5  18         17.75          8.56        10.44 o                         
  -5   5  18         18.55         18.40         4.01 o                         
  -3   5  18         40.57         39.34         5.45 o                         
  -1   5  18          9.76          7.97         4.80 o                         
   1   5  18         54.91         68.27         4.62 o                         
  -8   6  18         12.52          9.84         5.16 o                         
  -6   6  18         18.71          9.12         4.62 o                         
  -4   6  18         30.56         31.85         5.24 o                         
  -2   6  18         92.77         91.97         5.06 o                         
   0   6  18         34.46         39.00         4.95 o                         
  -7   7  18         40.35         39.66         5.92 o                         
  -5   7  18        149.99        139.49         5.39 o                         
  -3   7  18        207.91        234.14         7.36 o                         
  -1   7  18        366.03        408.41         9.07 o                         
   1   7  18        146.68        155.95         5.81 o                         
  -6   8  18          8.37          8.40         5.73 o                         
  -4   8  18        102.18        109.09         7.66 o                         
  -2   8  18        163.98        177.87         7.49 o                         
   0   8  18        135.01        147.20         7.27 o                         
  -7   9  18         53.43         66.65         6.23 o                         
  -5   9  18        138.70        144.26         7.08 o                         
  -3   9  18        133.85        126.32         6.44 o                         
  -1   9  18         93.14         92.53         7.46 o                         
  -6  10  18        302.11        332.14         8.14 o                         
  -4  10  18        273.57        306.17         8.08 o                         
  -2  10  18         84.00         93.00        10.21 o                         
   0  10  18          3.80          5.11         5.87 o                         
  -5  11  18        274.56        297.23         8.19 o                         
  -3  11  18        641.19        702.02        11.69 o                         
  -1  11  18        438.49        514.43        12.26 o                         
  -4  12  18         48.72         53.35         8.35 o                         
  -2  12  18         35.30         21.97        19.63 o                         
  -7   1  19         33.99         39.72         2.76 o                         
  -5   1  19         30.29         28.05         2.44 o                         
  -3   1  19          8.08          7.18         1.68 o                         
  -1   1  19         25.86         35.64         3.39 o                         
   1   1  19         56.23         69.18         3.59 o                         
  -8   2  19         18.40         12.22         4.49 o                         
  -6   2  19         13.05         12.02         2.73 o                         
  -4   2  19         81.93         83.35         4.53 o                         
  -2   2  19         40.30         33.92         4.15 o                         
   0   2  19          9.01          9.30         4.42 o                         
  -7   3  19         10.16          5.70         3.71 o                         
  -5   3  19         36.56         49.24         4.34 o                         
  -3   3  19        266.79        302.51         6.58 o                         
  -1   3  19        382.59        420.11         7.72 o                         
   1   3  19         71.74         73.86         4.79 o                         
  -8   4  19         65.23         68.74         5.32 o                         
  -6   4  19        183.24        185.04         5.43 o                         
  -4   4  19        252.64        260.69         7.86 o                         
  -2   4  19        151.41        158.40         5.45 o                         
   0   4  19         50.24         50.72         8.08 o                         
  -7   5  19        265.40        273.99        11.55 o                         
  -5   5  19        536.69        566.46         7.81 o                         
  -3   5  19        483.55        526.74         9.07 o                         
  -1   5  19        144.73        157.25         5.69 o                         
   1   5  19        162.86        167.96         5.20 o                         
  -6   6  19         63.43         65.21         7.33 o                         
  -4   6  19        251.12        274.23         9.22 o                         
  -2   6  19        344.03        368.76        10.16 o                         
   0   6  19        194.50        204.33         6.64 o                         
  -7   7  19         21.07         14.05         8.61 o                         
  -5   7  19         59.96         53.74         5.01 o                         
  -3   7  19         48.90         47.32         5.99 o                         
  -1   7  19          6.02          5.25         5.65 o                         
  -6   8  19        137.31        140.57         6.19 o                         
  -4   8  19         84.61         76.89         7.04 o                         
  -2   8  19          3.51          6.98         6.13 o                         
   0   8  19          9.04         15.13         6.82 o                         
  -5   9  19        163.37        161.14         6.68 o                         
  -3   9  19        145.47        145.89         7.92 o                         
  -1   9  19         82.13         93.86         9.44 o                         
  -4  10  19        105.36        140.14         7.23 o                         
  -2  10  19        135.17        176.19         7.75 o                         
  -3  11  19          9.52         12.72         7.48 o                         
  -8   0  20         32.33         37.33         4.97 o                         
  -6   0  20        146.15        148.85         6.42 o                         
  -4   0  20         44.30         49.24         3.63 o                         
  -7   1  20         56.45         55.84         3.18 o                         
  -5   1  20        178.68        187.73         5.43 o                         
  -3   1  20        193.10        198.18         4.49 o                         
  -1   1  20        109.11        102.63         6.10 o                         
  -8   2  20        130.88        130.59         4.16 o                         
  -6   2  20        223.87        234.57         4.86 o                         
  -4   2  20        297.11        302.36         6.31 o                         
  -2   2  20        211.09        210.06         6.71 o                         
   0   2  20        113.91        120.70         4.96 o                         
  -7   3  20        146.18        153.19         9.41 o                         
  -5   3  20        160.27        160.13        12.71 o                         
  -3   3  20        169.82        170.44         4.98 o                         
  -1   3  20         84.06         87.54         5.50 o                         
  -6   4  20        169.62        176.55         6.16 o                         
  -4   4  20        145.75        152.93         6.14 o                         
  -2   4  20        156.92        163.10         5.41 o                         
   0   4  20        334.48        356.96        19.67 o                         
  -7   5  20          9.28          4.89         4.53 o                         
  -5   5  20        105.06        128.03         5.37 o                         
  -3   5  20         81.05         89.10         6.34 o                         
  -1   5  20          2.40          0.71         4.16 o                         
  -6   6  20         31.85         28.34         4.80 o                         
  -4   6  20          3.97          3.83         5.26 o                         
  -2   6  20         23.70         23.47         5.74 o                         
   0   6  20         20.09         16.67         6.13 o                         
  -5   7  20         59.28         46.11         8.77 o                         
  -3   7  20         34.29         45.85         7.55 o                         
  -1   7  20         56.76         70.20         5.86 o                         
  -6   8  20        116.76        136.61         6.58 o                         
  -4   8  20        153.93        170.94        11.58 o                         
  -2   8  20        142.08        148.29        13.11 o                         
  -5   9  20        226.68        256.99        12.79 o                         
  -3   9  20        332.75        396.23        10.49 o                         
  -7   1  21         59.34         62.19         6.08 o                         
  -5   1  21         53.03         54.47         3.83 o                         
  -6   2  21        140.00        134.98         7.36 o                         
  -4   2  21        132.12        144.29         7.71 o                         
  -2   2  21         78.88         93.05         5.20 o                         
  -7   3  21        118.85        128.36         7.81 o                         
  -5   3  21        207.03        207.05         9.64 o                         
  -3   3  21        172.00        173.58         5.22 o                         
  -1   3  21         80.43         80.03         4.90 o                         
  -6   4  21        134.11        141.57         6.78 o                         
  -4   4  21        200.25        206.13         8.26 o                         
  -2   4  21        150.42        164.81        12.49 o                         
  -5   5  21        236.68        245.52         6.58 o                         
  -3   5  21         84.45         91.23         5.22 o                         
  -1   5  21         45.67         41.17         6.00 o                         
  -6   6  21         27.42         21.68         6.16 o                         
  -4   6  21         39.61         38.93        12.14 o                         
  -2   6  21         58.84         67.43         6.88 o                         
  -5   7  21        161.84        170.18         6.71 o                         
  -3   7  21        320.30        333.81         8.03 o                         
  -6   2  22         35.07         37.32         5.74 o                         
  -4   2  22         30.68         26.50         5.61 o                         
  -5   3  22         62.51         58.71         9.00 o                         
  -3   3  22         41.73         41.87         5.17 o                         
  -4   4  22         17.88         26.06         5.29 o                         
                                                                                
